# Supplementary material for: CPEB2-activated Prdm16 translation promotes brown adipocyte function and prevents obesity
Source: Mol Metab. 2024 Sep 19;89:102034. doi: 10.1016/j.molmet.2024.102034 (PMC11462068; doi:10.1016/j.molmet.2024.102034)
Supplement: Multimedia component 2 [file mmc2.xlsx]

## Sheet: DEG2X_KO-WT
DEG	Ensembl ID	log2 Fold Change (KO/WT)	Adj.Pval	Symbol	Chr	Type	WT_121	WT_125	WT_193	WT_194	WT_204	KO_191	KO_192	KO_205	KO_295	KO_297
Up	ENSMUSG00000079243	3.15789	0.14	Xirp1	9q	protein_coding	5.14192	4.92242	9.45973	5.5105	6.30978	11.9096	11.8664	5.67609	6.01622	6.92844
Up	ENSMUSG00000028834	2.94773	0.253	Trim63	4q	protein_coding	4.66796	4.92242	10.4895	3.65579	4.80572	13.1245	11.2292	6.03074	2	8.20922
Up	ENSMUSG00000042895	2.89649	0.189	Abra	15q	protein_coding	3.70739	4.32364	9.30006	6.12852	4.21352	11.5854	11.147	4.81316	4.1113	6.29036
Up	ENSMUSG00000013936	2.77388	0.352	Myl2	5q	protein_coding	5.88754	2	11.5491	4.3569	6.70256	13.2943	13.4164	6.66602	2	9.17088
Up	ENSMUSG00000059741	2.74423	0.181	Myl3	9q	protein_coding	6.63766	5.92256	10.7046	6.37276	6.10971	12.13	12.9705	6.8825	4.74262	8.96449
Up	ENSMUSG00000006221	2.68362	0.19	Hspb7	4q	protein_coding	6.40499	5.23895	10.8345	5.92225	6.32526	12.7587	12.4671	6.51859	6.01622	9.1286
Up	ENSMUSG00000028116	2.61023	0.263	Myoz2	3q	protein_coding	5.14192	3.19385	9.60863	2.62081	4.5661	11.3406	11.2367	4.69604	3.27692	6.16724
Up	ENSMUSG00000091898	2.541	0.228	Tnnc1	14q	protein_coding	5.86732	4.58674	11.0478	5.79761	6.67865	12.7201	12.6093	6.74185	4.63655	8.93837
Up	ENSMUSG00000029683	2.52324	0.306	Lmod2	6q	protein_coding	6.19391	5.68647	10.9271	4.13937	6.0174	12.8498	12.1781	6.21231	2	7.57707
Up	ENSMUSG00000026418	2.52268	0.41	Tnni1	1q	protein_coding	5.14192	2	11.484	3.17295	5.54845	12.7203	13.1923	5.8778	2	9.52944
Up	ENSMUSG00000064179	2.47101	0.406	Tnnt1	7q	protein_coding	5.41694	2	11.7255	5.23643	6.82743	13.1792	13.2597	6.23348	2	9.26996
Up	ENSMUSG00000053093	2.44139	0.319	Myh7	14q	protein_coding	8.70595	3.58639	13.7286	5.68148	8.15799	15.2361	15.1811	8.14716	5.10273	10.7641
Up	ENSMUSG00000024617	2.39167	0.129	Camk2a	18q	protein_coding	5.86732	6.20589	9.87129	8.51601	6.70256	10.3914	10.2938	6.81389	9.91884	12.0723
Up	ENSMUSG00000040694	2.3756	0.286	Apobec2	17q	protein_coding	6.19391	4.2818	11.3162	4.01692	5.69868	12.3551	12.9278	6.89584	4.2616	9.66077
Up	ENSMUSG00000021622	2.3553	0.353	Ckmt2	13q	protein_coding	6.73013	6.7104	12.0191	3.95157	6.62961	13.3308	13.5009	6.56942	2	9.68565
Up	ENSMUSG00000031097	2.33083	0.281	Tnni2	7q	protein_coding	8.683	8.42598	14.0077	6.50391	8.59803	15.0088	15.5308	9.54095	5.97329	12.9429
Up	ENSMUSG00000030785	2.3143	0.345	Cox6a2	7q	protein_coding	6.21005	5.53445	10.9354	3.17295	5.46704	11.9828	12.4588	6.07832	2	9.59301
Up	ENSMUSG00000020475	2.30914	0.258	Pgam2	11q	protein_coding	6.77423	6.34442	11.0732	4.1969	5.60029	11.8872	12.6944	7.28864	4.1113	10.3227
Up	ENSMUSG00000007877	2.29812	0.313	Tcap	11q	protein_coding	7.48775	7.25001	13.2766	4.86268	7.22421	13.8268	14.9957	8.32534	4.84142	11.8461
Up	ENSMUSG00000021200	2.21074	0.18	Asb2	12q	protein_coding	6.37666	6.35455	9.95662	5.90509	6.44349	11.2376	11.4543	6.48368	6.97093	9.04713
Up	ENSMUSG00000018893	2.20553	0.234	Mb	15q	protein_coding	8.88255	8.29542	13.3866	6.87386	10.8536	14.7512	14.8475	9.88494	9.49065	11.6877
Up	ENSMUSG00000017300	2.19327	0.275	Tnnc2	2q	protein_coding	8.82867	8.53238	13.5413	6.40972	8.33287	14.3196	15.0745	9.64337	5.97329	12.0598
Up	ENSMUSG00000068699	2.18546	0.203	Flnc	6q	protein_coding	7.73653	7.14309	11.5947	8.14784	7.2967	13.2073	12.6718	8.4068	7.80814	10.0539
Up	ENSMUSG00000031972	2.17196	0.306	Acta1	8q	protein_coding	11.4157	10.9103	15.5176	8.17673	9.43154	16.3318	16.9239	10.6417	6.65504	14.7835
Up	ENSMUSG00000002500	2.16336	0.262	Rpl3l	17q	protein_coding	6.07552	5.82399	9.87984	3.5713	4.66677	10.6743	11.4111	5.36686	5.02077	8.77508
Up	ENSMUSG00000033196	2.12251	0.348	Myh2	11q	protein_coding	9.31271	8.56108	12.6268	5.15168	7.33544	14.3292	13.5244	7.08242	3.53486	7.84955
Up	ENSMUSG00000030672	2.11299	0.276	Mylpf	7q	protein_coding	8.35662	8.06203	12.7984	6.42184	7.75111	13.2824	14.2951	8.65056	5.39067	12.006
Up	ENSMUSG00000061723	2.1027	0.319	Tnnt3	7q	protein_coding	10.0823	9.6542	14.4601	6.92583	8.86495	15.3853	15.7959	10.1939	5.88339	12.6571
Up	ENSMUSG00000030399	2.0607	0.345	Ckm	7q	protein_coding	10.2634	10.124	15.187	6.78286	9.00373	15.7244	16.4395	10.716	5.88339	14.5014
Up	ENSMUSG00000005716	2.05727	0.305	Pvalb	15q	protein_coding	7.94383	7.93284	13.2453	6.44577	7.96391	13.7018	14.4699	9.80411	5.83625	12.7361
Up	ENSMUSG00000028464	2.03215	0.242	Tpm2	4q	protein_coding	10.4811	10.0559	14.4483	10.0034	10.3781	15.421	15.7698	10.579	9.76057	13.1469
Up	ENSMUSG00000020061	2.02191	0.414	Mybpc1	10q	protein_coding	8.96811	8.15185	12.7882	4.78976	7.06731	14.2308	13.5783	7.66874	2	9.72329
Up	ENSMUSG00000068697	2.02148	0.385	Myoz1	14q	protein_coding	6.67303	7.20035	11.5336	4.30551	5.91878	12.2601	12.7067	7.31866	2	10.6036
Up	ENSMUSG00000016349	2.01961	0.231	Eef1a2	2q	protein_coding	7.59	7.25001	11.2755	6.88266	6.21321	12.4439	12.0262	7.0707	7.17416	11.0642
Up	ENSMUSG00000052374	2.01756	0.276	Actn2	13q	protein_coding	7.2663	6.7416	11.9236	7.66763	7.22421	13.0295	13.0766	7.77363	6.99259	9.64931
Up	ENSMUSG00000027470	1.99469	0.412	Mylk2	2q	protein_coding	6.34777	6.34442	11.2493	3.38583	5.15674	12.2364	12.2189	6.31519	2	9.63544
Up	ENSMUSG00000027832	1.99157	0.36	Ptx3	3q	protein_coding	4.23496	2	8.57446	10.1008	6.42923	12.1883	10.152	7.23716	6.7598	7.58671
Up	ENSMUSG00000061462	1.99047	0.335	Obscn	11q	protein_coding	8.45813	8.48938	12.5452	5.48763	6.62961	13.3402	13.8715	7.5472	5.18028	10.5541
Up	ENSMUSG00000024471	1.96781	0.426	Myot	18q	protein_coding	7.85933	6.95626	12.1508	4.71296	6.72609	13.5179	12.8619	6.89584	2	8.41266
Up	ENSMUSG00000036854	1.93974	0.134	Hspb6	7q	protein_coding	10.4492	10.4127	12.3536	10.1734	9.89422	13.7207	14.0363	10.9232	10.1339	12.3777
Up	ENSMUSG00000044938	1.90827	0.398	Klhl31	9q	protein_coding	6.22602	5.47999	9.98464	4.25223	4.66677	10.9328	11.1241	5.79478	2	6.83444
Up	ENSMUSG00000019787	1.84852	0.403	Trdn	10q	protein_coding	7.3119	7.27688	11.9477	4.67297	6.21321	12.781	12.9924	6.14687	3.53486	8.60995
Up	ENSMUSG00000038239	1.84499	0.426	Hrc	7q	protein_coding	7.10298	7.20035	11.1199	4.30551	6.05504	12.4164	11.7514	6.19083	2	8.13887
Up	ENSMUSG00000051747	1.83071	0.385	Ttn	2q	protein_coding	10.0104	10.5534	14.5653	7.08668	8.76913	15.5875	15.4178	9.67852	6.28553	11.6988
Up	ENSMUSG00000060600	1.76888	0.226	Eno3	11q	protein_coding	9.57517	9.71441	12.8426	9.05448	9.10812	13.5792	13.9887	9.9583	9.36757	11.9595
Up	ENSMUSG00000117962	1.75531	0.2	Gm6402	17q	processed_pseudogene	7.70839	6.41385	8.32805	9.197	8.41476	6.00395	6.1968	10.067	10.2509	11.4182
Up	ENSMUSG00000021798	1.75498	0.354	Ldb3	14q	protein_coding	7.84906	7.62937	12.1583	6.42184	7.81831	13.0865	12.9295	7.28864	5.83625	10.1819
Up	ENSMUSG00000056328	1.74698	0.429	Myh1	11q	protein_coding	10.6512	9.35464	14.4985	6.43386	8.69359	15.7265	14.8999	9.36987	5.39067	10.4784
Up	ENSMUSG00000030401	1.74058	0.246	Rtn2	7q	protein_coding	6.92856	6.52561	10.5551	6.90008	6.89124	10.99	11.5781	7.59705	6.78485	10.0916
Up	ENSMUSG00000006457	1.72966	0.409	Actn3	19q	protein_coding	9.22803	9.38829	13.4527	5.75993	6.98196	13.9566	14.2308	8.6701	4.3977	12.6421
Up	ENSMUSG00000021091	1.72842	0.126	Serpina3n	12q	protein_coding	7.86954	7.17772	9.04267	10.4877	8.11409	12.022	10.9003	8.00051	10.2328	10.1051
Up	ENSMUSG00000030730	1.70474	0.412	Atp2a1	7q	protein_coding	10.9696	11.2098	15.5645	7.25188	9.18227	16.2508	16.096	10.9216	7.40166	14.5764
Up	ENSMUSG00000049134	1.69469	0.416	Nrap	19q	protein_coding	8.09493	7.35964	12.2485	4.54589	6.35574	13.1778	12.8246	6.727	5.51562	9.62378
Up	ENSMUSG00000042485	1.67857	0.125	Mustn1	14q	protein_coding	6.79579	7.18908	9.19434	8.92639	8.82738	11.141	10.0921	8.94817	8.90208	10.3848
Up	ENSMUSG00000027022	1.67515	0.47	Xirp2	2q	protein_coding	8.71164	8.87424	11.7682	4.1969	6.37074	13.1553	12.1349	7.27849	2	8.88857
Up	ENSMUSG00000057003	1.65035	0.437	Myh4	11q	protein_coding	12.2908	12.8426	16.4096	8.37045	10.1741	17.1111	17.2667	10.9232	7.62612	13.9012
Up	ENSMUSG00000071637	1.64806	0.126	Cebpd	16q	protein_coding	7.84906	7.33428	11.0544	11.288	10.2652	11.5074	12.7239	10.4961	11.9186	12.1516
Up	ENSMUSG00000021250	1.6366	0.311	Fos	12q	protein_coding	5.90748	9.96956	10.8466	13.2523	9.25684	11.2154	14.8339	11.2588	12.487	10.5066
Up	ENSMUSG00000039103	1.63492	0.283	Nexn	3q	protein_coding	7.71406	7.27688	10.2891	7.26539	7.5217	11.6159	11.2887	6.27491	6.90393	7.52787
Up	ENSMUSG00000040907	1.60739	0.125	Atp1a3	7q	protein_coding	9.30334	8.57846	8.86025	9.28253	7.55491	10.4323	9.09865	9.65714	9.7351	11.7083
Up	ENSMUSG00000022602	1.58621	0.234	Arc	15q	protein_coding	5.71725	7.10761	10.5894	11.0162	7.5284	12.0328	11.4642	10.4538	9.41647	11.4653
Up	ENSMUSG00000007122	1.58422	0.424	Casq1	1q	protein_coding	7.33417	7.48935	12.054	4.8978	6.35574	12.5144	12.6158	7.87814	4.74262	10.71
Up	ENSMUSG00000032643	1.58278	0.125	Fhl3	4q	protein_coding	6.87893	8.48478	10.1686	8.14784	9.53504	10.5275	11.2937	9.96622	10.4538	10.5578
Up	ENSMUSG00000032060	1.57994	0.126	Cryab	9q	protein_coding	10.4415	9.14459	11.4777	11.4241	9.04873	12.8932	13.2705	11.2301	10.0199	11.6433
Up	ENSMUSG00000003545	1.56167	0.316	Fosb	7q	protein_coding	5.47153	10.1107	12.6697	14.7003	11.2654	14.2622	15.6345	13.145	13.8885	13.7419
Up	ENSMUSG00000057666	1.55951	0.125	Gapdh	6q	protein_coding	11.9345	13.9043	13.6708	14.5283	13.5361	14.634	14.2125	15.6912	14.3578	16.3142
Up	ENSMUSG00000053113	1.55752	0.292	Socs3	11q	protein_coding	6.11035	6.52561	11.4377	12.7886	9.32966	12.4019	13.4664	11.3385	12.341	12.7342
Up	ENSMUSG00000031791	1.55653	0.213	Tmem38a	8q	protein_coding	9.06893	9.17061	11.2811	7.89323	7.87727	12.3395	12.0215	9.31383	8.53969	10.6376
Up	ENSMUSG00000052837	1.55404	0.125	Junb	8q	protein_coding	10.0445	11.4152	12.6185	13.4406	10.8583	12.4935	14.6671	12.9718	13.4886	13.9956
Up	ENSMUSG00000055027	1.55308	0.27	Smyd1	6q	protein_coding	6.61358	6.77967	10.1634	6.57073	6.74923	11.2397	10.445	7.32853	7.31835	8.61938
Up	ENSMUSG00000039646	1.53913	0.127	Vasn	16q	protein_coding	8.91984	7.17772	10.0486	10.5155	8.50251	12.3623	10.9781	9.51309	9.41647	10.5268
Up	ENSMUSG00000032648	1.53905	0.372	Pygm	19q	protein_coding	9.18375	9.33943	13.2674	8.31307	8.27025	13.956	13.6655	9.30386	7.6671	12.0654
Up	ENSMUSG00000030592	1.52826	0.445	Ryr1	7q	protein_coding	8.52096	8.95132	12.4272	5.12228	6.38559	13.1168	12.9853	7.32853	5.10273	10.5392
Up	ENSMUSG00000068735	1.52446	0.125	Trp53i11	2q	protein_coding	9.71042	9.20599	11.577	11.3883	9.11036	11.4437	12.4639	12.0274	11.4211	12.732
Up	ENSMUSG00000048572	1.51628	0.359	Tmem252	19q	protein_coding	3.79563	2.65285	8.07607	10.3792	7.34307	10.4947	10.985	8.88936	9.00691	9.24886
Up	ENSMUSG00000005413	1.50902	0.22	Hmox1	8q	protein_coding	8.62998	8.86719	11.5704	10.6606	10.9202	13.6991	11.0189	9.52602	9.91033	12.0083
Up	ENSMUSG00000031636	1.50881	0.335	Pdlim3	8q	protein_coding	6.5642	6.3646	10.619	6.30895	7.55491	11.2154	11.3102	6.96075	6.62761	9.1253
Up	ENSMUSG00000038670	1.48329	0.454	Mybpc2	7q	protein_coding	8.27839	8.71636	12.6675	5.75993	6.83826	13.3505	12.9343	8.03106	4.93388	11.0372
Up	ENSMUSG00000031461	1.46107	0.495	Myom2	8q	protein_coding	7.49436	7.54788	11.8677	3.88311	6.12749	12.7738	11.9361	6.29519	3.94351	8.90792
Up	ENSMUSG00000043421	1.46088	0.143	Hilpda	6q	protein_coding	7.14557	6.3032	9.89257	9.61486	8.11854	11.3644	9.04441	9.66884	8.61842	10.7609
Up	ENSMUSG00000015312	1.4573	0.125	Gadd45b	10q	protein_coding	8.05973	6.9496	9.83657	9.08718	8.40387	10.6775	10.0096	9.68238	9.74789	10.6549
Up	ENSMUSG00000028927	1.45628	0.343	Padi2	4q	protein_coding	6.14436	6.46147	10.2434	7.10933	5.32021	11.1185	10.2916	6.8825	6.59966	9.02248
Up	ENSMUSG00000047746	1.44716	0.295	Fbxo40	16q	protein_coding	7.46101	7.43791	9.92805	5.88772	7.22421	11.283	10.0908	7.22664	6.51239	8.30579
Up	ENSMUSG00000031765	1.44257	0.126	Mt1	8q	protein_coding	11.8195	12.5489	15.1178	14.6539	15.1597	15.681	14.7532	15.4361	16.3486	16.364
Up	ENSMUSG00000043192	1.4221	0.125	Gpi-ps	8q	processed_pseudogene	8.07303	6.67043	9.20798	9.6781	9.24874	9.69903	9.61336	10.9109	9.63536	10.9898
Up	ENSMUSG00000056708	1.41684	0.145	Ier5	1q	protein_coding	8.13777	8.05584	11.5282	11.6845	8.98923	12.5624	12.3038	10.7577	11.3177	11.9898
Up	ENSMUSG00000040152	1.4164	0.292	Thbs1	2q	protein_coding	8.44795	8.0308	12.7459	13.752	11.0839	14.877	14.0437	11.9651	12.6961	12.2693
Up	ENSMUSG00000067786	1.40272	0.267	Nnat	2q	protein_coding	10.4811	8.42598	11.5625	11.5591	7.54172	12.0839	13.3081	8.77128	10.7236	12.1389
Up	ENSMUSG00000050335	1.39677	0.358	Lgals3	14q	protein_coding	7.39193	6.46147	9.39856	11.9883	8.12298	12.7619	12.2002	8.99541	9.11454	10.1481
Up	ENSMUSG00000025473	1.38939	0.366	Adam8	7q	protein_coding	5.67134	5.96283	7.95989	10.2645	6.21321	11.1951	10.5367	7.38638	6.83367	7.79236
Up	ENSMUSG00000026950	1.38732	0.474	Neb	2q	protein_coding	9.95157	10.3241	13.2145	7.23824	7.7682	14.182	13.5355	8.22321	5.73709	9.8548
Up	ENSMUSG00000037868	1.38533	0.372	Egr2	10q	protein_coding	4.4129	7.7646	9.38961	11.3914	7.77949	9.77346	12.728	9.01693	10.282	9.001
Up	ENSMUSG00000041378	1.37665	0.224	Cldn5	16q	protein_coding	10.2262	9.84133	13.8279	13.5787	10.6566	12.9281	14.2315	14.1912	13.737	14.2723
Up	ENSMUSG00000067653	1.37636	0.27	Ankrd23	1q	protein_coding	10.0423	9.01654	12.498	10.3238	8.94981	13.385	13.0481	9.99595	9.94962	11.2861
Up	ENSMUSG00000060981	1.37256	0.125	H4c8	13q	protein_coding	7.00459	6.83856	8.83848	8.88979	8.52615	8.93368	9.17516	9.46468	9.26005	10.6213
Up	ENSMUSG00000001473	1.36119	0.126	Tubb6	18q	protein_coding	7.94865	7.93621	10.3626	10.54	8.94731	11.4358	10.9319	9.78452	10.2282	11.5008
Up	ENSMUSG00000057604	1.35915	0.126	Lmcd1	6q	protein_coding	8.08621	7.83137	9.82554	8.6687	8.37811	10.4938	11.1737	8.85221	9.19615	9.37941
Up	ENSMUSG00000091780	1.35715	0.126	Sco2	15q	protein_coding	7.72534	7.74549	9.92185	8.72601	9.59695	9.53056	8.88306	10.0462	10.7698	11.3419
Up	ENSMUSG00000029096	1.34426	0.109	Htra3	5q	protein_coding	11.7683	10.9371	11.594	12.2479	10.635	13.4266	13.3409	11.9148	12.2635	12.9426
Up	ENSMUSG00000065037	1.34037	0.419	NA	NANA	NA	4.88463	5.51652	8.98042	10.8981	9.8851	8.042	8.09141	11.4495	12.3251	7.66161
Up	ENSMUSG00000046229	1.33395	0.126	Scand1	2q	protein_coding	8.81025	8.73586	10.9678	10.0999	10.3357	9.88592	10.914	10.9712	11.8936	12.154
Up	ENSMUSG00000076258	1.3317	0.295	NA	NANA	NA	10.2931	10.3908	12.4647	13.3849	12.7707	11.2631	11.0933	14.2116	15.225	11.7044
Up	ENSMUSG00000070443	1.331	0.143	Gm10291	3q	processed_pseudogene	6.94795	6.05263	8.91951	9.57609	9.01332	9.13838	8.99352	10.7094	9.13903	10.6189
Up	ENSMUSG00000025226	1.32551	0.126	Fbxl15	19q	protein_coding	8.3087	8.20038	9.75989	8.81597	9.19286	8.47238	9.25466	10.0655	10.642	11.3624
Up	ENSMUSG00000079311	1.32034	0.128	Gm3222	17q	processed_pseudogene	7.3561	6.67851	9.00798	9.50099	8.95231	9.19253	8.93225	10.7169	9.11947	10.69
Up	ENSMUSG00000048489	1.31437	0.146	Depp1	6q	protein_coding	10.0423	8.9679	13.3507	12.6313	12.4009	12.7108	13.4666	13.1154	13.732	14.178
Up	ENSMUSG00000063954	1.314	0.125	H2ac19	3q	protein_coding	10.3147	9.85388	11.4966	10.5232	10.6209	10.6333	11.3869	11.3794	12.2933	13.0089
Up	ENSMUSG00000062647	1.31004	0.137	Rpl7a	2q	protein_coding	9.38383	10.7727	12.1866	13.242	12.7049	12.2899	12.4813	13.669	14.1089	14.0259
Up	ENSMUSG00000074657	1.30897	0.13	Kif5a	10q	protein_coding	7.73653	7.4662	9.16315	9.08527	7.388	9.22754	9.52747	7.90478	9.07448	10.9651
Up	ENSMUSG00000089762	1.30655	0.126	Ier5l	2q	protein_coding	8.63597	7.62937	9.95864	10.0675	7.82377	10.0514	10.3395	9.81293	10.1936	11.393
Up	ENSMUSG00000019139	1.30402	0.126	Isyna1	8q	protein_coding	7.53338	9.29674	8.72916	8.27016	8.8755	8.15086	9.29061	9.94552	9.74789	11.1008
Up	ENSMUSG00000078915	1.30058	0.113	Hsp25-ps1	13q	processed_pseudogene	9.35507	8.14895	9.99845	10.4031	9.44932	10.4902	10.8937	11.3995	10.8712	10.9229
Up	ENSMUSG00000096810	1.29787	0.125	Gm10481	5q	processed_pseudogene	9.20405	8.71636	9.99648	10.5077	9.83731	10.1998	10.2692	11.5404	10.4519	11.9673
Up	ENSMUSG00000054716	1.29469	0.125	Zfp771	7q	protein_coding	8.48159	8.73004	10.4091	9.24382	9.65478	9.33376	10.2373	10.3607	11.4041	11.4561
Up	ENSMUSG00000061780	1.29343	0.29	Cfd	10q	protein_coding	12.4926	14.9604	16.9225	14.1425	17.4458	14.4981	15.125	17.2073	18.4587	18.2334
Up	ENSMUSG00000037411	1.292	0.352	Serpine1	5q	protein_coding	9.89402	9.85655	12.6635	14.3025	11.037	15.1665	14.3892	12.158	12.4822	12.6781
Up	ENSMUSG00000031803	1.29195	0.125	B3gnt3	8q	protein_coding	8.59966	8.40421	10.2183	10.4504	9.28878	10.7981	11.2533	10.578	10.3694	11.3146
Up	ENSMUSG00000004951	1.28762	0.0389	Hspb1	5q	protein_coding	12.3421	11.5949	12.7092	12.8309	12.0259	13.0026	13.6754	13.9441	13.6513	13.8327
Up	ENSMUSG00000049422	1.27965	0.125	Chchd10	10q	protein_coding	14.6567	14.6118	16.0645	15.5474	15.7369	15.4218	16.0752	16.5677	16.9832	17.6029
Up	ENSMUSG00000038155	1.27655	0.131	Gstp2	19q	protein_coding	7.46775	7.42835	10.3987	10.0704	9.83325	10.1309	10.4107	11.0591	10.4082	11.5135
Up	ENSMUSG00000024222	1.27458	0.257	Fkbp5	17q	protein_coding	8.70025	7.88823	10.5577	10.918	11.8131	13.1894	11.2052	10.5645	11.991	10.3399
Up	ENSMUSG00000006356	1.27357	0.125	Crip2	12q	protein_coding	10.3434	10.0504	12.2164	11.71	11.381	11.2799	12.937	12.3598	12.6203	13.2647
Up	ENSMUSG00000052981	1.26343	0.181	Ube2ql1	13q	protein_coding	8.54024	8.90901	9.10963	7.18236	9.60491	8.83499	6.11896	10.5529	9.86994	11.3441
Up	ENSMUSG00000037447	1.26283	0.299	Arid5a	1q	protein_coding	7.19508	7.58705	10.7296	11.988	8.61702	11.179	12.5563	10.6516	11.1793	11.6793
Up	ENSMUSG00000024854	1.25829	0.106	Pold4	19q	protein_coding	9.51471	9.73684	10.5336	10.7994	10.1006	10.7937	11.0977	11.6732	11.0753	12.2306
Up	ENSMUSG00000050105	1.25813	0.127	Grrp1	4q	protein_coding	7.85421	7.74164	10.3823	9.99228	9.47036	9.98515	10.6976	10.0432	10.7381	11.5122
Up	ENSMUSG00000070490	1.2561	0.127	Gm10293	3q	processed_pseudogene	8.64194	7.77217	9.91354	10.625	10.0197	10.4351	10.0586	11.6335	10.1982	11.6433
Up	ENSMUSG00000070392	1.25258	0.292	Gm20634	3q	lncRNA	10.6092	7.17772	11.5704	10.7268	10.8596	7.80764	11.5211	11.5362	12.3474	13.0371
Up	ENSMUSG00000098019	1.24773	0.18	Gm2546	7q	processed_pseudogene	6.79579	5.55215	9.03885	9.87381	8.83281	9.59564	8.77301	10.5189	8.90208	10.7726
Up	ENSMUSG00000036905	1.24757	0.135	C1qb	4q	protein_coding	8.92719	9.00051	10.4684	11.3929	9.66851	12.348	11.9698	9.92127	10.3359	11.3088
Up	ENSMUSG00000060143	1.24558	0.125	Gm10076	14q	lncRNA	9.2594	9.08503	11.1904	10.3581	10.4247	10.9208	10.7853	12.4482	11.7784	10.8265
Up	ENSMUSG00000058672	1.24125	0.132	Tubb2a	13q	protein_coding	8.37106	8.15765	10.8246	10.9762	9.60332	11.7873	11.7278	10.3751	10.4809	11.361
Up	ENSMUSG00000023905	1.23793	0.153	Tnfrsf12a	17q	protein_coding	8.17936	7.83499	10.4699	10.6257	8.6906	11.88	10.879	9.94713	9.27781	10.9483
Up	ENSMUSG00000053175	1.22809	0.0977	Bcl3	7q	protein_coding	10.2439	10.333	10.3098	10.5197	9.79484	11.2295	10.8379	11.1043	11.1543	12.4558
Up	ENSMUSG00000102101	1.2253	0.125	Zbtb11os1	16q	lncRNA	8.60578	8.80209	9.84095	9.06224	9.23036	8.86864	9.41389	10.2803	10.9102	11.2333
Up	ENSMUSG00000020377	1.22471	0.126	Ltc4s	11q	protein_coding	8.48823	8.0371	10.041	10.6276	9.73523	10.3443	11.1677	10.5264	10.7269	11.4542
Up	ENSMUSG00000053560	1.2154	0.15	Ier2	8q	protein_coding	9.47851	11.3496	12.5354	13.0612	11.0405	11.8424	14.2268	12.3955	13.2702	12.9834
Up	ENSMUSG00000043415	1.21538	0.138	Otud1	2q	protein_coding	8.44454	8.46154	9.90519	9.23182	8.87023	11.115	11.3346	8.74204	9.14387	8.99378
Up	ENSMUSG00000026387	1.21219	0.121	Sctr	1q	protein_coding	7.91949	7.92267	9.2349	9.35225	8.88337	9.35173	10.1988	9.7881	10.2006	10.2395
Up	ENSMUSG00000081974	1.20924	0.143	Gm11960	11q	transcribed_processed_pseudogene	8.19161	6.7104	8.85593	9.85271	9.06035	9.88455	8.64348	10.7695	9.09465	10.7286
Up	ENSMUSG00000044456	1.2078	0.125	Rin3	12q	protein_coding	9.09525	8.54127	10.1564	10.5628	9.11927	10.2281	11.7993	10.4161	10.4655	10.9399
Up	ENSMUSG00000036896	1.20663	0.149	C1qc	4q	protein_coding	8.08183	8.12549	10.1189	10.9844	9.32966	11.6864	11.4716	9.86642	9.75741	10.9898
Up	ENSMUSG00000090958	1.20607	0.159	Lrrc32	7q	protein_coding	8.84686	9.25546	12.1679	11.9436	9.38612	11.3974	12.459	12.5739	11.9639	12.3634
Up	ENSMUSG00000018381	1.19983	0.125	Abi3	11q	protein_coding	9.33128	9.00212	10.4398	10.0034	9.2669	10.2314	11.4622	10.1247	11.0562	11.1802
Up	ENSMUSG00000030748	1.19588	0.126	Il4ra	7q	protein_coding	9.34597	9.0543	11.1556	11.6832	10.1687	12.201	11.9798	11.2156	11.0626	12.2321
Up	ENSMUSG00000014846	1.19575	0.126	Tppp3	8q	protein_coding	8.29362	8.26084	10.7693	9.88588	9.93768	10.2801	11.584	10.7421	10.444	11.2171
Up	ENSMUSG00000015337	1.19266	0.133	Endog	2q	protein_coding	10.6948	10.7276	12.4468	11.3199	12.2419	11.1513	11.6499	12.5261	13.4573	13.8415
Up	ENSMUSG00000020733	1.1926	0.0785	Slc9a3r1	11q	protein_coding	8.28983	8.9396	8.46506	8.86338	8.83281	9.73597	9.39544	9.62346	9.82538	10.559
Up	ENSMUSG00000018927	1.19158	0.227	Ccl6	11q	protein_coding	7.87461	7.28748	8.53169	10.7219	8.7916	11.8933	10.6604	8.60256	8.28268	8.84102
Up	ENSMUSG00000039481	1.1899	0.166	Nrtn	17q	protein_coding	7.87967	7.8241	10.2284	8.64564	9.13473	8.57107	8.32168	10.2286	10.6709	11.2455
Up	ENSMUSG00000039195	1.18963	0.125	1110008P14Rik	2q	protein_coding	10.7744	9.99081	12.2485	12.3646	11.6394	12.4543	12.3453	12.6629	12.697	13.6384
Up	ENSMUSG00000006519	1.18431	0.17	Cyba	8q	protein_coding	6.78505	6.3845	8.66134	9.77691	7.83463	10.0218	10.3266	8.76038	8.5249	9.49145
Up	ENSMUSG00000075227	1.18216	0.125	Znhit2	19q	protein_coding	9.14229	9.1314	10.2746	9.66031	9.70299	9.87631	10.1098	10.6643	10.9931	11.7138
Up	ENSMUSG00000019122	1.1805	0.385	Ccl9	11q	protein_coding	6.98595	6.65413	8.68593	10.9392	8.53283	11.895	10.8974	8.49709	8.15404	8.45539
Up	ENSMUSG00000034684	1.17921	0.156	Sema3f	9q	protein_coding	8.55296	7.16627	10.3687	10.6471	8.50251	10.6194	11.4842	10.345	9.73189	10.9688
Up	ENSMUSG00000076281	1.17786	0.349	NA	NANA	NA	7.16227	6.76456	9.18056	10.1947	9.38428	8.56424	7.54702	11.1655	11.4932	8.11242
Up	ENSMUSG00000043687	1.17706	0.126	1190005I06Rik	8q	protein_coding	9.54684	9.71833	11.3373	10.827	10.8781	10.643	10.7814	12.0296	11.8334	12.6865
Up	ENSMUSG00000021281	1.17686	0.205	Tnfaip2	12q	protein_coding	6.62567	6.83133	9.72235	10.127	7.22421	10.4416	10.8371	9.22414	8.64602	9.97898
Up	ENSMUSG00000068240	1.17407	0.155	Gm11808	4q	protein_coding	11.0191	10.0956	13.5514	12.9058	13.3845	12.7473	13.1539	14.0784	13.9861	14.6743
Up	ENSMUSG00000031762	1.16939	0.176	Mt2	8q	protein_coding	9.32574	10.3628	13.0934	13.1607	13.472	14.349	12.6866	13.5778	13.7855	13.9996
Up	ENSMUSG00000023277	1.1676	0.125	Twf2	9q	protein_coding	8.83649	8.73198	10.9507	9.8815	9.48938	11.0468	11.3812	10.2637	10.8829	11.1208
Up	ENSMUSG00000024939	1.16724	0.125	Fam89b	19q	protein_coding	8.73135	7.95962	9.09502	9.91403	8.8301	9.49329	9.89603	9.86981	10.1795	11.0616
Up	ENSMUSG00000106106	1.16407	0.382	NA	NANA	NA	16.0007	16.1903	17.4755	19.6123	18.4051	17.0729	16.6971	20.2989	20.6108	17.3013
Up	ENSMUSG00000050212	1.16037	0.125	Eva1b	4q	protein_coding	7.95345	7.6168	9.09502	8.80676	8.10515	8.20895	10.0136	9.28624	9.65587	10.0258
Up	ENSMUSG00000025902	1.15847	0.155	Sox17	1q	protein_coding	9.78911	8.83139	11.9917	12.1784	10.8676	11.5659	13.3045	11.7353	12.5735	11.9361
Up	ENSMUSG00000081600	1.15822	0.125	Gm12286	11q	processed_pseudogene	8.86481	7.96953	9.24155	9.65262	9.2669	9.46423	9.51232	10.754	9.60404	11.0728
Up	ENSMUSG00000001240	1.15789	0.125	Ramp2	11q	protein_coding	9.25357	9.78442	10.6888	10.6458	10.5568	10.8972	12.3895	10.9916	11.0955	11.2425
Up	ENSMUSG00000098192	1.1571	0.144	Gm3534	14q	processed_pseudogene	7.99597	7.36966	9.25804	9.9708	9.38612	9.63692	9.23404	11.0147	9.21008	10.9276
Up	ENSMUSG00000021493	1.15308	0.153	Pdlim7	13q	protein_coding	8.26686	8.13433	10.2251	10.0304	8.14059	10.5835	11.4934	9.52816	9.00691	10.2578
Up	ENSMUSG00000042622	1.15297	0.158	Maff	15q	protein_coding	9.04888	8.63563	12.1005	11.473	10.1644	12.5195	11.5324	11.6601	11.5861	12.4319
Up	ENSMUSG00000029581	1.15227	0.142	Fscn1	5q	protein_coding	9.47851	9.12402	10.8135	11.1433	9.05571	10.0501	12.3869	10.808	10.6231	11.6537
Up	ENSMUSG00000014599	1.15037	0.131	Csf1	3q	protein_coding	8.75079	8.67656	10.1651	9.98209	9.18864	11.8734	10.4269	9.4557	9.49065	10.423
Up	ENSMUSG00000028743	1.15026	0.126	Akr7a5	4q	protein_coding	10.8099	10.9757	11.9739	11.0667	11.6926	11.0807	11.2349	12.2958	12.7888	13.642
Up	ENSMUSG00000033307	1.14842	0.126	Mif	10q	protein_coding	9.87136	9.81499	11.6828	10.8932	11.4506	11.1468	11.3394	12.0372	12.1585	12.9872
Up	ENSMUSG00000023064	1.14538	0.186	Sncg	14q	protein_coding	10.827	8.46388	11.2624	11.8659	9.2283	12.5109	12.8418	10.183	10.4694	11.977
Up	ENSMUSG00000025171	1.14261	0.113	Ubtd1	19q	protein_coding	8.07744	8.58708	9.24155	9.1739	8.98436	9.88318	9.59191	9.73528	9.80716	10.7177
Up	ENSMUSG00000053398	1.14165	0.134	Phgdh	3q	protein_coding	8.38179	8.30589	10.338	10.5811	8.8623	10.1158	11.1009	9.83733	10.7854	11.3902
Up	ENSMUSG00000015094	1.13869	0.125	Npdc1	2q	protein_coding	9.76881	9.8323	11.2755	11.0458	10.7804	11.2017	11.9017	11.3913	11.7015	12.4734
Up	ENSMUSG00000061111	1.13829	0.125	Mcrip1	11q	protein_coding	8.48492	8.57197	10.4599	9.95317	9.81554	10.1029	10.637	10.7103	10.7636	11.4289
Up	ENSMUSG00000082424	1.13803	0.125	Gm13292	2q	processed_pseudogene	11.0058	10.8337	11.3287	11.9047	11.2262	11.7113	11.5097	12.9193	11.7915	13.3344
Up	ENSMUSG00000061816	1.13496	0.166	Myl1	1q	protein_coding	11.6721	11.6659	13.2244	11.9577	11.6624	13.7128	14.6995	11.7067	11.7564	12.0731
Up	ENSMUSG00000043822	1.13289	0.125	Adamtsl5	10q	protein_coding	8.78353	8.03395	9.26132	8.45542	8.04564	9.77346	10.1965	9.22678	9.11454	9.96796
Up	ENSMUSG00000034880	1.13027	0.134	Mrpl34	8q	protein_coding	11.7577	11.6894	13.4627	12.5969	13.3074	12.3635	12.7243	13.745	14.313	14.8302
Up	ENSMUSG00000038880	1.12637	0.125	Mrps34	17q	protein_coding	11.8303	11.7115	12.5289	11.8194	12.269	11.659	12.5928	12.8255	13.7957	13.9588
Up	ENSMUSG00000015396	1.12442	0.235	Cd83	13q	protein_coding	6.63766	6.98262	10.539	10.9201	7.8018	9.64503	11.473	10.6692	10.5646	10.6754
Up	ENSMUSG00000096606	1.12337	0.125	Tpbgl	7q	protein_coding	8.4615	9.24734	9.1205	7.98182	8.86495	9.37923	9.30606	10.1639	9.77627	10.5736
Up	ENSMUSG00000046546	1.12271	0.141	Fam43a	16q	protein_coding	9.99532	9.36845	11.4917	11.7436	9.27888	11.3737	12.6105	11.1968	11.4469	12.192
Up	ENSMUSG00000045377	1.12201	0.146	Tmem88	11q	protein_coding	7.61446	7.64182	10.3411	10.0597	9.22004	9.52529	10.8264	10.5445	10.3569	10.9066
Up	ENSMUSG00000095562	1.12084	0.323	Erdr1	Xq	lncRNA	9.25552	8.1663	10.4585	9.7204	11.3045	10.5665	12.9404	9.13695	9.22846	10.8008
Up	ENSMUSG00000028843	1.1192	0.149	Sh3bgrl3	4q	protein_coding	7.91949	8.0465	9.9177	10.754	9.26288	10.7303	11.3592	9.918	9.86408	10.9916
Up	ENSMUSG00000002393	1.11807	0.125	Nr2f6	8q	protein_coding	11.5773	11.4894	12.3095	11.9709	11.9033	11.8637	12.1238	12.8701	13.247	13.9197
Up	ENSMUSG00000020440	1.11779	0.126	Arf5	6q	protein_coding	10.5517	10.84	12.7002	11.7418	12.0933	11.5791	12.7461	12.755	13.224	13.5692
Up	ENSMUSG00000027314	1.11739	0.126	Dll4	2q	protein_coding	9.17966	9.43078	10.7165	10.497	8.98192	10.11	11.6171	11.3126	10.6091	11.1406
Up	ENSMUSG00000009394	1.11288	0.125	Syn2	6q	protein_coding	9.00559	8.21712	8.29007	8.82055	8.34431	10.5372	9.43211	8.87932	8.89059	9.91536
Up	ENSMUSG00000078967	1.11151	0.125	Gapdh-ps16	8q	processed_pseudogene	11.2128	11.0786	11.3573	11.9393	11.1907	11.8117	11.5795	12.9154	11.8828	13.4023
Up	ENSMUSG00000068079	1.10973	0.136	Tcf15	2q	protein_coding	9.21809	8.88651	10.9608	9.8084	9.71627	9.00855	11.7055	10.6933	11.1277	11.3341
Up	ENSMUSG00000074516	1.10968	0.126	Gm10709	9q	processed_pseudogene	7.97723	7.94629	9.04647	8.3	8.79993	8.12789	9.29725	9.5662	9.74471	10.3541
Up	ENSMUSG00000017817	1.10953	0.363	Jph2	2q	protein_coding	7.76413	7.29801	11.0535	8.04585	7.7851	11.189	10.9039	8.70841	7.6671	10.5893
Up	ENSMUSG00000071648	1.109	0.127	Rom1	19q	protein_coding	9.27292	8.9712	9.84751	9.6175	10.4496	9.85827	9.23173	11.0561	11.0459	11.6966
Up	ENSMUSG00000071076	1.10725	0.149	Jund	8q	protein_coding	12.1012	11.6929	14.2594	14.3288	12.3398	13.7154	15.0092	13.6578	14.5561	14.9144
Up	ENSMUSG00000031722	1.10403	0.125	Hp	8q	protein_coding	15.5617	15.0215	16.4524	16.5992	16.3556	17.2945	16.9698	16.6198	17.537	17.4725
Up	ENSMUSG00000115205	1.10382	0.129	Gm16374	15q	processed_pseudogene	8.59044	8.27424	9.68136	10.387	9.65018	10.0155	9.74389	11.2386	9.88739	11.3348
Up	ENSMUSG00000029321	1.10332	0.248	Slc10a6	5q	protein_coding	6.46004	5.44251	9.45973	10.8707	9.29469	10.6703	11.1809	10.0947	10.1581	9.90191
Up	ENSMUSG00000060032	1.10313	0.127	H2aj	6q	protein_coding	9.75099	9.79747	11.7403	10.6934	11.0551	10.7605	11.3416	11.7194	12.3112	12.6505
Up	ENSMUSG00000036111	1.10209	0.127	Lmo1	7q	protein_coding	9.00559	9.04807	9.6542	9.83922	7.95398	8.86308	10.9032	10.0447	9.85228	11.0239
Up	ENSMUSG00000031807	1.10023	0.14	Pgls	8q	protein_coding	11.7205	12.2246	13.6826	12.5402	13.0783	12.2782	12.8555	13.7521	14.2291	14.9472
Up	ENSMUSG00000024049	1.09952	0.346	Myom1	17q	protein_coding	10.96	10.4557	12.1182	9.81186	9.59536	13.2885	12.8437	9.63742	10.004	10.2071
Up	ENSMUSG00000012705	1.09639	0.176	Retn	8q	protein_coding	8.54343	9.80303	10.8411	9.15588	10.4211	9.55488	9.07049	10.8497	12.1787	11.5447
Up	ENSMUSG00000026547	1.09472	0.129	Tagln2	1q	protein_coding	10.2864	9.80672	12.0526	12.0007	10.6288	11.928	13.0325	11.7358	11.8008	12.6673
Up	ENSMUSG00000031838	1.09443	0.125	Ifi30	8q	protein_coding	7.65041	8.3111	9.44828	9.9646	9.28483	10.1505	10.0096	10.2364	10.0793	10.6295
Up	ENSMUSG00000037966	1.09246	0.126	Ninj1	13q	protein_coding	10.7872	10.6685	12.0065	11.1614	11.5965	11.6117	11.2349	12.1902	12.6509	13.4028
Up	ENSMUSG00000027412	1.09152	0.126	Lpin3	2q	protein_coding	8.63597	7.31367	8.95232	9.38201	8.68161	9.67546	10.7043	9.50876	9.50579	9.158
Up	ENSMUSG00000070025	1.09093	0.126	Gm10284	8q	processed_pseudogene	10.2518	9.46156	10.5537	11.4071	10.5836	11.2322	10.6535	12.2921	10.9173	12.3895
Up	ENSMUSG00000026208	1.09038	0.126	Des	1q	protein_coding	11.7293	12.0841	13.8548	11.702	12.703	14.0738	14.1836	13.0444	13.0686	14.0006
Up	ENSMUSG00000047604	1.08883	0.194	Frat2	19q	protein_coding	6.94795	6.9629	9.16315	9.81989	7.82921	10.6487	9.34077	8.34978	8.90779	10.0608
Up	ENSMUSG00000002661	1.08747	0.136	Alkbh7	17q	protein_coding	9.12961	9.04026	10.783	10.1334	10.5844	9.9723	10.027	11.5895	11.0766	12.0995
Up	ENSMUSG00000071711	1.08599	0.125	Mpst	15q	protein_coding	10.0768	10.6846	11.2075	10.665	11.4049	10.8815	11.0644	11.9559	12.2658	12.7859
Up	ENSMUSG00000032997	1.08385	0.125	Chpf	1q	protein_coding	9.27867	9.34452	10.5484	10.2771	9.81965	10.1205	10.743	10.774	11.3316	11.6594
Up	ENSMUSG00000106574	1.08101	0.125	Gm2451	3q	processed_pseudogene	11.3715	11.0485	11.5118	12.1712	11.4889	11.9018	11.69	13.2104	11.9937	13.4757
Up	ENSMUSG00000030433	1.08098	0.174	Sbk2	7q	protein_coding	8.18754	8.3521	10.3503	7.53448	7.39535	10.5767	9.79484	9.25811	9.06429	10.2578
Up	ENSMUSG00000040466	1.08086	0.126	Blvrb	7q	protein_coding	10.19	10.7276	11.7549	11.1619	10.9758	10.6987	11.7974	12.1194	12.2829	12.9285
Up	ENSMUSG00000032366	1.07961	0.313	Tpm1	9q	protein_coding	12.5947	12.103	14.2619	12.8045	11.9762	14.8631	15.2761	12.2163	12.0111	13.1566
Up	ENSMUSG00000000555	1.07803	0.178	Itga5	15q	protein_coding	8.24352	8.24188	10.8334	11.1673	8.98192	11.1767	11.8191	10.6604	10.2259	11.1569
Up	ENSMUSG00000001227	1.07723	0.125	Sema6b	17q	protein_coding	9.9801	9.34452	10.8969	11.0355	10.7978	10.7995	11.7034	11.2042	11.5074	12.3715
Up	ENSMUSG00000002985	1.07708	0.125	Apoe	7q	protein_coding	14.7342	15.3618	16.3963	16.2091	16.3434	16.349	16.8998	16.817	17.2713	17.4906
Up	ENSMUSG00000055044	1.07669	0.177	Pdlim1	19q	protein_coding	8.19161	7.97611	10.6444	10.8669	9.23651	11.3708	11.5282	10.6486	9.45988	10.8111
Up	ENSMUSG00000025732	1.0741	0.154	Mcrip2	17q	protein_coding	12.3294	12.0465	14.328	13.4745	14.0266	13.2266	13.3847	14.4773	14.9055	15.5609
Up	ENSMUSG00000103653	1.07258	0.126	Gstp-ps	1q	processed_pseudogene	7.62052	8.12549	9.71997	9.33633	8.91953	9.59899	9.44214	10.2338	9.68277	10.6697
Up	ENSMUSG00000022018	1.07251	0.127	Rgcc	14q	protein_coding	13.4286	12.501	15.0136	14.4441	14.6083	14.4091	15.0848	15.0375	15.7423	15.8576
Up	ENSMUSG00000033685	1.06881	0.127	Ucp2	7q	protein_coding	10.4585	10.3846	12.1503	12.7734	11.5342	12.7643	13.2943	12.3972	12.4648	12.9879
Up	ENSMUSG00000008384	1.06749	0.182	Sertad1	7q	protein_coding	7.83351	8.83139	11.2852	10.8921	8.76913	10.5622	11.4828	10.6913	11.0703	11.7127
Up	ENSMUSG00000078202	1.06577	0.166	Nrarp	2q	protein_coding	8.84168	8.78722	11.02	10.8063	8.31747	9.78526	11.4794	11.3525	10.9646	11.1496
Up	ENSMUSG00000053279	1.05747	0.223	Aldh1a1	19q	protein_coding	8.55612	8.35715	10.0656	9.31375	8.35189	11.4217	10.8988	7.86464	8.91348	8.25832
Up	ENSMUSG00000069939	1.05746	0.125	Gm12070	11q	processed_pseudogene	12.7727	12.5963	12.9161	13.392	12.7342	13.1421	13.0566	14.4579	13.3288	14.859
Up	ENSMUSG00000002289	1.05428	0.0977	Angptl4	17q	protein_coding	14.3039	14.1232	14.5343	14.8426	13.7381	15.1564	15.1083	15.6358	14.9521	15.9487
Up	ENSMUSG00000001739	1.05233	0.125	Cldn15	5q	protein_coding	9.4328	8.97612	10.8201	10.4725	9.76534	10.4463	11.6846	11.1377	10.6692	11.2179
Up	ENSMUSG00000037089	1.05088	0.126	Slc35b2	17q	protein_coding	10.367	11.2716	11.0582	10.8052	11.2128	10.8097	10.8768	12.6082	11.7885	12.8578
Up	ENSMUSG00000032288	1.05039	0.131	Imp3	9q	protein_coding	8.78083	9.10015	10.4993	9.67304	10.6083	9.79987	10.3619	10.8428	11.2719	11.7437
Up	ENSMUSG00000004655	1.04944	0.127	Aqp1	6q	protein_coding	13.4795	12.7561	14.897	15.1209	14.1869	14.6338	15.8448	15.6453	14.7248	15.6335
Up	ENSMUSG00000026121	1.04833	0.218	Sema4c	1q	protein_coding	8.93692	9.0605	12.3447	12.2444	9.27689	11.5396	12.333	12.5629	12.0998	12.4492
Up	ENSMUSG00000079501	1.04671	0.125	Gm5138	6q	processed_pseudogene	11.5043	11.3105	11.3816	12.0405	11.3364	11.8748	11.6114	13.0453	11.9577	13.4854
Up	ENSMUSG00000097148	1.04569	0.127	Gm3839	14q	protein_coding	9.92247	9.29148	9.59311	10.4652	9.77101	10.4666	9.65877	11.5196	9.89316	11.7656
Up	ENSMUSG00000007872	1.04566	0.158	Id3	4q	protein_coding	9.77425	9.48709	11.9608	12.2223	10.5956	12.1905	12.9865	11.6532	11.6342	12.3884
Up	ENSMUSG00000001270	1.04527	0.153	Ckb	12q	protein_coding	10.154	10.6195	11.9251	11.6929	12.5902	11.3854	11.9089	12.3306	13.436	13.3454
Up	ENSMUSG00000063171	1.04463	0.126	Rps4l	6q	transcribed_processed_pseudogene	10.357	10.1446	11.4464	11.3732	10.8395	10.8897	11.504	11.5104	12.309	12.8205
Up	ENSMUSG00000018102	1.04419	0.125	H2bc4	13q	protein_coding	11.4492	11.4951	12.4276	12.0673	12.218	12.0387	12.9947	12.8848	13.4568	13.3659
Up	ENSMUSG00000037035	1.04263	0.2	Inhbb	1q	protein_coding	9.35689	8.40664	9.45115	10.1371	6.40028	11.3093	10.0028	9.75555	8.71279	10.1218
Up	ENSMUSG00000016344	1.04262	0.126	Ppdpf	2q	protein_coding	10.496	10.1591	11.9942	11.3697	11.4769	11.2023	11.72	12.222	12.5586	13.052
Up	ENSMUSG00000041697	1.0417	0.134	Cox6a1	5q	protein_coding	15.3372	15.5422	16.8738	15.9433	16.3831	15.9914	15.7625	17.1926	17.5018	18.0962
Up	ENSMUSG00000031489	1.04128	0.125	Adrb3	8q	protein_coding	14.0652	12.9204	14.4701	14.1808	14.0735	14.4996	14.689	14.9487	15.1803	15.7016
Up	ENSMUSG00000018774	1.04078	0.29	Cd68	11q	protein_coding	7.274	7.32401	8.67615	10.6204	7.60652	11.3184	10.4707	8.20189	7.72	9.29664
Up	ENSMUSG00000020178	1.03966	0.126	Adora2a	10q	protein_coding	8.31244	8.36468	9.26458	8.35474	8.28616	8.29809	10.3943	9.21086	9.53929	9.79367
Up	ENSMUSG00000019261	1.0393	0.125	Map1s	8q	protein_coding	8.53705	8.74358	9.94851	9.51661	9.05803	9.88181	10.8025	9.6669	10.3338	10.468
Up	ENSMUSG00000046470	1.03893	0.153	Sox18	2q	protein_coding	10.0081	9.02765	11.0316	9.23698	10.0149	9.53755	11.8563	10.0492	10.8814	11.7448
Up	ENSMUSG00000031879	1.0382	0.126	Ciao2b	8q	protein_coding	8.39244	8.37963	9.99648	9.6175	9.6881	9.73749	9.70112	10.8376	10.2236	10.9962
Up	ENSMUSG00000034220	1.03809	0.151	Gpc1	1q	protein_coding	9.90398	9.00051	9.96468	10.5049	9.09915	11.8765	11.0309	9.14255	9.62153	10.9305
Up	ENSMUSG00000062382	1.03508	0.206	Ftl1-ps1	13q	protein_coding	8.77812	8.12549	11.4889	11.7451	11.8527	12.2938	11.1875	12.1875	11.8557	12.6047
Up	ENSMUSG00000037095	1.03437	0.125	Lrg1	17q	protein_coding	11.1947	11.6799	12.7038	12.7161	12.5755	13.0497	12.9064	12.688	13.3831	14.1363
Up	ENSMUSG00000026688	1.03324	0.125	Mgst3	1q	protein_coding	10.59	10.6496	12.0606	11.6149	11.0499	11.9609	12.28	12.2987	11.8908	12.9872
Up	ENSMUSG00000003072	1.03264	0.139	Atp5d	10q	protein_coding	14.2258	14.2789	16.0505	15.5014	15.7353	15.2655	15.364	16.5464	16.4074	17.2966
Up	ENSMUSG00000034845	1.03174	0.149	Plvap	8q	protein_coding	8.85714	8.51443	9.9546	10.2729	8.68161	9.75409	11.5366	9.37702	9.91884	10.6457
Up	ENSMUSG00000015468	1.03137	0.125	Notch4	17q	protein_coding	11.0276	10.0189	11.6337	11.7174	11.058	11.2731	12.9508	11.9495	12.1184	12.3732
Up	ENSMUSG00000004931	1.03067	0.125	Apba3	10q	protein_coding	11.8619	11.8093	12.5163	11.7287	11.866	11.807	12.2311	13.1574	13.2308	13.8039
Up	ENSMUSG00000028444	1.02746	0.125	Cntfr	4q	protein_coding	11.035	10.4127	11.6191	10.8361	10.3679	11.3902	11.811	11.5673	11.8843	12.725
Up	ENSMUSG00000060803	1.0273	0.125	Gstp1	19q	protein_coding	11.2582	11.4377	12.3741	12.3556	11.943	12.1357	12.4637	13.2502	12.7984	13.681
Up	ENSMUSG00000018585	1.02729	0.153	Atox1	11q	protein_coding	10.118	9.94966	12.0774	11.5308	11.891	11.1009	11.5324	12.5922	12.5334	13.2252
Up	ENSMUSG00000041515	1.02424	0.226	Irf8	8q	protein_coding	7.28166	6.93618	9.7783	10.512	7.56799	10.2442	10.7647	9.98038	9.18678	10.1529
Up	ENSMUSG00000110469	1.02134	0.126	Gm10358	8q	protein_coding	10.8935	10.5903	10.791	11.5251	10.8158	11.4241	10.9277	12.4682	11.2178	12.8658
Up	ENSMUSG00000038055	1.01942	0.125	Dexi	16q	protein_coding	8.48492	8.52791	9.79874	9.30724	9.47557	9.48427	9.79953	10.2404	10.39	10.8336
Up	ENSMUSG00000062619	1.01885	0.141	2310039H08Rik	17q	protein_coding	9.64957	9.87249	11.3287	10.4549	11.065	10.2665	10.7615	11.4747	12.0753	12.495
Up	ENSMUSG00000003346	1.01406	0.127	Abhd17a	10q	protein_coding	10.8714	10.7613	12.2682	11.7601	11.7041	11.3321	12.1078	12.5863	12.5882	13.5107
Up	ENSMUSG00000036908	1.01283	0.125	Unc93b1	19q	protein_coding	9.9237	10.5229	10.5881	11.4499	10.1858	11.8807	11.8537	11.4036	11.1042	11.8244
Up	ENSMUSG00000025498	1.01263	0.129	Irf7	7q	protein_coding	8.15455	8.29542	10.0897	9.63842	8.8623	9.60066	10.6396	9.67272	10.0225	10.7319
Up	ENSMUSG00000060591	1.01148	0.126	Ifitm2	7q	protein_coding	10.5099	10.0528	11.5585	12.0598	11.3055	11.927	12.0378	12.4216	11.8092	12.9058
Up	ENSMUSG00000027010	1.0106	0.27	Slc25a12	2q	protein_coding	7.69698	7.88125	10.4384	8.97243	8.28616	11.137	10.9636	7.70708	8.06484	9.17408
Up	ENSMUSG00000022559	1.01	0.131	Fbxl6	15q	protein_coding	9.865	10.0934	11.1869	10.5232	11.1462	10.0899	10.9419	11.7877	12.1023	12.3694
Up	ENSMUSG00000035828	1.009	0.125	Pim3	15q	protein_coding	12.3045	13.2301	13.308	13.176	12.8269	12.6468	14.0999	13.8652	13.8925	14.8264
Up	ENSMUSG00000034255	1.00881	0.126	Arhgap27	11q	protein_coding	9.95397	9.56872	10.5062	10.6125	10.4274	10.0587	12.1234	10.7973	11.3765	11.2187
Up	ENSMUSG00000078570	1.00847	0.163	1110065P20Rik	4q	protein_coding	8.99631	8.68661	10.713	9.54458	9.67305	9.0458	9.94337	10.4334	11.0613	11.6977
Up	ENSMUSG00000107023	1.0076	0.448	Gm42715	7q	protein_coding	6.82753	8.87951	8.48762	12.7045	12.6425	12.4095	12.05	11.9827	12.7591	12.8714
Up	ENSMUSG00000001053	1.00685	0.134	N4bp3	11q	protein_coding	8.99864	8.86896	10.5363	9.71795	9.17802	9.24473	11.1451	10.243	10.3549	11.2225
Up	ENSMUSG00000017493	1.0062	0.113	Igfbp4	11q	protein_coding	10.539	11.1566	11.7432	11.4903	11.1468	12.0198	12.2308	11.6727	12.5735	12.6554
Up	ENSMUSG00000056501	1.00539	0.155	Cebpb	2q	protein_coding	14.6196	14.7147	15.4838	14.854	15.1767	14.4496	14.0201	15.9614	16.8782	16.7078
Up	ENSMUSG00000028645	1.00498	0.126	Slc2a1	4q	protein_coding	7.92439	8.90557	9.78742	9.90111	8.72019	10.8118	10.0985	9.73343	9.81629	10.3639
Up	ENSMUSG00000098111	1.00337	0.132	Gm4654	14q	processed_pseudogene	9.7413	9.08351	9.51292	10.4527	9.79066	10.3952	9.59191	11.4296	9.7856	11.5856
Up	ENSMUSG00000084093	1.00295	0.192	Gm16418	1q	processed_pseudogene	9.28249	8.92268	11.6662	10.7564	11.6817	10.7923	10.8249	12.2775	11.7791	12.7088
Up	ENSMUSG00000036256	1.00165	0.129	Igfbp7	5q	protein_coding	10.5792	10.9993	12.5398	12.1208	11.943	11.6412	13.3806	12.3168	12.9172	13.1621
Up	ENSMUSG00000000253	1.00097	0.126	Gmpr	13q	protein_coding	12.8437	12.2465	14.0404	13.0698	13.0727	13.3624	13.2425	14.4222	14.7406	14.4914
Up	ENSMUSG00000022760	1.00077	0.125	Thap7	16q	protein_coding	9.13385	9.03869	9.86268	9.20928	9.60966	9.41952	9.95462	10.3389	10.6975	11.059
Up	ENSMUSG00000027510	1.00021	0.125	Rbm38	2q	protein_coding	10.2893	10.7769	10.5076	10.1233	9.07187	11.0584	11.3075	11.1335	10.6283	11.8591
Down	ENSMUSG00000069049	-2.96825	0.282	Eif2s3y	Y	protein_coding	12.6111	12.5748	2	11.8742	3.65078	3.08588	10.974	4.10035	4.74262	3.83228
Down	ENSMUSG00000069045	-2.62998	0.339	Ddx3y	Y	protein_coding	12.9962	12.9667	3.78068	12.1928	3.54894	3.69838	11.6829	4.56857	2	5.94538
Down	ENSMUSG00000033624	-2.36918	0.0785	Pdpr	8q	protein_coding	13.2495	13.2728	9.64168	10.1983	10.8089	10.7379	9.27275	9.77011	9.24208	9.53194
Down	ENSMUSG00000061436	-2.33542	0.0977	Hipk2	6q	protein_coding	13.8844	13.1133	10.0768	10.6834	9.98597	10.3641	10.0521	9.55784	10.2213	10.2071
Down	ENSMUSG00000025255	-2.06414	0.0785	Zfhx4	3q	protein_coding	12.2741	12.4884	9.61888	10.5878	10.8389	10.0067	9.97823	9.71473	7.91409	8.8043
Down	ENSMUSG00000056673	-2.02622	0.383	Kdm5d	Y	protein_coding	10.7532	10.7807	3.78068	10.0014	3.32078	3.23095	10.0508	2.34938	3.94351	5.22083
Down	ENSMUSG00000078496	-2.01954	0.125	Zfp982	4q	protein_coding	12.2827	11.7205	7.99967	9.58285	9.50136	9.79842	8.94641	8.92558	8.18259	8.43418
Down	ENSMUSG00000111942	-1.85232	0.179	Gm5182	12q	processed_pseudogene	15.3024	15.3283	10.0082	12.7685	11.3147	12.9312	10.6859	12.9728	11.2462	12.4502
Down	ENSMUSG00000018846	-1.74434	0.0785	Pank3	11q	protein_coding	14.5954	14.1825	12.1753	12.7384	13.1898	12.7602	11.3952	11.632	11.9639	11.2054
Down	ENSMUSG00000022383	-1.67344	0.125	Ppara	15q	protein_coding	14.2445	14.1591	11.5391	11.8719	11.667	11.8473	11.3281	11.7288	11.2653	11.477
Down	ENSMUSG00000055980	-1.62766	0.125	Irs1	1q	protein_coding	10.6848	13.2329	10.509	10.2201	12.0095	9.56175	10.1136	10.7938	10.2864	9.91727
Down	ENSMUSG00000042473	-1.60841	0.113	Tbc1d8b	Xq	protein_coding	10.4113	10.4946	8.33429	8.75981	9.16086	8.73209	8.26408	7.62935	8.10517	7.34679
Down	ENSMUSG00000035151	-1.58903	0.121	Elmod2	8q	protein_coding	11.2779	13.0458	10.7484	10.6484	10.8212	10.5143	9.8576	10.064	10.3777	9.14501
Down	ENSMUSG00000053877	-1.54684	0.244	Srcap	7q	protein_coding	13.4914	13.2853	12.8637	8.9454	9.8667	9.64341	12.3905	11.5997	9.01222	9.27891
Down	ENSMUSG00000039478	-1.53792	0.126	Micu3	8q	protein_coding	10.6681	10.2555	7.321	9.80146	10.1163	9.89548	7.99666	7.32853	7.43369	7.61526
Down	ENSMUSG00000028572	-1.53586	0.125	Hook1	4q	protein_coding	10.3194	10.6826	8.54788	8.1109	9.32196	8.92037	7.27826	8.12467	8.40887	7.69765
Down	ENSMUSG00000051098	-1.53222	0.0977	Mblac2	13q	protein_coding	11.0758	10.8191	8.75728	9.53206	10.6146	9.23185	8.43443	9.02909	8.81358	8.68817
Down	ENSMUSG00000005580	-1.53184	0.126	Adcy9	16q	protein_coding	11.6505	12.2926	8.3772	9.33473	10.1241	9.09875	8.82296	10.256	9.29534	9.51689
Down	ENSMUSG00000035284	-1.52272	0.109	Vps13c	9q	protein_coding	13.2052	13.0212	10.5894	11.5429	11.6689	10.9026	10.9503	10.9175	10.7932	10.3441
Down	ENSMUSG00000040274	-1.50791	0.125	Cdk6	5q	protein_coding	11.7976	11.9609	9.73889	10.1608	10.0398	9.83576	9.47766	7.20537	9.89891	9.98264
Down	ENSMUSG00000020634	-1.50114	0.125	Ubxn2a	12q	protein_coding	13.5612	13.4814	11.0572	11.4387	11.8159	11.9892	10.9726	10.8608	11.0315	10.347
Down	ENSMUSG00000019990	-1.48618	0.116	Pde7b	10q	protein_coding	11.3809	11.981	9.94036	9.73383	11.6289	9.98387	8.86231	9.58691	10.1771	9.62612
Down	ENSMUSG00000033308	-1.47628	0.125	Dpyd	3q	protein_coding	11.9547	12.8686	10.9497	10.3605	11.9446	10.9642	9.17516	10.4161	10.8039	9.96426
Down	ENSMUSG00000090112	-1.46465	0.116	Shprh	10q	protein_coding	11.2253	11.7259	9.35322	9.91725	10.19	9.54451	9.56097	9.27352	9.27781	8.55698
Down	ENSMUSG00000033964	-1.46212	0.125	Zbtb41	1q	protein_coding	11.8882	11.7179	9.88409	10.0914	10.366	10.2843	9.6536	9.17574	9.63191	8.66105
Down	ENSMUSG00000037826	-1.453	0.125	Ppm1k	6q	protein_coding	11.3512	12.1902	10.0934	9.39896	11.352	9.42518	8.88306	10.0728	10.4538	9.31706
Down	ENSMUSG00000034593	-1.43495	0.125	Myo5a	9q	protein_coding	14.1638	13.9692	11.8035	12.3469	12.3072	12.6222	11.6334	11.4625	11.7187	11.0915
Down	ENSMUSG00000046230	-1.41021	0.113	Vps13a	19q	protein_coding	13.2377	13.0794	11.2518	11.9727	11.5997	11.5361	11.2338	10.9877	10.8887	10.2242
Down	ENSMUSG00000026384	-1.40415	0.0977	Ptpn4	1q	protein_coding	13.4208	13.3766	11.7865	11.6763	12.5816	11.6658	11.0689	11.3287	11.7444	10.7
Down	ENSMUSG00000020917	-1.40392	0.158	Acly	11q	protein_coding	17.7961	17.9949	13.5804	16.4353	14.0805	15.5185	14.6323	16.3735	13.9189	15.7905
Down	ENSMUSG00000078862	-1.39382	0.125	Gm14326	2q	protein_coding	10.7013	10.2615	8.70049	7.93187	9.13693	8.78593	8.62599	7.69187	8.3845	7.65246
Down	ENSMUSG00000063894	-1.38944	0.125	Zkscan8	13q	protein_coding	11.1112	10.9463	8.7803	9.16131	9.7192	9.39471	9.0232	8.90923	8.36802	8.28817
Down	ENSMUSG00000028132	-1.38243	0.126	Tlcd4	3q	protein_coding	10.2807	10.7291	8.9319	8.05755	9.58575	9.33978	7.26024	8.12467	8.73866	7.76714
Down	ENSMUSG00000033849	-1.37281	0.125	B3galt2	1q	protein_coding	10.9238	12.6841	10.3958	10.3076	10.7246	9.80712	9.67586	9.7988	10.8131	9.14501
Down	ENSMUSG00000022629	-1.37043	0.125	Kif21a	15q	protein_coding	11.7638	11.6284	9.45115	9.96356	10.1207	10.4162	9.29061	9.03211	9.42844	8.85704
Down	ENSMUSG00000025006	-1.36742	0.126	Sorbs1	19q	protein_coding	15.0352	14.7859	12.2763	13.2068	12.6993	13.6542	12.6572	12.1375	11.9383	12.0889
Down	ENSMUSG00000022309	-1.36258	0.125	Angpt1	15q	protein_coding	11.1711	10.9417	9.46258	9.87491	9.20547	9.32974	8.93793	9.40295	8.8257	8.11908
Down	ENSMUSG00000037106	-1.35911	0.206	Fer1l6	15q	protein_coding	10.4432	11.0213	6.95078	9.12101	6.10971	9.58387	7.82955	8.6817	6.35406	7.40245
Down	ENSMUSG00000040407	-1.35865	0.125	Akap9	5q	protein_coding	13.3951	13.323	11.2738	11.6703	11.7052	11.5942	11.4876	11.0531	11.1711	10.4026
Down	ENSMUSG00000026610	-1.35546	0.125	Esrrg	1q	protein_coding	12.0852	11.6323	9.58005	10.0074	10.1152	10.5986	9.55359	9.36748	9.27339	8.97554
Down	ENSMUSG00000060961	-1.35546	0.125	Slc4a4	5q	protein_coding	15.3084	15.7396	14.319	13.331	15.5065	13.8824	12.1408	13.7656	14.4898	13.4135
Down	ENSMUSG00000039270	-1.34865	0.0785	Megf9	4q	protein_coding	12.6763	12.2681	10.88	11.6757	12.0702	11.0252	10.5404	10.5026	11.042	10.1051
Down	ENSMUSG00000022419	-1.34642	0.126	Deptor	15q	protein_coding	15.6519	15.2006	12.6118	14.3458	13.3155	14.2225	13.1956	13.2119	12.6568	12.3673
Down	ENSMUSG00000039704	-1.34202	0.125	Lmbrd2	15q	protein_coding	11.7539	11.4242	9.61376	10.3319	10.3077	10.3303	9.34931	9.36028	9.31696	9.07822
Down	ENSMUSG00000027820	-1.34122	0.0977	Mme	3q	protein_coding	14.6181	14.4888	12.8108	13.3859	13.7658	13.1817	12.3869	12.572	12.8015	11.8511
Down	ENSMUSG00000061724	-1.34111	0.126	Gm2423	13q	processed_pseudogene	10.5885	10.776	8.07607	8.96209	8.74054	8.97546	8.3042	8.61874	8.39267	7.88123
Down	ENSMUSG00000029638	-1.31255	0.171	Glcci1	6q	protein_coding	11.2601	10.815	9.25476	10.5757	9.98719	9.79842	10.2838	9.35546	5.10273	7.36931
Down	ENSMUSG00000026834	-1.30427	0.113	Acvr1c	2q	protein_coding	13.0905	13.0201	11.4063	11.7855	12.4032	11.5778	10.9871	10.9657	11.6411	10.3999
Down	ENSMUSG00000095362	-1.29785	0.125	Gm14325	2q	protein_coding	11.0373	10.9884	8.73389	9.09287	9.47384	9.36161	9.07308	8.5529	8.79521	8.49689
Down	ENSMUSG00000068284	-1.29739	0.125	Usf3	16q	protein_coding	12.6014	12.5434	10.4741	11.035	10.8048	10.8162	10.9097	10.4662	10.0894	9.81023
Down	ENSMUSG00000028399	-1.29488	0.0977	Ptprd	4q	protein_coding	13.1012	13.0654	11.4011	11.796	12.6604	11.4372	11.0276	11.238	11.6522	10.8018
Down	ENSMUSG00000015882	-1.28835	0.125	Lcorl	5q	protein_coding	10.8765	11.0181	9.60089	9.3459	9.43511	9.33978	9.35781	8.75307	8.74505	8.37976
Down	ENSMUSG00000056476	-1.28655	0.126	Med12l	3q	protein_coding	10.3955	10.9329	8.24444	8.78113	9.13033	8.50484	8.08631	8.86243	8.8257	8.43951
Down	ENSMUSG00000044308	-1.28201	0.125	Ubr3	2q	protein_coding	14.2759	14.4378	12.2605	12.5004	12.7459	12.9684	12.2713	12.0972	12.0451	11.5286
Down	ENSMUSG00000038039	-1.28172	0.125	Gcc2	10q	protein_coding	11.4874	11.4185	9.53474	9.76864	9.82238	9.95413	9.54245	8.89269	9.49824	8.71039
Down	ENSMUSG00000054263	-1.27858	0.126	Lifr	15q	protein_coding	11.7936	11.7477	11.0044	11.4458	12.0953	9.19916	11.6334	10.6198	8.78283	9.83269
Down	ENSMUSG00000005893	-1.27516	0.153	Nr2c2	6q	protein_coding	11.4056	11.551	8.99623	10.1008	9.33923	9.76008	10.3298	6.92216	9.49824	8.25832
Down	ENSMUSG00000057265	-1.27223	0.0977	Bbof1	12q	protein_coding	10.3848	10.5391	9.23156	9.05058	9.70891	8.55394	8.67781	8.79283	8.92479	8.14541
Down	ENSMUSG00000035133	-1.26829	0.125	Arhgap5	12q	protein_coding	13.768	13.4256	11.6998	12.1788	12.3297	12.3355	11.5049	11.3806	11.6733	10.8193
Down	ENSMUSG00000034109	-1.26457	0.125	Golim4	3q	protein_coding	12.7079	12.8004	10.9788	11.4402	11.1391	10.9804	11.0202	10.7188	10.8639	10.0434
Down	ENSMUSG00000064367	-1.25836	0.113	mt-Nd5	MT	protein_coding	22.0968	21.771	20.6117	20.4971	20.9762	20.657	19.4066	19.7368	20.0251	20.2332
Down	ENSMUSG00000045205	-1.25428	0.125	Dpy19l4	4q	protein_coding	11.2213	11.3935	9.64168	9.8716	9.87593	9.88181	9.66734	9.04415	9.18208	8.62874
Down	ENSMUSG00000025898	-1.25303	0.125	Cwf19l2	9q	protein_coding	11.0429	11.0613	9.61888	9.72285	10.0768	9.50938	9.52935	8.95774	9.32978	8.33469
Down	ENSMUSG00000026667	-1.24852	0.116	Uhmk1	1q	protein_coding	13.447	13.406	11.8252	12.1326	12.5878	12.2153	11.0611	11.6018	11.5298	11.1873
Down	ENSMUSG00000039697	-1.24169	0.125	Ncoa7	10q	protein_coding	11.0151	11.2081	9.4454	9.82902	9.84	9.43458	9.72923	9.14255	9.07448	8.27033
Down	ENSMUSG00000000804	-1.23829	0.125	Usp32	11q	protein_coding	12.159	12.0377	10.3082	10.7665	11.0388	10.8965	10.2647	9.86303	10.0382	9.60729
Down	ENSMUSG00000039087	-1.23542	0.125	Rreb1	13q	protein_coding	13.6356	14.0395	11.5953	12.0943	12.093	11.5003	12.3362	11.7293	11.7211	11.4289
Down	ENSMUSG00000025019	-1.23183	0.126	Lcor	19q	protein_coding	10.6152	10.3975	8.616	9.03883	8.70547	9.20795	8.81064	8.37381	8.03383	7.54775
Down	ENSMUSG00000037416	-1.22767	0.125	Dmxl1	18q	protein_coding	12.4289	12.1803	10.5684	10.8795	10.9009	10.8918	10.7356	10.1205	10.2687	9.37664
Down	ENSMUSG00000039763	-1.22279	0.125	Dnajc28	16q	protein_coding	12.5272	12.4595	10.7566	10.667	11.2543	11.0908	9.63973	10.5873	10.7808	10.1834
Down	ENSMUSG00000021763	-1.22234	0.127	Cspg4b	13q	protein_coding	10.4719	11.0709	8.5043	8.70137	8.84629	8.50841	8.0553	8.84878	8.74505	9.11534
Down	ENSMUSG00000037172	-1.22204	0.125	Dennd11	6q	protein_coding	10.4338	10.7947	9.05026	9.10419	9.45812	8.94687	8.43041	8.66622	9.12928	8.3574
Down	ENSMUSG00000040037	-1.21865	0.125	Negr1	3q	protein_coding	11.5648	12.1133	10.8553	10.4318	11.4122	10.6069	9.04178	10.0266	10.7572	9.84479
Down	ENSMUSG00000031010	-1.21863	0.125	Usp9x	Xq	protein_coding	13.9133	13.7359	12.0268	12.3621	12.4079	12.5416	11.9039	11.6703	11.8	11.1512
Down	ENSMUSG00000030102	-1.21647	0.0977	Itpr1	6q	protein_coding	14.0923	13.9089	12.4261	12.883	13.1749	12.5235	12.3099	12.0732	12.3283	11.7011
Down	ENSMUSG00000025780	-1.21532	0.127	Itih5	2q	protein_coding	14.4868	14.2516	12.2658	13.2093	11.783	13.1895	12.6308	11.8378	11.6428	11.7624
Down	ENSMUSG00000010051	-1.20425	0.126	Hyal1	9q	protein_coding	12.5876	12.5279	10.198	10.6315	11.0736	10.5639	9.38092	10.8027	10.4401	10.9834
Down	ENSMUSG00000022053	-1.20235	0.125	Ebf2	14q	protein_coding	12.4446	12.623	9.67646	11.4154	11.3944	10.942	10.3277	10.8324	10.4809	10.4337
Down	ENSMUSG00000048960	-1.19286	0.125	Prex2	1q	protein_coding	13.7122	13.7956	12.12	12.2648	12.8412	12.3758	12.1377	11.5234	12.0425	11.2463
Down	ENSMUSG00000038844	-1.19067	0.125	Kif16b	2q	protein_coding	12.3017	12.1672	10.6668	10.9705	11.2599	11.0345	10.443	10.1707	10.4519	9.74929
Down	ENSMUSG00000043467	-1.18765	0.125	Zbtb37	1q	protein_coding	10.4636	10.6179	8.99623	9.3459	9.04406	9.01607	9.19189	8.239	8.45641	8.25832
Down	ENSMUSG00000067851	-1.18765	0.125	Arfgef1	1q	protein_coding	13.082	13.1339	11.3272	11.477	11.6783	11.8543	11.3308	10.8936	11.0728	10.2847
Down	ENSMUSG00000038084	-1.18502	0.125	Opa1	16q	protein_coding	14.8068	14.5958	12.9905	13.4347	13.684	13.4895	12.4883	12.749	13.0268	12.3634
Down	ENSMUSG00000032410	-1.18295	0.125	Xrn1	9q	protein_coding	11.3893	11.6751	10.0372	10.3246	10.0871	9.76604	10.1941	9.63742	9.57562	9.07137
Down	ENSMUSG00000021908	-1.18166	0.126	Ncoa4-ps	12q	processed_pseudogene	11.277	11.2234	9.42801	9.80146	10.454	10.31	8.52775	9.03513	9.7157	8.88075
Down	ENSMUSG00000025240	-1.17705	0.125	Sacm1l	9q	protein_coding	13.0318	12.9534	11.5262	11.8099	12.3699	11.8926	11.0115	11.1934	11.3827	10.6236
Down	ENSMUSG00000028282	-1.17589	0.126	Casp8ap2	4q	protein_coding	10.3714	10.3241	8.6262	9.18105	8.68761	8.8293	9.17516	7.78801	8.15404	7.90455
Down	ENSMUSG00000022708	-1.1758	0.125	Zbtb20	16q	protein_coding	14.4249	14.5131	12.7911	12.9356	13.6926	12.7634	12.9848	12.3392	13.0295	11.952
Down	ENSMUSG00000021180	-1.16775	0.0785	Rps6ka5	12q	protein_coding	10.9262	11.1838	10.0581	10.0054	10.8314	9.7314	9.29283	9.45119	9.83739	9.14501
Down	ENSMUSG00000022305	-1.16592	0.126	Lrp12	15q	protein_coding	10.1403	10.9642	8.22444	9.65005	9.71186	9.20576	8.74413	8.9704	8.86146	8.15192
Down	ENSMUSG00000029992	-1.16585	0.125	Gfpt1	6q	protein_coding	12.6257	12.8972	11.0713	11.328	11.4984	11.5871	10.7027	10.7169	10.9397	10.2668
Down	ENSMUSG00000041220	-1.16491	0.132	Elovl6	3q	protein_coding	16.6767	17.0104	14.5021	14.7877	15.7788	14.5416	13.3946	15.4729	15.4787	14.7676
Down	ENSMUSG00000080902	-1.1637	0.126	Ywhaq-ps3	4q	transcribed_processed_pseudogene	10.5675	10.8499	8.27718	9.10231	9.08102	9.05801	8.76345	8.85562	8.65284	8.25227
Down	ENSMUSG00000033590	-1.16288	0.126	Myo5c	9q	protein_coding	12.0947	12.011	9.71997	10.5428	10.7158	9.72069	10.0819	10.6575	10.0894	9.92299
Down	ENSMUSG00000022797	-1.16182	0.0389	Tfrc	16q	protein_coding	10.8152	11.7914	11.0064	10.7748	10.7549	9.8982	10.078	10.0006	9.82839	9.82456
Down	ENSMUSG00000026014	-1.16153	0.125	Raph1	1q	protein_coding	11.9532	12.1907	10.4456	11.0565	10.8443	10.4304	10.7446	10.1077	10.0199	10.0133
Down	ENSMUSG00000024472	-1.16074	0.125	Dcp2	18q	protein_coding	10.9948	10.8458	9.42217	9.89243	9.63006	9.65471	9.38924	8.71595	9.27339	8.31162
Down	ENSMUSG00000021245	-1.16068	0.125	Mlh3	12q	protein_coding	10.7176	10.8512	8.97644	9.03686	9.62068	9.31151	8.70471	8.9767	8.94715	8.46587
Down	ENSMUSG00000038174	-1.16023	0.127	Fam126b	1q	protein_coding	13.3671	12.1593	12.6974	12.6552	13.5866	12.8581	11.9212	11.9674	9.6388	10.9943
Down	ENSMUSG00000071793	-1.1596	0.125	2610005L07Rik	8q	transcribed_unprocessed_pseudogene	10.6578	10.835	9.13485	9.38356	9.2406	9.20136	9.46198	8.81758	8.34295	8.2401
Down	ENSMUSG00000026565	-1.1593	0.125	Pou2f1	1q	protein_coding	10.4432	10.6931	8.79845	9.47069	9.31616	8.87417	9.35781	8.70841	8.11507	8.47629
Down	ENSMUSG00000060429	-1.15822	0.126	Sntb1	15q	protein_coding	12.1468	11.6493	9.90937	10.8905	10.3329	10.9772	9.83647	9.41458	10.1315	9.24582
Down	ENSMUSG00000075273	-1.15788	0.125	Ttc30b	2q	protein_coding	11.0774	11.117	9.50465	10.0559	10.5286	9.72835	8.99352	9.38414	9.75425	9.10866
Down	ENSMUSG00000028414	-1.15657	0.125	Fktn	4q	protein_coding	12.6028	12.3849	10.8023	11.4002	11.6001	11.217	10.623	10.8819	10.8039	9.92869
Down	ENSMUSG00000003623	-1.15604	0.125	Crot	5q	protein_coding	12.1681	12.3981	10.6961	11.1785	11.2868	10.7537	10.2938	10.792	10.6975	9.95126
Down	ENSMUSG00000024998	-1.15581	0.125	Plce1	19q	protein_coding	12.041	11.1916	10.2859	10.3084	10.7944	10.7288	9.77436	9.26069	10.17	9.07822
Down	ENSMUSG00000052512	-1.1541	0.126	Nav2	7q	protein_coding	12.6106	12.7405	10.5946	11.0522	10.9479	10.2686	10.4707	11.1517	10.1093	11.2295
Down	ENSMUSG00000031229	-1.15198	0.125	Atrx	Xq	protein_coding	13.2824	13.3883	11.9518	12.2238	12.2594	11.791	12.2489	11.2901	11.5654	10.5651
Down	ENSMUSG00000024294	-1.15131	0.125	Mib1	18q	protein_coding	12.8575	12.8691	11.3458	11.4473	11.4954	11.4913	11.2747	10.865	10.9864	10.2273
Down	ENSMUSG00000020590	-1.15085	0.125	Snx13	12q	protein_coding	12.2005	12.1611	10.3823	10.831	11.1397	11.0058	10.5442	9.97096	10.3756	9.5493
Down	ENSMUSG00000031618	-1.15003	0.125	Nr3c2	8q	protein_coding	10.31	11.0892	9.10599	9.3056	9.42975	8.7044	8.79195	9.11715	9.1487	8.74094
Down	ENSMUSG00000047496	-1.14829	0.0977	Rnf152	1q	protein_coding	12.7434	12.6904	11.231	11.8108	12.0309	10.9221	10.7869	11.4591	11.1969	10.8234
Down	ENSMUSG00000022641	-1.14761	0.125	Bbx	16q	protein_coding	11.0133	11.0949	9.41041	10.1288	9.92122	9.78379	9.68095	8.92558	9.37995	8.35176
Down	ENSMUSG00000023921	-1.1471	0.126	Mmut	17q	protein_coding	14.6177	14.5216	12.7459	12.8992	13.8702	13.6685	11.8649	12.5024	12.9754	12.1952
Down	ENSMUSG00000020102	-1.14671	0.125	Slc16a7	10q	protein_coding	11.5084	11.5402	10.3003	11.1704	9.92884	10.0465	10.2692	9.75005	9.90177	9.26096
Down	ENSMUSG00000033102	-1.14638	0.166	Cdc14b	13q	protein_coding	10.1736	10.5313	7.06016	9.29411	8.79438	9.13838	9.07823	7.41446	7.36891	8.25227
Down	ENSMUSG00000030201	-1.14632	0.125	Lrp6	6q	protein_coding	13.7281	13.806	12.0615	12.3959	12.5784	12.3385	11.9928	11.8485	12.106	11.2233
Down	ENSMUSG00000009376	-1.14581	0.126	Met	6q	protein_coding	12.1072	12.5156	10.9466	10.4482	11.3657	11.153	9.7664	10.2778	11.0446	9.75998
Down	ENSMUSG00000019883	-1.14495	0.126	Echdc1	10q	protein_coding	14.889	15.179	13.2686	13.2358	14.3133	13.7421	12.1269	13.5023	13.6028	12.6262
Down	ENSMUSG00000036202	-1.13803	0.126	Rif1	2q	protein_coding	10.7662	10.8072	9.31905	9.58689	9.29469	9.29922	9.76321	8.72345	8.60442	7.84152
Down	ENSMUSG00000030515	-1.13627	0.125	Tarsl2	7q	protein_coding	11.7494	11.8718	10.3717	10.2679	10.5428	10.5293	9.62924	9.80057	10.3296	9.40416
Down	ENSMUSG00000035093	-1.13233	0.126	Secisbp2l	2q	protein_coding	13.5566	13.3216	11.4805	12.0865	12.1428	12.2873	11.6667	11.2491	11.5762	10.806
Down	ENSMUSG00000028127	-1.13174	0.0977	Abcd3	3q	protein_coding	15.3665	15.1115	14.3763	14.2323	15.0862	14.0899	12.9363	13.9843	14.0682	13.445
Down	ENSMUSG00000024981	-1.13133	0.127	Acsl5	19q	protein_coding	14.4288	14.9109	12.9824	12.8708	14.6334	12.8759	11.4213	13.7212	13.5171	12.8476
Down	ENSMUSG00000011427	-1.12814	0.125	Zfp790	7q	protein_coding	10.477	10.392	9.20459	8.79749	9.38612	9.35371	8.72456	8.48832	8.53231	7.96495
Down	ENSMUSG00000057982	-1.12778	0.126	Zfp809	9q	protein_coding	10.4191	10.2987	8.56389	8.2835	9.14785	8.46873	8.85333	8.33026	8.33449	8.3574
Down	ENSMUSG00000025757	-1.12772	0.171	Hspa4l	3q	protein_coding	13.5822	13.0219	10.5644	10.773	10.9435	11.5238	10.365	11.3256	11.908	10.1723
Down	ENSMUSG00000051285	-1.12559	0.125	Pcmtd1	1q	protein_coding	14.2045	14.2666	12.8026	12.853	13.3348	13.1215	12.4248	12.1403	12.774	11.63
Down	ENSMUSG00000025241	-1.12517	0.126	Fyco1	9q	protein_coding	13.8036	13.7717	11.8428	11.9791	12.2302	12.2085	12.0192	11.9053	11.8107	11.231
Down	ENSMUSG00000024079	-1.12491	0.125	Eif2ak2	17q	protein_coding	11.275	11.2642	9.72472	9.85047	9.69109	9.99661	9.6622	9.03513	9.40843	8.74525
Down	ENSMUSG00000039533	-1.12372	0.487	Mmd2	5q	protein_coding	8.07744	9.3559	10.8959	7.59459	13.4902	7.75463	6.64853	11.393	10.4322	11.1625
Down	ENSMUSG00000026527	-1.1234	0.113	Rgs7	1q	protein_coding	12.3405	12.4793	11.2534	11.4075	12.194	11.4103	10.3481	10.8659	11.1215	10.4641
Down	ENSMUSG00000035078	-1.12024	0.125	Mtmr9	14q	protein_coding	11.7056	11.6506	9.66908	10.0923	10.3433	10.1135	9.59011	10.0402	9.41246	9.79367
Down	ENSMUSG00000029469	-1.12	0.126	Ift81	5q	protein_coding	10.697	10.8418	8.77113	9.48375	9.66547	9.52705	8.99624	8.80349	9.13416	8.058
Down	ENSMUSG00000041741	-1.11637	0.125	Pde3a	6q	protein_coding	10.827	10.9724	9.66166	9.30724	10.3679	9.16345	8.49346	9.68622	9.70261	8.85305
Down	ENSMUSG00000021704	-1.11553	0.125	Mtx3	13q	protein_coding	12.6403	12.2037	10.9446	11.2672	11.7	11.3829	10.533	10.6268	10.8536	10.1464
Down	ENSMUSG00000048047	-1.11453	0.125	Zbtb33	Xq	protein_coding	10.8929	10.5144	9.13485	9.60693	9.77383	9.6189	9.26147	8.64267	9.02804	8.058
Down	ENSMUSG00000032009	-1.11305	0.125	Sesn3	9q	protein_coding	10.7892	11.0767	9.03885	9.81416	9.45284	9.56175	9.29504	8.76766	8.96369	8.94213
Down	ENSMUSG00000033799	-1.11198	0.128	Tasor2	13q	protein_coding	10.9041	10.9146	8.72442	9.38356	9.62538	9.17246	9.77753	8.50582	9.10463	8.19038
Down	ENSMUSG00000038122	-1.10687	0.125	Tbc1d32	10q	protein_coding	11.1556	11.2265	9.56687	9.73747	10.0101	9.95413	9.23173	9.33602	9.58635	8.65189
Down	ENSMUSG00000021870	-1.10513	0.125	Slmap	14q	protein_coding	13.9103	13.5572	12.2645	12.6692	13.1708	12.647	12.0705	11.8601	12.3791	11.3526
Down	ENSMUSG00000031337	-1.10493	0.0785	Mtm1	Xq	protein_coding	10.9517	10.6771	10.0102	10.3446	10.9303	9.96325	9.5066	9.23991	9.60756	9.16446
Down	ENSMUSG00000024241	-1.10287	0.126	Sos1	17q	protein_coding	12.2734	12.1188	10.1946	10.8086	10.8116	10.6869	10.7986	10.1402	10.4142	9.41232
Down	ENSMUSG00000003226	-1.10246	0.125	Ranbp2	10q	protein_coding	13.7801	13.6275	12.3202	12.5963	12.594	12.7331	12.146	11.6987	11.9044	11.038
Down	ENSMUSG00000063077	-1.0992	0.125	Kif1b	4q	protein_coding	14.9875	15.0705	13.6149	13.7819	13.9524	13.969	13.1962	13.074	13.2704	12.8015
Down	ENSMUSG00000037646	-1.09886	0.125	Vps13b	15q	protein_coding	12.0494	12.2254	10.2713	10.8899	10.8853	10.75	10.6976	10.1033	10.3081	9.68116
Down	ENSMUSG00000041570	-1.0988	0.125	Camsap2	1q	protein_coding	13.1481	12.9929	11.3233	11.606	11.8135	11.7707	11.3118	11.1065	11.3262	10.6248
Down	ENSMUSG00000038056	-1.09801	0.125	Kmt2c	5q	protein_coding	13.2259	13.202	11.4129	11.9809	11.7973	11.4814	12.0539	11.3176	11.135	10.8142
Down	ENSMUSG00000041684	-1.09763	0.126	Bivm	1q	protein_coding	10.3777	10.668	8.65139	8.96416	9.14349	9.12452	8.539	8.82457	8.55433	8.31742
Down	ENSMUSG00000074994	-1.09574	0.126	Qser1	2q	protein_coding	12.7881	12.474	11.0152	11.1785	11.2739	11.5629	10.8303	10.6348	10.8901	9.74714
Down	ENSMUSG00000020988	-1.09554	0.125	L2hgdh	12q	protein_coding	11.3292	11.7446	10.2065	10.1653	10.9703	10.4537	9.28171	10.0311	10.0066	9.55176
Down	ENSMUSG00000043262	-1.09543	0.129	Uevld	7q	protein_coding	11.312	11.1717	8.97644	9.86496	9.58735	10.0923	9.04967	9.29129	9.33403	8.71039
Down	ENSMUSG00000030660	-1.09444	0.126	Pik3c2a	7q	protein_coding	11.83	11.4133	10.1279	10.7286	10.4138	10.0587	10.7623	9.30885	9.8344	9.22745
Down	ENSMUSG00000004319	-1.09082	0.121	Clcn3	8q	protein_coding	12.0483	12.0027	10.8906	11.0216	11.5359	11.0456	10.5791	10.2521	10.4713	9.82048
Down	ENSMUSG00000036499	-1.09001	0.125	Eea1	10q	protein_coding	12.287	11.9761	10.7189	10.957	10.9573	11.0083	10.9482	9.89825	10.1044	9.67665
Down	ENSMUSG00000062980	-1.08957	0.113	Cped1	6q	protein_coding	13.2105	13.2149	12.3346	12.1422	13.0354	12.3635	11.6689	11.5223	11.8879	11.0847
Down	ENSMUSG00000037110	-1.08934	0.129	Ralgapa2	2q	protein_coding	14.1999	14.3309	11.7682	12.548	12.6383	12.4007	11.7315	12.9152	12.1585	12.255
Down	ENSMUSG00000033671	-1.08267	0.126	Cep350	1q	protein_coding	12.4676	12.3137	10.684	11.1673	10.9182	10.9114	11.1525	10.3774	10.4322	9.89222
Down	ENSMUSG00000026827	-1.07958	0.126	Gpd2	2q	protein_coding	16.8913	16.5697	14.4734	15.5896	15.2285	15.4722	14.2501	15.3132	14.5727	14.6549
Down	ENSMUSG00000042208	-1.07644	0.125	0610010F05Rik	11q	protein_coding	11.482	11.366	10.0199	10.41	11.0696	10.6127	10.0323	9.45119	9.87287	9.0331
Down	ENSMUSG00000049470	-1.07542	0.125	Aff4	11q	protein_coding	13.3815	13.2015	12.053	12.1961	12.0599	12.3997	11.682	11.1955	11.5878	10.7319
Down	ENSMUSG00000025899	-1.07531	0.126	Alkbh8	9q	protein_coding	10.357	10.4176	8.8817	9.14679	9.56307	9.17918	9.02853	7.48677	9.06939	8.30579
Down	ENSMUSG00000046167	-1.07519	0.134	Gldn	9q	protein_coding	11.7177	10.9872	10.073	11.1085	9.8994	10.4884	10.4289	9.27862	8.12491	9.75998
Down	ENSMUSG00000067336	-1.07451	0.125	Bmpr2	1q	protein_coding	13.3534	13.1311	12.0807	12.1768	12.369	12.2388	11.8619	11.1812	11.7105	10.7956
Down	ENSMUSG00000031644	-1.07392	0.125	Nek1	8q	protein_coding	10.1403	10.2968	9.12769	9.46192	9.19075	9.09639	9.05229	8.36903	8.56882	7.86548
Down	ENSMUSG00000034801	-1.0726	0.125	Sos2	12q	protein_coding	12.5909	12.3469	10.6267	11.2872	11.0405	11.1604	10.8188	10.3905	10.7885	10.1755
Down	ENSMUSG00000038914	-1.07256	0.126	Dido1	2q	protein_coding	12.5722	12.8702	10.8628	11.1623	11.2401	11.2045	11.4147	10.6702	10.7901	10.1051
Down	ENSMUSG00000024597	-1.07054	0.126	Slc12a2	18q	protein_coding	12.2146	12.2062	12.3753	11.5897	13.7849	11.8278	11.2527	11.0731	12.3047	10.9324
Down	ENSMUSG00000030337	-1.06916	0.161	Vamp1	6q	protein_coding	10.6876	11.3263	8.7386	8.72845	8.72019	8.93368	9.36204	9.39122	8.62537	8.69265
Down	ENSMUSG00000036792	-1.0691	0.125	Mbd5	2q	protein_coding	10.8283	11.0213	9.37456	9.8705	9.66242	9.73597	9.31482	8.93207	9.37171	8.55698
Down	ENSMUSG00000079215	-1.06772	0.125	Zfp664	5q	protein_coding	12.9271	12.7929	11.2285	11.7051	11.5926	11.6294	11.2976	10.9199	11.1017	10.5528
Down	ENSMUSG00000074829	-1.06649	0.125	2010315B03Rik	9q	protein_coding	10.2855	10.2289	8.82968	9.28751	10.0688	8.66345	8.47795	9.15092	9.00691	8.51215
Down	ENSMUSG00000033382	-1.06091	0.125	Trappc8	18q	protein_coding	12.3907	12.0723	10.7796	11.3232	11.3981	11.3174	10.8477	10.2727	10.5646	9.75785
Down	ENSMUSG00000024228	-1.05951	0.126	Nudt12	17q	protein_coding	13.2915	13.1165	11.365	11.6553	12.0564	12.0522	11.0467	11.2386	11.7776	10.6889
Down	ENSMUSG00000021188	-1.05839	0.125	Trip11	12q	protein_coding	12.8884	12.4968	11.2468	11.4954	11.713	11.5905	11.3249	10.5296	11.1603	10.1992
Down	ENSMUSG00000047888	-1.05654	0.126	Tnrc6b	15q	protein_coding	13.0042	12.9649	11.1947	11.6566	11.6211	11.6408	11.5399	10.7677	11.2132	10.7395
Down	ENSMUSG00000040225	-1.05565	0.126	Prrc2c	1q	protein_coding	13.347	13.211	11.4173	12.0714	11.819	11.926	12.0923	11.0427	11.2719	10.8676
Down	ENSMUSG00000035311	-1.05522	0.127	Gnptab	10q	protein_coding	11.9162	11.9868	9.80549	10.7194	10.3725	10.6616	10.2385	10.0477	10.1167	9.46555
Down	ENSMUSG00000024083	-1.05446	0.125	Pja2	17q	protein_coding	12.8326	12.7032	11.3869	11.6225	11.572	11.8599	11.1604	10.6536	10.773	10.6788
Down	ENSMUSG00000047036	-1.05431	0.125	Zfp445	9q	protein_coding	13.2004	13.4165	11.8074	12.0829	12.4354	12.0188	12.1655	11.5563	11.3703	10.8814
Down	ENSMUSG00000031095	-1.05332	0.125	Cul4b	Xq	protein_coding	12.1171	12.3987	10.7165	11.0301	11.3205	11.2039	10.2624	10.1402	10.9536	10.1118
Down	ENSMUSG00000061755	-1.05104	0.126	Bod1l	5q	protein_coding	12.4965	12.1281	10.8821	11.123	11.15	11.0914	11.1803	9.94713	10.7557	9.6879
Down	ENSMUSG00000051149	-1.05086	0.125	Adnp	2q	protein_coding	12.2485	12.3877	11.8313	11.9009	11.3268	11.3829	11.2981	9.18935	11.1981	10.7045
Down	ENSMUSG00000003949	-1.04955	0.0785	Hlf	11q	protein_coding	12.1264	12.2135	11.0525	11.6687	12.0235	10.5784	10.6317	10.972	10.9397	10.9586
Down	ENSMUSG00000039741	-1.04903	0.181	Bahcc1	11q	protein_coding	10.914	11.5396	8.70531	9.7118	8.69657	8.17348	10.0972	9.31879	8.75776	9.5194
Down	ENSMUSG00000024805	-1.04889	0.125	Pcgf5	19q	protein_coding	11.4695	11.2558	10.2082	10.0254	10.9492	10.5258	9.44214	9.77011	9.84038	9.30835
Down	ENSMUSG00000055296	-1.04798	0.125	Tmem245	4q	protein_coding	13.3902	13.5947	11.7762	12.3507	12.2804	11.8511	12.3879	11.7828	11.5536	11.1233
Down	ENSMUSG00000017291	-1.04782	0.125	Taok1	11q	protein_coding	13.5558	13.2227	11.8197	12.2464	12.3892	12.2927	11.9955	11.5207	11.7332	10.7384
Down	ENSMUSG00000020130	-1.04601	0.125	Tbc1d15	10q	protein_coding	12.1267	12.0514	10.8123	10.8801	11.1641	11.2541	10.5376	10.2841	10.2553	9.50676
Down	ENSMUSG00000030935	-1.04488	0.177	Acsm3	7q	protein_coding	12.7157	14.2742	12.2206	11.295	13.691	12.7675	10.3234	12.1993	12.7799	11.4653
Down	ENSMUSG00000042063	-1.04215	0.125	Zfp386	12q	protein_coding	10.8904	11.0782	10.0372	9.91618	10.3538	9.64179	9.9033	9.12283	9.80716	8.60047
Down	ENSMUSG00000032827	-1.04133	0.125	Ppp1r9a	6q	protein_coding	11.7102	11.7518	10.2099	10.7736	11.0079	10.1402	10.4279	10.1597	10.3507	9.61909
Down	ENSMUSG00000028649	-1.03895	0.126	Macf1	4q	protein_coding	15.4763	15.1217	13.5459	13.9588	13.8024	13.1761	14.2382	13.3339	13.741	12.8675
Down	ENSMUSG00000042105	-1.0387	0.126	Inpp5f	7q	protein_coding	10.4619	10.9559	9.2215	9.60028	9.44046	9.33978	9.52747	8.87932	9.11947	8.00864
Down	ENSMUSG00000059422	-1.03844	0.125	Gm8116	9q	processed_pseudogene	10.4619	10.2756	9.74359	9.35856	9.33541	9.17246	8.89479	8.5738	9.26896	8.2401
Down	ENSMUSG00000044447	-1.03319	0.126	Dock5	14q	protein_coding	11.3525	11.1035	9.4454	9.87601	9.75251	10.023	9.07565	9.30386	9.51704	9.32284
Down	ENSMUSG00000078866	-1.03296	0.127	Zfp970	2q	protein_coding	10.4113	10.8449	8.7803	8.97243	9.94145	8.98828	9.17996	8.835	9.40843	8.19669
Down	ENSMUSG00000025949	-1.03207	0.126	Pikfyve	1q	protein_coding	11.5958	11.5518	9.8777	10.3019	10.4309	10.3008	10.3363	9.54095	9.7856	9.13519
Down	ENSMUSG00000022307	-1.03168	0.125	Oxr1	15q	protein_coding	12.5512	12.5435	11.1635	11.4708	11.6915	11.6725	11.0435	10.484	10.9931	10.1659
Down	ENSMUSG00000041426	-1.02918	0.125	Hibch	1q	protein_coding	14.5921	14.6828	13.5264	13.6001	14.5343	13.8552	12.282	13.1099	13.7601	12.5459
Down	ENSMUSG00000036257	-1.02828	0.125	Pnpla8	12q	protein_coding	14.6262	14.5719	13.3766	13.4523	14.1597	13.797	12.5413	12.7763	13.5052	12.344
Down	ENSMUSG00000025862	-1.02764	0.125	Stag2	Xq	protein_coding	13.2237	13.2874	12.0355	12.2132	12.4553	12.2932	11.8757	11.3342	11.8046	10.8244
Down	ENSMUSG00000029263	-1.02659	0.125	Pigg	5q	protein_coding	10.827	10.8822	9.37153	9.54596	9.86007	9.61229	8.96599	9.13132	9.23756	9.05062
Down	ENSMUSG00000030287	-1.02638	0.125	Itpr2	6q	protein_coding	14.6353	15.0244	13.3875	13.5689	13.6741	13.235	13.2292	13.2199	13.3852	12.7788
Down	ENSMUSG00000034636	-1.02628	0.125	Zyg11b	4q	protein_coding	12.6007	12.6126	11.0122	11.3891	11.6502	11.6416	10.8507	10.6653	10.9481	10.4536
Down	ENSMUSG00000015243	-1.02513	0.125	Abca1	4q	protein_coding	13.4014	13.481	12.2755	12.8316	13.2209	12.4228	12.199	11.8987	12.3526	11.2379
Down	ENSMUSG00000037112	-1.0251	0.127	Sik2	9q	protein_coding	15.188	15.267	13.2739	13.4486	13.3839	13.7899	13.0575	13.444	13.2064	13.2959
Down	ENSMUSG00000038024	-1.0248	0.126	Dennd4c	4q	protein_coding	12.3188	12.2905	10.7142	11.2276	11.107	11.272	10.958	10.2325	10.6161	9.70791
Down	ENSMUSG00000058922	-1.02447	0.126	Gm10052	9q	processed_pseudogene	10.4902	9.99162	9.06908	9.07572	9.29666	9.21451	8.78566	8.34978	8.91348	7.73282
Down	ENSMUSG00000027550	-1.02343	0.136	Lrrcc1	3q	protein_coding	10.0264	10.3085	8.6908	8.97036	8.96965	8.79471	9.22942	8.38804	8.33449	7.13968
Down	ENSMUSG00000048915	-1.022	0.125	Efna5	17q	protein_coding	10.7442	10.6766	9.54822	9.9677	9.92503	9.9877	9.03914	9.00467	9.13903	8.57647
Down	ENSMUSG00000024143	-1.02177	0.125	Rhoq	17q	protein_coding	14.5524	14.205	13.0379	13.3146	13.6381	13.6515	12.5995	12.5857	12.7996	12.0472
Down	ENSMUSG00000017485	-1.0209	0.125	Top2b	14q	protein_coding	12.9586	12.8853	11.4514	11.9799	11.8594	11.8416	11.5631	11.1	11.3037	10.4964
Down	ENSMUSG00000036339	-1.01955	0.141	Tmem260	14q	protein_coding	11.0977	10.9774	10.3255	10.0665	9.35251	10.3651	9.92776	9.01081	8.89059	8.15192
Down	ENSMUSG00000049164	-1.01954	0.125	Zfp518a	19q	protein_coding	10.4844	10.1188	9.09502	9.43378	9.8851	9.35173	9.06012	8.34005	9.14387	8.058
Down	ENSMUSG00000043019	-1.01549	0.126	Edem3	1q	protein_coding	12.1924	11.9169	10.524	11.0216	11.2416	11.1376	10.7695	9.95352	10.5537	9.44979
Down	ENSMUSG00000026986	-1.0153	0.125	Hnmt	2q	protein_coding	11.2243	11.2371	10.1946	10.362	10.4129	10.4285	9.45803	9.61541	9.75425	9.13847
Down	ENSMUSG00000027007	-1.01371	0.126	Itprid2	2q	protein_coding	14.1015	13.5904	12.1055	12.7725	13.1073	13.0258	12.0285	11.9319	12.3583	11.6294
Down	ENSMUSG00000062949	-1.01299	0.125	Atp11c	Xq	protein_coding	11.4265	11.5606	10.4427	10.5689	10.8801	10.4181	10.2982	9.83733	10.1484	9.15476
Down	ENSMUSG00000025326	-1.01252	0.126	Ube3a	7q	protein_coding	13.2311	12.8964	11.799	11.7628	12.1433	12.164	11.4029	10.9657	11.6792	10.7405
Down	ENSMUSG00000037270	-1.01128	0.127	4932438A13Rik	3q	protein_coding	12.5478	12.5111	10.8279	11.3122	11.1353	11.0741	11.558	10.4939	10.6213	9.91727
Down	ENSMUSG00000073664	-1.01042	0.126	Nbeal1	1q	protein_coding	12.2226	12.1431	10.5907	11.5068	11.2604	11.0541	11.2803	10.3438	10.4001	9.62612
Down	ENSMUSG00000032050	-1.00994	0.126	Rdx	9q	protein_coding	13.4948	13.4189	12.1428	12.243	12.6367	12.4378	12.1324	11.4875	12.0791	10.781
Down	ENSMUSG00000035476	-1.00926	0.126	Tab3	Xq	protein_coding	10.5302	10.7527	9.69838	9.65647	9.58092	9.71145	9.40367	8.85562	9.17262	7.90455
Down	ENSMUSG00000030180	-1.00886	0.126	Kdm5a	6q	protein_coding	12.2705	12.162	10.9708	10.926	11.037	11.0547	11.0467	10.1233	10.6759	9.56402
Down	ENSMUSG00000046351	-1.00826	0.125	Zfp322a	13q	protein_coding	10.7442	10.4974	9.2349	9.38356	9.85741	9.42141	9.26825	8.96092	9.13903	8.2763
Down	ENSMUSG00000024383	-1.00651	0.127	Map3k2	18q	protein_coding	11.6992	11.4977	10.0372	10.4273	10.4957	10.7326	10.1385	9.58073	9.93571	8.83698
Down	ENSMUSG00000037795	-1.00601	0.125	N4bp2	5q	protein_coding	10.3277	10.4073	9.01964	9.09665	9.6881	8.673	9.16309	8.90594	8.97462	8.25227
Down	ENSMUSG00000020464	-1.00569	0.125	Pnpt1	11q	protein_coding	12.2168	11.9993	10.6754	11.2041	11.6567	11.3688	10.5283	10.401	10.6213	9.91918
Down	ENSMUSG00000005886	-1.00564	0.126	Ncoa2	1q	protein_coding	12.0283	12.0134	10.4106	10.8591	10.7691	10.7379	10.9912	9.95352	10.0994	9.62378
Down	ENSMUSG00000074925	-1.00564	0.126	Ptar1	19q	protein_coding	12.0373	11.733	10.3672	10.6315	11.1608	10.7783	10.346	10.2033	10.515	9.42581
Down	ENSMUSG00000071253	-1.00535	0.125	Slc25a16	10q	protein_coding	11.7832	12.2568	10.9476	10.9736	12.0879	11.4051	10.0403	10.6358	10.9045	10.0848
Down	ENSMUSG00000032740	-1.00443	0.126	Ccdc88a	11q	protein_coding	10.945	10.9782	9.61376	9.90435	9.75823	9.70059	10.0508	8.65449	9.25558	8.60995
Down	ENSMUSG00000033991	-1.00398	0.126	Ttc37	13q	protein_coding	11.3589	11.1591	9.72472	10.2687	10.3744	10.2346	9.91774	9.30885	9.7856	8.87682
Down	ENSMUSG00000064369	-1.00321	0.125	mt-Te	MT	Mt_tRNA	16.0689	14.7878	14.6443	14.9695	14.7575	14.9885	14.0086	13.5626	14.0797	13.6225
Down	ENSMUSG00000036097	-1.00305	0.126	Slf2	19q	protein_coding	10.7232	10.6609	9.25476	9.69567	9.46338	9.61064	9.56648	8.65841	8.78904	8.42883
Down	ENSMUSG00000021779	-1.00269	0.125	Thrb	14q	protein_coding	11.6891	11.8639	10.3177	10.5246	11.2252	10.7746	9.95602	9.95989	10.5646	9.69905
Down	ENSMUSG00000002881	-1.00117	0.125	Nab1	1q	protein_coding	12.839	13.0199	11.4966	11.7174	11.9896	11.7408	11.4548	10.8531	11.6925	10.6353
Down	ENSMUSG00000022299	-1.00111	0.129	Slc25a32	15q	protein_coding	12.7591	12.5101	10.7379	11.1772	12.1012	11.4963	10.443	11.0524	11.5609	10.1914
Down	ENSMUSG00000024878	-1.00016	0.125	Cbwd1	19q	protein_coding	10.0332	9.92779	9.08396	9.10043	9.34494	9.11754	8.25045	8.41609	8.87901	7.784

## Sheet: Gene_Expression_ALL
								TPM
Transcript_id	Gene stable ID	Protein stable ID	Gene description	Gene name	NCBI gene ID	Gene type	locus	A97_CPEB2_KO	A95_CPEB2_KO_1	A105_CPEB2_KO	A92_CPEB2_KO	A91_CPEB2_KO_1	A104_CPEB2_WT	WT25	WT21	A93_CPEB2_WT_1	A94_CPEB2_WT_1
ENSMUST00000000001	ENSMUSG00000000001	ENSMUSP00000000001	"guanine nucleotide binding protein (G protein), alpha inhibiting 3 [Source:MGI Symbol;Acc:MGI:95773]"	Gnai3	14679	protein_coding	3:108107280-108146146(-)	3.43283	5.55301	5.37388	13.621	11.8816	6.63672	13.0512	11.8787	7.53828	11.5239
ENSMUST00000000003	ENSMUSG00000000003	ENSMUSP00000000003	probasin [Source:MGI Symbol;Acc:MGI:1860484]	Pbsn	54192	protein_coding	X:77837901-77853623(-)	0.0001	0.0001	0.0001	0.0001	0.0001	0.0001	0.0001	0.0001	0.0001	0.0001
ENSMUST00000000010	ENSMUSG00000020875	ENSMUSP00000000010	homeobox B9 [Source:MGI Symbol;Acc:MGI:96190]	Hoxb9	15417	protein_coding	11:96271457-96276595(+)	0.147985	0.197121	0.048363	0.292711	0.284439	0.108546	0.055548	0.160738	0.261638	0.521259
ENSMUST00000000028	ENSMUSG00000000028	ENSMUSP00000000028	cell division cycle 45 [Source:MGI Symbol;Acc:MGI:1338073]	Cdc45	12544	protein_coding	16:18780447-18811972(-)	3.06093	2.17167	3.79224	3.17892	3.47368	1.85069	3.38262	2.63417	0.70831	3.04884
ENSMUST00000000033	ENSMUSG00000048583	ENSMUSP00000000033	insulin-like growth factor 2 [Source:MGI Symbol;Acc:MGI:96434]	Igf2	16002	protein_coding	7:142650766-142657496(-)	2.49721	1.52673	2.29722	1.38789	0.940484	0.594356	0.739648	0.525527	0.672615	0.68103
ENSMUST00000000049	ENSMUSG00000000049	ENSMUSP00000000049	apolipoprotein H [Source:MGI Symbol;Acc:MGI:88058]	Apoh	11818	protein_coding	11:108395293-108414396(+)	0.0001	0.0001	0.040016	0.0001	0.069978	0.0001	0.0001	0.0001	0.0001	0.061437
ENSMUST00000000058	ENSMUSG00000000058	ENSMUSP00000000058	caveolin 2 [Source:MGI Symbol;Acc:MGI:107571]	Cav2	12390	protein_coding	6:17281185-17289115(+)	8.88154	21.8802	14.4529	58.2127	31.6285	29.4246	38.782	42.0829	26.9174	40.0362
ENSMUST00000000080	ENSMUSG00000000078	ENSMUSP00000000080	Kruppel-like factor 6 [Source:MGI Symbol;Acc:MGI:1346318]	Klf6	23849	protein_coding	13:5861482-5870394(+)	6.00832	11.2483	8.60796	91.7503	50.8711	9.07413	9.31677	10.57	14.5337	57.7129
ENSMUST00000000087	ENSMUSG00000000085	ENSMUSP00000000087	sex comb on midleg homolog 1 [Source:MGI Symbol;Acc:MGI:1352762]	Scmh1	29871	protein_coding	4:120405307-120530184(+)	4.26269	2.87891	2.8824	6.15342	1.99714	1.85454	4.58178	3.59532	1.33326	3.45144
ENSMUST00000000090	ENSMUSG00000000088	ENSMUSP00000000090	cytochrome c oxidase subunit 5A [Source:MGI Symbol;Acc:MGI:88474]	Cox5a	12858	protein_coding	9:57521279-57532426(+)	982.224	572.893	1053.87	573.084	445.445	582.701	286.194	239.282	564.316	597.529
ENSMUST00000000094	ENSMUSG00000061689	ENSMUSP00000000094	DLG associated protein 4 [Source:MGI Symbol;Acc:MGI:2138865]	Dlgap4	228836	protein_coding	2:156721070-156762903(+)	0.170716	0.135763	0.132279	0.311451	0.1191	0.0001	0.090062	0.0001	0.26795	0.061568
ENSMUST00000000095	ENSMUSG00000000093	ENSMUSP00000000095	T-box 2 [Source:MGI Symbol;Acc:MGI:98494]	Tbx2	21385	protein_coding	11:85832551-85841948(+)	1.41663	1.2855	0.938159	4.65255	1.03148	1.0437	1.48558	1.29564	1.32661	2.3049
ENSMUST00000000096	ENSMUSG00000000094	ENSMUSP00000000096	T-box 4 [Source:MGI Symbol;Acc:MGI:102556]	Tbx4	21387	protein_coding	11:85890063-85916097(+)	0.0001	0.0001	0.0001	0.0001	0.0001	0.0001	0.0001	0.0001	0.0001	0.0001
ENSMUST00000000109	ENSMUSG00000055022	ENSMUSP00000000109	contactin 1 [Source:MGI Symbol;Acc:MGI:105980]	Cntn1	12805	protein_coding	15:92128188-92341953(+)	0.0001	0.0001	0.0001	0.0001	0.0001	0.0001	0.0001	0.0001	0.0001	0.0001
ENSMUST00000000122	ENSMUSG00000000120	ENSMUSP00000000122	"nerve growth factor receptor (TNFR superfamily, member 16) [Source:MGI Symbol;Acc:MGI:97323]"	Ngfr	18053	protein_coding	11:95568818-95587735(-)	0.702401	0.223511	0.264174	0.358015	0.164284	0.492142	0.421607	0.320083	0.376193	0.306185
ENSMUST00000000127	ENSMUSG00000000125	ENSMUSP00000000127	"wingless-type MMTV integration site family, member 3 [Source:MGI Symbol;Acc:MGI:98955]"	Wnt3	22415	protein_coding	11:103774150-103817957(+)	0.0001	0.0001	0.0001	0.0001	0.0001	0.015145	0.0001	0.0001	0.0001	0.0001
ENSMUST00000000128	ENSMUSG00000000126	ENSMUSP00000000128	"wingless-type MMTV integration site family, member 9A [Source:MGI Symbol;Acc:MGI:2446084]"	Wnt9a	216795	protein_coding	11:59306928-59333552(+)	0.43655	0.306418	0.313444	0.0001	0.442897	0.0001	0.018754	0.0001	0.01531	0.187093
ENSMUST00000000129	ENSMUSG00000000127	ENSMUSP00000000129	fer (fms/fps related) protein kinase [Source:MGI Symbol;Acc:MGI:105917]	Fer	14158	protein_coding	17:63896022-64139463(+)	0.845049	2.5003	2.1298	2.8476	1.7162	1.85323	3.17472	3.0413	0.0001	2.48355
ENSMUST00000000137	ENSMUSG00000020152	ENSMUSP00000000137	ARP2 actin-related protein 2 [Source:MGI Symbol;Acc:MGI:1913963]	Actr2	66713	protein_coding	11:20062304-20112913(-)	7.26576	12.6758	9.43878	26.3979	23.511	16.5955	23.0789	22.8925	17.1165	24.0561
ENSMUST00000000145	ENSMUSG00000020333	ENSMUSP00000000145	acyl-CoA synthetase long-chain family member 6 [Source:MGI Symbol;Acc:MGI:894291]	Acsl6	216739	protein_coding	11:54304005-54361535(+)	0.0001	0.0001	0.0001	0.0001	0.0001	0.0001	0.0001	0.0001	0.0001	0.0001
ENSMUST00000000153	ENSMUSG00000000149	ENSMUSP00000000153	"guanine nucleotide binding protein, alpha 12 [Source:MGI Symbol;Acc:MGI:95767]"	Gna12	14673	protein_coding	5:140758408-140830431(-)	37.7016	19.9585	23.375	39.1854	20.7844	11.9682	27.3497	23.335	15.1345	24.4178
ENSMUST00000000161	ENSMUSG00000000157	ENSMUSP00000000161	integrin beta 2-like [Source:MGI Symbol;Acc:MGI:1277979]	Itgb2l	16415	protein_coding	16:96422288-96443619(-)	0.0001	0.0001	0.0001	0.0001	0.0001	0.0001	0.0001	0.0001	0.0001	0.0001
ENSMUST00000000163	ENSMUSG00000000159	ENSMUSP00000000163	"immunoglobulin superfamily, member 5 [Source:MGI Symbol;Acc:MGI:1919308]"	Igsf5	72058	protein_coding	16:96361794-96404028(+)	0.016726	0.05852	0.0001	0.0001	0.0001	0.0001	0.003366	0.0001	0.0001	0.0001
ENSMUST00000000171	ENSMUSG00000000167	ENSMUSP00000000171	PIH1 domain containing 2 [Source:MGI Symbol;Acc:MGI:1919864]	Pih1d2	72614	protein_coding	9:50617321-50624997(+)	0.165917	0.290889	0.254633	0.255131	0.099841	0.165757	0.161772	0.245915	0.047158	0.266495
ENSMUST00000000175	ENSMUSG00000000171	ENSMUSP00000000175	"succinate dehydrogenase complex, subunit D, integral membrane protein [Source:MGI Symbol;Acc:MGI:1914175]"	Sdhd	66925	protein_coding	9:50596357-50603812(-)	742.215	453.32	814.61	399.017	332.208	560.013	308.155	238.39	440.55	469.156
ENSMUST00000000186	ENSMUSG00000000182	ENSMUSP00000000186	fibroblast growth factor 23 [Source:MGI Symbol;Acc:MGI:1891427]	Fgf23	64654	protein_coding	6:127072902-127081408(+)	0.0001	0.0001	0.0001	0.0001	0.032115	0.0001	0.0001	0.0001	0.0001	0.0001
ENSMUST00000000187	ENSMUSG00000000183	ENSMUSP00000000187	fibroblast growth factor 6 [Source:MGI Symbol;Acc:MGI:95520]	Fgf6	14177	protein_coding	6:127015586-127028187(+)	0.0001	0.0001	0.0001	0.024062	0.019347	0.0001	0.0001	0.0001	0.0001	0.0001
ENSMUST00000000188	ENSMUSG00000000184	ENSMUSP00000000188	cyclin D2 [Source:MGI Symbol;Acc:MGI:88314]	Ccnd2	12444	protein_coding	6:127125162-127151060(-)	1.92321	2.74863	1.80529	6.99453	2.65141	1.80583	2.91327	2.77258	2.8702	3.50644
ENSMUST00000000193	ENSMUSG00000035385	ENSMUSP00000000193	chemokine (C-C motif) ligand 2 [Source:MGI Symbol;Acc:MGI:98259]	Ccl2	20296	protein_coding	11:82035571-82037453(+)	1.06012	1.02957	0.0001	6.78415	4.35528	0.792958	0.10429	0.0001	1.5156	3.05245
ENSMUST00000000194	ENSMUSG00000035352	ENSMUSP00000000194	chemokine (C-C motif) ligand 12 [Source:MGI Symbol;Acc:MGI:108224]	Ccl12	20293	protein_coding	11:82101845-82103400(+)	0.592088	0.833621	0.0001	2.85202	1.02394	0.58497	0.116771	0.165301	0.504671	1.76008
ENSMUST00000000199	ENSMUSG00000062661	ENSMUSP00000000199	neuronal calcium sensor 1 [Source:MGI Symbol;Acc:MGI:109166]	Ncs1	14299	protein_coding	2:31245823-31295989(+)	1.17515	0.304663	0.044778	0.7246	0.458475	0.121044	0.086994	0.050049	0.307361	0.339773
ENSMUST00000000201	ENSMUSG00000000197	ENSMUSP00000000201	"sodium leak channel, non-selective [Source:MGI Symbol;Acc:MGI:2444306]"	Nalcn	338370	protein_coding	14:123276634-123627144(-)	0.191281	0.034694	0.013931	0.065313	0.03972	0.013997	0.009558	0.0001	0.023065	0.064468
ENSMUST00000000206	ENSMUSG00000000202	ENSMUSP00000000206	BTB (POZ) domain containing 17 [Source:MGI Symbol;Acc:MGI:1919264]	Btbd17	72014	protein_coding	11:114791217-114795897(-)	0.0001	0.0001	0.0001	0.0001	0.0001	0.0001	0.0001	0.0001	0.0001	0.059314
ENSMUST00000000208	ENSMUSG00000000204	ENSMUSP00000000208	schlafen 4 [Source:MGI Symbol;Acc:MGI:1329010]	Slfn4	20558	protein_coding	11:83175186-83190216(+)	0.058529	0.247012	0.142503	0.885096	0.318597	0.125994	0.022377	0.021396	0.374171	0.412084
ENSMUST00000000219	ENSMUSG00000000214	ENSMUSP00000000219	tyrosine hydroxylase [Source:MGI Symbol;Acc:MGI:98735]	Th	21823	protein_coding	7:142892752-142900014(-)	0.0001	0.0001	0.0001	0.088679	0.0001	0.0001	0.0001	0.0001	0.0001	0.0001
ENSMUST00000000220	ENSMUSG00000000215	ENSMUSP00000000220	insulin II [Source:MGI Symbol;Acc:MGI:96573]	Ins2	16334	protein_coding	7:142678659-142679726(-)	0.0001	0.0001	0.0001	0.0001	0.0001	0.0001	0.0001	0.0001	0.0001	0.0001
ENSMUST00000000221	ENSMUSG00000000216	ENSMUSP00000000221	"sodium channel, nonvoltage-gated 1 gamma [Source:MGI Symbol;Acc:MGI:104695]"	Scnn1g	20278	protein_coding	7:121734479-121768475(+)	0.0001	0.019078	0.0001	0.0001	0.0001	0.164427	0.970996	0.089135	0.0001	0.0001
ENSMUST00000000228	ENSMUSG00000000223	-	dystrophin related protein 2 [Source:MGI Symbol;Acc:MGI:107432]	Drp2	13497	protein_coding	X:134423830-134453400(+)	0.0001	0.0001	0.0001	0.110803	0.0001	0.0001	0.01308	0.0001	0.055548	0.020647
ENSMUST00000000253	ENSMUSG00000000247	ENSMUSP00000000253	LIM homeobox protein 2 [Source:MGI Symbol;Acc:MGI:96785]	Lhx2	16870	protein_coding	2:38350759-38369733(+)	0.138314	0.033554	0.0001	0.0001	0.04386	0.0001	0.0001	0.0001	0.048443	0.0001
ENSMUST00000000254	ENSMUSG00000000248	ENSMUSP00000000254	"C-type lectin domain family 2, member g [Source:MGI Symbol;Acc:MGI:1918059]"	Clec2g	70809	protein_coding	6:128934381-128984704(+)	0.0001	0.0001	0.0001	0.0001	0.02827	0.0001	0.0001	0.0001	0.0001	0.0001
ENSMUST00000000260	ENSMUSG00000000253	ENSMUSP00000000260	guanosine monophosphate reductase [Source:MGI Symbol;Acc:MGI:1913605]	Gmpr	66355	protein_coding	13:45507444-45546382(+)	181.688	192.063	177.893	130.003	97.2473	58.551	48.5358	63.8562	119.089	80.4892
ENSMUST00000000266	ENSMUSG00000026535	ENSMUSP00000000266	interferon activated gene 202B [Source:MGI Symbol;Acc:MGI:1347083]	Ifi202b	26388	protein_coding	1:173962568-173982744(-)	0.171139	0.0001	0.0001	0.247501	0.0001	0.0001	0.0001	0.0001	0.0001	0.0001
ENSMUST00000000275	ENSMUSG00000038257	ENSMUSP00000000275	"glycine receptor, alpha 3 subunit [Source:MGI Symbol;Acc:MGI:95749]"	Glra3	110304	protein_coding	8:55940509-56130070(+)	0.0001	0.0001	0.0001	0.0001	0.0001	0.0001	0.012316	0.009062	0.0001	0.0001
ENSMUST00000000284	ENSMUSG00000000275	ENSMUSP00000000284	tripartite motif-containing 25 [Source:MGI Symbol;Acc:MGI:102749]	Trim25	217069	protein_coding	11:88999376-89020293(+)	0.0001	0.0001	0.0001	0.0001	0.0001	0.0001	0.0001	0.0001	0.0001	0.0001
ENSMUST00000000285	ENSMUSG00000000276	ENSMUSP00000000285	"diacylglycerol kinase, epsilon [Source:MGI Symbol;Acc:MGI:1889276]"	Dgke	56077	protein_coding	11:89037582-89060748(-)	0.0001	0.0001	0.318685	0.809088	0.0001	0.37137	0.530375	0.50593	0.0001	0.174986
ENSMUST00000000287	ENSMUSG00000000278	ENSMUSP00000000287	serine carboxypeptidase 1 [Source:MGI Symbol;Acc:MGI:1921867]	Scpep1	74617	protein_coding	11:88924020-88955465(-)	35.4295	31.3745	41.4631	34.4844	28.8443	29.1077	50.016	33.1214	28.8785	28.8905
ENSMUST00000000291	ENSMUSG00000000282	ENSMUSP00000000291	max binding protein [Source:MGI Symbol;Acc:MGI:109150]	Mnt	17428	protein_coding	11:74830920-74845725(+)	2.464	1.25001	1.8978	3.95329	3.26892	1.34925	3.44324	2.54973	1.8606	2.36037
ENSMUST00000000299	ENSMUSG00000000290	ENSMUSP00000000299	integrin beta 2 [Source:MGI Symbol;Acc:MGI:96611]	Itgb2	16414	protein_coding	10:77530252-77565686(+)	1.34806	0.610662	0.874915	8.18038	7.11695	0.501073	0.677997	0.578254	1.04919	5.77382
ENSMUST00000000304	ENSMUSG00000000295	ENSMUSP00000000304	HD domain containing 2 [Source:MGI Symbol;Acc:MGI:1916942]	Hddc2	69692	protein_coding	10:31313383-31328204(+)	11.2998	11.9303	14.7101	9.81278	8.12543	12.4752	11.3511	8.13097	13.6379	11.0974
ENSMUST00000000305	ENSMUSG00000000296	ENSMUSP00000000305	tumor protein D52-like 1 [Source:MGI Symbol;Acc:MGI:1298386]	Tpd52l1	21987	protein_coding	10:31332376-31445958(-)	0.31354	0.045572	0.832728	0.117927	0.544214	0.059266	0.409892	0.148232	1.13028	0.053589
ENSMUST00000000310	ENSMUSG00000000301	ENSMUSP00000000310	phosphatidylethanolamine N-methyltransferase [Source:MGI Symbol;Acc:MGI:104535]	Pemt	18618	protein_coding	11:59970614-60046477(-)	4.20961	0.0001	1.58954	2.45685	1.06371	1.00949	1.03112	1.49863	2.20654	2.39921
ENSMUST00000000312	ENSMUSG00000000303	ENSMUSP00000000312	cadherin 1 [Source:MGI Symbol;Acc:MGI:88354]	Cdh1	12550	protein_coding	8:106603351-106670246(+)	0.079737	0.106793	0.0001	0.085224	0.037477	0.011876	0.008096	0.020003	0.049133	0.024948
ENSMUST00000000314	ENSMUSG00000000305	ENSMUSP00000000314	cadherin 4 [Source:MGI Symbol;Acc:MGI:99218]	Cdh4	12561	protein_coding	2:179442431-179899373(+)	0.119492	0.079874	0.149016	0.086851	0.077778	0.034413	0.058516	0.136118	0.06047	0.065048
ENSMUST00000000317	ENSMUSG00000000308	ENSMUSP00000000317	"creatine kinase, mitochondrial 1, ubiquitous [Source:MGI Symbol;Acc:MGI:99441]"	Ckmt1	12716	protein_coding	2:121358610-121363737(+)	1.20717	0.052056	0.101919	0.232373	0.166552	0.125424	0.0001	0.0001	0.209151	0.080536
ENSMUST00000000326	ENSMUSG00000000317	ENSMUSP00000000326	"B cell CLL/lymphoma 6, member B [Source:MGI Symbol;Acc:MGI:1278332]"	Bcl6b	12029	protein_coding	11:70224128-70229739(-)	5.14948	3.48301	9.55305	24.1552	3.02719	1.64974	3.66679	3.26231	10.6097	11.2541
ENSMUST00000000327	ENSMUSG00000000318	ENSMUSP00000000327	"C-type lectin domain family 10, member A [Source:MGI Symbol;Acc:MGI:96975]"	Clec10a	17312	protein_coding	11:70166667-70170833(+)	1.06305	0.0001	0.864972	1.49452	5.4766	0.286855	0.825883	0.0001	0.460146	2.03083
ENSMUST00000000329	ENSMUSG00000000320	ENSMUSP00000000329	arachidonate 12-lipoxygenase [Source:MGI Symbol;Acc:MGI:87998]	Alox12	11684	protein_coding	11:70241457-70255353(-)	0.669055	0.215908	0.238785	1.00005	0.209912	0.31928	0.528457	0.361771	0.746665	0.556991
ENSMUST00000000335	ENSMUSG00000000326	ENSMUSP00000000335	catechol-O-methyltransferase [Source:MGI Symbol;Acc:MGI:88470]	Comt	12846	protein_coding	16:18407544-18426604(-)	331.718	134.841	237.769	157.481	167.689	57.1071	191.207	149.626	69.0297	128.54
ENSMUST00000000342	ENSMUSG00000020676	ENSMUSP00000000342	chemokine (C-C motif) ligand 11 [Source:MGI Symbol;Acc:MGI:103576]	Ccl11	20292	protein_coding	11:82057823-82062955(+)	6.36969	11.0994	6.59415	30.4079	11.5262	13.231	8.02562	5.99712	10.5451	17.4381
ENSMUST00000000348	ENSMUSG00000000339	ENSMUSP00000000348	RNA 3'-terminal phosphate cyclase [Source:MGI Symbol;Acc:MGI:1913618]	Rtca	66368	protein_coding	3:116488963-116508208(-)	11.8446	12.6295	15.1981	16.4826	15.5392	13.2292	12.2306	13.2044	12.9758	17.5393
ENSMUST00000000349	ENSMUSG00000000340	ENSMUSP00000000349	dihydrolipoamide branched chain transacylase E2 [Source:MGI Symbol;Acc:MGI:105386]	Dbt	13171	protein_coding	3:116513070-116549981(+)	14.8168	40.0484	18.4498	23.59	36.9249	56.987	78.6805	63.8127	28.9947	28.6347
ENSMUST00000000356	ENSMUSG00000000346	ENSMUSP00000000356	DAZ associated protein 2 [Source:MGI Symbol;Acc:MGI:1344344]	Dazap2	23994	protein_coding	15:100615349-100620761(+)	59.0331	45.4425	72.8949	77.4458	54.9224	49.2137	47.815	35.6032	44.7349	60.8382
ENSMUST00000000365	ENSMUSG00000000355	ENSMUSP00000000365	malignant T cell amplified sequence 1 [Source:MGI Symbol;Acc:MGI:1916245]	Mcts1	68995	protein_coding	X:38600655-38613426(+)	7.82937	19.7289	16.8627	20.2231	15.1818	22.1311	16.7687	18.5014	22.2221	21.4781
ENSMUST00000000369	ENSMUSG00000000359	ENSMUSP00000000369	rad and gem related GTP binding protein 1 [Source:MGI Symbol;Acc:MGI:1097696]	Rem1	19700	protein_coding	2:152626951-152635194(+)	1.79541	0.276713	1.13824	1.58915	0.5491	0.816718	0.786283	0.497834	0.552206	0.789462
ENSMUST00000000384	ENSMUSG00000000374	ENSMUSP00000000384	trafficking protein particle complex 10 [Source:MGI Symbol;Acc:MGI:1336209]	Trappc10	216131	protein_coding	10:78186725-78244641(-)	10.0342	6.48171	8.91742	11.7292	8.52196	6.11884	12.1156	10.6453	4.82116	8.04624
ENSMUST00000000388	ENSMUSG00000000378	ENSMUSP00000000388	cerebral cavernous malformation 2 [Source:MGI Symbol;Acc:MGI:2384924]	Ccm2	216527	protein_coding	11:6546887-6596744(+)	41.0154	20.3977	27.259	27.8782	21.4108	15.8768	17.0887	14.5964	18.4046	16.8216
ENSMUST00000000394	ENSMUSG00000000384	ENSMUSP00000000394	transforming growth factor beta regulated gene 4 [Source:MGI Symbol;Acc:MGI:1100868]	Tbrg4	21379	protein_coding	11:6616423-6626043(-)	39.8616	27.2655	30.2435	24.5889	23.8792	23.4378	24.5324	17.4395	11.8059	22.7287
ENSMUST00000000395	ENSMUSG00000000385	ENSMUSP00000000395	"transmembrane protease, serine 2 [Source:MGI Symbol;Acc:MGI:1354381]"	Tmprss2	50528	protein_coding	16:97564682-97611195(-)	0.0001	0.040842	0.000338	0.0001	0.0001	0.0001	0.0001	0.0001	0.051346	0.0001
ENSMUST00000000402	ENSMUSG00000000392	ENSMUSP00000000402	fibroblast activation protein [Source:MGI Symbol;Acc:MGI:109608]	Fap	14089	protein_coding	2:62501184-62573851(-)	0.0001	0.0001	0.0001	0.0001	0.0001	0.0001	0.0001	0.0001	0.0001	0.0001
ENSMUST00000000412	ENSMUSG00000000402	ENSMUSP00000000412	"EGF-like-domain, multiple 6 [Source:MGI Symbol;Acc:MGI:1858599]"	Egfl6	54156	protein_coding	X:166523007-166585720(-)	0.0001	0.0001	0.0001	0.030498	0.0001	0.0001	0.0001	0.0001	0.0001	0.0001
ENSMUST00000000421	ENSMUSG00000000411	ENSMUSP00000000421	testis-specific serine kinase 3 [Source:MGI Symbol;Acc:MGI:1929914]	Tssk3	58864	protein_coding	4:129489014-129491022(-)	0.0001	0.0001	0.0001	0.0001	0.0001	0.0001	0.0001	0.0001	0.0001	0.0001
ENSMUST00000000430	ENSMUSG00000000420	ENSMUSP00000000430	polypeptide N-acetylgalactosaminyltransferase 1 [Source:MGI Symbol;Acc:MGI:894693]	Galnt1	14423	protein_coding	18:24205344-24286818(+)	0.0001	0.0001	8.26781	4.87281	6.65766	6.25208	8.00668	0.0001	2.05512	0.0001
ENSMUST00000000445	ENSMUSG00000000435	ENSMUSP00000000445	myogenic factor 5 [Source:MGI Symbol;Acc:MGI:97252]	Myf5	17877	protein_coding	10:107482908-107486134(-)	0.0001	0.0001	0.0001	0.279896	0.03729	0.0001	0.0001	0.0001	0.0001	0.0001
ENSMUST00000000449	ENSMUSG00000000439	ENSMUSP00000000449	"makorin, ring finger protein, 2 [Source:MGI Symbol;Acc:MGI:1914277]"	Mkrn2	67027	protein_coding	6:115601902-115622624(+)	5.90604	5.06166	8.31916	8.73823	7.31297	5.35192	8.67635	6.94051	5.60957	7.14214
ENSMUST00000000450	ENSMUSG00000000440	ENSMUSP00000000450	peroxisome proliferator activated receptor gamma [Source:MGI Symbol;Acc:MGI:97747]	Pparg	19016	protein_coding	6:115422066-115490399(+)	13.0966	46.9994	40.59	68.9246	27.3508	59.9612	56.752	45.6578	59.3774	72.2026
ENSMUST00000000451	ENSMUSG00000000441	ENSMUSP00000000451	v-raf-leukemia viral oncogene 1 [Source:MGI Symbol;Acc:MGI:97847]	Raf1	110157	protein_coding	6:115618569-115676635(-)	21.0109	16.3736	22.1492	26.1932	19.8783	16.4226	21.2833	16.9771	15.3185	21.4595
ENSMUST00000000466	ENSMUSG00000028494	ENSMUSP00000000466	perilipin 2 [Source:MGI Symbol;Acc:MGI:87920]	Plin2	11520	protein_coding	4:86656565-86670060(-)	534.982	252.625	445.575	371.325	664.099	240.559	310.394	384.966	356.785	444.571
ENSMUST00000000476	ENSMUSG00000029231	ENSMUSP00000000476	"platelet derived growth factor receptor, alpha polypeptide [Source:MGI Symbol;Acc:MGI:97530]"	Pdgfra	18595	protein_coding	5:75152306-75198215(+)	0.0001	0.0001	0.0001	3.44163	0.746406	1.20958	1.08994	0.0001	0.0001	2.91613
ENSMUST00000000500	ENSMUSG00000000489	ENSMUSP00000000500	"platelet derived growth factor, B polypeptide [Source:MGI Symbol;Acc:MGI:97528]"	Pdgfb	18591	protein_coding	15:79995874-80014808(-)	18.4326	11.4469	12.4426	41.6613	5.19386	4.57747	6.44684	6.02274	13.2523	12.1538
ENSMUST00000000505	ENSMUSG00000029730	ENSMUSP00000000505	minichromosome maintenance complex component 7 [Source:MGI Symbol;Acc:MGI:1298398]	Mcm7	17220	protein_coding	5:138164583-138172422(-)	4.75372	4.31757	5.8121	6.99988	5.37678	3.40929	4.29634	3.18526	4.37402	4.77121
ENSMUST00000000514	ENSMUSG00000026315	ENSMUSP00000000514	"serine (or cysteine) peptidase inhibitor, clade B, member 8 [Source:MGI Symbol;Acc:MGI:894657]"	Serpinb8	20725	protein_coding	1:107590006-107608909(+)	0.0001	0.0001	0.0001	0.0001	0.0001	0.0001	0.0001	0.0001	0.0001	0.0001
ENSMUST00000000542	ENSMUSG00000000530	ENSMUSP00000000542	"activin A receptor, type II-like 1 [Source:MGI Symbol;Acc:MGI:1338946]"	Acvrl1	11482	protein_coding	15:101128522-101145336(+)	7.56666	2.23832	3.8932	18.6724	2.29835	3.01996	1.4083	1.37282	2.86837	3.59146
ENSMUST00000000543	ENSMUSG00000000531	ENSMUSP00000000543	GRP1 (general receptor for phosphoinositides 1)-associated scaffold protein [Source:MGI Symbol;Acc:MGI:1860303]	Grasp	56149	protein_coding	15:101224188-101232756(+)	5.71035	4.12859	5.86157	13.7564	2.56696	2.26842	3.13714	2.35192	4.11097	4.76994
ENSMUST00000000544	ENSMUSG00000000532	ENSMUSP00000000544	"activin A receptor, type 1B [Source:MGI Symbol;Acc:MGI:1338944]"	Acvr1b	11479	protein_coding	15:101174067-101213684(+)	2.09098	1.38502	1.43937	5.92105	7.06922	1.12709	2.49479	1.93065	1.83323	3.59043
ENSMUST00000000572	ENSMUSG00000000560	ENSMUSP00000000572	"gamma-aminobutyric acid (GABA) A receptor, subunit alpha 2 [Source:MGI Symbol;Acc:MGI:95614]"	Gabra2	14395	protein_coding	5:70961061-71094640(-)	0.0001	0.0001	0.0001	0.0001	0.0001	0.0001	0.0001	0.0001	0.0001	0.0001
ENSMUST00000000573	ENSMUSG00000074340	ENSMUSP00000000573	oviductal glycoprotein 1 [Source:MGI Symbol;Acc:MGI:106661]	Ovgp1	12659	protein_coding	3:105973711-105987423(+)	0.214833	0.363421	0.42644	1.7883	0.572884	0.239015	0.506744	0.600702	0.37397	0.562338
ENSMUST00000000574	ENSMUSG00000000562	ENSMUSP00000000574	adenosine A3 receptor [Source:MGI Symbol;Acc:MGI:104847]	Adora3	69296	protein_coding	3:105904421-105908926(+)	0.0001	0.0001	0.0001	0.0489	0.035507	0.0001	0.0001	0.0001	0.02653	0.059655
ENSMUST00000000579	ENSMUSG00000000567	ENSMUSP00000000579	SRY (sex determining region Y)-box 9 [Source:MGI Symbol;Acc:MGI:98371]	Sox9	20682	protein_coding	11:112782224-112787760(+)	0.419455	0.106594	0.151977	0.686433	2.61441	0.055827	0.068005	0.125182	0.553061	0.723086
ENSMUST00000000590	ENSMUSG00000032050	ENSMUSP00000000590	radixin [Source:MGI Symbol;Acc:MGI:97887]	Rdx	19684	protein_coding	9:52048115-52088729(+)	3.85476	5.95219	7.08638	16.9424	0.262233	4.88015	39.8355	6.38144	11.5033	1.60412
ENSMUST00000000594	ENSMUSG00000000581	ENSMUSP00000000594	C1D nuclear receptor co-repressor [Source:MGI Symbol;Acc:MGI:1927354]	C1d	57316	protein_coding	11:17257594-17269176(+)	1.93304	4.9028	3.84367	6.56769	5.52065	7.06378	6.87393	4.92127	6.63724	6.33359
ENSMUST00000000608	ENSMUSG00000000594	ENSMUSP00000000608	GM2 ganglioside activator protein [Source:MGI Symbol;Acc:MGI:95762]	Gm2a	14667	protein_coding	11:55098115-55113029(+)	48.3964	25.1743	37.2123	21.4961	25.1744	19.751	30.5683	17.4902	16.9792	22.6423
ENSMUST00000000619	ENSMUSG00000000605	ENSMUSP00000000619	"chloride channel, voltage-sensitive 4 [Source:MGI Symbol;Acc:MGI:104571]"	Clcn4	12727	protein_coding	7:7282309-7299533(-)	5.52116	9.23158	7.59896	15.9014	10.3442	11.156	10.17	11.1254	8.7451	11.0174
ENSMUST00000000631	ENSMUSG00000000617	ENSMUSP00000000631	"glutamate receptor, metabotropic 6 [Source:MGI Symbol;Acc:MGI:1351343]"	Grm6	108072	protein_coding	11:50850986-50866177(+)	0.0001	0.0001	0.0001	0.0001	0.0001	0.0001	0.0001	0.0001	0.0001	0.0001
ENSMUST00000000632	ENSMUSG00000044807	ENSMUSP00000000632	zinc finger protein 354C [Source:MGI Symbol;Acc:MGI:1353621]	Zfp354c	30944	protein_coding	11:50814564-50826458(-)	0.0001	0.0001	0.0001	0.0001	0.01259	0.0001	0.138876	0.0001	0.0001	0.0001
ENSMUST00000000641	ENSMUSG00000000627	ENSMUSP00000000641	"sema domain, immunoglobulin domain (Ig), TM domain, and short cytoplasmic domain [Source:MGI Symbol;Acc:MGI:1340055]"	Sema4f	20355	protein_coding	6:82911885-82939769(-)	0.148512	0.107185	0.047097	0.202834	0.05596	0.029451	0.038594	0.037009	0.085989	0.168171
ENSMUST00000000642	ENSMUSG00000000628	ENSMUSP00000000642	hexokinase 2 [Source:MGI Symbol;Acc:MGI:1315197]	Hk2	15277	protein_coding	6:82725025-82774454(-)	42.7335	46.7266	58.3048	67.8597	97.487	43.2064	60.6224	107.967	51.08	78.7405
ENSMUST00000000645	ENSMUSG00000000631	ENSMUSP00000000645	myosin XVIIIA [Source:MGI Symbol;Acc:MGI:2667185]	Myo18a	360013	protein_coding	11:77777265-77865980(+)	0.0001	0.001234	0.0001	0.003312	0.0001	0.0001	0.0001	0.057934	0.545039	0.0001
ENSMUST00000000646	ENSMUSG00000000632	ENSMUSP00000000646	seizure related gene 6 [Source:MGI Symbol;Acc:MGI:104745]	Sez6	20370	protein_coding	11:77931012-77979040(+)	0.382429	0.0001	0.0001	0.0001	0.0001	0.0001	0.0001	0.0001	0.0001	0.0001
ENSMUST00000000674	ENSMUSG00000029534	ENSMUSP00000000674	suppression of tumorigenicity 7 [Source:MGI Symbol;Acc:MGI:1927450]	St7	64213	protein_coding	6:17743592-17942966(+)	0.0001	0.0001	0.0001	0.0001	0.0001	0.0001	0.0001	0.0001	0.0001	0.0001
ENSMUST00000000687	ENSMUSG00000000673	ENSMUSP00000000687	"3-hydroxyanthranilate 3,4-dioxygenase [Source:MGI Symbol;Acc:MGI:1349444]"	Haao	107766	protein_coding	17:83831156-83846749(-)	0.120453	0.0001	0.0001	0.001676	0.0001	0.0001	0.02538	0.0001	0.0001	0.018966
ENSMUST00000000696	ENSMUSG00000000682	ENSMUSP00000000696	CD52 antigen [Source:MGI Symbol;Acc:MGI:1346088]	Cd52	23833	protein_coding	4:134093536-134095082(-)	9.8813	2.99352	5.42328	19.0138	14.5812	1.53787	1.26126	0.716093	6.54899	12.7046
ENSMUST00000000704	ENSMUSG00000000690	ENSMUSP00000000704	homeobox B6 [Source:MGI Symbol;Acc:MGI:96187]	Hoxb6	15414	protein_coding	11:96299171-96301568(+)	0.295812	0.065077	0.055934	0.168584	0.045012	0.100223	0.075441	0.059953	0.034718	0.055592
ENSMUST00000000707	ENSMUSG00000000693	ENSMUSP00000000707	lysyl oxidase-like 3 [Source:MGI Symbol;Acc:MGI:1337004]	Loxl3	16950	protein_coding	6:83034173-83052562(+)	0.452175	0.436055	0.463283	2.90217	1.36136	0.405015	0.364275	0.174059	1.01559	1.47934
ENSMUST00000000717	ENSMUSG00000000701	ENSMUSP00000000717	"T cell leukemia/lymphoma 1B, 5 [Source:MGI Symbol;Acc:MGI:1351635]"	Tcl1b5	27382	protein_coding	12:105176344-105181145(+)	0.0001	0.0001	0.0001	0.0001	0.0001	0.0001	0.0001	0.0001	0.0001	0.0001
ENSMUST00000000718	ENSMUSG00000079007	ENSMUSP00000000718	"T cell leukemia/lymphoma 1B, 4 [Source:MGI Symbol;Acc:MGI:1351604]"	Tcl1b4	27380	protein_coding	12:105202422-105206993(+)	0.0001	0.0001	0.0001	0.0001	0.0001	0.0001	0.0001	0.0001	0.0001	0.0001
ENSMUST00000000724	ENSMUSG00000000708	ENSMUSP00000000724	K(lysine) acetyltransferase 2B [Source:MGI Symbol;Acc:MGI:1343094]	Kat2b	18519	protein_coding	17:53566971-53672720(+)	3.20005	6.74607	5.54941	11.6357	11.2229	9.05727	23.3452	17.9966	6.50269	10.6995
ENSMUST00000000727	ENSMUSG00000000711	ENSMUSP00000000727	"RAB5B, member RAS oncogene family [Source:MGI Symbol;Acc:MGI:105938]"	Rab5b	19344	protein_coding	10:128677175-128696264(-)	26.0152	14.6252	27.2056	22.2113	28.6053	19.8456	46.0783	35.7665	15.2171	23.2693
ENSMUST00000000746	ENSMUSG00000000730	ENSMUSP00000000746	DNA (cytosine-5-)-methyltransferase 3-like [Source:MGI Symbol;Acc:MGI:1859287]	Dnmt3l	54427	protein_coding	10:78049842-78063622(+)	0.0001	0.0001	0.0001	0.0001	0.0001	0.0001	0.0001	0.0001	0.0001	0.0001
ENSMUST00000000755	ENSMUSG00000000739	ENSMUSP00000000755	"sulfotransferase family 5A, member 1 [Source:MGI Symbol;Acc:MGI:1931463]"	Sult5a1	57429	protein_coding	8:123140192-123158270(-)	0.228312	0.257923	0.25151	0.493414	0.258635	0.344838	0.229672	0.149308	0.301715	0.285526
ENSMUST00000000756	ENSMUSG00000000740	ENSMUSP00000000756	ribosomal protein L13 [Source:MGI Symbol;Acc:MGI:105922]	Rpl13	270106	protein_coding	8:123102350-123105244(+)	645.772	467.813	386.011	656.652	265.054	233.142	118.306	82.6774	389.258	295.289
ENSMUST00000000759	ENSMUSG00000000743	ENSMUSP00000000759	charged multivesicular body protein 1A [Source:MGI Symbol;Acc:MGI:1920159]	Chmp1a	234852	protein_coding	8:123204264-123212760(-)	39.7766	21.7285	31.4013	29.9947	19.855	16.5216	16.1246	12.9311	20.2155	20.9457
ENSMUST00000000767	ENSMUSG00000000751	ENSMUSP00000000767	replication protein A1 [Source:MGI Symbol;Acc:MGI:1915525]	Rpa1	68275	protein_coding	11:75300350-75348310(-)	0.0001	0.0001	0.13883	0.0001	0.0001	0.023287	0.159475	0.389129	0.0001	0.028606
ENSMUST00000000769	ENSMUSG00000000753	ENSMUSP00000000769	"serine (or cysteine) peptidase inhibitor, clade F, member 1 [Source:MGI Symbol;Acc:MGI:108080]"	Serpinf1	20317	protein_coding	11:75409769-75422701(-)	28.5864	11.3161	14.542	44.691	24.2564	6.70545	8.14629	9.44476	14.6716	26.1423
ENSMUST00000000776	ENSMUSG00000000759	ENSMUSP00000000776	"tubulin, gamma complex associated protein 3 [Source:MGI Symbol;Acc:MGI:2183752]"	Tubgcp3	259279	protein_coding	8:12614277-12672248(-)	2.61322	0.237956	3.74462	10.477	4.42767	2.88452	5.06736	4.42764	2.94213	4.53901
ENSMUST00000000783	ENSMUSG00000000766	ENSMUSP00000000783	"opioid receptor, mu 1 [Source:MGI Symbol;Acc:MGI:97441]"	Oprm1	18390	protein_coding	10:6788809-6838680(+)	0.0001	0.0001	0.0001	0.0001	0.0001	0.0001	0.0001	0.0001	0.0001	0.0001
ENSMUST00000000793	ENSMUSG00000000776	ENSMUSP00000000793	polymerase (RNA) III (DNA directed) polypeptide D [Source:MGI Symbol;Acc:MGI:1914315]	Polr3d	67065	protein_coding	14:70438757-70443447(-)	2.95756	2.53417	1.92083	7.20622	8.45441	1.05566	3.28301	1.35207	1.67137	2.8729
ENSMUST00000000804	ENSMUSG00000000787	ENSMUSP00000000804	"DEAD/H (Asp-Glu-Ala-Asp/His) box polypeptide 3, X-linked [Source:MGI Symbol;Acc:MGI:103064]"	Ddx3x	13205	protein_coding	X:13280970-13294052(+)	22.0982	44.046	33.8793	67.9789	92.6509	57.6271	87.3092	78.87	57.0303	57.8864
ENSMUST00000000808	ENSMUSG00000000791	ENSMUSP00000000808	"interleukin 12 receptor, beta 1 [Source:MGI Symbol;Acc:MGI:104579]"	Il12rb1	16161	protein_coding	8:70808449-70821424(+)	0.075741	0.0001	0.029248	0.0001	0.0001	0.0001	0.032951	0.0001	0.053294	0.020496
ENSMUST00000000809	ENSMUSG00000000792	ENSMUSP00000000809	"solute carrier family 5 (sodium iodide symporter), member 5 [Source:MGI Symbol;Acc:MGI:2149330]"	Slc5a5	114479	protein_coding	8:70882889-70892757(-)	0.612872	0.248172	0.052681	0.097969	0.0001	0.022837	0.076373	0.024067	0.309016	0.0001
ENSMUST00000000811	ENSMUSG00000000794	ENSMUSP00000000811	"potassium intermediate/small conductance calcium-activated channel, subfamily N, member 3 [Source:MGI Symbol;Acc:MGI:2153183]"	Kcnn3	140493	protein_coding	3:89520164-89667761(+)	0.073459	0.029436	0.0001	0.14687	0.039696	0.0001	0.023646	0.037097	0.021874	0.026112
ENSMUST00000000821	ENSMUSG00000000804	ENSMUSP00000000821	ubiquitin specific peptidase 32 [Source:MGI Symbol;Acc:MGI:2144475]	Usp32	237898	protein_coding	11:84985647-85029135(-)	0.0001	0.0001	0.0001	0.0001	0.0001	0.0001	0.0001	0.0001	0.0001	0.0001
ENSMUST00000000828	ENSMUSG00000000811	ENSMUSP00000000828	thioredoxin reductase 3 [Source:MGI Symbol;Acc:MGI:2386711]	Txnrd3	232223	protein_coding	6:89643988-89675529(+)	4.93654	3.50079	5.51522	5.20165	4.34511	3.84718	9.22031	7.61333	3.57798	5.27192
ENSMUST00000000834	ENSMUSG00000000817	ENSMUSP00000000834	"Fas ligand (TNF superfamily, member 6) [Source:MGI Symbol;Acc:MGI:99255]"	Fasl	14103	protein_coding	1:161780689-161788495(-)	0.0001	0.126256	0.061658	0.224755	0.0001	0.0001	0.018454	0.0001	0.0001	0.091863
ENSMUST00000000844	ENSMUSG00000000827	ENSMUSP00000000844	tumor protein D52-like 2 [Source:MGI Symbol;Acc:MGI:1913564]	Tpd52l2	66314	protein_coding	2:181497181-181517371(+)	6.93694	3.89893	7.89918	3.83678	1.14379	3.39153	3.14327	4.30363	1.81915	2.83137
ENSMUST00000000881	ENSMUSG00000000861	ENSMUSP00000000881	B cell CLL/lymphoma 11A (zinc finger protein) [Source:MGI Symbol;Acc:MGI:106190]	Bcl11a	14025	protein_coding	11:24078056-24173194(+)	0.106907	0.04311	0.0001	0.058863	0.050052	0.0001	0.0001	0.0001	0.0001	0.005099
ENSMUST00000000889	ENSMUSG00000000869	ENSMUSP00000000889	interleukin 4 [Source:MGI Symbol;Acc:MGI:96556]	Il4	16189	protein_coding	11:53612460-53618669(-)	0.0001	0.0001	0.0001	0.0001	0.0001	0.0001	0.0001	0.0001	0.0001	0.0001
ENSMUST00000000894	ENSMUSG00000027490	ENSMUSP00000000894	E2F transcription factor 1 [Source:MGI Symbol;Acc:MGI:101941]	E2f1	13555	protein_coding	2:154559634-154569720(-)	0.0001	0.0001	0.340121	1.18928	0.143389	0.298778	0.0001	0.18671	0.137793	0.594744
ENSMUST00000000895	ENSMUSG00000027489	ENSMUSP00000000895	N-terminal EF-hand calcium binding protein 3 [Source:MGI Symbol;Acc:MGI:1861721]	Necab3	56846	protein_coding	2:154544399-154558866(-)	0.03967	0.046415	0.030528	0.216247	0.061025	0.046103	0.027732	0.020008	0.10827	0.090276
ENSMUST00000000896	ENSMUSG00000000876	ENSMUSP00000000896	peroxisomal membrane protein 4 [Source:MGI Symbol;Acc:MGI:1891701]	Pxmp4	59038	protein_coding	2:154585758-154603708(-)	56.474	28.6972	34.7551	21.1797	23.4758	21.5837	32.7594	20.5107	20.4135	19.1095
ENSMUST00000000901	ENSMUSG00000000881	ENSMUSP00000000901	discs large MAGUK scaffold protein 3 [Source:MGI Symbol;Acc:MGI:1888986]	Dlg3	53310	protein_coding	X:100767722-100818406(+)	0.0001	0.0001	0.0001	0.094979	0.0001	0.0001	0.012871	0.0001	0.0001	0.0001
ENSMUST00000000904	ENSMUSG00000000884	ENSMUSP00000000904	"guanine nucleotide binding protein (G protein), beta polypeptide 1-like [Source:MGI Symbol;Acc:MGI:1338057]"	Gnb1l	13972	protein_coding	16:18498784-18564542(+)	0.012284	0.0001	0.0001	0.398093	0.0001	0.0001	0.0001	0.0001	0.0001	0.0001
ENSMUST00000000910	ENSMUSG00000000889	ENSMUSP00000000910	dopamine beta hydroxylase [Source:MGI Symbol;Acc:MGI:94864]	Dbh	13166	protein_coding	2:27165233-27183200(+)	0.0001	0.057057	0.0001	0.0001	0.0001	0.0001	0.0001	0.0001	0.0001	0.0001
ENSMUST00000000924	ENSMUSG00000000901	ENSMUSP00000000924	matrix metallopeptidase 11 [Source:MGI Symbol;Acc:MGI:97008]	Mmp11	17385	protein_coding	10:75923222-75932502(-)	0.911197	0.19226	0.587552	1.42933	0.557625	0.313889	1.27594	0.739266	0.210902	0.844594
ENSMUST00000000925	ENSMUSG00000000902	ENSMUSP00000000925	"SWI/SNF related, matrix associated, actin dependent regulator of chromatin, subfamily b, member 1 [Source:MGI Symbol;Acc:MGI:1328366]"	Smarcb1	20587	protein_coding	10:75896769-75921617(-)	3.19056	7.72741	6.40352	2.7751	1.89628	4.92063	6.11881	2.14586	5.4736	6.71537
ENSMUST00000000926	ENSMUSG00000000903	ENSMUSP00000000926	pre-B lymphocyte gene 3 [Source:MGI Symbol;Acc:MGI:98938]	Vpreb3	22364	protein_coding	10:75948300-75949657(+)	0.0001	0.0001	0.0001	0.422364	0.039551	0.0001	0.056086	0.173965	0.0001	0.0001
ENSMUST00000000939	ENSMUSG00000000915	ENSMUSP00000000939	huntingtin interacting protein 1 related [Source:MGI Symbol;Acc:MGI:1352504]	Hip1r	29816	protein_coding	5:123973628-124005558(+)	9.7077	8.62234	9.65534	9.50724	4.01023	8.01165	9.40942	5.52554	5.73993	3.74404
ENSMUST00000000940	ENSMUSG00000000916	ENSMUSP00000000940	"NOL1/NOP2/Sun domain family, member 5 [Source:MGI Symbol;Acc:MGI:2140844]"	Nsun5	100609	protein_coding	5:135369953-135376798(+)	7.24454	4.4612	5.34471	4.79667	4.05487	3.63546	3.86566	3.27757	2.59232	2.87883
ENSMUST00000000958	ENSMUSG00000000934	ENSMUSP00000000958	"DNA topoisomerase 1, mitochondrial [Source:MGI Symbol;Acc:MGI:1920210]"	Top1mt	72960	protein_coding	15:75657035-75678800(-)	10.4845	7.36558	7.35679	13.4393	11.6071	6.65995	12.6904	12.2818	10.127	11.2569
ENSMUST00000000964	ENSMUSG00000029844	ENSMUSP00000000964	homeobox A1 [Source:MGI Symbol;Acc:MGI:96170]	Hoxa1	15394	protein_coding	6:52155590-52158317(-)	0.458238	0.26852	0.334347	0.671549	0.265904	0.399635	0.568458	0.384871	0.225636	0.461692
ENSMUST00000000984	ENSMUSG00000000958	ENSMUSP00000000984	"solute carrier family 7 (cationic amino acid transporter, y+ system), member 7 [Source:MGI Symbol;Acc:MGI:1337120]"	Slc7a7	20540	protein_coding	14:54369442-54409460(-)	0.0001	0.0001	0.0001	0.028455	0.165089	0.0001	0.012932	0.10066	0.0001	0.064098
ENSMUST00000000985	ENSMUSG00000000959	ENSMUSP00000000985	oxidase assembly 1-like [Source:MGI Symbol;Acc:MGI:1916339]	Oxa1l	69089	protein_coding	14:54360841-54369673(+)	63.1436	36.4909	46.3174	30.8629	27.6428	30.9022	28.4735	21.6534	27.4664	30.3732
ENSMUST00000001002	ENSMUSG00000000976	ENSMUSP00000001002	HEAT repeat containing 6 [Source:MGI Symbol;Acc:MGI:1919790]	Heatr6	217026	protein_coding	11:83753696-83783754(+)	1.4245	1.25403	1.32773	3.22117	1.71778	1.24169	2.06429	1.94039	0.0001	1.73751
ENSMUST00000001008	ENSMUSG00000000982	ENSMUSP00000001008	chemokine (C-C motif) ligand 3 [Source:MGI Symbol;Acc:MGI:98260]	Ccl3	20302	protein_coding	11:83647844-83649355(-)	0.545086	0.589359	0.692584	9.37352	1.12618	0.121796	0.0001	0.0001	0.396233	1.46638
ENSMUST00000001009	ENSMUSG00000000983	ENSMUSP00000001009	WAP four-disulfide core domain 18 [Source:MGI Symbol;Acc:MGI:107506]	Wfdc18	14038	protein_coding	11:83709015-83711348(+)	0.907668	0.0001	0.0001	0.0001	0.0001	0.0001	0.0001	0.0001	0.0001	0.135548
ENSMUST00000001027	ENSMUSG00000063558	ENSMUSP00000001027	aldehyde oxidase 1 [Source:MGI Symbol;Acc:MGI:88035]	Aox1	11761	protein_coding	1:58029931-58106413(+)	8.51253	7.72499	13.3604	22.8543	15.7237	13.789	38.1156	27.1736	9.82458	16.6193
ENSMUST00000001036	ENSMUSG00000032175	ENSMUSP00000001036	tyrosine kinase 2 [Source:MGI Symbol;Acc:MGI:1929470]	Tyk2	54721	protein_coding	9:21104069-21127346(-)	0.0001	0.017319	0.13228	0.093977	0.0001	0.0001	0.006856	0.030356	0.0001	0.0001
ENSMUST00000001040	ENSMUSG00000001014	ENSMUSP00000001040	"intercellular adhesion molecule 4, Landsteiner-Wiener blood group [Source:MGI Symbol;Acc:MGI:1925619]"	Icam4	78369	protein_coding	9:21029373-21030595(+)	0.05767	0.0001	0.0001	0.0001	0.0001	0.0001	0.0001	0.0001	0.0001	0.0001
ENSMUST00000001042	ENSMUSG00000001016	ENSMUSP00000001042	interleukin enhancer binding factor 2 [Source:MGI Symbol;Acc:MGI:1915031]	Ilf2	67781	protein_coding	3:90476147-90488379(+)	9.63238	8.33573	10.5328	12.948	9.75035	6.77266	7.32574	5.12869	9.14409	8.48407
ENSMUST00000001043	ENSMUSG00000001017	ENSMUSP00000001043	chromatin target of PRMT1 [Source:MGI Symbol;Acc:MGI:1913761]	Chtop	66511	protein_coding	3:90498956-90509451(-)	4.32027	3.15546	1.91502	8.41321	2.37643	5.21387	8.37461	8.91548	7.99894	3.09571
ENSMUST00000001046	ENSMUSG00000001020	ENSMUSP00000001046	S100 calcium binding protein A4 [Source:MGI Symbol;Acc:MGI:1330282]	S100a4	20198	protein_coding	3:90603771-90606045(+)	8.10383	2.79085	3.29542	24.0512	24.2887	3.69255	1.19741	1.7226	9.73592	21.6192
ENSMUST00000001047	ENSMUSG00000001021	ENSMUSP00000001047	S100 calcium binding protein A3 [Source:MGI Symbol;Acc:MGI:1338849]	S100a3	20197	protein_coding	3:90600215-90602702(+)	0.0001	0.0001	0.0001	0.0001	0.093715	0.0001	0.072597	0.0001	0.0001	0.013026
ENSMUST00000001049	ENSMUSG00000001023	ENSMUSP00000001049	S100 calcium binding protein A5 [Source:MGI Symbol;Acc:MGI:1338915]	S100a5	20199	protein_coding	3:90609810-90611780(+)	0.0001	0.0001	0.0001	0.0001	0.0001	0.0001	0.0001	0.0001	0.0001	0.0001
ENSMUST00000001051	ENSMUSG00000001025	ENSMUSP00000001051	S100 calcium binding protein A6 (calcyclin) [Source:MGI Symbol;Acc:MGI:1339467]	S100a6	20200	protein_coding	3:90612882-90614414(+)	27.2012	13.7092	15.3046	88.2631	40.6121	11.7027	4.45113	3.42374	26.9786	52.2371
ENSMUST00000001055	ENSMUSG00000001029	ENSMUSP00000001055	intercellular adhesion molecule 2 [Source:MGI Symbol;Acc:MGI:96394]	Icam2	15896	protein_coding	11:106377656-106382781(-)	13.6059	6.42623	8.67629	23.1819	5.30854	5.18449	2.94128	3.49722	9.78624	8.45692
ENSMUST00000001059	ENSMUSG00000020715	ENSMUSP00000001059	endoplasmic reticulum (ER) to nucleus signalling 1 [Source:MGI Symbol;Acc:MGI:1930134]	Ern1	78943	protein_coding	11:106394650-106487796(-)	0.880486	0.881002	0.808828	2.24383	1.8663	0.852443	3.1238	2.43133	1.01891	1.43532
ENSMUST00000001063	ENSMUSG00000001036	ENSMUSP00000001063	epsin 2 [Source:MGI Symbol;Acc:MGI:1333766]	Epn2	13855	protein_coding	11:61517249-61579685(-)	2.22836	4.58539	5.32068	11.1621	8.31053	4.9789	6.98373	5.64147	1.74623	2.63287
ENSMUST00000001079	ENSMUSG00000001052	ENSMUSP00000001079	"Sec24 related gene family, member B (S. cerevisiae) [Source:MGI Symbol;Acc:MGI:2139764]"	Sec24b	99683	protein_coding	3:129982759-130060907(-)	4.10142	4.81432	5.17755	13.4098	8.98218	5.42827	12.3576	11.7124	5.22872	9.71549
ENSMUST00000001080	ENSMUSG00000001053	ENSMUSP00000001080	NEDD4 binding protein 3 [Source:MGI Symbol;Acc:MGI:2442218]	N4bp3	212706	protein_coding	11:51643063-51650842(-)	12.3352	6.01846	6.44321	20.2045	3.65218	2.56803	3.05773	2.91939	7.02901	5.18305
ENSMUST00000001081	ENSMUSG00000001054	ENSMUSP00000001081	required for meiotic nuclear division 5 homolog B [Source:MGI Symbol;Acc:MGI:1913339]	Rmnd5b	66089	protein_coding	11:51623673-51635896(-)	8.45117	3.64423	5.47646	9.57659	3.87779	3.57005	4.00216	3.02346	3.19459	4.72075
ENSMUST00000001083	ENSMUSG00000001056	-	NHP2 ribonucleoprotein [Source:MGI Symbol;Acc:MGI:1098547]	Nhp2	52530	protein_coding	11:51619771-51623429(+)	3.92911	1.64877	2.98936	3.64389	1.47845	1.90992	3.24474	1.77936	3.76363	1.94752
ENSMUST00000001092	ENSMUSG00000001065	ENSMUSP00000001092	zinc finger protein (C2H2 type) 276 [Source:MGI Symbol;Acc:MGI:1888495]	Zfp276	57247	protein_coding	8:123254195-123269745(+)	3.4212	4.18877	5.48869	5.89085	1.07332	2.39523	3.60071	2.22218	2.01268	2.85538
ENSMUST00000001108	ENSMUSG00000029106	ENSMUSP00000001108	adducin 1 (alpha) [Source:MGI Symbol;Acc:MGI:87918]	Add1	11518	protein_coding	5:34573863-34632305(+)	3.43417	0.0001	0.004145	3.27709	2.62633	2.9e-05	8.85426	3.90192	1.28319	2.59927
ENSMUST00000001109	ENSMUSG00000001082	ENSMUSP00000001109	major facilitator superfamily domain containing 10 [Source:MGI Symbol;Acc:MGI:1915544]	Mfsd10	68294	protein_coding	5:34633642-34637189(-)	3.42076	1.41483	2.14526	4.46072	3.79962	1.44777	1.76074	1.1401	2.08905	2.62668
ENSMUST00000001112	ENSMUSG00000052783	ENSMUSP00000001112	G protein-coupled receptor kinase 4 [Source:MGI Symbol;Acc:MGI:95801]	Grk4	14772	protein_coding	5:34660379-34755303(+)	0.166448	0.434678	0.172513	0.700116	0.539998	0.48917	0.737017	0.566536	0.444663	0.280453
ENSMUST00000001115	ENSMUSG00000074886	ENSMUSP00000001115	G protein-coupled receptor kinase 6 [Source:MGI Symbol;Acc:MGI:1347078]	Grk6	26385	protein_coding	13:55445338-55460927(+)	7.76049	4.70864	2.60598	5.35438	3.73777	3.23117	1.83569	4.03843	3.15698	2.99435
ENSMUST00000001116	ENSMUSG00000001089	ENSMUSP00000001116	leucine zipper protein 1 [Source:MGI Symbol;Acc:MGI:107629]	Luzp1	269593	protein_coding	4:136540354-136549318(+)	0.74828	2.67969	0.669416	0.946171	0.583267	0.517716	0.217589	1.48341	0.981589	0.032076
ENSMUST00000001122	ENSMUSG00000001095	ENSMUSP00000001122	"solute carrier family 13 (sodium-dependent dicarboxylate transporter), member 2 [Source:MGI Symbol;Acc:MGI:1276558]"	Slc13a2	20500	protein_coding	11:78397087-78422217(-)	0.192616	0.084027	0.158482	0.0001	0.10974	0.010345	0.178139	0.08746	0.088769	0.061034
ENSMUST00000001125	ENSMUSG00000001098	ENSMUSP00000001125	potassium channel tetramerisation domain containing 10 [Source:MGI Symbol;Acc:MGI:2141207]	Kctd10	330171	protein_coding	5:114365622-114380483(-)	0.456033	0.236119	1.83539	2.6487	0.95107	0.787064	0.554481	0.847749	0.239869	0.173694
ENSMUST00000001126	ENSMUSG00000020829	ENSMUSP00000001126	"solute carrier family 46, member 1 [Source:MGI Symbol;Acc:MGI:1098733]"	Slc46a1	52466	protein_coding	11:78465697-78471945(+)	12.7003	4.86654	6.43212	3.67102	4.76328	4.27816	3.39805	2.65246	4.12341	4.97521
ENSMUST00000001127	ENSMUSG00000001100	ENSMUSP00000001127	"polymerase (DNA-directed), delta interacting protein 2 [Source:MGI Symbol;Acc:MGI:1915061]"	Poldip2	67811	protein_coding	11:78512193-78522736(+)	156.726	72.547	117.851	72.8285	83.2195	77.3655	86.5253	87.4106	60.7243	80.2372
ENSMUST00000001130	ENSMUSG00000001103	ENSMUSP00000001130	SEBOX homeobox [Source:MGI Symbol;Acc:MGI:108012]	Sebox	18292	protein_coding	11:78503447-78505081(+)	0.0001	0.0001	0.0001	0.043196	0.0001	0.0001	0.0001	0.0001	0.0001	0.0001
ENSMUST00000001147	ENSMUSG00000001119	ENSMUSP00000001147	"collagen, type VI, alpha 1 [Source:MGI Symbol;Acc:MGI:88459]"	Col6a1	12833	protein_coding	10:76708792-76726168(-)	20.6175	8.6721	12.722	31.121	19.9293	6.39572	10.2831	8.34759	12.559	24.5128
ENSMUST00000001148	ENSMUSG00000001120	ENSMUSP00000001148	poly(rC) binding protein 3 [Source:MGI Symbol;Acc:MGI:1890470]	Pcbp3	59093	protein_coding	10:76761857-76961788(-)	0.839481	0.107322	2.67296	2.31161	1.86981	0.717378	1.36722	1.16119	0.254716	0.753995
ENSMUST00000001155	ENSMUSG00000001127	ENSMUSP00000001155	"Araf proto-oncogene, serine/threonine kinase [Source:MGI Symbol;Acc:MGI:88065]"	Araf	11836	protein_coding	X:20848543-20860519(+)	21.4113	13.0048	15.964	18.7234	11.7513	9.21977	11.8251	6.13502	12.0364	10.7625
ENSMUST00000001156	ENSMUSG00000001128	ENSMUSP00000001156	complement factor properdin [Source:MGI Symbol;Acc:MGI:97545]	Cfp	18636	protein_coding	X:20925454-20931555(-)	4.63864	2.8062	2.25024	12.4139	9.88538	1.86181	2.10356	1.20812	2.8776	6.172
ENSMUST00000001162	ENSMUSG00000001134	-	ubiquitously expressed prefoldin like chaperone [Source:MGI Symbol;Acc:MGI:1277988]	Uxt	22294	protein_coding	X:20951929-20962000(-)	4.37981	3.06436	2.03101	1.02561	0.983131	1.10156	0.19051	1.03504	0.232923	2.10973
ENSMUST00000001166	ENSMUSG00000001138	ENSMUSP00000001166	cyclin M3 [Source:MGI Symbol;Acc:MGI:2151055]	Cnnm3	94218	protein_coding	1:36511867-36528237(+)	3.13388	0.0001	2.99422	2.31197	1.45149	0.910858	1.395	1.41249	1.84676	3.20032
ENSMUST00000001171	ENSMUSG00000001143	ENSMUSP00000137028	"lectin, mannose-binding 2-like [Source:MGI Symbol;Acc:MGI:2443010]"	Lman2l	214895	protein_coding	1:36423186-36445271(-)	0.0001	0.0001	0.0001	1.87267	0.0001	1.52249	0.0001	0.241555	0.0001	0.0001
ENSMUST00000001172	ENSMUSG00000079610	ENSMUSP00000001172	ankyrin repeat domain 39 [Source:MGI Symbol;Acc:MGI:1914816]	Ankrd39	109346	protein_coding	1:36538094-36547445(-)	1.95282	0.710487	0.738189	1.52147	0.573946	0.196619	0.394863	0.15263	0.491111	0.423534
ENSMUST00000001179	ENSMUSG00000001151	ENSMUSP00000001179	pericentrin (kendrin) [Source:MGI Symbol;Acc:MGI:102722]	Pcnt	18541	protein_coding	10:76351267-76442726(-)	0.795081	1.11554	1.18878	1.40549	0.217836	1.19921	1.29632	1.18375	1.75177	0.060936
ENSMUST00000001181	ENSMUSG00000020241	ENSMUSP00000001181	"collagen, type VI, alpha 2 [Source:MGI Symbol;Acc:MGI:88460]"	Col6a2	12834	protein_coding	10:76595762-76623630(-)	24.9989	8.51047	15.3565	29.3953	17.2579	6.8205	7.80262	6.25138	12.3404	24.5326
ENSMUST00000001183	ENSMUSG00000001155	ENSMUSP00000001183	formiminotransferase cyclodeaminase [Source:MGI Symbol;Acc:MGI:1339962]	Ftcd	14317	protein_coding	10:76575648-76589561(+)	0.0001	0.0001	0.0001	0.0001	0.0001	0.0001	0.0001	0.0001	0.0001	0.0001
ENSMUST00000001184	ENSMUSG00000001156	ENSMUSP00000001184	MAX dimerization protein 1 [Source:MGI Symbol;Acc:MGI:96908]	Mxd1	17119	protein_coding	6:86647042-86669161(-)	2.49293	2.92138	2.70283	4.67039	3.82683	1.40019	2.84071	3.07077	2.57617	3.08097
ENSMUST00000001185	ENSMUSG00000001157	ENSMUSP00000001185	"germ cell-less, spermatogenesis associated 1 [Source:MGI Symbol;Acc:MGI:1345156]"	Gmcl1	23885	protein_coding	6:86691768-86733383(-)	1.05207	2.03385	1.77826	3.11744	2.68653	2.67596	5.72582	4.34743	1.87767	2.73561
ENSMUST00000001186	ENSMUSG00000001158	ENSMUSP00000001186	small nuclear ribonucleoprotein 27 (U4/U6.U5) [Source:MGI Symbol;Acc:MGI:1913868]	Snrnp27	66618	protein_coding	6:86675151-86684522(-)	12.4918	21.415	19.4951	25.1404	20.3626	22.5485	8.48459	13.2961	23.3687	11.1949
ENSMUST00000001187	ENSMUSG00000029994	ENSMUSP00000001187	annexin A4 [Source:MGI Symbol;Acc:MGI:88030]	Anxa4	11746	protein_coding	6:86736841-86793584(-)	12.0026	8.10864	15.7502	17.8399	21.48	8.72515	21.0862	17.7031	9.96079	21.1456
ENSMUST00000001202	ENSMUSG00000001173	ENSMUSP00000001202	"OCRL, inositol polyphosphate-5-phosphatase [Source:MGI Symbol;Acc:MGI:109589]"	Ocrl	320634	protein_coding	X:47912387-47965868(+)	1.2408	1.32599	0.94194	2.46132	1.76032	0.557642	4.3651	3.52309	1.34599	2.13667
ENSMUST00000001204	ENSMUSG00000001175	ENSMUSP00000001204	calmodulin 1 [Source:MGI Symbol;Acc:MGI:88251]	Calm1	12313	protein_coding	12:100200144-100209806(+)	0.0001	0.0001	0.01762	0.017399	0.0001	0.002583	0.017465	0.0001	0.0001	0.037456
ENSMUST00000001226	ENSMUSG00000022436	ENSMUSP00000001226	SH3-domain binding protein 1 [Source:MGI Symbol;Acc:MGI:104603]	Sh3bp1	20401	protein_coding	15:78899903-78912047(+)	0.0001	0.20547	0.0001	0.66502	0.928576	0.086118	0.322705	0.056863	0.0001	0.879633
ENSMUST00000001240	ENSMUSG00000001211	ENSMUSP00000001240	1-acylglycerol-3-phosphate O-acyltransferase 3 [Source:MGI Symbol;Acc:MGI:1336186]	Agpat3	28169	protein_coding	10:78269178-78352442(-)	141.15	81.1761	100.243	67.4176	79.2709	63.9608	92.1589	102.79	66.8634	76.4894
ENSMUST00000001242	ENSMUSG00000053329	ENSMUSP00000001242	glutamine amidotransferase like class 1 domain containing 3A [Source:MGI Symbol;Acc:MGI:1351861]	Gatd3a	28295	protein_coding	10:78162066-78169782(-)	640.816	255.81	411.733	222.39	275.162	230.965	244.611	221.835	197.547	220.639
ENSMUST00000001247	ENSMUSG00000029130	ENSMUSP00000001247	ring finger protein 32 [Source:MGI Symbol;Acc:MGI:1861747]	Rnf32	56874	protein_coding	5:29195997-29225522(+)	0.125737	0.0001	0.0001	0.115333	0.0001	0.0001	0.0001	0.0001	0.0001	0.047325
ENSMUST00000001253	ENSMUSG00000020651	ENSMUSP00000001253	"solute carrier family 26, member 4 [Source:MGI Symbol;Acc:MGI:1346029]"	Slc26a4	23985	protein_coding	12:31519827-31559969(-)	0.053801	0.0001	0.0001	0.0001	0.0001	0.0001	0.0001	0.0001	0.0001	0.0001
ENSMUST00000001254	ENSMUSG00000001225	ENSMUSP00000001254	"solute carrier family 26, member 3 [Source:MGI Symbol;Acc:MGI:107181]"	Slc26a3	13487	protein_coding	12:31438219-31473917(+)	0.0001	0.0001	0.0001	0.0001	0.004074	0.0001	0.019088	0.0001	0.0001	0.0001
ENSMUST00000001256	ENSMUSG00000001227	ENSMUSP00000001256	"sema domain, transmembrane domain (TM), and cytoplasmic domain, (semaphorin) 6B [Source:MGI Symbol;Acc:MGI:1202889]"	Sema6b	20359	protein_coding	17:56123085-56140343(-)	9.87244	6.06874	4.9378	10.4471	3.92417	3.34126	2.19019	3.01343	3.51527	3.41461
ENSMUST00000001258	ENSMUSG00000001228	ENSMUSP00000001258	"ubiquitin-like, containing PHD and RING finger domains, 1 [Source:MGI Symbol;Acc:MGI:1338889]"	Uhrf1	18140	protein_coding	17:56303321-56323486(+)	0.84582	1.14561	1.30842	1.872	1.00734	0.896771	1.37543	0.541288	0.721401	1.74889
ENSMUST00000001279	ENSMUSG00000001247	ENSMUSP00000001279	lipolysis stimulated lipoprotein receptor [Source:MGI Symbol;Acc:MGI:1927471]	Lsr	54135	protein_coding	7:30957775-30973464(-)	0.358077	0.503573	0.104497	0.041681	0.346228	0.102995	0.214086	0.389009	0.097259	0.273858
ENSMUST00000001280	ENSMUSG00000001248	ENSMUSP00000001280	GRAM domain containing 1A [Source:MGI Symbol;Acc:MGI:105490]	Gramd1a	52857	protein_coding	7:31130127-31151082(-)	21.1973	9.93812	18.6362	2.62618	6.26887	5.61687	4.93047	2.8518	5.98333	8.75686
ENSMUST00000001284	ENSMUSG00000026641	ENSMUSP00000001284	upstream transcription factor 1 [Source:MGI Symbol;Acc:MGI:99542]	Usf1	22278	protein_coding	1:171411313-171418121(+)	3.44802	0.920048	3.35442	1.7703	2.14343	0.988597	3.42906	3.07387	1.13134	3.82868
ENSMUST00000001304	ENSMUSG00000001270	ENSMUSP00000001304	"creatine kinase, brain [Source:MGI Symbol;Acc:MGI:88407]"	Ckb	12709	protein_coding	12:111669361-111672338(-)	85.9542	82.1249	43.1714	52.4743	25.8396	43.8339	15.7396	10.2094	28.4787	32.6955
ENSMUST00000001319	ENSMUSG00000001300	ENSMUSP00000001319	ephrin B2 [Source:MGI Symbol;Acc:MGI:105097]	Efnb2	13642	protein_coding	8:8617434-8661242(-)	2.36762	3.49156	2.79117	13.3732	2.59846	3.20232	3.41998	4.51654	2.96265	4.97212
ENSMUST00000001326	ENSMUSG00000001280	ENSMUSP00000001326	trans-acting transcription factor 1 [Source:MGI Symbol;Acc:MGI:98372]	Sp1	20683	protein_coding	15:102406380-102436404(+)	2.44759	2.5614	3.73222	6.90976	5.52423	4.30783	10.0277	7.9758	3.51456	5.65405
ENSMUST00000001327	ENSMUSG00000001281	ENSMUSP00000001327	integrin beta 7 [Source:MGI Symbol;Acc:MGI:96616]	Itgb7	16421	protein_coding	15:102215995-102231944(-)	0.649781	0.511092	0.490143	2.14992	0.803079	0.105432	0.163904	0.369279	0.509033	1.07658
ENSMUST00000001331	ENSMUSG00000001285	ENSMUSP00000001331	melanocyte proliferating gene 1 [Source:MGI Symbol;Acc:MGI:1929864]	Myg1	60315	protein_coding	15:102331750-102337834(+)	0.0001	0.0001	0.0001	0.0001	0.0001	0.0001	0.0001	0.0001	0.0001	0.0001
ENSMUST00000001335	ENSMUSG00000001289	ENSMUSP00000001335	prefoldin 5 [Source:MGI Symbol;Acc:MGI:1928753]	Pfdn5	56612	protein_coding	15:102326189-102331486(+)	14.7371	9.86138	8.37244	8.33458	6.94533	3.70809	12.5893	11.6288	8.92023	3.27158
ENSMUST00000001339	ENSMUSG00000001305	ENSMUSP00000001339	ribosomal RNA processing 15 homolog (S. cerevisiae) [Source:MGI Symbol;Acc:MGI:1914473]	Rrp15	67223	protein_coding	1:186720978-186749358(-)	1.67886	4.03249	3.08575	6.68157	6.77576	4.74843	4.4147	4.66421	4.5327	5.56009
ENSMUST00000001347	ENSMUSG00000001313	ENSMUSP00000001347	Rho family GTPase 2 [Source:MGI Symbol;Acc:MGI:1338755]	Rnd2	11858	protein_coding	11:101468175-101471853(+)	3.14474	0.670325	1.52355	2.71699	1.28548	0.677925	0.960307	0.7054	1.43875	1.43334
ENSMUST00000001384	ENSMUSG00000001349	ENSMUSP00000001384	calponin 1 [Source:MGI Symbol;Acc:MGI:104979]	Cnn1	12797	protein_coding	9:22099268-22109630(+)	1.40783	0.673121	0.603914	0.650474	0.218818	1.00253	0.763377	0.262113	0.32012	0.541169
ENSMUST00000001402	ENSMUSG00000001366	ENSMUSP00000001402	f-box protein 9 [Source:MGI Symbol;Acc:MGI:1918788]	Fbxo9	71538	protein_coding	9:78081502-78109065(-)	0.0001	2.3578	0.0001	0.0001	1.13911	2.02705	2.27577	2.52772	0.0001	5.77542
ENSMUST00000001412	ENSMUSG00000001376	ENSMUSP00000001412	VPS50 EARP/GARPII complex subunit [Source:MGI Symbol;Acc:MGI:1920538]	Vps50	73288	protein_coding	6:3498382-3603531(+)	0.0001	1.52413	0.0001	2.27588	3.75488	4.07906	6.61274	5.7748	0.927463	2.2914
ENSMUST00000001415	ENSMUSG00000117679	ENSMUSP00000001415	"amyloid beta (A4) precursor protein-binding, family B, member 3 [Source:MGI Symbol;Acc:MGI:108404]"	Apbb3	225372	protein_coding	18:36671154-36679366(-)	1.34763	2.49055	1.01749	2.36158	0.656774	1.13994	1.09563	1.28241	0.419253	0.700349
ENSMUST00000001416	ENSMUSG00000001380	ENSMUSP00000001416	histidyl-tRNA synthetase [Source:MGI Symbol;Acc:MGI:108087]	Hars	15115	protein_coding	18:36766528-36783205(-)	13.1602	13.7259	17.5184	20.0666	21.2322	16.8999	21.3495	20.5293	15.2279	21.6828
ENSMUST00000001419	ENSMUSG00000001383	ENSMUSP00000001419	"zinc finger, matrin type 2 [Source:MGI Symbol;Acc:MGI:1913742]"	Zmat2	66492	protein_coding	18:36793876-36799666(+)	9.77731	14.201	13.8501	18.7271	17.9011	17.1166	14.0357	11.4762	17.5232	15.6952
ENSMUST00000001439	ENSMUSG00000001403	ENSMUSP00000001439	ubiquitin-conjugating enzyme E2C [Source:MGI Symbol;Acc:MGI:1915862]	Ube2c	68612	protein_coding	2:164769903-164778822(+)	0.0001	0.0001	0.0001	0.0001	0.071677	0.0001	0.0001	0.032496	0.0001	0.0001
ENSMUST00000001451	ENSMUSG00000001415	ENSMUSP00000001451	"Smg-5 homolog, nonsense mediated mRNA decay factor (C. elegans) [Source:MGI Symbol;Acc:MGI:2447364]"	Smg5	229512	protein_coding	3:88336260-88362338(+)	13.0311	11.264	12.7946	19.2319	10.1649	7.99137	15.2405	11.0722	8.8024	9.9527
ENSMUST00000001452	ENSMUSG00000001416	ENSMUSP00000001452	"chaperonin containing Tcp1, subunit 3 (gamma) [Source:MGI Symbol;Acc:MGI:104708]"	Cct3	12462	protein_coding	3:88297116-88321767(+)	20.3236	31.5969	34.5847	39.4812	44.1883	30.0191	40.6397	42.4464	29.1784	39.1524
ENSMUST00000001454	ENSMUSG00000001418	ENSMUSP00000001454	glycosylated lysosomal membrane protein [Source:MGI Symbol;Acc:MGI:1913318]	Glmp	56700	protein_coding	3:88325082-88328368(+)	0.0001	0.0001	0.0001	0.0001	0.0001	0.0001	0.0001	0.0001	0.0001	0.0001
ENSMUST00000001455	ENSMUSG00000001419	ENSMUSP00000001455	myocyte enhancer factor 2D [Source:MGI Symbol;Acc:MGI:99533]	Mef2d	17261	protein_coding	3:88142372-88172086(+)	17.6118	11.7402	15.0478	22.2537	12.4412	8.47638	19.4449	18.1583	9.83638	13.456
ENSMUST00000001456	ENSMUSG00000001420	ENSMUSP00000001456	transmembrane protein 79 [Source:MGI Symbol;Acc:MGI:1919163]	Tmem79	71913	protein_coding	3:88328655-88334504(-)	41.2663	17.4083	39.8299	15.5878	11.6306	8.36562	26.9514	16.7911	7.04899	16.9658
ENSMUST00000001460	ENSMUSG00000001424	ENSMUSP00000001460	staphylococcal nuclease and tudor domain containing 1 [Source:MGI Symbol;Acc:MGI:1929266]	Snd1	56463	protein_coding	6:28480348-28888832(+)	13.608	6.21184	10.1033	13.0783	9.20149	4.82071	13.2226	9.48081	5.60315	9.0925
ENSMUST00000001479	ENSMUSG00000001440	ENSMUSP00000001479	karyopherin (importin) beta 1 [Source:MGI Symbol;Acc:MGI:107532]	Kpnb1	16211	protein_coding	11:97159714-97187881(-)	7.82137	12.0696	11.457	24.3688	23.2687	14.7499	33.7133	30.3234	13.6275	22.1126
ENSMUST00000001480	ENSMUSG00000001441	ENSMUSP00000001480	aminopeptidase puromycin sensitive [Source:MGI Symbol;Acc:MGI:1101358]	Npepps	19155	protein_coding	11:97205844-97280638(-)	8.50317	9.36979	10.1596	13.8802	19.8445	11.3295	19.9706	20.0656	9.48049	12.7282
ENSMUST00000001484	ENSMUSG00000001444	ENSMUSP00000001484	T-box 21 [Source:MGI Symbol;Acc:MGI:1888984]	Tbx21	57765	protein_coding	11:97098071-97115331(-)	0.928615	0.557458	0.393658	1.18378	0.544806	0.111062	0.711091	0.375925	0.412823	0.494113
ENSMUST00000001485	ENSMUSG00000001445	ENSMUSP00000001485	mitochondrial ribosomal protein L10 [Source:MGI Symbol;Acc:MGI:1333801]	Mrpl10	107732	protein_coding	11:97041560-97049213(+)	109.74	52.8386	78.7476	57.9023	49.0186	48.5079	43.9886	36.8904	42.7235	50.8504
ENSMUST00000001497	ENSMUSG00000022219	ENSMUSP00000001497	"cell death-inducing DNA fragmentation factor, alpha subunit-like effector B [Source:MGI Symbol;Acc:MGI:1270844]"	Cideb	12684	protein_coding	14:55754050-55758458(-)	4.3257	1.06647	3.48491	1.92547	1.60736	1.28606	1.23089	1.60578	1.75292	3.41048
ENSMUST00000001507	ENSMUSG00000001467	ENSMUSP00000001507	"cytochrome P450, family 51 [Source:MGI Symbol;Acc:MGI:106040]"	Cyp51	13121	protein_coding	5:4081145-4104746(-)	3.18718	5.62563	4.33409	3.45697	5.24537	7.11143	8.80083	7.10549	4.12387	4.6932
ENSMUST00000001513	ENSMUSG00000001473	ENSMUSP00000001513	"tubulin, beta 6 class V [Source:MGI Symbol;Acc:MGI:1915201]"	Tubb6	67951	protein_coding	18:67390717-67402749(+)	20.5155	7.48609	6.35538	23.6206	22.9796	2.99054	2.18269	1.89275	8.3729	12.4852
ENSMUST00000001520	ENSMUSG00000031967	ENSMUSP00000001520	AFG3-like AAA ATPase 1 [Source:MGI Symbol;Acc:MGI:1928277]	Afg3l1	114896	protein_coding	8:123477903-123503916(+)	18.9588	7.21103	12.873	15.9563	15.0729	9.23403	17.5407	16.904	9.42313	14.1428
ENSMUST00000001522	ENSMUSG00000001482	ENSMUSP00000001522	differentially expressed in FDCP 8 [Source:MGI Symbol;Acc:MGI:1346331]	Def8	23854	protein_coding	8:123442986-123463270(+)	0.965398	0.0001	0.0001	0.0001	1.19056	1.75083	0.369201	3.70535	0.0001	1.52356
ENSMUST00000001534	ENSMUSG00000001494	ENSMUSP00000001534	sclerostin [Source:MGI Symbol;Acc:MGI:1921749]	Sost	74499	protein_coding	11:101962458-101967015(-)	0.0001	0.0001	0.0001	0.040049	0.0001	0.0001	0.0001	0.0001	0.0001	0.0001
ENSMUST00000001536	ENSMUSG00000001496	ENSMUSP00000001536	NK2 homeobox 1 [Source:MGI Symbol;Acc:MGI:108067]	Nkx2-1	21869	protein_coding	12:56531958-56536908(-)	0.0001	0.0001	0.0001	0.0001	0.0001	0.0001	0.0001	0.0001	0.0001	0.0001
ENSMUST00000001538	ENSMUSG00000001497	ENSMUSP00000001538	paired box 9 [Source:MGI Symbol;Acc:MGI:97493]	Pax9	18511	protein_coding	12:56695639-56712822(+)	0.0001	0.0001	0.0001	0.0001	0.0001	0.0001	0.0001	0.0001	0.028781	0.0001
ENSMUST00000001544	ENSMUSG00000023186	ENSMUSP00000001544	von Willebrand factor A domain containing 5A [Source:MGI Symbol;Acc:MGI:1915026]	Vwa5a	67776	protein_coding	9:38718268-38743337(+)	2.55073	1.8245	3.47765	9.82914	8.51241	4.76262	12.089	8.55881	4.51252	7.37626
ENSMUST00000001547	ENSMUSG00000001506	ENSMUSP00000001547	"collagen, type I, alpha 1 [Source:MGI Symbol;Acc:MGI:88467]"	Col1a1	12842	protein_coding	11:94936224-94953042(+)	11.6295	5.56155	7.33129	33.2228	18.9129	3.10758	4.25005	3.23418	7.11285	23.0551
ENSMUST00000001548	ENSMUSG00000001507	ENSMUSP00000001548	integrin alpha 3 [Source:MGI Symbol;Acc:MGI:96602]	Itga3	16400	protein_coding	11:95044474-95076714(-)	2.82782	1.96274	2.81187	5.13349	0.893156	0.925476	2.27245	1.53785	1.95185	2.23157
ENSMUST00000001559	ENSMUSG00000001518	ENSMUSP00000001559	integrin alpha FG-GAP repeat containing 2 [Source:MGI Symbol;Acc:MGI:1915450]	Itfg2	101142	protein_coding	6:128409444-128424931(-)	5.98301	3.66426	4.58202	6.00345	3.8074	2.34929	3.03583	1.15635	2.98655	3.58392
ENSMUST00000001561	ENSMUSG00000001520	ENSMUSP00000001561	nuclear receptor interacting protein 2 [Source:MGI Symbol;Acc:MGI:1891884]	Nrip2	60345	protein_coding	6:128399766-128408932(+)	2.28442	0.993137	1.13347	0.802747	0.825443	0.575235	0.914039	0.518609	0.965762	0.90727
ENSMUST00000001562	ENSMUSG00000001521	ENSMUSP00000001562	tubby-like protein 3 [Source:MGI Symbol;Acc:MGI:1329045]	Tulp3	22158	protein_coding	6:128321161-128355851(-)	2.08487	1.33959	1.33621	4.17572	1.22221	1.01043	2.14933	1.58109	1.3288	1.62908
ENSMUST00000001565	ENSMUSG00000001524	ENSMUSP00000001565	"general transcription factor II H, polypeptide 4 [Source:MGI Symbol;Acc:MGI:1338799]"	Gtf2h4	14885	protein_coding	17:35667730-35673739(-)	12.0329	7.67432	9.40475	8.8926	5.1265	5.68222	5.05822	4.50468	4.97106	5.46391
ENSMUST00000001566	ENSMUSG00000001525	ENSMUSP00000001566	"tubulin, beta 5 class I [Source:MGI Symbol;Acc:MGI:107812]"	Tubb5	22154	protein_coding	17:35833921-35838306(-)	41.7243	17.2127	22.9616	74.717	27.1877	10.9539	14.3147	10.5895	21.5471	31.2797
ENSMUST00000001569	ENSMUSG00000059714	ENSMUSP00000001569	flotillin 1 [Source:MGI Symbol;Acc:MGI:1100500]	Flot1	14251	protein_coding	17:35823230-35832791(+)	48.913	16.0487	31.4927	46.3468	33.7045	15.4283	31.6042	28.6444	22.4508	36.4428
ENSMUST00000001583	ENSMUSG00000001542	ENSMUSP00000001583	elongation factor RNA polymerase II 2 [Source:MGI Symbol;Acc:MGI:2183438]	Ell2	192657	protein_coding	13:75706757-75772364(+)	5.06532	11.24	6.26935	10.303	27.8433	12.7757	19.1767	18.8892	11.1736	12.6813
ENSMUST00000001592	ENSMUSG00000001552	ENSMUSP00000001592	junction plakoglobin [Source:MGI Symbol;Acc:MGI:96650]	Jup	16480	protein_coding	11:100370619-100397749(-)	25.1371	23.9103	20.98	76.0994	11.0172	8.5262	13.551	12.9016	14.9735	19.9107
ENSMUST00000001595	ENSMUSG00000001555	ENSMUSP00000001595	FK506 binding protein 10 [Source:MGI Symbol;Acc:MGI:104769]	Fkbp10	14230	protein_coding	11:100415697-100424824(+)	2.52174	1.38271	1.41471	4.51949	1.66113	1.00041	0.908619	0.725827	1.33291	3.20336
ENSMUST00000001599	ENSMUSG00000001558	ENSMUSP00000001599	kelch-like 10 [Source:MGI Symbol;Acc:MGI:2181067]	Klhl10	66720	protein_coding	11:100441917-100457022(+)	0.19318	0.140899	0.132811	0.067102	0.104826	0.040343	0.198571	0.187433	0.0001	0.082507
ENSMUST00000001608	ENSMUSG00000001566	ENSMUSP00000001608	motor neuron and pancreas homeobox 1 [Source:MGI Symbol;Acc:MGI:109160]	Mnx1	15285	protein_coding	5:29473261-29478470(-)	0.0001	0.0001	0.0001	0.0001	0.0001	0.0001	0.0001	0.0001	0.0001	0.0001
ENSMUST00000001611	ENSMUSG00000001569	ENSMUSP00000001611	nucleolar protein with MIF4G domain 1 [Source:MGI Symbol;Acc:MGI:1861749]	Nom1	433864	protein_coding	5:29434664-29457843(+)	0.840985	1.78401	1.24517	2.57783	2.43141	1.99172	2.71702	2.9122	1.85148	2.31715
ENSMUST00000001619	ENSMUSG00000001576	ENSMUSP00000158222	endoplasmic reticulum-golgi intermediate compartment (ERGIC) 1 [Source:MGI Symbol;Acc:MGI:1914708]	Ergic1	67458	protein_coding	17:26561545-26638779(+)	0.0001	0.0001	0.078812	0.064057	0.058715	0.036469	0.079565	0.075426	0.070431	0.0001
ENSMUST00000001620	ENSMUSG00000027680	ENSMUSP00000001620	"fragile X mental retardation gene 1, autosomal homolog [Source:MGI Symbol;Acc:MGI:104860]"	Fxr1	14359	protein_coding	3:34019943-34069342(+)	0.304103	0.115169	0.12082	16.0165	15.4338	3.79577	26.9347	25.6823	8.43839	5.1741
ENSMUST00000001626	ENSMUSG00000001583	ENSMUSP00000001626	"tyrosine kinase, non-receptor, 1 [Source:MGI Symbol;Acc:MGI:1930958]"	Tnk1	83813	protein_coding	11:69851005-69858730(-)	0.024817	0.152411	0.0001	0.106399	0.018943	0.0001	0.0001	0.013371	0.0001	0.011437
ENSMUST00000001631	ENSMUSG00000001588	ENSMUSP00000001631	"ArfGAP with coiled-coil, ankyrin repeat and PH domains 1 [Source:MGI Symbol;Acc:MGI:2388270]"	Acap1	216859	protein_coding	11:69881567-69895539(-)	0.116835	0.127487	0.238032	1.081	0.113271	0.173098	0.155415	0.090752	0.305577	0.341246
ENSMUST00000001652	ENSMUSG00000021070	ENSMUSP00000001652	"bradykinin receptor, beta 2 [Source:MGI Symbol;Acc:MGI:102845]"	Bdkrb2	12062	protein_coding	12:105563226-105595237(+)	0.435385	0.153449	0.224075	0.726271	0.267263	0.10441	0.176174	0.09894	0.327544	0.381211
ENSMUST00000001667	ENSMUSG00000001622	ENSMUSP00000001667	casein kappa [Source:MGI Symbol;Acc:MGI:107461]	Csn3	12994	protein_coding	5:87925579-87932665(+)	0.0001	0.0001	0.0001	0.0001	0.0001	0.0001	0.0001	0.0001	0.0001	0.0001
ENSMUST00000001672	ENSMUSG00000001627	ENSMUSP00000001672	interferon-related developmental regulator 1 [Source:MGI Symbol;Acc:MGI:1316717]	Ifrd1	15982	protein_coding	12:40201567-40223189(-)	8.22981	14.9915	14.5789	52.2258	69.2483	15.3105	8.91457	9.01517	23.3651	40.973
ENSMUST00000001675	ENSMUSG00000001630	ENSMUSP00000001675	serine/threonine kinase 38 like [Source:MGI Symbol;Acc:MGI:1922250]	Stk38l	232533	protein_coding	6:146724995-146778812(+)	2.15723	2.65017	2.8539	5.881	6.72509	4.67704	8.09734	6.65828	2.71981	5.24865
ENSMUST00000001699	ENSMUSG00000022484	ENSMUSP00000001699	homeobox C10 [Source:MGI Symbol;Acc:MGI:96192]	Hoxc10	209448	protein_coding	15:102966796-102971893(+)	0.120457	0.10072	0.297623	0.190449	0.147636	0.176427	0.0001	0.0001	0.094979	0.090751
ENSMUST00000001700	ENSMUSG00000001655	ENSMUSP00000001700	homeobox C13 [Source:MGI Symbol;Acc:MGI:99560]	Hoxc13	15422	protein_coding	15:102921103-102928814(+)	0.0001	0.0001	0.0001	0.0001	0.0001	0.0001	0.0001	0.0001	0.0001	0.0001
ENSMUST00000001701	ENSMUSG00000001656	ENSMUSP00000001701	homeobox C11 [Source:MGI Symbol;Acc:MGI:96193]	Hoxc11	109663	protein_coding	15:102954427-102957708(+)	0.0001	0.0001	0.0001	0.0001	0.0001	0.0001	0.0001	0.0001	0.0001	0.0001
ENSMUST00000001703	ENSMUSG00000001657	ENSMUSP00000001703	homeobox C8 [Source:MGI Symbol;Acc:MGI:96198]	Hoxc8	15426	protein_coding	15:102990607-102993821(+)	0.459248	2.17616	1.00464	1.37573	1.45324	1.41676	2.62763	3.52958	0.868899	2.35997
ENSMUST00000001706	ENSMUSG00000036139	ENSMUSP00000001706	homeobox C9 [Source:MGI Symbol;Acc:MGI:96199]	Hoxc9	15427	protein_coding	15:102977032-102985099(+)	0.024037	0.033036	0.036273	0.0001	0.033383	0.065602	0.0001	0.016243	0.039771	0.036009
ENSMUST00000001709	ENSMUSG00000022485	ENSMUSP00000001709	homeobox C5 [Source:MGI Symbol;Acc:MGI:96196]	Hoxc5	15424	protein_coding	15:103013815-103017429(+)	4.79558	2.76328	4.3753	6.46583	2.90352	4.18674	3.59009	3.73153	2.76818	6.02424
ENSMUST00000001711	ENSMUSG00000001661	ENSMUSP00000001711	homeobox C6 [Source:MGI Symbol;Acc:MGI:96197]	Hoxc6	15425	protein_coding	15:103009573-103011881(+)	4.15502	2.27779	4.83467	5.29854	3.93085	4.19724	6.85928	6.2325	1.62034	6.2228
ENSMUST00000001712	ENSMUSG00000020196	ENSMUSP00000001712	calcineurin binding protein 1 [Source:MGI Symbol;Acc:MGI:1298375]	Cabin1	104248	protein_coding	10:75646112-75764316(-)	6.95319	4.68619	6.05471	12.7834	4.01039	2.71697	9.63513	7.75613	3.41383	4.63351
ENSMUST00000001713	ENSMUSG00000001663	ENSMUSP00000001713	"glutathione S-transferase, theta 1 [Source:MGI Symbol;Acc:MGI:107379]"	Gstt1	14871	protein_coding	10:75783813-75798584(-)	36.1212	11.2618	22.4831	33.2349	13.9542	8.644	13.9807	7.52335	14.3584	16.7768
ENSMUST00000001715	ENSMUSG00000001665	ENSMUSP00000001715	"glutathione S-transferase, theta 3 [Source:MGI Symbol;Acc:MGI:2143526]"	Gstt3	103140	protein_coding	10:75774115-75781414(-)	2.26332	1.63721	2.20752	3.84123	1.02144	1.3877	1.92977	0.690141	1.2308	1.97441
ENSMUST00000001716	ENSMUSG00000001666	ENSMUSP00000001716	D-dopachrome tautomerase [Source:MGI Symbol;Acc:MGI:1298381]	Ddt	13202	protein_coding	10:75771233-75773414(-)	308.051	194.614	209.297	95.2375	80.6556	219.065	46.3185	43.7969	149.337	78.7093
ENSMUST00000001720	ENSMUSG00000001670	ENSMUSP00000001720	tyrosine aminotransferase [Source:MGI Symbol;Acc:MGI:98487]	Tat	234724	protein_coding	8:109990437-109999803(+)	0.0001	0.0001	0.0001	0.0001	0.02394	0.0001	0.0001	0.0001	0.0001	0.0001
ENSMUST00000001722	ENSMUSG00000001672	ENSMUSP00000001722	MARVEL (membrane-associating) domain containing 3 [Source:MGI Symbol;Acc:MGI:1920858]	Marveld3	73608	protein_coding	8:109947914-109962168(-)	0.0001	0.0001	0.0001	0.0001	0.0001	0.0001	0.0001	0.0001	0.0001	0.0001
ENSMUST00000001724	ENSMUSG00000001674	ENSMUSP00000001724	DEAD (Asp-Glu-Ala-Asp) box polypeptide 18 [Source:MGI Symbol;Acc:MGI:1914192]	Ddx18	66942	protein_coding	1:121553835-121567989(-)	2.92648	2.37613	3.47466	4.94169	6.48819	4.80703	6.27042	4.98508	3.64979	4.48708
ENSMUST00000001757	ENSMUSG00000001707	ENSMUSP00000001757	eukaryotic translation elongation factor 1 epsilon 1 [Source:MGI Symbol;Acc:MGI:1913393]	Eef1e1	66143	protein_coding	13:38644207-38659058(-)	1.55099	1.75945	1.70913	3.66939	3.25604	2.73689	1.53219	1.56929	2.30919	2.17947
ENSMUST00000001780	ENSMUSG00000001729	ENSMUSP00000001780	thymoma viral proto-oncogene 1 [Source:MGI Symbol;Acc:MGI:87986]	Akt1	11651	protein_coding	12:112653821-112674276(-)	55.41	27.581	36.1572	47.8066	28.9902	20.5139	35.393	28.76	24.1624	29.713
ENSMUST00000001790	ENSMUSG00000001739	ENSMUSP00000001790	claudin 15 [Source:MGI Symbol;Acc:MGI:1913103]	Cldn15	60363	protein_coding	5:136967869-136975844(+)	14.9568	6.81302	14.0908	27.8114	7.59578	4.46946	2.01542	2.96879	7.3954	9.89497
ENSMUST00000001792	ENSMUSG00000001741	ENSMUSP00000001792	interleukin 16 [Source:MGI Symbol;Acc:MGI:1270855]	Il16	16170	protein_coding	7:83642825-83735523(-)	0.013359	0.131264	0.202313	0.07872	0.000448	0.190982	0.151975	0.123443	0.246117	0.073363
ENSMUST00000001801	ENSMUSG00000001750	ENSMUSP00000001801	"T cell, immune regulator 1, ATPase, H+ transporting, lysosomal V0 protein A3 [Source:MGI Symbol;Acc:MGI:1350931]"	Tcirg1	27060	protein_coding	19:3896050-3907133(-)	5.79118	5.24191	6.66455	18.3014	8.06483	3.05041	3.24637	2.61548	3.71253	4.6165
ENSMUST00000001802	ENSMUSG00000001751	ENSMUSP00000001802	alpha-N-acetylglucosaminidase (Sanfilippo disease IIIB) [Source:MGI Symbol;Acc:MGI:1351641]	Naglu	27419	protein_coding	11:101070012-101077672(+)	7.16737	3.48907	4.7704	5.87465	3.208	2.88909	3.11106	2.00285	2.94279	3.73199
ENSMUST00000001806	ENSMUSG00000001755	ENSMUSP00000001806	Coenzyme A synthase [Source:MGI Symbol;Acc:MGI:1918993]	Coasy	71743	protein_coding	11:101082565-101086619(+)	80.4933	34.7439	43.8479	26.1562	46.7163	32.3817	47.4894	38.5031	29.5126	31.2515
ENSMUST00000001809	ENSMUSG00000022283	ENSMUSP00000001809	"poly(A) binding protein, cytoplasmic 1 [Source:MGI Symbol;Acc:MGI:1349722]"	Pabpc1	18458	protein_coding	15:36595661-36608973(-)	111.094	158.479	125.136	225.006	181.747	129.698	259	184.35	148.093	180.024
ENSMUST00000001812	ENSMUSG00000001761	ENSMUSP00000001812	"smoothened, frizzled class receptor [Source:MGI Symbol;Acc:MGI:108075]"	Smo	319757	protein_coding	6:29735694-29761365(+)	5.52978	1.83172	3.36682	4.96112	3.20752	1.53178	3.39285	2.7522	2.54316	3.57102
ENSMUST00000001818	ENSMUSG00000001767	ENSMUSP00000001818	crooked neck pre-mRNA splicing factor 1 [Source:MGI Symbol;Acc:MGI:1914127]	Crnkl1	66877	protein_coding	2:145917479-145935014(-)	1.07275	2.7164	1.72698	4.12648	3.9357	2.53861	5.07257	4.86276	2.59385	3.41253
ENSMUST00000001824	ENSMUSG00000001773	ENSMUSP00000001824	folate hydrolase 1 [Source:MGI Symbol;Acc:MGI:1858193]	Folh1	53320	protein_coding	7:86718977-86775943(-)	0.0001	0.0001	0.0001	0.0001	0.033925	0.0001	0.008276	0.039293	0.0001	0.056986
ENSMUST00000001825	ENSMUSG00000001774	ENSMUSP00000001825	"cysteine and histidine-rich domain (CHORD)-containing, zinc-binding protein 1 [Source:MGI Symbol;Acc:MGI:1914167]"	Chordc1	66917	protein_coding	9:18292125-18317442(+)	1.43525	3.30465	2.37946	5.22895	5.07243	4.53275	5.2343	8.51662	3.63836	4.04212
ENSMUST00000001826	ENSMUSG00000043943	ENSMUSP00000001826	N-acetylated alpha-linked acidic dipeptidase 2 [Source:MGI Symbol;Acc:MGI:1919810]	Naalad2	72560	protein_coding	9:18323021-18392123(-)	0.0001	0.0001	0.0001	0.0001	0.0001	0.0001	0.0001	0.0001	0.0001	0.0001
ENSMUST00000001834	ENSMUSG00000001783	ENSMUSP00000001834	"RNA 2',3'-cyclic phosphate and 5'-OH ligase [Source:MGI Symbol;Acc:MGI:106379]"	Rtcb	28088	protein_coding	10:85938637-85957823(-)	38.1827	27.4627	39.8302	35.9611	38.181	31.0559	47.555	35.4769	29.3517	35.2379
ENSMUST00000001836	ENSMUSG00000001785	ENSMUSP00000001836	"PWP1 homolog, endonuclein [Source:MGI Symbol;Acc:MGI:1914735]"	Pwp1	103136	protein_coding	10:85871831-85889096(+)	1.96012	2.81514	2.82752	4.54319	4.27629	2.77699	4.76606	4.15928	2.66006	3.75133
ENSMUST00000001837	ENSMUSG00000001786	ENSMUSP00000001837	F-box protein 7 [Source:MGI Symbol;Acc:MGI:1917004]	Fbxo7	69754	protein_coding	10:86021987-86048293(+)	0.0001	0.0001	0.0001	0.0001	0.0001	0.0001	0.0001	0.0001	0.0001	0.0001
ENSMUST00000001845	ENSMUSG00000001794	ENSMUSP00000001845	"calpain, small subunit 1 [Source:MGI Symbol;Acc:MGI:88266]"	Capns1	12336	protein_coding	7:30186942-30198811(-)	126.725	11.3744	33.9626	19.5702	58.2279	45.5581	80.5617	116.614	40.5467	40.7629
ENSMUST00000001854	ENSMUSG00000030495	ENSMUSP00000001854	"solute carrier family 7 (cationic amino acid transporter, y+ system), member 10 [Source:MGI Symbol;Acc:MGI:1858261]"	Slc7a10	53896	protein_coding	7:35186385-35201114(+)	8.17767	13.1062	4.84576	6.11304	3.8947	5.74114	2.72148	1.80394	5.95229	2.49232
ENSMUST00000001867	ENSMUSG00000001815	ENSMUSP00000001867	even-skipped homeobox 2 [Source:MGI Symbol;Acc:MGI:95462]	Evx2	14029	protein_coding	2:74652991-74659557(-)	0.0001	0.0001	0.0001	0.0001	0.0001	0.0001	0.0001	0.0001	0.0001	0.0001
ENSMUST00000001872	ENSMUSG00000001819	ENSMUSP00000001872	homeobox D13 [Source:MGI Symbol;Acc:MGI:96205]	Hoxd13	15433	protein_coding	2:74668310-74671599(+)	0.0001	0.0001	0.0001	0.0001	0.0001	0.0001	0.0001	0.0001	0.0001	0.0001
ENSMUST00000001878	ENSMUSG00000001823	ENSMUSP00000001878	homeobox D12 [Source:MGI Symbol;Acc:MGI:96204]	Hoxd12	15432	protein_coding	2:74675013-74677705(+)	0.0001	0.0001	0.0001	0.0001	0.0001	0.0001	0.0001	0.0001	0.0001	0.0001
ENSMUST00000001884	ENSMUSG00000001829	ENSMUSP00000001884	ClpB caseinolytic peptidase B [Source:MGI Symbol;Acc:MGI:1100517]	Clpb	20480	protein_coding	7:101663633-101790168(+)	15.5733	14.4124	15.7741	10.457	17.4174	8.63046	12.9953	13.3119	25.6501	10.7459
ENSMUST00000001900	ENSMUSG00000001844	ENSMUSP00000001900	"zinc finger, DHHC domain containing 4 [Source:MGI Symbol;Acc:MGI:1920131]"	Zdhhc4	72881	protein_coding	5:143316489-143329256(-)	8.61052	4.55234	11.005	1.55602	2.7367	3.07131	2.47213	2.12207	7.70915	3.10282
ENSMUST00000001920	ENSMUSG00000001864	ENSMUSP00000001920	allograft inflammatory factor 1-like [Source:MGI Symbol;Acc:MGI:1919598]	Aif1l	108897	protein_coding	2:31950139-31973442(+)	0.724674	0.548973	0.708892	1.01722	0.345877	0.442306	0.511087	0.291387	0.817861	0.956113
ENSMUST00000001921	ENSMUSG00000001865	ENSMUSP00000001921	"carboxypeptidase A3, mast cell [Source:MGI Symbol;Acc:MGI:88479]"	Cpa3	12873	protein_coding	3:20215620-20242181(-)	0.105505	0.183715	0.019508	0.150697	0.073769	0.121223	0.135973	0.263932	0.225322	0.145673
ENSMUST00000001927	ENSMUSG00000001870	ENSMUSP00000001927	latent transforming growth factor beta binding protein 1 [Source:MGI Symbol;Acc:MGI:109151]	Ltbp1	268977	protein_coding	17:75005568-75391767(+)	0.425615	0.641453	0.349197	0.474474	1.03969	0.447974	0.816135	0.591654	0.914545	1.26528
ENSMUST00000001950	ENSMUSG00000025139	ENSMUSP00000001950	toll interacting protein [Source:MGI Symbol;Acc:MGI:1891808]	Tollip	54473	protein_coding	7:141881583-141902487(-)	11.5387	9.34621	14.1504	17.4142	17.0804	11.2333	16.6916	12.8434	10.796	13.9393
ENSMUST00000001963	ENSMUSG00000020681	ENSMUSP00000001963	angiotensin I converting enzyme (peptidyl-dipeptidase A) 1 [Source:MGI Symbol;Acc:MGI:87874]	Ace	11421	protein_coding	11:105967945-105989964(+)	3.60626	2.02737	2.11473	9.57034	3.27298	1.74767	3.02123	2.40057	2.25522	4.34399
ENSMUST00000001964	ENSMUSG00000020681	ENSMUSP00000001964	angiotensin I converting enzyme (peptidyl-dipeptidase A) 1 [Source:MGI Symbol;Acc:MGI:87874]	Ace	11421	protein_coding	11:105975208-105989253(+)	0.020158	0.0001	0.011691	0.359989	0.043059	0.0001	0.030828	0.01283	0.039058	0.011964
ENSMUST00000001965	ENSMUSG00000001901	ENSMUSP00000001965	"potassium voltage-gated channel, subfamily H (eag-related), member 6 [Source:MGI Symbol;Acc:MGI:2684139]"	Kcnh6	192775	protein_coding	11:106008173-106034549(+)	0.0001	0.0001	0.0001	0.0001	0.016154	0.0001	0.006592	0.0001	0.025305	0.0001
ENSMUST00000001974	ENSMUSG00000001909	ENSMUSP00000001974	tRNA methyltransferase 1 [Source:MGI Symbol;Acc:MGI:1289155]	Trmt1	212528	protein_coding	8:84688866-84699808(+)	0.95701	0.125033	1.54117	2.19515	1.64013	0.503292	0.705611	0.093763	0.840961	0.376149
ENSMUST00000001975	ENSMUSG00000001910	ENSMUSP00000001975	"nucleus accumbens associated 1, BEN and BTB (POZ) domain containing [Source:MGI Symbol;Acc:MGI:1914080]"	Nacc1	66830	protein_coding	8:84670479-84687902(-)	16.0368	7.47476	11.5266	14.9792	10.6784	7.02059	13.6935	13.7962	6.15852	11.2212
ENSMUST00000001984	ENSMUSG00000007209	ENSMUSP00000001984	carcinoembryonic antigen-related cell adhesion molecule 9 [Source:MGI Symbol;Acc:MGI:1347247]	Ceacam9	26368	protein_coding	7:16721929-16726132(+)	0.0001	0.0001	0.0001	0.0001	0.0001	0.0001	0.0001	0.0001	0.0001	0.0001
ENSMUST00000001989	ENSMUSG00000001924	ENSMUSP00000001989	ubiquitin-like modifier activating enzyme 1 [Source:MGI Symbol;Acc:MGI:98890]	Uba1	22201	protein_coding	X:20662898-20683179(+)	46.2021	31.1135	44.8277	42.1201	31.031	18.0445	57.9461	50.834	24.6806	32.3611
ENSMUST00000002007	ENSMUSG00000001942	ENSMUSP00000002007	sialic acid acetylesterase [Source:MGI Symbol;Acc:MGI:104803]	Siae	22619	protein_coding	9:37621654-37648255(+)	0.0001	0.0001	0.0001	0.0001	0.0001	0.0001	0.0001	0.0001	0.0001	0.0001
ENSMUST00000002008	ENSMUSG00000001943	ENSMUSP00000002008	V-set and immunoglobulin domain containing 2 [Source:MGI Symbol;Acc:MGI:1928009]	Vsig2	57276	protein_coding	9:37539255-37544201(+)	2.39218	3.23952	4.81824	12.72	3.1053	3.27997	1.28939	2.43793	3.85765	5.85111
ENSMUST00000002011	ENSMUSG00000001946	ENSMUSP00000002011	endothelial cell-specific adhesion molecule [Source:MGI Symbol;Acc:MGI:1916774]	Esam	69524	protein_coding	9:37528078-37538319(+)	36.0274	30.2211	35.9293	87.8529	22.9658	18.4225	6.95454	9.75505	29.577	39.7395
ENSMUST00000002013	ENSMUSG00000001948	ENSMUSP00000002013	sperm autoantigenic protein 17 [Source:MGI Symbol;Acc:MGI:1333778]	Spa17	20686	protein_coding	9:37603290-37613722(-)	2.00868	1.87467	2.83838	3.8598	2.99758	2.44687	2.46463	3.27951	2.15367	3.04514
ENSMUST00000002025	ENSMUSG00000025519	ENSMUSP00000002025	transketolase-like 2 [Source:MGI Symbol;Acc:MGI:1921669]	Tktl2	74419	protein_coding	8:66511756-66513776(+)	0.0001	0.0001	0.0001	0.0001	0.0001	0.0001	0.0001	0.0001	0.0001	0.0001
ENSMUST00000002029	ENSMUSG00000001964	ENSMUSP00000002029	emerin [Source:MGI Symbol;Acc:MGI:108117]	Emd	13726	protein_coding	X:74254687-74257887(+)	17.4908	6.26495	12.6308	12.1924	13.0441	6.62704	11.1623	7.22453	8.35451	9.39188
ENSMUST00000002043	ENSMUSG00000078622	ENSMUSP00000002043	coiled-coil domain containing 47 [Source:MGI Symbol;Acc:MGI:1914413]	Ccdc47	67163	protein_coding	11:106197408-106216344(-)	6.16021	12.6744	9.68262	18.0065	22.0083	16.7298	39.6242	32.6236	12.8168	17.3472
ENSMUST00000002044	ENSMUSG00000020700	ENSMUSP00000002044	mitogen-activated protein kinase kinase kinase 3 [Source:MGI Symbol;Acc:MGI:1346874]	Map3k3	26406	protein_coding	11:106084613-106155446(+)	6.8235	5.66538	6.74536	20.0725	6.22835	4.45806	11.992	8.95613	4.86908	9.42839
ENSMUST00000002048	ENSMUSG00000001983	ENSMUSP00000002048	translational activator of mitochondrially encoded cytochrome c oxidase I [Source:MGI Symbol;Acc:MGI:1917457]	Taco1	70207	protein_coding	11:106066061-106073612(+)	20.8951	11.9517	19.4515	12.5858	24.7708	22.6698	41.3611	44.2835	10.373	21.0371
ENSMUST00000002053	ENSMUSG00000001988	ENSMUSP00000002053	neuronal PAS domain protein 1 [Source:MGI Symbol;Acc:MGI:109205]	Npas1	18142	protein_coding	7:16455721-16476780(-)	0.0001	0.0001	0.0001	0.0001	0.0001	0.0001	0.0001	0.0001	0.0001	0.0001
ENSMUST00000002063	ENSMUSG00000001998	ENSMUSP00000002063	"adaptor-related protein complex AP-4, epsilon 1 [Source:MGI Symbol;Acc:MGI:1336993]"	Ap4e1	108011	protein_coding	2:127008730-127067909(+)	0.527307	0.721912	0.741978	2.58505	1.46519	1.02873	2.16064	2.30926	0.988055	1.7304
ENSMUST00000002064	ENSMUSG00000001999	ENSMUSP00000002064	biliverdin reductase A [Source:MGI Symbol;Acc:MGI:88170]	Blvra	109778	protein_coding	2:127070667-127097084(+)	27.1212	15.2514	28.528	29.3392	19.2544	23.5942	27.3196	17.864	21.128	26.5919
ENSMUST00000002073	ENSMUSG00000002020	ENSMUSP00000002073	latent transforming growth factor beta binding protein 2 [Source:MGI Symbol;Acc:MGI:99502]	Ltbp2	16997	protein_coding	12:84783212-84876532(-)	19.1917	11.6419	17.9822	17.0293	10.189	10.9751	17.527	14.4565	7.16738	11.9123
ENSMUST00000002079	ENSMUSG00000031385	ENSMUSP00000002079	plexin B3 [Source:MGI Symbol;Acc:MGI:2154240]	Plxnb3	140571	protein_coding	X:73757099-73772514(+)	0.031824	0.0001	0.0001	0.0001	0.0001	0.006762	0.0001	0.040753	0.0001	0.0001
ENSMUST00000002080	ENSMUSG00000002006	ENSMUSP00000002080	PDZ domain containing 4 [Source:MGI Symbol;Acc:MGI:2443483]	Pdzd4	245469	protein_coding	X:73793359-73824969(-)	0.725102	0.227926	0.29301	0.883422	0.217764	0.168034	0.269528	0.177253	0.484126	0.484298
ENSMUST00000002081	ENSMUSG00000002007	ENSMUSP00000002081	serine/arginine-rich protein specific kinase 3 [Source:MGI Symbol;Acc:MGI:1891338]	Srpk3	56504	protein_coding	X:73774405-73778925(+)	0.0001	0.0001	0.014728	1.95971	1.40702	0.017932	0.116174	0.0001	0.618027	0.102563
ENSMUST00000002084	ENSMUSG00000031378	ENSMUSP00000002084	"ATP-binding cassette, sub-family D (ALD), member 1 [Source:MGI Symbol;Acc:MGI:1349215]"	Abcd1	11666	protein_coding	X:73716597-73738534(+)	19.8333	7.8955	14.0584	9.88051	9.5108	5.87518	13.3314	11.0177	5.53406	9.17106
ENSMUST00000002087	ENSMUSG00000002012	ENSMUSP00000002087	pregnancy upregulated non-ubiquitously expressed CaM kinase [Source:MGI Symbol;Acc:MGI:1347357]	Pnck	93843	protein_coding	X:73655994-73659828(-)	0.960613	0.0001	0.290547	0.536007	0.251945	0.120185	0.369451	0.03052	0.287493	0.0001
ENSMUST00000002090	ENSMUSG00000002014	ENSMUSP00000002090	"signal sequence receptor, delta [Source:MGI Symbol;Acc:MGI:1099464]"	Ssr4	20832	protein_coding	X:73787062-73790826(+)	43.0904	15.7569	22.9411	15.3384	9.87345	11.4584	6.56893	6.5595	16.2427	15.6997
ENSMUST00000002091	ENSMUSG00000002015	ENSMUSP00000002091	B cell receptor associated protein 31 [Source:MGI Symbol;Acc:MGI:1350933]	Bcap31	27061	protein_coding	X:73686178-73716175(-)	161.123	115.007	162.892	123.422	120.476	130.062	108.219	102.026	114.163	142.694
ENSMUST00000002095	ENSMUSG00000002028	ENSMUSP00000002095	lysine (K)-specific methyltransferase 2A [Source:MGI Symbol;Acc:MGI:96995]	Kmt2a	214162	protein_coding	9:44803355-44881296(-)	0.0001	0.0001	1.80265	3.6825	0.0001	0.0001	2.8148	4.53214	0.0001	0.003282
ENSMUST00000002099	ENSMUSG00000002031	ENSMUSP00000002099	intraflagellar transport 46 [Source:MGI Symbol;Acc:MGI:1923818]	Ift46	76568	protein_coding	9:44772910-44793447(+)	1.88806	0.532782	0.900317	1.1652	0.345767	0.428535	1.48468	0.78865	1.66399	0.746206
ENSMUST00000002100	ENSMUSG00000002032	ENSMUSP00000002100	transmembrane protein 25 [Source:MGI Symbol;Acc:MGI:1918937]	Tmem25	71687	protein_coding	9:44793776-44799307(-)	0.088144	0.122062	0.0001	0.0001	0.0001	0.0001	0.471981	0.0001	0.008358	0.488418
ENSMUST00000002101	ENSMUSG00000002033	ENSMUSP00000002101	"CD3 antigen, gamma polypeptide [Source:MGI Symbol;Acc:MGI:88333]"	Cd3g	12502	protein_coding	9:44969572-44980431(-)	0.308661	0.287971	0.324357	1.19125	0.476269	0.127517	0.0001	0.063553	0.287706	0.299907
ENSMUST00000002112	ENSMUSG00000002043	ENSMUSP00000002112	trafficking protein particle complex 6A [Source:MGI Symbol;Acc:MGI:1914341]	Trappc6a	67091	protein_coding	7:19508712-19516145(+)	43.8907	25.2499	31.5819	20.8628	14.1538	13.2983	9.71928	6.98794	20.2743	13.0615
ENSMUST00000002121	ENSMUSG00000002052	ENSMUSP00000002121	"SPT6, histone chaperone and transcription elongation factor [Source:MGI Symbol;Acc:MGI:107726]"	Supt6	20926	protein_coding	11:78206746-78245987(-)	10.1914	9.62515	10.3889	15.2832	12.6936	8.30232	18.7595	18.8995	9.22409	10.7191
ENSMUST00000002127	ENSMUSG00000002058	ENSMUSP00000002127	unc-119 lipid binding chaperone [Source:MGI Symbol;Acc:MGI:1328357]	Unc119	22248	protein_coding	11:78343482-78349164(+)	9.99557	5.87298	11.039	11.003	5.904	1.60802	5.26613	4.87512	3.50321	4.98822
ENSMUST00000002128	ENSMUSG00000002059	ENSMUSP00000002128	"RAB34, member RAS oncogene family [Source:MGI Symbol;Acc:MGI:104606]"	Rab34	19376	protein_coding	11:78188430-78192188(+)	15.5348	5.96815	6.65778	10.2886	6.21812	10.816	6.59621	8.63541	6.8416	11.7465
ENSMUST00000002133	ENSMUSG00000002064	ENSMUSP00000002133	stromal cell derived factor 2 [Source:MGI Symbol;Acc:MGI:108019]	Sdf2	20316	protein_coding	11:78245746-78255496(+)	26.8715	19.6796	25.4131	21.5606	17.91	16.6326	19.7606	15.1258	17.1633	13.0592
ENSMUST00000002145	ENSMUSG00000002076	ENSMUSP00000002145	heat shock transcription factor 2 binding protein [Source:MGI Symbol;Acc:MGI:1921627]	Hsf2bp	74377	protein_coding	17:31944769-32034508(-)	0.0001	0.0001	0.0001	0.0001	0.0001	0.0001	0.012033	0.007006	0.0001	0.0001
ENSMUST00000002152	ENSMUSG00000002083	ENSMUSP00000002152	BCL2 binding component 3 [Source:MGI Symbol;Acc:MGI:2181667]	Bbc3	170770	protein_coding	7:16309616-16318205(+)	3.99207	2.01765	2.91949	2.82621	1.16837	1.3993	2.06001	1.88646	2.06254	2.22152
ENSMUST00000002171	ENSMUSG00000002102	ENSMUSP00000002171	"proteasome (prosome, macropain) 26S subunit, ATPase 3 [Source:MGI Symbol;Acc:MGI:1098754]"	Psmc3	19182	protein_coding	2:91054055-91066369(+)	0.344316	0.283264	0.079042	3.35118	0.087615	0.301962	1.50487	0.095909	1.79692	0.084191
ENSMUST00000002172	ENSMUSG00000002103	ENSMUSP00000002172	"acid phosphatase 2, lysosomal [Source:MGI Symbol;Acc:MGI:87882]"	Acp2	11432	protein_coding	2:91202909-91214098(+)	1.35917	0.713653	1.84525	3.13262	2.58688	1.29624	0.677308	0.921166	0.108974	1.64521
ENSMUST00000002176	ENSMUSG00000002107	ENSMUSP00000002176	"CUGBP, Elav-like family member 2 [Source:MGI Symbol;Acc:MGI:1338822]"	Celf2	14007	protein_coding	2:6539694-7396000(-)	3.95012	0.0001	0.0001	0.0001	0.0001	0.0001	0.0001	0.0001	0.004525	0.0001
ENSMUST00000002177	ENSMUSG00000002108	ENSMUSP00000002177	"nuclear receptor subfamily 1, group H, member 3 [Source:MGI Symbol;Acc:MGI:1352462]"	Nr1h3	22259	protein_coding	2:91184061-91195116(-)	49.4703	43.0171	21.0926	20.1638	4.00224	12.9268	7.08894	4.24898	2.77584	4.36942
ENSMUST00000002180	ENSMUSG00000002111	ENSMUSP00000002180	spleen focus forming virus (SFFV) proviral integration oncogene [Source:MGI Symbol;Acc:MGI:98282]	Spi1	20375	protein_coding	2:91096096-91115756(+)	3.81529	0.639342	1.46559	8.38106	5.48312	0.392569	0.653011	0.562655	1.38242	3.93069
ENSMUST00000002198	ENSMUSG00000002129	ENSMUSP00000002198	"splicing factor 3a, subunit 1 [Source:MGI Symbol;Acc:MGI:1914715]"	Sf3a1	67465	protein_coding	11:4160350-4182541(+)	5.22543	4.13973	5.20608	6.38112	4.11326	3.17219	4.7619	4.79768	2.9971	4.16739
ENSMUST00000002259	ENSMUSG00000002190	ENSMUSP00000002259	calmegin [Source:MGI Symbol;Acc:MGI:107472]	Clgn	12745	protein_coding	8:83389867-83428552(+)	0.043271	0.0001	0.021924	0.096896	0.069853	0.019279	0.012756	0.063248	0.019379	0.042212
ENSMUST00000002274	ENSMUSG00000002204	ENSMUSP00000002274	napsin A aspartic peptidase [Source:MGI Symbol;Acc:MGI:109365]	Napsa	16541	protein_coding	7:44572380-44586862(+)	0.512331	0.268773	0.324597	1.38087	1.08516	0.061775	0.0001	0.0001	0.264993	0.9861
ENSMUST00000002275	ENSMUSG00000002205	ENSMUSP00000002275	vaccinia related kinase 3 [Source:MGI Symbol;Acc:MGI:2182465]	Vrk3	101568	protein_coding	7:44748413-44777515(+)	14.7419	7.5772	10.6707	11.4717	7.05729	6.8187	8.12469	5.09114	7.76786	6.58334
ENSMUST00000002280	ENSMUSG00000002210	ENSMUSP00000002280	"smg-9 homolog, nonsense mediated mRNA decay factor (C. elegans) [Source:MGI Symbol;Acc:MGI:1919247]"	Smg9	71997	protein_coding	7:24399619-24422778(+)	9.17649	5.73818	5.78483	10.515	4.88717	2.85414	4.60651	4.40043	5.09624	5.40727
ENSMUST00000002284	ENSMUSG00000046223	ENSMUSP00000002284	"plasminogen activator, urokinase receptor [Source:MGI Symbol;Acc:MGI:97612]"	Plaur	18793	protein_coding	7:24462484-24475967(+)	7.82123	4.20041	7.37247	13.0108	8.50011	0.403512	0.256523	0.353106	4.92907	12.6385
ENSMUST00000002289	ENSMUSG00000022111	ENSMUSP00000002289	ubiquitin carboxyl-terminal esterase L3 (ubiquitin thiolesterase) [Source:MGI Symbol;Acc:MGI:1355274]	Uchl3	50933	protein_coding	14:101653994-101696125(+)	7.14126	8.90707	12.0638	17.4214	18.6603	20.57	17.7999	14.0813	17.1525	19.7895
ENSMUST00000002291	ENSMUSG00000002221	ENSMUSP00000002291	PAX interacting (with transcription-activation domain) protein 1 [Source:MGI Symbol;Acc:MGI:1890430]	Paxip1	55982	protein_coding	5:27740080-27791550(-)	2.28273	2.85567	2.86414	5.21632	2.48503	2.74152	5.18232	4.3437	2.0991	3.00379
ENSMUST00000002292	ENSMUSG00000002222	ENSMUSP00000002292	required for meiotic nuclear division 5 homolog A [Source:MGI Symbol;Acc:MGI:1915727]	Rmnd5a	68477	protein_coding	6:71388634-71440637(-)	4.40767	5.74285	7.01056	12.2576	13.0804	9.63113	27.1652	20.7775	6.36641	10.4176
ENSMUST00000002297	ENSMUSG00000002227	ENSMUSP00000002297	Mov10 RISC complex RNA helicase [Source:MGI Symbol;Acc:MGI:97054]	Mov10	17454	protein_coding	3:104794836-104818242(-)	0.0001	0.0001	0.0001	0.0001	0.0001	0.0001	0.0001	0.0001	0.0001	0.0001
ENSMUST00000002298	ENSMUSG00000002228	ENSMUSP00000002298	protein phosphatase 1J [Source:MGI Symbol;Acc:MGI:1919137]	Ppm1j	71887	protein_coding	3:104781056-104786018(+)	0.974926	0.641197	1.13162	4.70376	1.18142	0.218639	0.271285	0.282742	0.912388	1.7973
ENSMUST00000002303	ENSMUSG00000002233	ENSMUSP00000002303	ras homolog family member C [Source:MGI Symbol;Acc:MGI:106028]	Rhoc	11853	protein_coding	3:104788888-104794459(+)	49.8359	24.0783	42.6187	70.4553	35.1815	18.6493	12.9094	13.5626	43.3186	47.6615
ENSMUST00000002305	ENSMUSG00000042599	ENSMUSP00000002305	lysine (K)-specific demethylase 7A [Source:MGI Symbol;Acc:MGI:2443388]	Kdm7a	338523	protein_coding	6:39136623-39206789(-)	1.25111	2.26258	1.99984	4.55333	4.05601	2.84983	8.24129	5.51432	2.26675	3.50688
ENSMUST00000002310	ENSMUSG00000002240	ENSMUSP00000002310	proline rich 27 [Source:MGI Symbol;Acc:MGI:1921029]	Prr27	73779	protein_coding	5:87825686-87846387(+)	0.0001	0.0001	0.0001	0.0001	0.0001	0.0001	0.0001	0.0001	0.0001	0.0001
ENSMUST00000002318	ENSMUSG00000024220	ENSMUSP00000002318	zinc finger protein 523 [Source:MGI Symbol;Acc:MGI:2687278]	Zfp523	224656	protein_coding	17:28177418-28205884(+)	0.0001	0.0001	0.029141	0.0001	0.0001	0.0001	0.011275	0.0001	0.0001	0.0001
ENSMUST00000002320	ENSMUSG00000002250	ENSMUSP00000002320	peroxisome proliferator activator receptor delta [Source:MGI Symbol;Acc:MGI:101884]	Ppard	19015	protein_coding	17:28232700-28301474(+)	16.2214	7.7542	8.39237	9.64922	9.93596	4.86541	6.31539	5.73608	5.76351	7.69034
ENSMUST00000002327	ENSMUSG00000002257	ENSMUSP00000002327	differentially expressed in FDCP 6 [Source:MGI Symbol;Acc:MGI:1346328]	Def6	23853	protein_coding	17:28207778-28228608(+)	0.898267	0.309725	0.79456	2.2288	0.898481	0.361417	0.540633	0.513161	1.00066	1.07588
ENSMUST00000002336	ENSMUSG00000002266	ENSMUSP00000002336	"zinc finger, imprinted 1 [Source:MGI Symbol;Acc:MGI:1341879]"	Zim1	22776	protein_coding	7:6671269-6696450(-)	0.10152	0.126611	0.309207	0.909243	0.419001	0.134903	0.789525	0.811727	0.343648	0.419112
ENSMUST00000002344	ENSMUSG00000002274	ENSMUSP00000002344	"meteorin, glial cell differentiation regulator [Source:MGI Symbol;Acc:MGI:1917333]"	Metrn	70083	protein_coding	17:25794949-25797136(-)	0.032506	0.0001	0.231673	0.0001	0.0001	0.177542	0.0001	0.0001	0.021979	0.0001
ENSMUST00000002350	ENSMUSG00000002280	ENSMUSP00000002350	cytosolic iron-sulfur assembly component 3 [Source:MGI Symbol;Acc:MGI:1914813]	Ciao3	67563	protein_coding	17:25773776-25783332(+)	39.2652	19.0131	25.6714	18.9604	19.4932	13.6074	16.5477	16.0659	14.1113	15.4559
ENSMUST00000002360	ENSMUSG00000002289	ENSMUSP00000002360	angiopoietin-like 4 [Source:MGI Symbol;Acc:MGI:1888999]	Angptl4	57875	protein_coding	17:33773750-33781830(-)	209.108	106.021	162.723	185.472	142.784	37.5314	77.6007	76.1117	68.8128	114.763
ENSMUST00000002368	ENSMUSG00000002297	ENSMUSP00000002368	DBF4 zinc finger [Source:MGI Symbol;Acc:MGI:1351328]	Dbf4	27214	protein_coding	5:8396973-8422680(-)	0.0001	0.0001	0.0001	0.0001	0.0001	0.462382	0.283542	0.0001	0.67272	0.0001
ENSMUST00000002379	ENSMUSG00000002308	ENSMUSP00000002379	CD320 antigen [Source:MGI Symbol;Acc:MGI:1860083]	Cd320	54219	protein_coding	17:33843091-33849774(+)	8.42826	5.18968	4.93384	5.76715	2.51441	4.71261	2.17385	1.81236	4.85406	2.67746
ENSMUST00000002389	ENSMUSG00000022218	ENSMUSP00000002389	"transglutaminase 1, K polypeptide [Source:MGI Symbol;Acc:MGI:98730]"	Tgm1	21816	protein_coding	14:55700019-55713088(-)	0.0001	0.0001	0.0001	0.0001	0.0001	0.0001	0.0001	0.0001	0.0001	0.0001
ENSMUST00000002391	ENSMUSG00000002320	ENSMUSP00000002391	transmembrane 9 superfamily member 1 [Source:MGI Symbol;Acc:MGI:1921390]	Tm9sf1	74140	protein_coding	14:55636060-55643340(-)	0.591896	8.32449	6.80368	1.54046	4.51303	5.87947	5.02291	5.06091	5.69775	6.39011
ENSMUST00000002395	ENSMUSG00000002324	ENSMUSP00000002395	REC8 meiotic recombination protein [Source:MGI Symbol;Acc:MGI:1929645]	Rec8	56739	protein_coding	14:55618037-55625395(+)	0.040408	0.0001	0.0001	0.138607	0.037822	0.0001	0.0001	0.0001	0.0001	0.032433
ENSMUST00000002397	ENSMUSG00000002326	ENSMUSP00000002397	guanosine monophosphate reductase 2 [Source:MGI Symbol;Acc:MGI:1917903]	Gmpr2	105446	protein_coding	14:55672235-55679200(+)	4.19308	4.82918	6.11677	8.47321	6.42578	4.71105	8.08173	6.50504	4.64343	7.3034
ENSMUST00000002398	ENSMUSG00000022220	ENSMUSP00000002398	adenylate cyclase 4 [Source:MGI Symbol;Acc:MGI:99674]	Adcy4	104110	protein_coding	14:55769087-55784063(-)	2.95717	0.882669	2.05732	2.54963	1.79367	0.397061	0.967371	0.491558	2.36418	0.811284
ENSMUST00000002400	ENSMUSG00000002329	ENSMUSP00000002400	magnesium-dependent phosphatase 1 [Source:MGI Symbol;Acc:MGI:1915131]	Mdp1	67881	protein_coding	14:55657879-55660508(-)	6.70927	4.16106	9.16776	8.93507	4.44167	5.07034	5.61896	3.17978	4.236	5.70481
ENSMUST00000002403	ENSMUSG00000002332	ENSMUSP00000002403	dehydrogenase/reductase (SDR family) member 1 [Source:MGI Symbol;Acc:MGI:1196314]	Dhrs1	52585	protein_coding	14:55739020-55745690(-)	39.1304	20.2173	35.9476	21.9059	26.9723	20.6772	25.3152	22.3715	18.736	30.2533
ENSMUST00000002412	ENSMUSG00000002341	ENSMUSP00000002412	neurocan [Source:MGI Symbol;Acc:MGI:104694]	Ncan	13004	protein_coding	8:70093085-70120873(-)	0.687084	0.17124	0.361673	0.556332	0.736498	0.117128	0.474998	0.617305	0.126726	0.691593
ENSMUST00000002413	ENSMUSG00000002342	ENSMUSP00000002413	transmembrane protein 161A [Source:MGI Symbol;Acc:MGI:2384577]	Tmem161a	234371	protein_coding	8:70172405-70183681(+)	0.0001	0.094163	8.52131	7.6155	5.93567	2.3278	1.53978	3.01455	0.0001	4.87624
ENSMUST00000002418	ENSMUSG00000002345	ENSMUSP00000002418	BLOC-1 related complex subunit 8 [Source:MGI Symbol;Acc:MGI:1919618]	Borcs8	72368	protein_coding	8:70139499-70147256(+)	39.5158	24.363	33.4825	27.1626	21.6981	17.6015	19.0398	19.2892	16.3676	21.5832
ENSMUST00000002436	ENSMUSG00000002365	ENSMUSP00000002436	sorting nexin 9 [Source:MGI Symbol;Acc:MGI:1913866]	Snx9	66616	protein_coding	17:5841329-5931954(+)	11.3202	13.2832	14.9073	21.707	19.0532	14.2699	28.2544	23.3334	12.9121	20.4673
ENSMUST00000002444	ENSMUSG00000024206	ENSMUSP00000002444	"regulatory factor X, 2 (influences HLA class II expression) [Source:MGI Symbol;Acc:MGI:106583]"	Rfx2	19725	protein_coding	17:56775900-56831008(-)	0.0001	2.81605	0.0001	3.76013	0.0001	2.08385	0.0001	0.746982	0.0001	1.91018
ENSMUST00000002445	ENSMUSG00000002372	ENSMUSP00000002445	RAN binding protein 3 [Source:MGI Symbol;Acc:MGI:1919060]	Ranbp3	71810	protein_coding	17:56673358-56711764(+)	17.7139	8.03865	10.6696	16.8984	10.3183	4.32878	7.84021	6.54297	6.02759	5.36849
ENSMUST00000002452	ENSMUSG00000002379	ENSMUSP00000002452	NADH:ubiquinone oxidoreductase subunit A11 [Source:MGI Symbol;Acc:MGI:1917125]	Ndufa11	69875	protein_coding	17:56717767-56722137(+)	331.883	180.177	252.292	193.419	108.982	152.912	60.1433	58.7517	156.816	160.516
ENSMUST00000002456	ENSMUSG00000020622	ENSMUSP00000002456	"5'-nucleotidase, cytosolic IB [Source:MGI Symbol;Acc:MGI:1918131]"	Nt5c1b	70881	protein_coding	12:10369973-10390170(+)	0.0001	0.0001	0.0001	0.0001	0.0001	0.0001	0.0001	0.0001	0.0001	0.0001
ENSMUST00000002457	ENSMUSG00000002384	ENSMUSP00000002457	bone morphogenetic protein 8b [Source:MGI Symbol;Acc:MGI:107335]	Bmp8b	12164	protein_coding	4:123105165-123126091(+)	2.12924	0.943125	2.16782	0.033921	0.405647	4.16551	0.194489	0.289382	0.572957	0.083697
ENSMUST00000002466	ENSMUSG00000002393	ENSMUSP00000002466	"nuclear receptor subfamily 2, group F, member 6 [Source:MGI Symbol;Acc:MGI:1352453]"	Nr2f6	13864	protein_coding	8:71374127-71381960(-)	85.0111	48.22	41.7821	41.594	23.5849	17.972	19.6399	17.8454	24.8645	26.067
ENSMUST00000002469	ENSMUSG00000002396	ENSMUSP00000002469	occludin/ELL domain containing 1 [Source:MGI Symbol;Acc:MGI:1924340]	Ocel1	77090	protein_coding	8:71371339-71373689(+)	14.4584	2.84997	2.47834	6.87774	2.84458	3.26199	1.54736	1.3092	1.79545	2.06928
ENSMUST00000002473	ENSMUSG00000031820	ENSMUSP00000002473	BRISC and BRCA1 A complex member 1 [Source:MGI Symbol;Acc:MGI:1915501]	Babam1	68251	protein_coding	8:71396861-71404619(+)	64.5649	29.6446	41.8021	36.717	32.2691	26.2563	32.4813	24.9928	23.9049	30.6567
ENSMUST00000002487	ENSMUSG00000002413	ENSMUSP00000002487	Braf transforming gene [Source:MGI Symbol;Acc:MGI:88190]	Braf	109880	protein_coding	6:39603237-39725463(-)	1.04731	1.09015	1.1875	3.23797	2.64221	1.88847	5.16158	4.15062	1.38547	2.45099
ENSMUST00000002490	ENSMUSG00000002416	-	NADH:ubiquinone oxidoreductase subunit B2 [Source:MGI Symbol;Acc:MGI:1915448]	Ndufb2	68198	protein_coding	6:39592585-39599422(+)	4.47461	1.63118	4.78314	5.32209	4.80054	5.78921	1.67908	1.58996	7.8546	3.45396
ENSMUST00000002495	ENSMUSG00000041420	ENSMUSP00000002495	Meis homeobox 3 [Source:MGI Symbol;Acc:MGI:108519]	Meis3	17537	protein_coding	7:16175430-16186504(+)	0.0001	0.083555	0.149347	1.53422	0.157816	0.0001	0.34577	0.0001	0.0001	0.0001
ENSMUST00000002502	ENSMUSG00000002428	ENSMUSP00000002502	helicase-like transcription factor [Source:MGI Symbol;Acc:MGI:1196437]	Hltf	20585	protein_coding	3:20057811-20118490(+)	0.411632	0.482623	0.835815	2.56768	0.741658	1.05263	3.964	3.03058	0.600552	1.58551
ENSMUST00000002518	ENSMUSG00000054452	ENSMUSP00000002518	"TLE family member 5, transcriptional modulator [Source:MGI Symbol;Acc:MGI:95806]"	Tle5	14797	protein_coding	10:81559494-81566362(+)	349.248	161.756	191.68	291.518	183.085	83.8365	146.11	165.439	137.941	166.178
ENSMUST00000002529	ENSMUSG00000002455	ENSMUSP00000002529	pre-mRNA splicing factor 6 [Source:MGI Symbol;Acc:MGI:1922946]	Prpf6	68879	protein_coding	2:181601319-181655660(+)	11.7343	15.5026	14.523	20.2649	21.7981	10.216	22.674	18.5914	15.9106	15.6421
ENSMUST00000002532	ENSMUSG00000002458	ENSMUSP00000002532	regulator of G-protein signaling 19 [Source:MGI Symbol;Acc:MGI:1915153]	Rgs19	56470	protein_coding	2:181688422-181693977(-)	1.47314	1.07503	1.60292	3.87173	1.7737	0.546299	0.745988	0.727848	1.81482	1.25071
ENSMUST00000002533	ENSMUSG00000002459	ENSMUSP00000002533	regulator of G-protein signaling 20 [Source:MGI Symbol;Acc:MGI:1929866]	Rgs20	58175	protein_coding	1:4909576-5019539(-)	0.041444	0.0001	0.0001	0.0001	0.0001	0.0001	0.121928	0.0001	0.0001	0.0001
ENSMUST00000002549	ENSMUSG00000002475	ENSMUSP00000002549	abhydrolase domain containing 3 [Source:MGI Symbol;Acc:MGI:2147183]	Abhd3	106861	protein_coding	18:10642092-10706706(-)	0.0001	0.0001	0.0001	0.0001	0.0001	0.0001	0.0001	0.0001	0.0001	0.0001
ENSMUST00000002551	ENSMUSG00000002477	ENSMUSP00000002551	small nuclear ribonucleoprotein D1 [Source:MGI Symbol;Acc:MGI:98344]	Snrpd1	20641	protein_coding	18:10617775-10628230(+)	6.39263	13.8883	11.6804	19.4341	17.2586	13.0528	9.90168	9.47858	17.4383	12.8915
ENSMUST00000002572	ENSMUSG00000002504	ENSMUSP00000002572	"solute carrier family 9 (sodium/hydrogen exchanger), member 3 regulator 2 [Source:MGI Symbol;Acc:MGI:1890662]"	Slc9a3r2	65962	protein_coding	17:24639286-24650327(-)	11.4517	17.0026	11.6545	31.6939	4.61876	7.32764	11.8146	9.56147	9.67931	15.7021
ENSMUST00000002588	ENSMUSG00000002489	ENSMUSP00000002588	T cell lymphoma invasion and metastasis 1 [Source:MGI Symbol;Acc:MGI:103306]	Tiam1	21844	protein_coding	16:89787112-89960827(-)	0.0001	1.40576	1.25954	1.74847	3.01832	0.0001	3.34683	3.68196	1.90918	1.68401
ENSMUST00000002599	ENSMUSG00000002524	ENSMUSP00000002599	poly-U binding splicing factor 60 [Source:MGI Symbol;Acc:MGI:1915209]	Puf60	67959	protein_coding	15:76070190-76080912(-)	9.64228	28.409	29.2913	48.7763	10.9473	9.42005	5.94722	11.0038	11.6789	10.1742
ENSMUST00000002603	ENSMUSG00000022568	ENSMUSP00000002603	scribbled planar cell polarity [Source:MGI Symbol;Acc:MGI:2145950]	Scrib	105782	protein_coding	15:76047158-76069754(-)	1.7355	0.019469	1.1057	2.5713	0.512126	1.3651	0.328249	0.017284	0.442127	0.0001
ENSMUST00000002625	ENSMUSG00000002550	ENSMUSP00000002625	uridine-cytidine kinase 1 [Source:MGI Symbol;Acc:MGI:98904]	Uck1	22245	protein_coding	2:32255002-32260159(-)	426.682	186.755	327.626	169.476	150.506	153.987	232.59	156.317	150.319	163.018
ENSMUST00000002640	ENSMUSG00000002565	ENSMUSP00000002640	scinderin [Source:MGI Symbol;Acc:MGI:1306794]	Scin	20259	protein_coding	12:40059773-40134228(-)	0.042086	0.0001	0.0001	0.171064	0.027858	0.024359	0.124653	0.0001	0.182803	0.090064
ENSMUST00000002655	ENSMUSG00000002580	ENSMUSP00000002655	migration and invasion enhancer 1 [Source:MGI Symbol;Acc:MGI:1913678]	Mien1	103742	protein_coding	11:98437708-98438991(-)	63.0233	30.2444	60.992	37.9731	32.8019	33.8449	13.7709	13.7328	35.7589	30.7857
ENSMUST00000002663	ENSMUSG00000002588	ENSMUSP00000002663	paraoxonase 1 [Source:MGI Symbol;Acc:MGI:103295]	Pon1	18979	protein_coding	6:5168090-5193946(-)	6.81048	13.8592	7.92612	10.1034	4.33045	14.4361	5.46598	2.5756	9.20872	9.70365
ENSMUST00000002677	ENSMUSG00000002602	ENSMUSP00000002677	AXL receptor tyrosine kinase [Source:MGI Symbol;Acc:MGI:1347244]	Axl	26362	protein_coding	7:25757273-25788687(-)	2.80816	3.09135	2.82551	11.4558	6.50998	2.54508	2.97352	2.59712	4.30366	7.61913
ENSMUST00000002678	ENSMUSG00000002603	ENSMUSP00000002678	"transforming growth factor, beta 1 [Source:MGI Symbol;Acc:MGI:98725]"	Tgfb1	21803	protein_coding	7:25687002-25705077(+)	14.7108	7.84363	8.17563	24.8106	8.30952	2.53022	5.95409	5.34459	6.36824	11.1179
ENSMUST00000002683	ENSMUSG00000002608	ENSMUSP00000002683	coiled-coil domain containing 97 [Source:MGI Symbol;Acc:MGI:1196455]	Ccdc97	52132	protein_coding	7:25711106-25719088(-)	13.0063	6.77163	9.58028	13.0172	9.44708	4.84413	10.3172	8.71781	6.4547	8.07528
ENSMUST00000002699	ENSMUSG00000024045	ENSMUSP00000002699	A kinase (PRKA) anchor protein 8 [Source:MGI Symbol;Acc:MGI:1928488]	Akap8	56399	protein_coding	17:32303672-32321185(-)	0.585054	0.360649	0.041293	0.817051	0.130175	0.598967	1.93316	3.42279	1.01235	0.160649
ENSMUST00000002708	ENSMUSG00000002633	ENSMUSP00000002708	sonic hedgehog [Source:MGI Symbol;Acc:MGI:98297]	Shh	20423	protein_coding	5:28456815-28467256(-)	0.0001	0.0001	0.0001	0.0001	0.010446	0.0001	0.0001	0.0001	0.0001	0.0001
ENSMUST00000002710	ENSMUSG00000002635	ENSMUSP00000002710	programmed cell death 2-like [Source:MGI Symbol;Acc:MGI:1915329]	Pdcd2l	68079	protein_coding	7:34184499-34196661(-)	13.4849	5.9413	7.97201	9.28358	7.07918	5.18652	6.44881	5.22367	4.24548	6.28271
ENSMUST00000002733	ENSMUSG00000002658	ENSMUSP00000002733	"general transcription factor IIF, polypeptide 1 [Source:MGI Symbol;Acc:MGI:1923848]"	Gtf2f1	98053	protein_coding	17:57003405-57011288(-)	11.4797	14.5325	16.1759	25.1329	19.9795	13.4665	14.5021	16.3624	15.7586	16.9375
ENSMUST00000002735	ENSMUSG00000002660	ENSMUSP00000002735	caseinolytic mitochondrial matrix peptidase proteolytic subunit [Source:MGI Symbol;Acc:MGI:1858213]	Clpp	53895	protein_coding	17:56990305-56996188(+)	208.853	124.126	136.336	105.763	76.2177	81.0267	67.9571	56.5441	93.6858	82.2256
ENSMUST00000002737	ENSMUSG00000002661	ENSMUSP00000002737	alkB homolog 7 [Source:MGI Symbol;Acc:MGI:1913650]	Alkbh7	66400	protein_coding	17:56997343-56999322(+)	59.3935	25.9659	41.6579	22.1481	15.843	17.0768	9.03282	8.28169	13.8911	18.0296
ENSMUST00000002740	ENSMUSG00000002664	ENSMUSP00000002740	persephin [Source:MGI Symbol;Acc:MGI:1201684]	Pspn	19197	protein_coding	17:56999457-57000018(-)	0.0001	0.0001	0.0001	0.234672	0.0001	0.0001	0.0001	0.074972	0.0001	0.0001
ENSMUST00000002756	ENSMUSG00000002679	ENSMUSP00000002756	mediator complex subunit 6 [Source:MGI Symbol;Acc:MGI:1917042]	Med6	69792	protein_coding	12:81573565-81594958(-)	1.20746	1.56788	1.38941	4.50023	2.77468	1.95484	1.26009	0.295194	2.63683	1.72873
ENSMUST00000002757	ENSMUSG00000091803	ENSMUSP00000002757	cytochrome c oxidase assembly protein 16 [Source:MGI Symbol;Acc:MGI:1913522]	Cox16	66272	protein_coding	12:81470704-81485120(-)	1.99888	2.01889	3.92092	4.181	2.01261	3.62242	2.5143	1.65413	2.60035	3.01989
ENSMUST00000002765	ENSMUSG00000002688	ENSMUSP00000002765	protein kinase D1 [Source:MGI Symbol;Acc:MGI:99879]	Prkd1	18760	protein_coding	12:50341231-50649098(-)	2.26521	3.34449	3.02963	5.82372	5.19153	4.33081	4.88334	7.23956	3.67427	7.23069
ENSMUST00000002790	ENSMUSG00000002718	ENSMUSP00000002790	chromosome segregation 1-like (S. cerevisiae) [Source:MGI Symbol;Acc:MGI:1339951]	Cse1l	110750	protein_coding	2:166906059-166946389(+)	2.3383	3.64464	3.1872	6.53042	8.21751	5.43582	10.1522	9.33052	4.60237	7.51195
ENSMUST00000002805	ENSMUSG00000002728	ENSMUSP00000002805	"N(alpha)-acetyltransferase 20, NatB catalytic subunit [Source:MGI Symbol;Acc:MGI:1915127]"	Naa20	67877	protein_coding	2:145903241-145916425(+)	1.03881	3.01669	3.41973	10.5042	3.34683	2.43235	2.32675	2.81873	2.01197	6.08217
ENSMUST00000002808	ENSMUSG00000002731	ENSMUSP00000002808	"protein kinase, interferon inducible double stranded RNA dependent activator [Source:MGI Symbol;Acc:MGI:1344375]"	Prkra	23992	protein_coding	2:76629898-76648015(-)	6.34909	8.9805	10.733	8.57992	8.32899	7.69419	15.4589	10.6956	7.4939	8.50581
ENSMUST00000002809	ENSMUSG00000002732	ENSMUSP00000002809	FK506 binding protein 7 [Source:MGI Symbol;Acc:MGI:1336879]	Fkbp7	14231	protein_coding	2:76663044-76673070(-)	9.50517	10.6164	15.5128	13.2578	11.9724	12.8991	20.0273	11.0732	13.34	14.8198
ENSMUST00000002817	ENSMUSG00000057897	ENSMUSP00000002817	"calcium/calmodulin-dependent protein kinase II, beta [Source:MGI Symbol;Acc:MGI:88257]"	Camk2b	12323	protein_coding	11:5971672-6065742(-)	0.602195	0.0001	2.33091	0.07816	0.206951	0.010322	7.64236	1.64112	0.311319	0.051346
ENSMUST00000002818	ENSMUSG00000002741	ENSMUSP00000002818	YKT6 v-SNARE homolog (S. cerevisiae) [Source:MGI Symbol;Acc:MGI:1927550]	Ykt6	56418	protein_coding	11:5955693-5967780(+)	24.6233	14.2809	26.1754	22.0862	21.9915	16.6001	28.9567	25.1127	14.5173	22.5008
ENSMUST00000002825	ENSMUSG00000002748	ENSMUSP00000002825	"bromodomain adjacent to zinc finger domain, 1B [Source:MGI Symbol;Acc:MGI:1353499]"	Baz1b	22385	protein_coding	5:135187264-135246129(+)	8.19468	10.3549	9.82548	23.6525	15.144	10.7316	25.5482	26.5933	10.1236	13.618
ENSMUST00000002837	ENSMUSG00000063406	ENSMUSP00000002837	transmembrane p24 trafficking protein 5 [Source:MGI Symbol;Acc:MGI:1921586]	Tmed5	73130	protein_coding	5:108121627-108132620(-)	34.6373	109.439	40.8395	86.0775	77.2169	122.554	86.9859	73.3233	99.4479	73.222
ENSMUST00000002839	ENSMUSG00000059409	ENSMUSP00000002839	"protein phosphatase 2, regulatory subunit B', delta [Source:MGI Symbol;Acc:MGI:2388481]"	Ppp2r5d	21770	protein_coding	17:46682991-46705002(-)	33.2302	18.1624	25.5613	24.1979	16.5381	11.0493	26.3295	12.9983	10.1077	15.5345
ENSMUST00000002840	ENSMUSG00000002763	ENSMUSP00000002840	peroxisomal biogenesis factor 6 [Source:MGI Symbol;Acc:MGI:2385054]	Pex6	224824	protein_coding	17:46711463-46725541(+)	127.885	82.42	69.0941	38.1201	35.9076	47.9358	37.2568	26.0864	58.0421	40.5788
ENSMUST00000002844	ENSMUSG00000002767	ENSMUSP00000002844	mitochondrial ribosomal protein L2 [Source:MGI Symbol;Acc:MGI:1351622]	Mrpl2	27398	protein_coding	17:46646229-46650132(+)	89.0065	56.6071	71.8219	53.132	34.9638	49.3571	49.9457	39.0294	51.732	45.402
ENSMUST00000002845	ENSMUSG00000002768	ENSMUSP00000002845	male enhanced antigen 1 [Source:MGI Symbol;Acc:MGI:96957]	Mea1	17256	protein_coding	17:46681124-46683111(+)	7.76105	3.18455	1.18625	5.06911	1.04322	2.63512	0.31912	1.31906	1.36008	1.37946
ENSMUST00000002846	ENSMUSG00000002769	ENSMUSP00000002846	glycine N-methyltransferase [Source:MGI Symbol;Acc:MGI:1202304]	Gnmt	14711	protein_coding	17:46725664-46729168(-)	1.6481	2.45262	2.44386	0.952969	0.73121	2.40515	0.892404	0.337312	1.00931	0.509126
ENSMUST00000002848	ENSMUSG00000002771	ENSMUSP00000002848	"glutamate receptor, ionotropic, NMDA2D (epsilon 4) [Source:MGI Symbol;Acc:MGI:95823]"	Grin2d	14814	protein_coding	7:45831883-45867129(-)	0.124387	0.112117	0.097489	0.428284	0.084216	0.04457	0.062625	0.021668	0.161926	0.092096
ENSMUST00000002850	ENSMUSG00000030834	ENSMUSP00000002850	"ATP-binding cassette, sub-family C (CFTR/MRP), member 6 [Source:MGI Symbol;Acc:MGI:1351634]"	Abcc6	27421	protein_coding	7:45976380-46030302(-)	0.024355	0.0001	0.0001	0.0001	0.0001	0.0001	0.0001	0.0001	0.0001	0.022391
ENSMUST00000002855	ENSMUSG00000002778	ENSMUSP00000002855	KDEL (Lys-Asp-Glu-Leu) endoplasmic reticulum protein retention receptor 1 [Source:MGI Symbol;Acc:MGI:1915387]	Kdelr1	68137	protein_coding	7:45872772-45883732(+)	77.3299	35.405	66.6436	45.6527	36.3736	31.4272	34.7287	22.9316	37.4245	33.0762
ENSMUST00000002874	ENSMUSG00000002797	-	gamma-glutamyl cyclotransferase [Source:MGI Symbol;Acc:MGI:95700]	Ggct	110175	protein_coding	6:54985648-54992707(-)	0.0001	0.0001	0.0001	0.084581	0.059617	0.0001	0.0001	0.043644	0.0001	0.033479
ENSMUST00000002880	ENSMUSG00000002803	ENSMUSP00000002880	BTB (POZ) domain containing 6 [Source:MGI Symbol;Acc:MGI:3026623]	Btbd6	399566	protein_coding	12:112976563-112978930(+)	0.819356	3.92654	3.73952	3.20489	1.12538	1.80476	2.27622	0.713003	1.94908	2.64313
ENSMUST00000002881	ENSMUSG00000002804	ENSMUSP00000002881	nudix (nucleoside diphosphate linked moiety X)-type motif 14 [Source:MGI Symbol;Acc:MGI:1913424]	Nudt14	66174	protein_coding	12:112934755-112942117(-)	0.0001	1.63412	2.67863	1.92253	0.996895	3.51409	0.995542	0.339187	2.62961	1.30612
ENSMUST00000002883	ENSMUSG00000021319	ENSMUSP00000002883	secreted frizzled-related protein 4 [Source:MGI Symbol;Acc:MGI:892010]	Sfrp4	20379	protein_coding	13:19623175-19632829(+)	0.161259	0.0001	0.0001	0.253217	0.080332	0.0001	0.041325	0.0001	0.113553	0.227918
ENSMUST00000002885	ENSMUSG00000002808	ENSMUSP00000002885	ependymin related protein 1 (zebrafish) [Source:MGI Symbol;Acc:MGI:2145369]	Epdr1	105298	protein_coding	13:19591706-19619804(-)	1.7583	0.355451	0.830548	5.55943	6.47981	0.601438	0.571107	0.988638	2.44407	1.61244
ENSMUST00000002889	ENSMUSG00000002812	ENSMUSP00000002889	flightless I actin binding protein [Source:MGI Symbol;Acc:MGI:1342286]	Flii	14248	protein_coding	11:60714143-60727263(-)	43.8983	23.8544	37.5834	42.6377	33.8169	18.0665	48.8355	42.4878	20.6684	32.4044
ENSMUST00000002891	ENSMUSG00000002814	ENSMUSP00000002891	topoisomerase (DNA) III alpha [Source:MGI Symbol;Acc:MGI:1197527]	Top3a	21975	protein_coding	11:60740058-60777365(-)	0.947063	0.881117	0.812917	2.1264	1.22822	0.724414	1.70197	0.913128	0.867166	1.03012
ENSMUST00000002902	ENSMUSG00000002825	ENSMUSP00000002902	queuine tRNA-ribosyltransferase catalytic subunit 1 [Source:MGI Symbol;Acc:MGI:1931441]	Qtrt1	60507	protein_coding	9:21411837-21420274(+)	4.15393	3.49243	3.14201	3.43358	2.72159	1.81732	1.78236	1.91058	3.81974	2.39066
ENSMUST00000002908	ENSMUSG00000002831	ENSMUSP00000002908	perilipin 4 [Source:MGI Symbol;Acc:MGI:1929709]	Plin4	57435	protein_coding	17:56100591-56109802(-)	0.0001	0.0001	0.0001	0.0001	0.0001	0.0001	0.0001	0.0001	0.0001	0.0001
ENSMUST00000002911	ENSMUSG00000002833	ENSMUSP00000002911	HDGF like 2 [Source:MGI Symbol;Acc:MGI:1194492]	Hdgfl2	15193	protein_coding	17:56079638-56100596(+)	2.93785	2.92173	1.43586	2.14129	0.0001	0.603771	2.17603	1.46452	1.25446	1.13542
ENSMUST00000002914	ENSMUSG00000002835	ENSMUSP00000002914	"chromatin assembly factor 1, subunit A (p150) [Source:MGI Symbol;Acc:MGI:1351331]"	Chaf1a	27221	protein_coding	17:56040439-56070276(+)	0.129062	0.164932	0.341863	1.43456	0.810271	0.155306	0.690712	0.529705	0.403796	0.883522
ENSMUST00000002923	ENSMUSG00000002844	ENSMUSP00000002923	ADP-ribosylarginine hydrolase [Source:MGI Symbol;Acc:MGI:1098234]	Adprh	11544	protein_coding	16:38444030-38452703(-)	16.2045	8.63805	9.04477	12.3382	7.886	5.76367	5.47928	4.22358	7.64251	8.75049
ENSMUST00000002924	ENSMUSG00000002845	ENSMUSP00000002924	transmembrane protein 39a [Source:MGI Symbol;Acc:MGI:1915096]	Tmem39a	67846	protein_coding	16:38562812-38592162(+)	2.22287	1.21727	3.20569	4.38507	2.70372	2.09028	3.4744	2.13902	2.70026	3.13351
ENSMUST00000002925	ENSMUSG00000002846	ENSMUSP00000002925	translocase of inner mitochondrial membrane domain containing 1 [Source:MGI Symbol;Acc:MGI:1922139]	Timmdc1	76916	protein_coding	16:38498347-38522663(-)	41.8018	25.1251	41.0384	28.5079	22.8189	24.5349	24.138	22.5477	20.1261	24.2045
ENSMUST00000002926	ENSMUSG00000002847	ENSMUSP00000002926	phospholipase A1 member A [Source:MGI Symbol;Acc:MGI:1934677]	Pla1a	85031	protein_coding	16:38396117-38433145(-)	3.10945	1.89067	2.68085	6.84915	2.77081	2.14972	2.08389	1.25841	3.02041	4.65534
ENSMUST00000002964	ENSMUSG00000002885	ENSMUSP00000002964	adhesion G protein-coupled receptor E5 [Source:MGI Symbol;Acc:MGI:1347095]	Adgre5	26364	protein_coding	8:83723251-83741326(-)	1.86318	0.021389	0.833373	1.33533	1.2123	1.32335	0.308135	2.53387	2.66558	4.14644
ENSMUST00000002976	ENSMUSG00000002897	ENSMUSP00000002976	interleukin 17 receptor A [Source:MGI Symbol;Acc:MGI:107399]	Il17ra	16172	protein_coding	6:120463247-120487559(+)	0.303701	0.090297	0.20332	2.53677	0.533489	0.530643	0.16283	0.217938	0.142151	0.489015
ENSMUST00000002979	ENSMUSG00000002900	ENSMUSP00000002979	laminin B1 [Source:MGI Symbol;Acc:MGI:96743]	Lamb1	16777	protein_coding	12:31265293-31329644(+)	2.16839	15.668	7.12887	6.88997	7.55672	3.78954	22.5595	6.43985	12.7959	6.57505
ENSMUST00000002989	ENSMUSG00000002910	ENSMUSP00000002989	arrestin domain containing 2 [Source:MGI Symbol;Acc:MGI:1918057]	Arrdc2	70807	protein_coding	8:70835129-70839720(-)	2.44136	1.68222	2.15971	7.76174	3.38324	2.24157	0.697759	0.672367	2.27907	0.958994
ENSMUST00000003017	ENSMUSG00000029925	ENSMUSP00000003017	"thromboxane A synthase 1, platelet [Source:MGI Symbol;Acc:MGI:98497]"	Tbxas1	21391	protein_coding	6:38918980-39084585(+)	0.116546	0.0001	0.17961	0.291942	1.63991	0.037237	0.029068	0.0001	0.229706	0.391593
ENSMUST00000003027	ENSMUSG00000002948	ENSMUSP00000003027	mitogen-activated protein kinase kinase 7 [Source:MGI Symbol;Acc:MGI:1346871]	Map2k7	26400	protein_coding	8:4238829-4247897(+)	0.339576	0.138836	0.233937	0.645082	0.377585	0.253426	0.448474	0.064819	0.971562	0.0001
ENSMUST00000003029	ENSMUSG00000002949	ENSMUSP00000003029	translocase of inner mitochondrial membrane 44 [Source:MGI Symbol;Acc:MGI:1343262]	Timm44	21856	protein_coding	8:4259731-4275913(-)	33.8685	40.3786	19.0777	21.4839	33.1226	32.0167	62.2436	48.5507	34.8208	36.1551
ENSMUST00000003035	ENSMUSG00000030768	ENSMUSP00000003035	dispatched RND transporter family member 1 [Source:MGI Symbol;Acc:MGI:1916147]	Disp1	68897	protein_coding	1:183086266-183221485(-)	1.92845	1.08193	1.07328	1.99226	1.55374	0.535126	1.86985	1.46889	1.16875	1.98342
ENSMUST00000003038	ENSMUSG00000002957	ENSMUSP00000003038	"adaptor-related protein complex 2, alpha 2 subunit [Source:MGI Symbol;Acc:MGI:101920]"	Ap2a2	11772	protein_coding	7:141562173-141633011(+)	26.4687	17.5951	26.8153	27.4948	26.5719	13.7224	32.4847	28.3741	15.9703	23.7616
ENSMUST00000003044	ENSMUSG00000002963	ENSMUSP00000003044	polynucleotide kinase 3'- phosphatase [Source:MGI Symbol;Acc:MGI:1891698]	Pnkp	59047	protein_coding	7:44857159-44862992(+)	2.59549	2.47687	5.75265	4.75253	1.44711	2.47435	4.29383	3.28779	3.48112	2.75548
ENSMUST00000003049	ENSMUSG00000002968	ENSMUSP00000003049	mediator complex subunit 25 [Source:MGI Symbol;Acc:MGI:1922863]	Med25	75613	protein_coding	7:44879384-44892712(-)	1.49022	0.395898	4.34511	3.22993	3.31036	2.41283	2.29503	0.703407	2.89642	1.56336
ENSMUST00000003061	ENSMUSG00000002980	ENSMUSP00000003061	basal cell adhesion molecule [Source:MGI Symbol;Acc:MGI:1929940]	Bcam	57278	protein_coding	7:19756131-19770547(-)	27.489	14.5786	15.4761	56.3251	13.0602	8.53963	9.26695	8.37611	17.9711	17.746
ENSMUST00000003066	ENSMUSG00000002985	ENSMUSP00000003066	apolipoprotein E [Source:MGI Symbol;Acc:MGI:88057]	Apoe	11816	protein_coding	7:19696272-19699052(-)	0.0001	5.24672	3.42978	1.99002	0.0001	0.0001	0.0001	0.0001	0.0001	0.735903
ENSMUST00000003071	ENSMUSG00000074336	ENSMUSP00000003071	apolipoprotein C-IV [Source:MGI Symbol;Acc:MGI:87878]	Apoc4	11425	protein_coding	7:19678083-19681479(-)	0.0001	0.0001	0.038276	0.0001	0.317146	0.114486	0.0001	0.0001	0.0001	0.057022
ENSMUST00000003074	ENSMUSG00000002992	ENSMUSP00000003074	apolipoprotein C-II [Source:MGI Symbol;Acc:MGI:88054]	Apoc2	11813	protein_coding	7:19671579-19676864(-)	0.0001	0.979178	0.0001	0.476746	1.59198	0.498359	0.124897	0.0001	0.0001	0.0001
ENSMUST00000003079	ENSMUSG00000002997	ENSMUSP00000003079	"protein kinase, cAMP dependent regulatory, type II beta [Source:MGI Symbol;Acc:MGI:97760]"	Prkar2b	19088	protein_coding	12:31958476-32061235(-)	14.9327	60.9824	18.6194	25.0023	21.3343	25.2353	5.36347	17.4159	40.5862	47.3437
ENSMUST00000003100	ENSMUSG00000052974	ENSMUSP00000003100	"cytochrome P450, family 2, subfamily f, polypeptide 2 [Source:MGI Symbol;Acc:MGI:88608]"	Cyp2f2	13107	protein_coding	7:27119909-27133660(+)	0.67379	0.285019	0.217997	0.437688	0.997358	0.249495	0.824621	0.319622	0.199933	0.250935
ENSMUST00000003115	ENSMUSG00000003031	ENSMUSP00000003115	cyclin-dependent kinase inhibitor 1B [Source:MGI Symbol;Acc:MGI:104565]	Cdkn1b	12576	protein_coding	6:134920401-134925513(+)	1.20972	3.362	4.20476	6.5209	4.75848	2.19452	5.62531	2.83474	2.53079	6.39002
ENSMUST00000003117	ENSMUSG00000003033	ENSMUSP00000003117	"adaptor-related protein complex AP-1, mu subunit 1 [Source:MGI Symbol;Acc:MGI:102776]"	Ap1m1	11767	protein_coding	8:72240018-72257385(+)	47.9774	26.19	36.3576	33.7139	22.7243	22.1783	29.0766	25.4885	19.6956	21.2864
ENSMUST00000003121	ENSMUSG00000003037	ENSMUSP00000003121	"RAB8A, member RAS oncogene family [Source:MGI Symbol;Acc:MGI:96960]"	Rab8a	17274	protein_coding	8:72161200-72183904(+)	12.1006	7.32525	11.1277	9.68798	9.73747	6.84041	8.95618	8.49107	6.54078	8.23785
ENSMUST00000003123	ENSMUSG00000003039	ENSMUSP00000003123	"family with sequence similarity 32, member A [Source:MGI Symbol;Acc:MGI:1915172]"	Fam32a	67922	protein_coding	8:72219730-72224418(+)	15.7162	14.9461	18.775	19.8385	17.7379	16.2489	15.4176	18.5234	15.2485	15.73
ENSMUST00000003135	ENSMUSG00000003051	ENSMUSP00000003135	E74-like factor 3 [Source:MGI Symbol;Acc:MGI:1101781]	Elf3	13710	protein_coding	1:135253575-135258568(-)	0.0001	0.0001	0.0001	0.0001	0.0001	0.013847	0.0001	0.0001	0.0001	0.0001
ENSMUST00000003137	ENSMUSG00000003053	ENSMUSP00000003137	"cytochrome P450, family 2, subfamily c, polypeptide 29 [Source:MGI Symbol;Acc:MGI:103238]"	Cyp2c29	13095	protein_coding	19:39287074-39330699(+)	0.0001	0.0001	0.0001	0.0001	0.0001	0.0001	0.0001	0.0001	0.0001	0.0001
ENSMUST00000003152	ENSMUSG00000003068	ENSMUSP00000003152	serine/threonine kinase 11 [Source:MGI Symbol;Acc:MGI:1341870]	Stk11	20869	protein_coding	10:80115803-80130682(+)	34.403	28.9155	22.7793	35.6678	22.7686	15.9804	44.153	11.2817	14.8422	36.0117
ENSMUST00000003154	ENSMUSG00000003070	ENSMUSP00000003154	ephrin A2 [Source:MGI Symbol;Acc:MGI:102707]	Efna2	13637	protein_coding	10:80179482-80190010(+)	1.15023	0.635941	1.06354	0.811517	0.4278	0.447523	1.39474	0.568764	0.184186	0.796219
ENSMUST00000003156	ENSMUSG00000003072	ENSMUSP00000003156	"ATP synthase, H+ transporting, mitochondrial F1 complex, delta subunit [Source:MGI Symbol;Acc:MGI:1913293]"	Atp5d	66043	protein_coding	10:80142315-80145818(+)	1844.22	958.956	56.2762	11.4266	37.846	283.297	39.9292	133.544	742.238	12.667
ENSMUST00000003183	ENSMUSG00000003099	ENSMUSP00000003183	"protein phosphatase 5, catalytic subunit [Source:MGI Symbol;Acc:MGI:102666]"	Ppp5c	19060	protein_coding	7:17004640-17027916(-)	39.786	24.2309	32.8973	30.023	24.8186	22.2555	22.6675	23.8469	18.3986	19.282
ENSMUST00000003191	ENSMUSG00000024070	ENSMUSP00000003191	protein kinase D3 [Source:MGI Symbol;Acc:MGI:1922542]	Prkd3	75292	protein_coding	17:78949405-79013306(-)	0.0001	0.0001	0.0001	0.0001	0.0001	1.28349	2.25423	1.62025	0.0001	1.40307
ENSMUST00000003203	ENSMUSG00000003119	ENSMUSP00000003203	cyclin-dependent kinase 12 [Source:MGI Symbol;Acc:MGI:1098802]	Cdk12	69131	protein_coding	11:98203314-98246704(+)	0.207359	0.137233	0.193944	0.310929	0.260463	0.10194	0.698159	0.665557	0.039053	0.304534
ENSMUST00000003207	ENSMUSG00000003123	ENSMUSP00000003207	"lipase, hormone sensitive [Source:MGI Symbol;Acc:MGI:96790]"	Lipe	16890	protein_coding	7:25379527-25396379(-)	136.495	31.6496	80.0885	69.3446	41.2363	37.0107	81.1414	96.0395	51.5415	70.5822
ENSMUST00000003219	ENSMUSG00000003135	ENSMUSP00000003219	"CCR4-NOT transcription complex, subunit 11 [Source:MGI Symbol;Acc:MGI:106580]"	Cnot11	52846	protein_coding	1:39535802-39546873(+)	2.65219	3.40232	3.65919	5.68423	4.22701	3.3328	3.05124	5.28681	3.39365	3.47019
ENSMUST00000003238	ENSMUSG00000003154	ENSMUSP00000003238	forkhead box J2 [Source:MGI Symbol;Acc:MGI:1926805]	Foxj2	60611	protein_coding	6:122819914-122845366(+)	4.12659	2.46825	4.51106	6.44832	4.24237	2.3773	5.04175	4.55575	2.40864	3.74209
ENSMUST00000003245	ENSMUSG00000003161	-	sorcin [Source:MGI Symbol;Acc:MGI:98419]	Sri	109552	protein_coding	5:8059342-8067726(+)	0.218762	0.205332	0.151392	0.021482	0.016971	0.011948	0.135399	0.080942	0.135937	0.086942
ENSMUST00000003268	ENSMUSG00000003200	ENSMUSP00000003268	SH3-domain GRB2-like 1 [Source:MGI Symbol;Acc:MGI:700010]	Sh3gl1	20405	protein_coding	17:56016750-56036635(-)	13.8621	8.42249	10.5126	17.5123	7.01018	5.21288	7.58052	6.18096	5.52929	9.02023
ENSMUST00000003274	ENSMUSG00000003206	ENSMUSP00000003274	Epstein-Barr virus induced gene 3 [Source:MGI Symbol;Acc:MGI:1354171]	Ebi3	50498	protein_coding	17:55952640-55957022(+)	0.628987	0.790319	0.463455	1.3342	0.62499	0.140037	0.062452	0.132166	0.799715	0.880881
ENSMUST00000003284	ENSMUSG00000003184	ENSMUSP00000003284	interferon regulatory factor 3 [Source:MGI Symbol;Acc:MGI:1859179]	Irf3	54131	protein_coding	7:44997648-45002848(+)	8.33328	7.8062	5.31093	7.39286	5.5546	7.19084	3.89608	7.09968	8.14302	5.7342
ENSMUST00000003290	ENSMUSG00000003190	ENSMUSP00000003290	BCL2-like 12 (proline rich) [Source:MGI Symbol;Acc:MGI:1922986]	Bcl2l12	75736	protein_coding	7:44991222-44997579(-)	6.17142	3.50053	5.62383	5.27098	3.19722	1.99903	1.68482	1.29037	3.93748	2.39237
ENSMUST00000003310	ENSMUSG00000003226	ENSMUSP00000003310	RAN binding protein 2 [Source:MGI Symbol;Acc:MGI:894323]	Ranbp2	19386	protein_coding	10:58446922-58494356(+)	2.72136	4.4203	4.40336	10.0352	10.3267	6.91393	21.038	20.1499	5.97207	9.55262
ENSMUST00000003312	ENSMUSG00000003227	ENSMUSP00000003312	ectodysplasin-A receptor [Source:MGI Symbol;Acc:MGI:1343498]	Edar	13608	protein_coding	10:58600789-58675654(-)	0.0001	0.0001	0.0001	0.0001	0.0001	0.0001	0.0001	0.0001	0.0001	0.008291
ENSMUST00000003313	ENSMUSG00000003228	ENSMUSP00000003313	G protein-coupled receptor kinase 5 [Source:MGI Symbol;Acc:MGI:109161]	Grk5	14773	protein_coding	19:60889749-61095968(+)	2.29078	3.16224	4.34974	9.44409	7.50629	2.70164	5.38344	8.58617	3.19782	6.56201
ENSMUST00000003318	ENSMUSG00000003233	ENSMUSP00000003318	dishevelled segment polarity protein 3 [Source:MGI Symbol;Acc:MGI:108100]	Dvl3	13544	protein_coding	16:20516982-20531671(+)	0.655767	0.185682	0.583988	0.913008	0.726065	0.434006	3.98696	3.01186	0.238567	0.633092
ENSMUST00000003319	ENSMUSG00000003234	ENSMUSP00000003319	"ATP-binding cassette, sub-family F (GCN20), member 3 [Source:MGI Symbol;Acc:MGI:1351656]"	Abcf3	27406	protein_coding	16:20548577-20561379(+)	16.0335	12.2417	17.4182	16.3902	15.4776	12.5807	16.4783	15.0255	12.818	12.3357
ENSMUST00000003320	ENSMUSG00000003235	ENSMUSP00000003320	"eukaryotic translation initiation factor 2B, subunit 5 epsilon [Source:MGI Symbol;Acc:MGI:2446176]"	Eif2b5	224045	protein_coding	16:20498817-20509323(+)	29.6832	22.2429	25.545	22.6253	21.1286	17.7306	21.9986	19.0507	17.4599	16.4775
ENSMUST00000003345	ENSMUSG00000021314	ENSMUSP00000003345	amphiphysin [Source:MGI Symbol;Acc:MGI:103574]	Amph	218038	protein_coding	13:18948205-19150921(+)	0.0001	0.0001	0.051725	0.108808	0.021428	0.0001	0.293451	0.0001	0.0001	0.039338
ENSMUST00000003351	ENSMUSG00000020734	ENSMUSP00000003351	"glutamate receptor, ionotropic, NMDA2C (epsilon 3) [Source:MGI Symbol;Acc:MGI:95822]"	Grin2c	14813	protein_coding	11:115249169-115265429(-)	0.0001	0.0001	0.0001	0.0001	0.0001	0.0001	0.0001	0.0001	0.0001	0.0001
ENSMUST00000003360	ENSMUSG00000003273	ENSMUSP00000003360	carbonic anhydrase 11 [Source:MGI Symbol;Acc:MGI:1336193]	Car11	12348	protein_coding	7:45699843-45704682(+)	6.22081	1.72768	3.44711	1.64341	2.31906	2.70593	3.94757	2.31954	1.93308	2.07649
ENSMUST00000003369	ENSMUSG00000003282	ENSMUSP00000003369	pleiomorphic adenoma gene 1 [Source:MGI Symbol;Acc:MGI:1891916]	Plag1	56711	protein_coding	4:3900996-3938382(-)	0.116004	0.099613	0.177238	0.626865	0.179601	0.391134	1.35384	0.756491	0.159313	0.423652
ENSMUST00000003370	ENSMUSG00000003283	ENSMUSP00000003370	hemopoietic cell kinase [Source:MGI Symbol;Acc:MGI:96052]	Hck	15162	protein_coding	2:153108468-153151441(+)	0.0001	0.0001	0.0001	0.738138	0.749428	0.0001	0.0001	0.0001	0.0001	0.509032
ENSMUST00000003386	ENSMUSG00000003299	ENSMUSP00000003386	mitochondrial ribosomal protein L4 [Source:MGI Symbol;Acc:MGI:2137210]	Mrpl4	66163	protein_coding	9:21002738-21008839(+)	155.386	88.8132	101.766	66.0084	50.9677	53.2675	45.112	30.3699	60.6596	56.3052
ENSMUST00000003395	ENSMUSG00000032177	ENSMUSP00000003395	"phosphodiesterase 4A, cAMP specific [Source:MGI Symbol;Acc:MGI:99558]"	Pde4a	18577	protein_coding	9:21196705-21211627(+)	0.0001	0.0001	0.030294	0.0001	0.016749	0.008403	0.100684	0.094894	0.039069	0.100594
ENSMUST00000003397	ENSMUSG00000003309	ENSMUSP00000003397	"adaptor protein complex AP-1, mu 2 subunit [Source:MGI Symbol;Acc:MGI:1336974]"	Ap1m2	11768	protein_coding	9:21295461-21312311(-)	0.0001	0.0001	0.0001	0.0001	0.0001	0.0001	0.0001	0.0001	0.0001	0.0001
ENSMUST00000003404	ENSMUSG00000003316	ENSMUSP00000003404	golgi apparatus protein 1 [Source:MGI Symbol;Acc:MGI:104967]	Glg1	20340	protein_coding	8:111157898-111259216(-)	0.0001	0.0001	0.0001	0.0001	0.0001	0.0001	0.0001	0.0001	0.0001	0.0001
ENSMUST00000003413	ENSMUSG00000061126	ENSMUSP00000003413	"cytochrome P450, family 4, subfamily f, polypeptide 39 [Source:MGI Symbol;Acc:MGI:2445210]"	Cyp4f39	320997	protein_coding	17:32468462-32492479(+)	0.0001	0.0001	0.0001	0.0001	0.0001	0.0001	0.0001	0.0001	0.0001	0.0001
ENSMUST00000003416	ENSMUSG00000048440	ENSMUSP00000003416	"cytochrome P450, family 4, subfamily f, polypeptide 16 [Source:MGI Symbol;Acc:MGI:1917351]"	Cyp4f16	70101	protein_coding	17:32536569-32551797(+)	2.97775	1.75246	2.86129	1.97319	0.54517	0.643208	1.44862	0.0001	0.4029	1.87566
ENSMUST00000003433	ENSMUSG00000020190	ENSMUSP00000003433	MAP kinase-interacting serine/threonine kinase 2 [Source:MGI Symbol;Acc:MGI:894279]	Mknk2	17347	protein_coding	10:80665332-80671976(-)	68.2644	84.8734	51.0629	134.259	73.8793	23.9586	16.6078	8.07431	24.6743	21.6564
ENSMUST00000003434	ENSMUSG00000003344	ENSMUSP00000003434	BTB (POZ) domain containing 2 [Source:MGI Symbol;Acc:MGI:1933831]	Btbd2	208198	protein_coding	10:80642617-80657071(-)	7.54084	10.4906	7.74686	7.61165	4.60829	2.87818	6.52502	1.92991	3.14551	4.9449
ENSMUST00000003436	ENSMUSG00000003346	ENSMUSP00000003436	abhydrolase domain containing 17A [Source:MGI Symbol;Acc:MGI:106388]	Abhd17a	216169	protein_coding	10:80583654-80590341(-)	98.485	21.5072	52.8017	34.2308	14.6504	15.6511	10.1324	7.04014	24.7325	25.7045
ENSMUST00000003438	ENSMUSG00000003348	ENSMUSP00000003438	MOB kinase activator 3A [Source:MGI Symbol;Acc:MGI:3050117]	Mob3a	208228	protein_coding	10:80685253-80701855(-)	6.35511	3.49065	3.74833	9.20631	5.6502	1.70905	2.2881	1.93368	3.29906	5.02559
ENSMUST00000003442	ENSMUSG00000003352	ENSMUSP00000003442	"calcium channel, voltage-dependent, beta 3 subunit [Source:MGI Symbol;Acc:MGI:103307]"	Cacnb3	12297	protein_coding	15:98634767-98644529(+)	0.056595	0.379129	0.0001	0.363774	0.401563	0.297332	0.089746	0.0001	0.420597	0.029562
ENSMUST00000003444	ENSMUSG00000003354	ENSMUSP00000003444	coiled-coil domain containing 65 [Source:MGI Symbol;Acc:MGI:2146001]	Ccdc65	105833	protein_coding	15:98708207-98723336(+)	0.067574	0.086106	0.0001	0.0001	0.047143	0.0001	0.030178	0.034622	0.0001	0.0001
ENSMUST00000003445	ENSMUSG00000003355	ENSMUSP00000003445	FK506 binding protein 11 [Source:MGI Symbol;Acc:MGI:1913370]	Fkbp11	66120	protein_coding	15:98724370-98728198(-)	0.693788	0.0001	0.0001	0.532601	0.531465	0.264935	0.232157	0.0001	0.108216	0.051667
ENSMUST00000003450	ENSMUSG00000003360	ENSMUSP00000003450	DEAD (Asp-Glu-Ala-Asp) box polypeptide 23 [Source:MGI Symbol;Acc:MGI:1921601]	Ddx23	74351	protein_coding	15:98645134-98662889(-)	11.7731	11.5499	14.2379	20.6244	13.521	8.15365	17.7424	17.8209	11.05	12.2036
ENSMUST00000003451	ENSMUSG00000054855	ENSMUSP00000003451	Rho family GTPase 1 [Source:MGI Symbol;Acc:MGI:2444878]	Rnd1	223881	protein_coding	15:98669205-98677461(-)	2.35508	1.43148	1.58472	7.28155	2.26708	0.637849	0.762372	0.515997	1.01386	3.67384
ENSMUST00000003459	ENSMUSG00000020437	ENSMUSP00000003459	myosin IG [Source:MGI Symbol;Acc:MGI:1927091]	Myo1g	246177	protein_coding	11:6506548-6520958(-)	1.43783	0.786452	0.816544	4.14747	2.41088	0.137972	0.24062	0.102855	0.808258	2.18689
ENSMUST00000003461	ENSMUSG00000020456	ENSMUSP00000003461	oxoglutarate (alpha-ketoglutarate) dehydrogenase (lipoamide) [Source:MGI Symbol;Acc:MGI:1098267]	Ogdh	18293	protein_coding	11:6291633-6356642(+)	641.287	218.063	499.273	371.086	390.932	324.496	536.839	505.522	211.926	440.279
ENSMUST00000003468	ENSMUSG00000003378	ENSMUSP00000003468	"glutamate receptor, ionotropic, kainate 5 (gamma 2) [Source:MGI Symbol;Acc:MGI:95818]"	Grik5	14809	protein_coding	7:25009849-25072292(-)	8.45506	9.82617	6.75078	9.61932	4.07657	3.03673	3.26613	3.82441	5.30087	3.57996
ENSMUST00000003469	ENSMUSG00000003379	ENSMUSP00000003469	CD79A antigen (immunoglobulin-associated alpha) [Source:MGI Symbol;Acc:MGI:101774]	Cd79a	12518	protein_coding	7:24897381-24902197(+)	0.299436	0.122512	0.123517	0.915952	0.053104	0.076182	0.233049	0.054801	0.116846	0.267585
ENSMUST00000003493	ENSMUSG00000003402	ENSMUSP00000003493	protein kinase C substrate 80K-H [Source:MGI Symbol;Acc:MGI:107877]	Prkcsh	19089	protein_coding	9:22003018-22014222(+)	18.2951	11.8979	18.1501	11.3234	9.20785	10.8282	24.6774	14.5565	8.10759	9.79325
ENSMUST00000003501	ENSMUSG00000003410	ENSMUSP00000003501	ELAV like RNA binding protein 3 [Source:MGI Symbol;Acc:MGI:109157]	Elavl3	15571	protein_coding	9:22015005-22052010(-)	0.668528	0.453833	0.167224	0.479205	0.371895	0.102155	0.274223	0.325066	0.222636	0.288185
ENSMUST00000003502	ENSMUSG00000003411	ENSMUSP00000003502	"RAB3B, member RAS oncogene family [Source:MGI Symbol;Acc:MGI:1917158]"	Rab3b	69908	protein_coding	4:108890290-108941188(+)	0.062341	0.0001	0.321241	0.476663	0.007907	0.0001	0.0001	0.159263	0.0001	0.046122
ENSMUST00000003509	ENSMUSG00000003418	ENSMUSP00000003509	"ST8 alpha-N-acetyl-neuraminide alpha-2,8-sialyltransferase 6 [Source:MGI Symbol;Acc:MGI:2386797]"	St8sia6	241230	protein_coding	2:13651021-13794064(-)	0.249226	0.293574	0.352526	1.26455	0.694477	0.588943	0.809328	0.738864	0.420025	0.933782
ENSMUST00000003512	ENSMUSG00000003420	ENSMUSP00000003512	"Fc receptor, IgG, alpha chain transporter [Source:MGI Symbol;Acc:MGI:103017]"	Fcgrt	14132	protein_coding	7:45092990-45103851(-)	119.729	87.0072	83.254	58.4368	45.2591	41.6817	42.6087	40.5378	72.8189	47.6819
ENSMUST00000003513	ENSMUSG00000003421	ENSMUSP00000003513	nitric oxide synthase interacting protein [Source:MGI Symbol;Acc:MGI:1913644]	Nosip	66394	protein_coding	7:45062456-45078210(+)	21.3987	11.7989	13.3188	21.5146	9.65823	7.16388	9.82887	9.31392	8.89024	10.1152
ENSMUST00000003521	ENSMUSG00000003429	ENSMUSP00000003521	ribosomal protein S11 [Source:MGI Symbol;Acc:MGI:1351329]	Rps11	27207	protein_coding	7:45122379-45124439(-)	340.378	230.845	347.414	275.28	166.512	231.244	119.912	90.8516	222.505	211.261
ENSMUST00000003527	ENSMUSG00000003435	ENSMUSP00000003527	"suppressor of Ty 5, DSIF elongation factor subunit [Source:MGI Symbol;Acc:MGI:1202400]"	Supt5	20924	protein_coding	7:28314894-28338719(-)	13.1562	1.84949	11.9417	0.975144	1.19759	8.93627	0.902408	1.26395	7.75504	12.5909
ENSMUST00000003529	ENSMUSG00000003437	ENSMUSP00000003529	"Paf1, RNA polymerase II complex component [Source:MGI Symbol;Acc:MGI:1923988]"	Paf1	54624	protein_coding	7:28392951-28399388(+)	4.14308	5.33391	11.3125	11.2575	10.1675	5.66413	11.4604	12.2695	8.09902	6.96281
ENSMUST00000003536	ENSMUSG00000003444	ENSMUSP00000003536	mediator complex subunit 29 [Source:MGI Symbol;Acc:MGI:1914474]	Med29	67224	protein_coding	7:28386146-28392708(-)	14.3677	10.836	11.1999	10.7524	8.21561	6.76278	6.29061	5.60507	8.15462	6.85082
ENSMUST00000003544	ENSMUSG00000003452	ENSMUSP00000003544	BICD cargo adaptor 1 [Source:MGI Symbol;Acc:MGI:1101760]	Bicd1	12121	protein_coding	6:149409429-149556731(+)	0.0001	0.0001	0.021813	0.0001	0.0001	0.009773	0.0001	0.0001	0.0001	0.0001
ENSMUST00000003550	ENSMUSG00000003458	ENSMUSP00000003550	nicastrin [Source:MGI Symbol;Acc:MGI:1891700]	Ncstn	59287	protein_coding	1:172066013-172082795(-)	17.1218	9.60725	14.3211	18.0411	12.4523	7.59477	15.4213	10.8091	9.25703	14.5727
ENSMUST00000003554	ENSMUSG00000007122	ENSMUSP00000003554	calsequestrin 1 [Source:MGI Symbol;Acc:MGI:1309468]	Casq1	12372	protein_coding	1:172209894-172219868(-)	11.175	0.128025	0.847577	72.3149	46.1766	0.303969	1.51582	1.14987	25.822	0.205539
ENSMUST00000003561	ENSMUSG00000003469	ENSMUSP00000003561	phytanoyl-CoA hydroxylase interacting protein [Source:MGI Symbol;Acc:MGI:1860417]	Phyhip	105653	protein_coding	14:70457476-70468832(+)	2.38466	0.450575	0.191881	0.609642	0.309268	0.05518	0.521602	0.073319	0.241274	0.437536
ENSMUST00000003568	ENSMUSG00000003476	ENSMUSP00000003568	corticotropin releasing hormone receptor 2 [Source:MGI Symbol;Acc:MGI:894312]	Crhr2	12922	protein_coding	6:55090049-55133014(-)	0.259049	0.0001	0.0001	1.11222	0.651619	0.027685	0.061972	0.0001	0.465199	0.0001
ENSMUST00000003569	ENSMUSG00000003477	ENSMUSP00000003569	indolethylamine N-methyltransferase [Source:MGI Symbol;Acc:MGI:102963]	Inmt	21743	protein_coding	6:55170626-55175043(-)	4.99793	7.98733	1.62179	9.51258	3.31021	4.67081	5.57414	2.44155	2.81143	1.67112
ENSMUST00000003572	ENSMUSG00000029777	ENSMUSP00000003572	glycyl-tRNA synthetase [Source:MGI Symbol;Acc:MGI:2449057]	Gars	353172	protein_coding	6:55038007-55079500(+)	29.1809	43.3861	44.6567	41.1851	40.5518	43.5433	47.1086	46.238	35.6557	51.6755
ENSMUST00000003574	ENSMUSG00000003484	ENSMUSP00000003574	"cytochrome P450, family 4, subfamily f, polypeptide 18 [Source:MGI Symbol;Acc:MGI:1919304]"	Cyp4f18	72054	protein_coding	8:71988482-72009626(-)	0.580588	0.269375	0.17645	1.97213	1.66198	0.180913	0.04186	0.154597	0.34261	1.73175
ENSMUST00000003575	ENSMUSG00000031799	ENSMUSP00000003575	tropomyosin 4 [Source:MGI Symbol;Acc:MGI:2449202]	Tpm4	326618	protein_coding	8:72135229-72153142(+)	15.6495	24.5787	22.8631	109.64	46.9268	24.6326	12.6273	18.3657	42.9077	62.627
ENSMUST00000003597	ENSMUSG00000003505	ENSMUSP00000003597	pregnancy specific glycoprotein 18 [Source:MGI Symbol;Acc:MGI:1347251]	Psg18	26438	protein_coding	7:18345808-18355009(-)	0.0001	0.0001	0.0001	0.0001	0.0001	0.0001	0.0001	0.0001	0.0001	0.0001
ENSMUST00000003599	ENSMUSG00000103088	ENSMUSP00000003599	"protocadherin gamma subfamily B, 6 [Source:MGI Symbol;Acc:MGI:1935197]"	Pcdhgb6	93703	protein_coding	18:37742094-37841873(+)	2.65678	0.669695	0.484527	2.6892	1.06771	0.781421	1.94573	1.29651	1.92117	0.911665
ENSMUST00000003612	ENSMUSG00000003518	ENSMUSP00000003612	dual specificity phosphatase 3 (vaccinia virus phosphatase VH1-related) [Source:MGI Symbol;Acc:MGI:1919599]	Dusp3	72349	protein_coding	11:101971143-101984799(-)	23.9589	22.7789	27.2654	55.6245	41.6693	23.6754	31.9672	36.7829	24.8248	36.5949
ENSMUST00000003620	ENSMUSG00000003526	ENSMUSP00000003620	proline dehydrogenase [Source:MGI Symbol;Acc:MGI:97770]	Prodh	19125	protein_coding	16:18071725-18089292(-)	19.4761	22.0862	13.9939	7.25606	9.72162	23.3839	15.3137	6.49032	9.14085	4.19638
ENSMUST00000003621	ENSMUSG00000003527	ENSMUSP00000003621	ess-2 splicing factor [Source:MGI Symbol;Acc:MGI:107854]	Ess2	27886	protein_coding	16:17900709-17911348(-)	2.99608	3.01512	1.93311	1.94911	1.26162	1.94801	2.67263	1.97984	2.31785	2.93854
ENSMUST00000003622	ENSMUSG00000003528	ENSMUSP00000003622	"solute carrier family 25 (mitochondrial carrier, citrate transporter), member 1 [Source:MGI Symbol;Acc:MGI:1345283]"	Slc25a1	13358	protein_coding	16:17925223-17928219(-)	882.414	172.951	625.18	204.383	283.622	104.037	473.928	314.02	111.783	313.352
ENSMUST00000003628	ENSMUSG00000003534	ENSMUSP00000003628	"discoidin domain receptor family, member 1 [Source:MGI Symbol;Acc:MGI:99216]"	Ddr1	12305	protein_coding	17:35681570-35704139(-)	0.0001	0.0001	0.0001	0.0001	0.0001	0.0001	0.0001	0.0001	0.0001	0.0001
ENSMUST00000003635	ENSMUSG00000003541	ENSMUSP00000003635	immediate early response 3 [Source:MGI Symbol;Acc:MGI:104814]	Ier3	15937	protein_coding	17:35821684-35822923(+)	58.8148	15.3865	17.056	37.3592	22.6543	5.10187	16.2663	5.24125	35.9081	21.4339
ENSMUST00000003640	ENSMUSG00000003545	ENSMUSP00000003640	FBJ osteosarcoma oncogene B [Source:MGI Symbol;Acc:MGI:95575]	Fosb	14282	protein_coding	7:19302696-19310051(-)	34.5093	22.235	13.2116	220.418	48.2004	6.21589	4.22319	0.079912	14.5028	37.2083
ENSMUST00000003642	ENSMUSG00000003546	ENSMUSP00000003642	kinesin light chain 4 [Source:MGI Symbol;Acc:MGI:1922014]	Klc4	74764	protein_coding	17:46630631-46645144(-)	24.5004	7.08906	22.2056	17.1472	9.10177	3.92299	14.5447	11.5307	11.4582	10.5676
ENSMUST00000003643	ENSMUSG00000030399	ENSMUSP00000003643	"creatine kinase, muscle [Source:MGI Symbol;Acc:MGI:88413]"	Ckm	12715	protein_coding	7:19411063-19421584(+)	0.0001	0.0001	0.0001	11.6784	2.53097	0.0001	0.0001	0.0001	0.0001	0.0001
ENSMUST00000003645	ENSMUSG00000003549	ENSMUSP00000003645	"excision repair cross-complementing rodent repair deficiency, complementation group 1 [Source:MGI Symbol;Acc:MGI:95412]"	Ercc1	13870	protein_coding	7:19344778-19356524(+)	8.91118	7.7709	4.06045	9.21035	5.19725	5.28505	1.66977	1.63736	4.28915	5.02042
ENSMUST00000003655	ENSMUSG00000003559	ENSMUSP00000003655	arsenic (+3 oxidation state) methyltransferase [Source:MGI Symbol;Acc:MGI:1929882]	As3mt	57344	protein_coding	19:46707458-46741095(+)	0.891507	1.51415	3.00137	5.82725	1.58892	1.37834	3.42342	2.82451	1.16421	3.2569
ENSMUST00000003659	ENSMUSG00000031849	ENSMUSP00000003659	cartilage oligomeric matrix protein [Source:MGI Symbol;Acc:MGI:88469]	Comp	12845	protein_coding	8:70373558-70382066(+)	0.0001	0.038796	0.061676	0.283503	0.0001	0.0001	0.033933	0.02729	0.034584	0.150773
ENSMUST00000003669	ENSMUSG00000003573	ENSMUSP00000003669	homer scaffolding protein 3 [Source:MGI Symbol;Acc:MGI:1347359]	Homer3	26558	protein_coding	8:70285246-70294353(+)	2.49	2.1486	0.971994	3.189	1.58725	0.458619	1.56701	1.5732	0.220765	1.02651
ENSMUST00000003677	ENSMUSG00000003581	ENSMUSP00000003677	ring finger protein 215 [Source:MGI Symbol;Acc:MGI:1918923]	Rnf215	71673	protein_coding	11:4135202-4141172(+)	8.60868	7.52985	7.7846	13.7087	5.18884	4.0768	6.5584	3.99824	6.39473	5.92521
ENSMUST00000003681	ENSMUSG00000003585	ENSMUSP00000003681	SEC14-like lipid binding 2 [Source:MGI Symbol;Acc:MGI:1915065]	Sec14l2	67815	protein_coding	11:4097039-4118831(-)	0.333593	0.115069	0.144934	0.874519	0.181063	0.07078	0.083381	0.107864	0.149231	0.184154
ENSMUST00000003687	ENSMUSG00000021253	ENSMUSP00000003687	"transforming growth factor, beta 3 [Source:MGI Symbol;Acc:MGI:98727]"	Tgfb3	21809	protein_coding	12:86056745-86079041(-)	1.71626	1.6095	1.68761	5.08917	3.04016	1.36807	1.07467	0.820294	1.73841	2.64566
ENSMUST00000003705	ENSMUSG00000003604	ENSMUSP00000003705	"apoptosis, caspase activation inhibitor [Source:MGI Symbol;Acc:MGI:1921518]"	Aven	74268	protein_coding	2:112492964-112634573(+)	1.65488	1.75717	2.48989	1.8149	1.76903	2.43672	2.25366	2.41524	1.88001	2.20451
ENSMUST00000003710	ENSMUSG00000057230	ENSMUSP00000003710	AP2 associated kinase 1 [Source:MGI Symbol;Acc:MGI:1098687]	Aak1	269774	protein_coding	6:86850053-86991864(+)	0.0001	0.066193	0.015855	0.008799	0.037795	0.002106	0.010217	0.02561	0.0001	0.009817
ENSMUST00000003714	ENSMUSG00000003617	ENSMUSP00000003714	ceruloplasmin [Source:MGI Symbol;Acc:MGI:88476]	Cp	12870	protein_coding	3:19957069-20009145(+)	0.616193	1.20939	1.20555	3.37697	3.57661	1.08147	2.31422	2.51222	1.55001	1.94005
ENSMUST00000003717	ENSMUSG00000042476	ENSMUSP00000003717	"ATP-binding cassette, sub-family B (MDR/TAP), member 4 [Source:MGI Symbol;Acc:MGI:97569]"	Abcb4	18670	protein_coding	5:8893717-8959226(+)	0.374804	0.858183	0.72825	3.67967	2.17381	0.935196	1.10629	0.466972	2.10095	1.00237
ENSMUST00000003720	ENSMUSG00000003623	ENSMUSP00000003720	carnitine O-octanoyltransferase [Source:MGI Symbol;Acc:MGI:1921364]	Crot	74114	protein_coding	5:8966033-8997324(-)	4.06887	6.06357	7.47006	8.73769	8.30824	8.87221	28.6235	20.8623	6.19305	11.401
ENSMUST00000003726	ENSMUSG00000024002	ENSMUSP00000003726	bromodomain containing 4 [Source:MGI Symbol;Acc:MGI:1888520]	Brd4	57261	protein_coding	17:32196274-32284097(-)	6.33525	5.7497	5.83252	13.5063	2.71359	4.36507	0.970809	0.858903	5.38814	6.8223
ENSMUST00000003741	ENSMUSG00000003644	ENSMUSP00000003741	ribosomal protein S6 kinase polypeptide 1 [Source:MGI Symbol;Acc:MGI:104558]	Rps6ka1	20111	protein_coding	4:133847294-133887784(-)	0.0001	0.0001	0.0001	0.0001	0.0001	0.0001	0.0001	0.0001	0.0001	0.0001
ENSMUST00000003754	ENSMUSG00000003657	ENSMUSP00000003754	calbindin 2 [Source:MGI Symbol;Acc:MGI:101914]	Calb2	12308	protein_coding	8:110142538-110168206(-)	0.458127	0.0001	0.0001	0.11028	0.028274	0.169304	0.0001	0.0001	0.0001	0.0001
ENSMUST00000003759	ENSMUSG00000003662	ENSMUSP00000003759	cytosolic iron-sulfur protein assembly 1 [Source:MGI Symbol;Acc:MGI:1346998]	Ciao1	26371	protein_coding	2:127240938-127247816(-)	20.0903	13.2935	16.7419	15.7262	13.7324	11.3301	15.6445	15.027	10.1539	11.8601
ENSMUST00000003762	ENSMUSG00000003665	ENSMUSP00000003762	hyaluronan synthase 1 [Source:MGI Symbol;Acc:MGI:106590]	Has1	15116	protein_coding	17:17843323-17855188(-)	0.429218	0.315317	0.302198	5.11452	0.659583	0.070759	0.0001	0.0001	0.368081	1.09781
ENSMUST00000003777	ENSMUSG00000003680	ENSMUSP00000003777	TATA-box binding protein associated factor 6 like [Source:MGI Symbol;Acc:MGI:2444957]	Taf6l	225895	protein_coding	19:8774529-8783999(-)	2.27818	1.36376	0.696083	1.34219	1.3519	0.057616	1.15793	0.519868	0.9566	0.904452
ENSMUST00000003808	ENSMUSG00000038508	ENSMUSP00000003808	growth differentiation factor 15 [Source:MGI Symbol;Acc:MGI:1346047]	Gdf15	23886	protein_coding	8:70629393-70632095(-)	0.872627	0.431387	0.413532	18.7759	8.53191	0.156414	0.022188	0.368216	1.0074	6.91179
ENSMUST00000003818	ENSMUSG00000003721	ENSMUSP00000003818	insulin induced gene 2 [Source:MGI Symbol;Acc:MGI:1920249]	Insig2	72999	protein_coding	1:121304353-121328024(-)	3.74331	5.22771	5.8709	9.48658	9.51023	7.52963	12.2217	10.0234	5.87386	8.76071
ENSMUST00000003826	ENSMUSG00000032269	ENSMUSP00000003826	5-hydroxytryptamine (serotonin) receptor 3A [Source:MGI Symbol;Acc:MGI:96282]	Htr3a	15561	protein_coding	9:48899214-48911099(-)	0.0001	0.0001	0.0001	0.0001	0.0001	0.0001	0.0001	0.0001	0.0001	0.0001
ENSMUST00000003828	ENSMUSG00000003731	ENSMUSP00000003828	karyopherin (importin) alpha 6 [Source:MGI Symbol;Acc:MGI:1100836]	Kpna6	16650	protein_coding	4:129647484-129662479(-)	0.0001	0.0001	0.0001	0.0001	0.0001	0.0001	0.006102	0.008875	0.008632	0.017409
ENSMUST00000003843	ENSMUSG00000003746	ENSMUSP00000003843	"mannosidase 1, alpha [Source:MGI Symbol;Acc:MGI:104677]"	Man1a	17155	protein_coding	10:53904785-54075796(-)	0.963543	1.58653	0.732745	4.89645	4.31544	1.46923	2.081	2.33521	1.81755	2.812
ENSMUST00000003850	ENSMUSG00000003752	ENSMUSP00000003850	"inositol 1,4,5-trisphosphate 3-kinase C [Source:MGI Symbol;Acc:MGI:2442554]"	Itpkc	233011	protein_coding	7:27207172-27228628(-)	3.92326	1.49565	2.73573	4.40708	5.72026	0.998058	2.5113	2.03504	1.86371	2.58897
ENSMUST00000003857	ENSMUSG00000089832	ENSMUSP00000003857	Sh3kbp1 binding protein 1 [Source:MGI Symbol;Acc:MGI:2385803]	Shkbp1	192192	protein_coding	7:27342133-27356019(-)	6.33955	0.062482	2.45721	3.27481	2.42293	1.9024	2.75258	2.26131	3.00395	3.17591
ENSMUST00000003860	ENSMUSG00000003762	ENSMUSP00000003860	coenzyme Q8B [Source:MGI Symbol;Acc:MGI:1924139]	Coq8b	76889	protein_coding	7:27233023-27257950(+)	20.9242	8.48053	10.7753	9.85006	15.9736	8.12518	7.8472	9.12224	8.10079	11.3394
ENSMUST00000003870	ENSMUSG00000025025	ENSMUSP00000003870	"MAX interactor 1, dimerization protein [Source:MGI Symbol;Acc:MGI:97245]"	Mxi1	17859	protein_coding	19:53310518-53373293(+)	2.24553	1.34815	3.1523	2.94088	2.31114	1.91009	6.80223	6.06517	3.71615	3.29528
ENSMUST00000003876	ENSMUSG00000003778	ENSMUSP00000003876	bromodomain containing 8 [Source:MGI Symbol;Acc:MGI:1925906]	Brd8	78656	protein_coding	18:34598615-34624601(-)	1.6114	0.138646	0.081839	0.944956	1.45256	1.30261	0.794343	0.494525	1.24508	2.26275
ENSMUST00000003898	ENSMUSG00000022842	ENSMUSP00000003898	endothelin converting enzyme 2 [Source:MGI Symbol;Acc:MGI:1101356]	Ece2	107522	protein_coding	16:20629828-20645915(+)	0.0001	0.0001	0.0001	0.0001	0.258019	0.0001	0.0001	0.0001	0.0001	0.0001
ENSMUST00000003906	ENSMUSG00000003808	ENSMUSP00000003906	"phenylalanyl-tRNA synthetase, alpha subunit [Source:MGI Symbol;Acc:MGI:1913840]"	Farsa	66590	protein_coding	8:84856989-84869257(+)	6.75443	3.30935	2.69147	6.76097	4.82325	3.0755	0.817171	3.07974	4.28868	1.31211
ENSMUST00000003907	ENSMUSG00000003809	ENSMUSP00000003907	glutaryl-Coenzyme A dehydrogenase [Source:MGI Symbol;Acc:MGI:104541]	Gcdh	270076	protein_coding	8:84886393-84893917(-)	25.3065	22.8594	24.7892	15.8055	15.5901	20.2482	19.0041	14.5667	17.3837	22.636
ENSMUST00000003908	ENSMUSG00000003810	ENSMUSP00000003908	microtubule associated serine/threonine kinase 2 [Source:MGI Symbol;Acc:MGI:894676]	Mast2	17776	protein_coding	4:116306762-116463922(-)	5.64995	0.0001	1.95603	10.3642	5.83944	4.04384	2.09857	1.93075	0.073422	5.70801
ENSMUST00000003910	ENSMUSG00000003812	ENSMUSP00000003910	deoxyribonuclease II alpha [Source:MGI Symbol;Acc:MGI:1329019]	Dnase2a	13423	protein_coding	8:84908560-84911469(+)	5.19988	2.73558	4.14087	0.752689	3.20099	2.30329	2.12996	0.810849	2.24404	0.270748
ENSMUST00000003911	ENSMUSG00000003813	ENSMUSP00000003911	"RAD23 homolog A, nucleotide excision repair protein [Source:MGI Symbol;Acc:MGI:105126]"	Rad23a	19358	protein_coding	8:84834652-84840641(-)	36.7192	12.5132	21.73	23.6781	19.5067	16.712	19.3627	17.0007	9.02334	14.809
ENSMUST00000003912	ENSMUSG00000003814	ENSMUSP00000003912	calreticulin [Source:MGI Symbol;Acc:MGI:88252]	Calr	12317	protein_coding	8:84841850-84846934(-)	116.633	101.341	105.66	133.416	120.983	92.6529	97.4189	85.379	74.2273	107.813
ENSMUST00000003922	ENSMUSG00000003824	ENSMUSP00000003922	synaptonemal complex central element protein 2 [Source:MGI Symbol;Acc:MGI:1919096]	Syce2	71846	protein_coding	8:84872193-84887456(+)	0.0001	0.535861	0.139213	0.123662	0.434242	0.467989	0.304254	0.237606	0.406163	0.289872
ENSMUST00000003946	ENSMUSG00000003848	ENSMUSP00000003946	NIN1/RPN12 binding protein 1 homolog [Source:MGI Symbol;Acc:MGI:1914869]	Nob1	67619	protein_coding	8:107412489-107425049(-)	6.20639	5.56101	5.50497	5.93211	6.55315	3.59131	3.27191	2.72295	3.93496	3.59593
ENSMUST00000003947	ENSMUSG00000003849	ENSMUSP00000003947	"NAD(P)H dehydrogenase, quinone 1 [Source:MGI Symbol;Acc:MGI:103187]"	Nqo1	18104	protein_coding	8:107388225-107403206(-)	0.950256	0.578856	0.584135	4.49548	2.45228	0.275837	0.854133	0.619295	1.65053	0.939148
ENSMUST00000003961	ENSMUSG00000003863	ENSMUSP00000003961	"protein tyrosine phosphatase, receptor type, f polypeptide (PTPRF), interacting protein (liprin), alpha 3 [Source:MGI Symbol;Acc:MGI:1924037]"	Ppfia3	76787	protein_coding	7:45339127-45366801(-)	0.356806	0.0001	0.0001	0.0001	0.0001	0.0001	0.057861	0.0001	0.0001	0.188976
ENSMUST00000003964	ENSMUSG00000003865	ENSMUSP00000003964	"glycogen synthase 1, muscle [Source:MGI Symbol;Acc:MGI:101805]"	Gys1	14936	protein_coding	7:45434844-45456619(+)	101.759	51.1532	79.5	57.0825	51.89	41.7301	90.9289	64.7148	37.215	48.4499
ENSMUST00000003971	ENSMUSG00000003872	ENSMUSP00000003971	lin-7 homolog B (C. elegans) [Source:MGI Symbol;Acc:MGI:1330858]	Lin7b	22342	protein_coding	7:45367891-45370583(-)	0.17281	0.088721	0.062421	0.122993	0.037391	0.0001	0.0001	0.086735	0.0001	0.0001
ENSMUST00000003981	ENSMUSG00000003882	ENSMUSP00000003981	interleukin 7 receptor [Source:MGI Symbol;Acc:MGI:96562]	Il7r	16197	protein_coding	15:9505788-9529835(-)	0.098665	0.151436	0.077894	1.79468	1.53414	0.06484	0.061894	0.0001	0.100019	0.494323
ENSMUST00000004036	ENSMUSG00000003934	ENSMUSP00000004036	ephrin B3 [Source:MGI Symbol;Acc:MGI:109196]	Efnb3	13643	protein_coding	11:69554092-69560205(-)	0.776692	0.173889	0.204959	0.349035	0.186762	0.036841	0.230579	0.167564	0.094567	0.11538
ENSMUST00000004050	ENSMUSG00000003948	ENSMUSP00000004050	monocyte to macrophage differentiation-associated [Source:MGI Symbol;Acc:MGI:1914718]	Mmd	67468	protein_coding	11:90249476-90278589(+)	65.1451	63.24	81.414	151.18	163.997	74.9337	103.232	158.335	67.3412	183.547
ENSMUST00000004051	ENSMUSG00000003949	ENSMUSP00000004051	hepatic leukemia factor [Source:MGI Symbol;Acc:MGI:96108]	Hlf	217082	protein_coding	11:90336536-90390895(-)	4.28564	3.80527	4.47849	5.88474	3.89152	7.91198	13.2716	10.7382	4.20847	8.54372
ENSMUST00000004054	ENSMUSG00000022905	ENSMUSP00000004054	karyopherin (importin) alpha 1 [Source:MGI Symbol;Acc:MGI:103560]	Kpna1	16646	protein_coding	16:35983315-36037131(+)	3.29318	6.28717	4.78284	11.7562	13.0639	7.88905	10.302	11.9074	7.06484	8.71499
ENSMUST00000004055	ENSMUSG00000042156	ENSMUSP00000004055	DAZ interacting protein 1 [Source:MGI Symbol;Acc:MGI:1914311]	Dzip1	66573	protein_coding	14:118876258-118925387(-)	0.0001	0.0001	0.0001	0.04457	0.038095	0.0001	0.002382	0.0001	0.0001	0.0001
ENSMUST00000004057	ENSMUSG00000003955	ENSMUSP00000004057	"family with sequence similarity 162, member A [Source:MGI Symbol;Acc:MGI:1917436]"	Fam162a	70186	protein_coding	16:36043761-36071515(-)	66.5547	107.603	90.3334	90.5527	57.0567	88.6388	48.642	45.9727	94.17	72.6228
ENSMUST00000004072	ENSMUSG00000003970	ENSMUSP00000004072	ribosomal protein L8 [Source:MGI Symbol;Acc:MGI:1350927]	Rpl8	26961	protein_coding	15:76904078-76906314(+)	433.316	190.522	287.415	359.702	1.43926	149.993	0.288637	0.270457	201.068	174.48
ENSMUST00000004076	ENSMUSG00000003974	ENSMUSP00000004076	"glutamate receptor, metabotropic 3 [Source:MGI Symbol;Acc:MGI:1351340]"	Grm3	108069	protein_coding	5:9485541-9725170(-)	0.105168	0.0001	0.0001	0.021386	0.0001	0.0001	0.0001	0.0001	0.0001	0.045018
ENSMUST00000004094	ENSMUSG00000003992	ENSMUSP00000004094	single-stranded DNA binding protein 2 [Source:MGI Symbol;Acc:MGI:1914220]	Ssbp2	66970	protein_coding	13:91461050-91703429(+)	2.25124	1.24898	2.60627	2.49139	2.10584	1.22436	3.87068	3.02042	1.50442	1.48351
ENSMUST00000004097	ENSMUSG00000029705	ENSMUSP00000004097	cut-like homeobox 1 [Source:MGI Symbol;Acc:MGI:88568]	Cux1	13047	protein_coding	5:136266415-136567445(-)	0.980037	1.17998	0.961887	2.12749	1.71032	2.06078	3.2658	3.0395	1.4591	1.8134
ENSMUST00000004120	ENSMUSG00000004018	ENSMUSP00000004120	"Fanconi anemia, complementation group L [Source:MGI Symbol;Acc:MGI:1914280]"	Fancl	67030	protein_coding	11:26386135-26471876(+)	0.229824	0.517346	0.309893	0.667187	0.601592	0.570036	0.601007	0.494972	0.590846	0.753254
ENSMUST00000004133	ENSMUSG00000004031	ENSMUSP00000004133	bone morphogenic protein/retinoic acid inducible neural-specific 2 [Source:MGI Symbol;Acc:MGI:2443333]	Brinp2	240843	protein_coding	1:158245269-158356326(-)	0.053073	0.0001	0.0001	0.0001	0.0001	0.0001	0.0001	0.0001	0.0001	0.0001
ENSMUST00000004134	ENSMUSG00000004032	ENSMUSP00000004134	"glutathione S-transferase, mu 5 [Source:MGI Symbol;Acc:MGI:1309466]"	Gstm5	14866	protein_coding	3:107895821-107898686(+)	39.584	17.0267	29.4487	27.6554	18.37	18.6197	21.4153	13.5531	20.6957	23.6755
ENSMUST00000004136	ENSMUSG00000004038	ENSMUSP00000004136	"glutathione S-transferase, mu 3 [Source:MGI Symbol;Acc:MGI:106026]"	Gstm3	14864	protein_coding	3:107963696-107969283(-)	0.737311	0.118359	0.187055	0.0001	0.098215	0.0001	0.0001	0.0001	0.107392	0.281002
ENSMUST00000004137	ENSMUSG00000004035	ENSMUSP00000004137	"glutathione S-transferase, mu 7 [Source:MGI Symbol;Acc:MGI:1915562]"	Gstm7	68312	protein_coding	3:107926334-107931817(-)	9.29351	7.73414	5.56133	2.12864	3.79925	6.24203	4.63313	1.83081	3.7579	2.47271
ENSMUST00000004140	ENSMUSG00000058135	ENSMUSP00000004140	"glutathione S-transferase, mu 1 [Source:MGI Symbol;Acc:MGI:95860]"	Gstm1	14862	protein_coding	3:108012255-108017973(-)	158.646	61.3404	105.76	113.805	82.8054	51.3279	82.1448	65.9747	53.3214	85.5466
ENSMUST00000004143	ENSMUSG00000020919	ENSMUSP00000004143	signal transducer and activator of transcription 5B [Source:MGI Symbol;Acc:MGI:103035]	Stat5b	20851	protein_coding	11:100780731-100850724(-)	12.7673	0.0001	12.4785	14.4883	6.16179	4.56178	10.4416	11.3547	0.0001	7.92241
ENSMUST00000004145	ENSMUSG00000004043	ENSMUSP00000004145	signal transducer and activator of transcription 5A [Source:MGI Symbol;Acc:MGI:103036]	Stat5a	20850	protein_coding	11:100859351-100885169(+)	12.5937	3.6802	17.163	0.0001	9.73986	16.0425	22.9966	8.9455	2.59767	8.17964
ENSMUST00000004156	ENSMUSG00000004054	ENSMUSP00000004156	mitogen-activated protein kinase kinase kinase 11 [Source:MGI Symbol;Acc:MGI:1346880]	Map3k11	26403	protein_coding	19:5689037-5702865(+)	24.8515	12.5692	12.5869	23.9623	8.58099	5.33547	11.6499	10.1471	8.67555	10.3881
ENSMUST00000004172	ENSMUSG00000004070	ENSMUSP00000004172	heme oxygenase 2 [Source:MGI Symbol;Acc:MGI:109373]	Hmox2	15369	protein_coding	16:4726363-4766742(+)	30.1499	30.7925	32.1158	24.9216	26.2283	27.5116	23.073	27.1645	20.1971	22.8227
ENSMUST00000004173	ENSMUSG00000004071	ENSMUSP00000004173	cell death inducing Trp53 target 1 [Source:MGI Symbol;Acc:MGI:1913876]	Cdip1	66626	protein_coding	16:4765461-4789990(-)	27.9249	10.5607	22.0478	29.1338	24.6983	13.4882	18.1832	21.2135	12.6437	25.8
ENSMUST00000004200	ENSMUSG00000004096	ENSMUSP00000004200	CWC15 spliceosome-associated protein [Source:MGI Symbol;Acc:MGI:1913320]	Cwc15	66070	protein_coding	9:14500617-14510577(+)	20.2263	30.782	36.1014	44.6258	38.9731	32.7879	36.1371	36.4769	36.097	37.0775
ENSMUST00000004201	ENSMUSG00000004098	ENSMUSP00000004201	"collagen, type V, alpha 3 [Source:MGI Symbol;Acc:MGI:1858212]"	Col5a3	53867	protein_coding	9:20770050-20815067(-)	9.94773	5.57161	6.80094	30.089	12.6789	2.49921	4.74317	6.98536	6.24392	15.932
ENSMUST00000004202	ENSMUSG00000004099	ENSMUSP00000004202	DNA methyltransferase (cytosine-5) 1 [Source:MGI Symbol;Acc:MGI:94912]	Dnmt1	13433	protein_coding	9:20907209-20952979(-)	0.0001	0.090468	0.013569	6.57808	0.139139	1.06086	3.68722	2.67113	0.022597	3.43412
ENSMUST00000004203	ENSMUSG00000004100	ENSMUSP00000004203	peter pan homolog [Source:MGI Symbol;Acc:MGI:2178445]	Ppan	235036	protein_coding	9:20888175-20892178(+)	8.82275	7.40536	6.28894	8.00626	5.72138	3.75427	2.93825	3.57674	5.39832	4.90805
ENSMUST00000004206	ENSMUSG00000070319	ENSMUSP00000004206	"eukaryotic translation initiation factor 3, subunit G [Source:MGI Symbol;Acc:MGI:1858258]"	Eif3g	53356	protein_coding	9:20894349-20898623(-)	57.9749	31.8857	44.4427	43.8899	38.0636	23.7276	27.0905	26.9557	31.4105	28.6679
ENSMUST00000004208	ENSMUSG00000004105	ENSMUSP00000004208	angiopoietin-like 2 [Source:MGI Symbol;Acc:MGI:1347002]	Angptl2	26360	protein_coding	2:33216069-33247717(+)	49.2917	27.1715	30.863	42.1953	25.5094	15.3974	35.3627	32.9388	26.6862	35.2437
ENSMUST00000004214	ENSMUSG00000004110	ENSMUSP00000004214	"calcium channel, voltage-dependent, R type, alpha 1E subunit [Source:MGI Symbol;Acc:MGI:106217]"	Cacna1e	12290	protein_coding	1:154392519-154725920(-)	0.0001	0.0001	0.0001	0.0001	0.0001	0.0001	0.0001	0.0001	0.0001	0.0001
ENSMUST00000004222	ENSMUSG00000022702	ENSMUSP00000004222	histone cell cycle regulator [Source:MGI Symbol;Acc:MGI:99430]	Hira	15260	protein_coding	16:18877066-18970309(+)	2.24531	1.69285	2.53367	5.12266	2.79682	2.19509	3.29623	2.85743	1.97157	3.13755
ENSMUST00000004232	ENSMUSG00000074207	ENSMUSP00000004232	alcohol dehydrogenase 1 (class I) [Source:MGI Symbol;Acc:MGI:87921]	Adh1	11522	protein_coding	3:138277494-138290698(+)	120.971	58.2016	87.0646	89.0417	52.6313	53.737	73.8651	56.3377	62.9874	71.4713
ENSMUST00000004281	ENSMUSG00000028630	ENSMUSP00000004281	dual-specificity tyrosine-(Y)-phosphorylation regulated kinase 2 [Source:MGI Symbol;Acc:MGI:1330301]	Dyrk2	69181	protein_coding	10:118855603-118869149(-)	4.27764	4.89767	4.2677	7.7908	7.88579	5.61525	10.8398	8.92451	5.321	5.88061
ENSMUST00000004294	ENSMUSG00000004187	ENSMUSP00000004294	kinesin family member C2 [Source:MGI Symbol;Acc:MGI:109187]	Kifc2	16581	protein_coding	15:76660566-76668196(+)	4.30613	0.069976	0.400361	0.11789	2.41068	0.96861	0.696035	1.09099	0.0001	0.362153
ENSMUST00000004316	ENSMUSG00000004207	ENSMUSP00000004316	prosaposin [Source:MGI Symbol;Acc:MGI:97783]	Psap	19156	protein_coding	10:60277628-60302597(+)	232.206	69.7717	63.8289	83.2114	87.6878	42.8608	217.106	176.85	24.5103	178.466
ENSMUST00000004326	ENSMUSG00000031398	ENSMUSP00000004326	plexin A3 [Source:MGI Symbol;Acc:MGI:107683]	Plxna3	18846	protein_coding	X:74329066-74344689(+)	0.154236	0.168794	0.148157	0.339628	0.194158	0.066711	0.218805	0.175152	0.142759	0.270768
ENSMUST00000004327	ENSMUSG00000031400	ENSMUSP00000004327	glucose-6-phosphate dehydrogenase X-linked [Source:MGI Symbol;Acc:MGI:105979]	G6pdx	14381	protein_coding	X:74409483-74429194(-)	112.198	34.564	96.6568	40.8488	70.4388	64.0081	121.149	84.7699	32.8771	55.8359
ENSMUST00000004330	ENSMUSG00000004221	ENSMUSP00000004330	inhibitor of kappaB kinase gamma [Source:MGI Symbol;Acc:MGI:1338074]	Ikbkg	16151	protein_coding	X:74424612-74453778(+)	0.022001	0.0001	0.0001	2.3482	0.601549	0.0001	1.89546	0.0001	0.0001	0.0001
ENSMUST00000004340	ENSMUSG00000004231	ENSMUSP00000004340	paired box 2 [Source:MGI Symbol;Acc:MGI:97486]	Pax2	18504	protein_coding	19:44757394-44837871(+)	0.0001	0.0001	0.0001	0.0001	0.0001	0.0001	0.0001	0.0001	0.0001	0.0001
ENSMUST00000004343	ENSMUSG00000004233	ENSMUSP00000004343	tryptophanyl tRNA synthetase 2 (mitochondrial) [Source:MGI Symbol;Acc:MGI:1917810]	Wars2	70560	protein_coding	3:99141068-99220203(+)	1.42483	1.52434	1.43579	2.1548	1.80024	1.75547	1.983	2.39694	1.43815	2.0705
ENSMUST00000004375	ENSMUSG00000004264	ENSMUSP00000004375	prohibitin 2 [Source:MGI Symbol;Acc:MGI:102520]	Phb2	12034	protein_coding	6:124712336-124716950(+)	245.019	122.937	165.387	135.98	104.581	118.187	51.5086	38.7676	134.679	121.276
ENSMUST00000004377	ENSMUSG00000004266	ENSMUSP00000004377	"protein tyrosine phosphatase, non-receptor type 6 [Source:MGI Symbol;Acc:MGI:96055]"	Ptpn6	15170	protein_coding	6:124720707-124738625(-)	0.110853	0.019243	0.100224	0.254221	0.192266	0.0001	0.0001	0.29844	0.754401	0.0001
ENSMUST00000004378	ENSMUSG00000004267	ENSMUSP00000004378	"enolase 2, gamma neuronal [Source:MGI Symbol;Acc:MGI:95394]"	Eno2	13807	protein_coding	6:124760055-124769673(-)	3.33363	0.515521	0.058663	0.613093	0.36733	0.138231	0.039447	0.083591	0.0001	0.522469
ENSMUST00000004379	ENSMUSG00000004268	ENSMUSP00000004379	EMG1 N1-specific pseudouridine methyltransferase [Source:MGI Symbol;Acc:MGI:1315195]	Emg1	14791	protein_coding	6:124704381-124712178(-)	42.9371	30.7328	38.8265	33.951	23.9646	25.0443	14.4047	13.6037	27.5198	24.4748
ENSMUST00000004381	ENSMUSG00000004270	ENSMUSP00000004381	lysophosphatidylcholine acyltransferase 3 [Source:MGI Symbol;Acc:MGI:1315211]	Lpcat3	14792	protein_coding	6:124663027-124704418(+)	11.5472	12.6728	9.67828	4.92107	26.144	5.84609	11.1353	12.1089	16.6301	9.45172
ENSMUST00000004389	ENSMUSG00000072772	ENSMUSP00000004389	"gene rich cluster, C10 gene [Source:MGI Symbol;Acc:MGI:1315201]"	Grcc10	14790	protein_coding	6:124739183-124741374(-)	198.778	98.1893	144.364	94.3145	62.2274	94.8821	42.8589	33.5072	103.683	81.38
ENSMUST00000004392	ENSMUSG00000029771	ENSMUSP00000004392	interferon regulatory factor 5 [Source:MGI Symbol;Acc:MGI:1350924]	Irf5	27056	protein_coding	6:29526625-29537319(+)	2.13779	0.0001	0.0001	8.89653	5.16834	0.0001	0.0001	0.0001	1.73227	4.48834
ENSMUST00000004396	ENSMUSG00000004285	ENSMUSP00000004396	"ATPase, H+ transporting, lysosomal V1 subunit F [Source:MGI Symbol;Acc:MGI:1913394]"	Atp6v1f	66144	protein_coding	6:29467718-29470512(+)	105.072	56.325	82.818	62.5022	45.052	54.8028	19.9496	22.7544	57.5466	53.5292
ENSMUST00000004428	ENSMUSG00000004317	ENSMUSP00000004428	"chloride channel, voltage-sensitive 5 [Source:MGI Symbol;Acc:MGI:99486]"	Clcn5	12728	protein_coding	X:7153810-7188714(-)	0.126864	0.143097	0.123985	0.661053	0.876561	0.356013	0.0001	0.506026	0.307606	0.569967
ENSMUST00000004430	ENSMUSG00000004319	ENSMUSP00000004430	"chloride channel, voltage-sensitive 3 [Source:MGI Symbol;Acc:MGI:103555]"	Clcn3	12725	protein_coding	8:60911923-60983239(-)	0.582484	0.0001	0.188719	0.211178	0.400177	0.113718	1.29026	1.01437	0.038367	0.281232
ENSMUST00000004453	ENSMUSG00000004341	ENSMUSP00000004453	glutathione peroxidase 6 [Source:MGI Symbol;Acc:MGI:1922762]	Gpx6	75512	protein_coding	13:21312125-21319624(+)	0.0001	0.0001	0.0001	0.0001	0.0001	0.0001	0.0001	0.0001	0.0001	0.0001
ENSMUST00000004470	ENSMUSG00000004356	ENSMUSP00000004470	UTP20 small subunit processome component [Source:MGI Symbol;Acc:MGI:1917933]	Utp20	70683	protein_coding	10:88746607-88826804(-)	0.447981	0.771184	0.707121	2.13822	1.90369	1.18623	3.13631	2.81834	1.06173	1.61517
ENSMUST00000004473	ENSMUSG00000004359	ENSMUSP00000004473	Spi-C transcription factor (Spi-1/PU.1 related) [Source:MGI Symbol;Acc:MGI:1341168]	Spic	20728	protein_coding	10:88674772-88683023(-)	0.146496	0.0001	0.219415	0.889691	0.419784	0.0001	0.025511	0.047605	0.322947	0.272787
ENSMUST00000004480	ENSMUSG00000004366	ENSMUSP00000004480	somatostatin [Source:MGI Symbol;Acc:MGI:98326]	Sst	20604	protein_coding	16:23889573-23890958(-)	2.44489	0.38286	0.0001	0.321857	0.571909	0.0001	0.0001	0.0001	0.170066	0.159992
ENSMUST00000004494	ENSMUSG00000031622	ENSMUSP00000004494	"transcriptional regulator, SIN3B (yeast) [Source:MGI Symbol;Acc:MGI:107158]"	Sin3b	20467	protein_coding	8:72723288-72758201(+)	8.71714	6.45321	7.52336	18.248	4.73332	3.05142	12.0325	8.44979	10.6369	8.80619
ENSMUST00000004497	ENSMUSG00000004383	ENSMUSP00000004497	LARGE xylosyl- and glucuronyltransferase 1 [Source:MGI Symbol;Acc:MGI:1342270]	Large1	16795	protein_coding	8:72814599-73352556(-)	0.0001	0.042832	1.72218	2.42949	1.21195	2.05325	1.31978	1.73008	0.0001	3.48083
ENSMUST00000004505	ENSMUSG00000020447	ENSMUSP00000004505	NPC1 like intracellular cholesterol transporter 1 [Source:MGI Symbol;Acc:MGI:2685089]	Npc1l1	237636	protein_coding	11:6211013-6230143(-)	0.044376	0.023221	0.045259	0.145115	0.089021	0.0001	0.065545	0.062052	0.048914	0.051074
ENSMUST00000004507	ENSMUSG00000004393	ENSMUSP00000004507	DEAD (Asp-Glu-Ala-Asp) box polypeptide 56 [Source:MGI Symbol;Acc:MGI:1277172]	Ddx56	52513	protein_coding	11:6258919-6267772(-)	17.5505	7.471	12.4064	12.5204	10.677	6.56341	7.60877	5.48065	9.17912	9.32949
ENSMUST00000004508	ENSMUSG00000004394	ENSMUSP00000004508	transmembrane p24 trafficking protein 4 [Source:MGI Symbol;Acc:MGI:1915070]	Tmed4	103694	protein_coding	11:6270369-6274870(-)	36.2251	19.1675	32.6731	26.0091	23.4391	20.3312	27.5139	19.5955	19.9872	20.3537
ENSMUST00000004554	ENSMUSG00000012848	ENSMUSP00000004554	ribosomal protein S5 [Source:MGI Symbol;Acc:MGI:1097682]	Rps5	20103	protein_coding	7:12922290-12926686(+)	286.308	166.798	163.337	232.272	111.823	126.594	66.5187	60.4262	191.706	85.7395
ENSMUST00000004560	ENSMUSG00000004446	ENSMUSP00000004560	BH3 interacting domain death agonist [Source:MGI Symbol;Acc:MGI:108093]	Bid	12122	protein_coding	6:120892854-120916853(-)	0.742545	0.0001	0.867534	2.55913	1.34278	0.259406	1.21684	0.667163	0.0001	0.0001
ENSMUST00000004565	ENSMUSG00000004451	ENSMUSP00000004565	v-ral simian leukemia viral oncogene B [Source:MGI Symbol;Acc:MGI:1927244]	Ralb	64143	protein_coding	1:119470305-119504794(-)	14.4219	9.14082	13.8418	22.3116	16.2485	10.1283	15.0553	12.721	10.7905	15.6491
ENSMUST00000004574	ENSMUSG00000004460	ENSMUSP00000004574	DnaJ heat shock protein family (Hsp40) member B11 [Source:MGI Symbol;Acc:MGI:1915088]	Dnajb11	67838	protein_coding	16:22857845-22872388(+)	8.62778	13.5514	12.5544	26.0664	12.0223	10.0113	13.9632	16.1713	13.7211	15.7448
ENSMUST00000004576	ENSMUSG00000004462	ENSMUSP00000004576	TBCC domain containing 1 [Source:MGI Symbol;Acc:MGI:1917823]	Tbccd1	70573	protein_coding	16:22813214-22857669(-)	0.63365	0.671301	1.92565	3.39723	1.25724	0.310695	1.4629	1.9302	1.90751	1.74894
ENSMUST00000004587	ENSMUSG00000004473	ENSMUSP00000004587	"C-type lectin domain family 11, member a [Source:MGI Symbol;Acc:MGI:1298219]"	Clec11a	20256	protein_coding	7:44302687-44306902(-)	1.60562	0.83868	1.32283	0.948984	0.714762	0.533285	0.606173	0.328949	0.83429	0.675171
ENSMUST00000004614	ENSMUSG00000058638	ENSMUSP00000004614	zinc finger protein 110 [Source:MGI Symbol;Acc:MGI:1890378]	Zfp110	65020	protein_coding	7:12834761-12850577(+)	1.72686	3.67671	2.36509	7.0571	5.66552	4.34058	6.16697	6.1536	4.52067	3.88666
ENSMUST00000004622	ENSMUSG00000004508	ENSMUSP00000004622	growth factor receptor bound protein 2-associated protein 2 [Source:MGI Symbol;Acc:MGI:1333854]	Gab2	14389	protein_coding	7:97081586-97308946(+)	1.10488	1.7747	1.29007	3.80917	3.00973	2.09248	3.23668	3.50848	1.9401	3.48406
ENSMUST00000004634	ENSMUSG00000020142	ENSMUSP00000004634	"solute carrier family 1 (glutamate/neutral amino acid transporter), member 4 [Source:MGI Symbol;Acc:MGI:2135601]"	Slc1a4	55963	protein_coding	11:20302205-20332684(-)	0.0001	0.0001	0.0001	0.0001	0.0001	0.0001	0.467503	0.0001	0.0001	0.0001
ENSMUST00000004646	ENSMUSG00000004530	ENSMUSP00000004646	"coronin, actin binding protein 1C [Source:MGI Symbol;Acc:MGI:1345964]"	Coro1c	23790	protein_coding	5:113842436-113908758(-)	7.60609	4.3846	6.96519	16.9938	9.77136	4.06178	5.88291	6.72984	5.79353	11.1525
ENSMUST00000004655	ENSMUSG00000004540	ENSMUSP00000004655	pregnancy specific glycoprotein 17 [Source:MGI Symbol;Acc:MGI:1347250]	Psg17	26437	protein_coding	7:18813937-18821607(-)	0.0001	0.0001	0.0001	0.0001	0.0001	0.017677	0.0001	0.0001	0.0001	0.0001
ENSMUST00000004657	ENSMUSG00000004542	ENSMUSP00000004657	pregnancy specific glycoprotein 19 [Source:MGI Symbol;Acc:MGI:1347252]	Psg19	26439	protein_coding	7:18789567-18798510(-)	0.0001	0.0001	0.0001	0.0001	0.0001	0.0001	0.0001	0.0001	0.0001	0.0001
ENSMUST00000004673	ENSMUSG00000004558	ENSMUSP00000004673	N-myc downstream regulated gene 2 [Source:MGI Symbol;Acc:MGI:1352498]	Ndrg2	29811	protein_coding	14:51905271-51913430(-)	142.259	70.9951	123.327	116.882	108.03	119.54	119.921	97.5985	73.8646	98.0521
ENSMUST00000004681	ENSMUSG00000004565	ENSMUSP00000004681	patatin-like phospholipase domain containing 6 [Source:MGI Symbol;Acc:MGI:1354723]	Pnpla6	50767	protein_coding	8:3515384-3544267(+)	0.0001	0.0001	3.86	0.002724	0.0001	0.838064	0.197057	0.404854	0.955139	0.0001
ENSMUST00000004683	ENSMUSG00000004567	ENSMUSP00000004683	mucolipin 1 [Source:MGI Symbol;Acc:MGI:1890498]	Mcoln1	94178	protein_coding	8:3500457-3515232(+)	20.7546	11.2368	16.173	13.4201	12.2789	8.70704	10.8285	9.97055	8.21586	10.6038
ENSMUST00000004684	ENSMUSG00000004568	ENSMUSP00000004684	rho/rac guanine nucleotide exchange factor (GEF) 18 [Source:MGI Symbol;Acc:MGI:2142567]	Arhgef18	102098	protein_coding	8:3393038-3456601(+)	4.09089	0.0001	3.9663	0.0001	2.63844	2.40403	6.32415	5.91381	1.10418	3.20663
ENSMUST00000004686	ENSMUSG00000069633	ENSMUSP00000004686	peroxisomal biogenesis factor 11 gamma [Source:MGI Symbol;Acc:MGI:1920905]	Pex11g	69129	protein_coding	8:3457105-3467680(-)	8.58406	5.96828	6.45026	4.66468	3.61819	5.55655	4.73196	3.39972	4.20911	4.39411
ENSMUST00000004715	ENSMUSG00000061778	ENSMUSP00000004715	motile sperm domain containing 2 [Source:MGI Symbol;Acc:MGI:1924013]	Mospd2	76763	protein_coding	X:164938209-164980335(-)	0.105036	0.134604	0.505799	2.15058	0.454671	0.696435	1.20396	1.91189	0.486212	1.03117
ENSMUST00000004728	ENSMUSG00000004609	ENSMUSP00000004728	CD33 antigen [Source:MGI Symbol;Acc:MGI:99440]	Cd33	12489	protein_coding	7:43527995-43533101(-)	0.023114	0.0001	0.0001	0.0001	0.0001	0.0001	0.0001	0.0001	0.0001	0.048927
ENSMUST00000004729	ENSMUSG00000004610	ENSMUSP00000004729	"electron transferring flavoprotein, beta polypeptide [Source:MGI Symbol;Acc:MGI:106098]"	Etfb	110826	protein_coding	7:43444083-43457800(+)	1112.47	667.258	1277.26	753.368	387.543	819.778	293.368	200.47	769.598	699.352
ENSMUST00000004732	ENSMUSG00000118560	ENSMUSP00000004732	lens intrinsic membrane protein 2 [Source:MGI Symbol;Acc:MGI:104698]	Lim2	233187	protein_coding	7:43430088-43435996(+)	0.0001	0.0001	0.0001	0.0001	0.0001	0.0001	0.0001	0.0001	0.0001	0.0001
ENSMUST00000004745	ENSMUSG00000004626	ENSMUSP00000004745	syntaxin binding protein 2 [Source:MGI Symbol;Acc:MGI:107370]	Stxbp2	20911	protein_coding	8:3631170-3642795(+)	19.5309	9.68564	1.69671	1.90752	10.8197	0.910477	2.67269	0.811971	3.09841	0.789551
ENSMUST00000004749	ENSMUSG00000004630	ENSMUSP00000004749	Purkinje cell protein 2 (L7) [Source:MGI Symbol;Acc:MGI:97508]	Pcp2	18545	protein_coding	8:3623377-3625282(-)	0.0001	0.0001	0.0001	0.0001	0.0001	0.0001	0.0001	0.0001	0.0001	0.0001
ENSMUST00000004750	ENSMUSG00000004631	ENSMUSP00000004750	"sarcoglycan, epsilon [Source:MGI Symbol;Acc:MGI:1329042]"	Sgce	20392	protein_coding	6:4674354-4747207(-)	0.0001	0.0001	0.0001	0.0001	0.0001	0.0001	0.0001	0.0001	0.0001	0.0001
ENSMUST00000004756	ENSMUSG00000004637	ENSMUSP00000004756	WW domain-containing oxidoreductase [Source:MGI Symbol;Acc:MGI:1931237]	Wwox	80707	protein_coding	8:114439655-115352708(+)	4.32997	1.90338	4.51486	3.5975	3.65768	2.34068	4.18841	3.24028	2.38449	2.80193
ENSMUST00000004761	ENSMUSG00000058440	ENSMUSP00000004761	nuclear respiratory factor 1 [Source:MGI Symbol;Acc:MGI:1332235]	Nrf1	18181	protein_coding	6:30089895-30129392(+)	0.0001	0.0001	0.0001	0.0001	0.017619	0.0001	0.0001	0.0001	0.0001	0.009402
ENSMUST00000004770	ENSMUSG00000004651	ENSMUSP00000004770	tyrosinase [Source:MGI Symbol;Acc:MGI:98880]	Tyr	22173	protein_coding	7:87424771-87493512(-)	0.0001	0.0001	0.0001	0.0001	0.0001	0.0001	0.0001	0.0001	0.0001	0.0001
ENSMUST00000004774	ENSMUSG00000004655	ENSMUSP00000004774	aquaporin 1 [Source:MGI Symbol;Acc:MGI:103201]	Aqp1	11826	protein_coding	6:55336432-55348555(+)	241.304	114.493	249.876	477.852	141.35	76.4403	42.076	59.8284	130.703	201.792
ENSMUST00000004780	ENSMUSG00000004661	ENSMUSP00000004780	AT rich interactive domain 3B (BRIGHT-like) [Source:MGI Symbol;Acc:MGI:1930768]	Arid3b	56380	protein_coding	9:57790513-57834236(-)	0.0001	0.0001	0.0001	1.60667	0.0001	0.0001	0.823259	0.58394	0.0001	0.587504
ENSMUST00000004784	ENSMUSG00000004665	ENSMUSP00000004784	calponin 2 [Source:MGI Symbol;Acc:MGI:105093]	Cnn2	12798	protein_coding	10:79988584-79996062(+)	13.4402	6.41729	8.60255	27.1157	6.99988	2.99387	3.56265	3.34899	7.39396	10.3482
ENSMUST00000004786	ENSMUSG00000004667	ENSMUSP00000004786	polymerase (RNA) II (DNA directed) polypeptide E [Source:MGI Symbol;Acc:MGI:1913670]	Polr2e	66420	protein_coding	10:80035949-80039795(-)	94.3805	43.2014	68.8256	47.8607	36.9742	34.4957	33.286	24.7772	44.5131	38.8603
ENSMUST00000004827	ENSMUSG00000004707	ENSMUSP00000004827	lymphocyte antigen 9 [Source:MGI Symbol;Acc:MGI:96885]	Ly9	17085	protein_coding	1:171588632-171607358(-)	0.0001	0.0001	0.0001	0.0001	1.3254	0.0001	0.0001	0.0001	0.004604	0.0001
ENSMUST00000004829	ENSMUSG00000004709	ENSMUSP00000004829	CD244 molecule A [Source:MGI Symbol;Acc:MGI:109294]	Cd244a	18106	protein_coding	1:171559193-171585318(+)	0.036468	0.0001	0.044709	0.21736	0.117297	0.0001	0.041076	0.02582	0.064666	0.124733
ENSMUST00000004850	ENSMUSG00000004730	ENSMUSP00000004850	adhesion G protein-coupled receptor E1 [Source:MGI Symbol;Acc:MGI:106912]	Adgre1	13733	protein_coding	17:57358714-57483523(+)	0.079976	0.0001	0.0001	0.0001	0.0001	0.0001	0.0001	0.398156	0.0001	0.0001
ENSMUST00000004868	ENSMUSG00000004748	ENSMUSP00000004868	mitochondrial fission process 1 [Source:MGI Symbol;Acc:MGI:1916686]	Mtfp1	67900	protein_coding	11:4091480-4095445(-)	78.135	36.2467	53.176	33.0373	25.6664	29.4175	21.0916	21.2596	30.6285	30.4148
ENSMUST00000004892	ENSMUSG00000004771	ENSMUSP00000004892	"RAB11A, member RAS oncogene family [Source:MGI Symbol;Acc:MGI:1858202]"	Rab11a	53869	protein_coding	9:64716953-64737752(-)	0.0001	0.0001	0.0001	0.0001	0.0001	0.0001	0.0001	0.0001	0.0001	0.0001
ENSMUST00000004910	ENSMUSG00000004788	ENSMUSP00000004910	"eukaryotic translation initiation factor 2B, subunit 2 beta [Source:MGI Symbol;Acc:MGI:2145118]"	Eif2b2	217715	protein_coding	12:85219481-85226628(+)	14.2605	7.07557	8.89705	10.94	10.0901	6.04746	5.52002	5.46654	5.58762	7.44914
ENSMUST00000004913	ENSMUSG00000004791	ENSMUSP00000004913	placental growth factor [Source:MGI Symbol;Acc:MGI:105095]	Pgf	18654	protein_coding	12:85166639-85177296(-)	0.6383	0.0001	0.550629	9.86627	2.40705	0.0001	0.0001	0.0001	0.142146	1.75288
ENSMUST00000004920	ENSMUSG00000004798	ENSMUSP00000004920	unc-51 like kinase 2 [Source:MGI Symbol;Acc:MGI:1352758]	Ulk2	29869	protein_coding	11:61775649-61855073(-)	3.50371	4.37393	3.42876	10.0892	9.15458	7.27972	11.0694	10.7099	4.91363	7.66224
ENSMUST00000004936	ENSMUSG00000004814	ENSMUSP00000004936	chemokine (C-C motif) ligand 24 [Source:MGI Symbol;Acc:MGI:1928953]	Ccl24	56221	protein_coding	5:135569937-135573049(-)	1.03305	0.562203	0.558848	3.36632	0.808472	0.211858	0.161186	0.133705	0.932334	1.29013
ENSMUST00000004943	ENSMUSG00000004821	ENSMUSP00000004943	transmembrane p24 trafficking protein 11 [Source:MGI Symbol;Acc:MGI:1914616]	Tmed11	67366	protein_coding	5:108777235-108795363(-)	0.0001	0.0001	0.0001	0.0001	0.0001	0.0001	0.0001	0.0001	0.0001	0.0001
ENSMUST00000004949	ENSMUSG00000027164	ENSMUSP00000004949	TNF receptor-associated factor 6 [Source:MGI Symbol;Acc:MGI:108072]	Traf6	22034	protein_coding	2:101678440-101701669(+)	0.987641	1.13287	1.32336	2.89355	2.13328	1.74683	4.58623	3.29335	1.32665	2.23018
ENSMUST00000004955	ENSMUSG00000020528	ENSMUSP00000004955	phosphoribosyl pyrophosphate synthetase-associated protein 2 [Source:MGI Symbol;Acc:MGI:2384838]	Prpsap2	212627	protein_coding	11:61729654-61762062(-)	2.83126	0.145665	4.39902	5.07825	2.38849	3.82312	4.38298	3.1413	0.0001	2.60862
ENSMUST00000004959	ENSMUSG00000004837	ENSMUSP00000004959	GRB2-related adaptor protein [Source:MGI Symbol;Acc:MGI:1918770]	Grap	71520	protein_coding	11:61653265-61672784(+)	5.67274	3.30269	4.67657	19.3268	5.90544	2.78728	2.5754	2.89897	4.11014	6.48305
ENSMUST00000004964	ENSMUSG00000004842	ENSMUSP00000004964	"POU domain, class 1, transcription factor 1 [Source:MGI Symbol;Acc:MGI:97588]"	Pou1f1	18736	protein_coding	16:65520512-65535005(+)	0.0001	0.0001	0.0001	0.0001	0.0001	0.0001	0.0001	0.0001	0.0001	0.0001
ENSMUST00000004965	ENSMUSG00000004843	ENSMUSP00000004965	charged multivesicular body protein 2B [Source:MGI Symbol;Acc:MGI:1916192]	Chmp2b	68942	protein_coding	16:65539128-65562726(-)	5.19065	9.48193	7.50432	18.7597	12.1274	10.1957	18.3014	16.0039	9.29165	13.2772
ENSMUST00000004968	ENSMUSG00000004846	ENSMUSP00000004968	"procollagen-lysine, 2-oxoglutarate 5-dioxygenase 3 [Source:MGI Symbol;Acc:MGI:1347008]"	Plod3	26433	protein_coding	5:136987019-136996648(+)	18.0518	10.0067	12.5022	16.2054	11.0325	5.86415	11.008	8.11601	8.75376	10.3642
ENSMUST00000004985	ENSMUSG00000063952	ENSMUSP00000004985	"bromodomain and PHD finger containing, 3 [Source:MGI Symbol;Acc:MGI:2146836]"	Brpf3	268936	protein_coding	17:28801090-28839949(+)	2.39603	3.32768	2.67712	1.59779	1.86853	2.73062	2.52709	2.24603	3.6312	3.3329
ENSMUST00000004986	ENSMUSG00000004864	ENSMUSP00000004986	mitogen-activated protein kinase 13 [Source:MGI Symbol;Acc:MGI:1346864]	Mapk13	26415	protein_coding	17:28769419-28779109(+)	0.0001	0.0001	0.0001	0.0001	0.0001	0.0001	0.0001	0.0001	0.0001	0.0001
ENSMUST00000004987	ENSMUSG00000004865	ENSMUSP00000004987	serine/arginine-rich protein specific kinase 1 [Source:MGI Symbol;Acc:MGI:106908]	Srpk1	20815	protein_coding	17:28589590-28607192(-)	0.270463	0.0001	0.0001	0.293636	0.237251	0.139443	0.392922	0.182787	0.16928	0.170606
ENSMUST00000004990	ENSMUSG00000053436	ENSMUSP00000004990	mitogen-activated protein kinase 14 [Source:MGI Symbol;Acc:MGI:1346865]	Mapk14	26416	protein_coding	17:28691329-28748406(+)	2.79055	4.0858	1.70937	0.26391	6.1361	4.69369	8.41988	4.47716	3.7557	1.71355
ENSMUST00000004994	ENSMUSG00000004872	ENSMUSP00000004994	paired box 3 [Source:MGI Symbol;Acc:MGI:97487]	Pax3	18505	protein_coding	1:78101267-78196838(-)	0.0001	0.0001	0.0001	0.0001	0.0001	0.0001	0.0001	0.0001	0.0001	0.0001
ENSMUST00000005003	ENSMUSG00000004880	ENSMUSP00000005003	lamin B receptor [Source:MGI Symbol;Acc:MGI:2138281]	Lbr	98386	protein_coding	1:181815335-181842379(-)	1.03109	1.91647	1.79962	8.77504	2.343	1.87019	1.97561	1.87072	2.51036	3.99833
ENSMUST00000005014	ENSMUSG00000004894	ENSMUSP00000005014	hyaluronan and proteoglycan link protein 2 [Source:MGI Symbol;Acc:MGI:2137300]	Hapln2	73940	protein_coding	3:88022061-88027478(-)	0.0001	0.0001	0.0001	0.0001	0.0001	0.0001	0.0001	0.0001	0.0001	0.0001
ENSMUST00000005015	ENSMUSG00000004895	ENSMUSP00000005015	papillary renal cell carcinoma (translocation-associated) [Source:MGI Symbol;Acc:MGI:2137738]	Prcc	94315	protein_coding	3:87858903-87885608(-)	23.3562	15.5252	20.0548	19.9271	16.3979	12.4867	12.7495	11.8035	13.6957	13.6791
ENSMUST00000005016	ENSMUSG00000004896	ENSMUSP00000005016	ribosomal RNA adenine dimethylase domain containing 1 [Source:MGI Symbol;Acc:MGI:2387197]	Rrnad1	229503	protein_coding	3:87922905-87930144(-)	0.847772	0.469239	0.410207	0.162483	0.092747	0.177401	0.121349	0.16226	0.152516	0.0001
ENSMUST00000005017	ENSMUSG00000004897	ENSMUSP00000005017	heparin binding growth factor [Source:MGI Symbol;Acc:MGI:1194494]	Hdgf	15191	protein_coding	3:87906321-87916132(+)	103.638	60.5664	98.3957	71.87	90.6008	60.7042	76.401	72.6513	55.3985	75.2838
ENSMUST00000005019	ENSMUSG00000004885	ENSMUSP00000005019	cellular retinoic acid binding protein II [Source:MGI Symbol;Acc:MGI:88491]	Crabp2	12904	protein_coding	3:87948666-87953376(+)	0.0001	0.0001	0.0001	0.182161	0.0001	0.043202	0.091342	0.032648	0.060759	0.0001
ENSMUST00000005041	ENSMUSG00000030435	ENSMUSP00000005041	U2 small nuclear ribonucleoprotein auxiliary factor (U2AF) 2 [Source:MGI Symbol;Acc:MGI:98886]	U2af2	22185	protein_coding	7:5062143-5079938(+)	11.66	8.23557	10.3423	12.7246	9.3499	11.2359	8.25223	13.7955	6.4203	12.0519
ENSMUST00000005051	ENSMUSG00000063229	ENSMUSP00000103267	lactate dehydrogenase A [Source:MGI Symbol;Acc:MGI:96759]	Ldha	16828	protein_coding	7:46847131-46855626(+)	134.665	30.6207	286.277	94.6522	9.69849	67.2599	38.6694	13.6546	46.5057	72.7187
ENSMUST00000005053	ENSMUSG00000004945	ENSMUSP00000005053	transmembrane protein 242 [Source:MGI Symbol;Acc:MGI:1917794]	Tmem242	70544	protein_coding	17:5410870-5440243(-)	159.451	89.5174	149.83	118.791	71.8173	83.451	71.741	62.3027	81.3211	90.429
ENSMUST00000005057	ENSMUSG00000004929	ENSMUSP00000005057	thimet oligopeptidase 1 [Source:MGI Symbol;Acc:MGI:1354165]	Thop1	50492	protein_coding	10:81070035-81082559(+)	11.3343	6.14649	6.56296	8.33296	5.45165	3.1764	5.89673	5.32165	4.49098	4.4126
ENSMUST00000005064	ENSMUSG00000004934	ENSMUSP00000005064	protein inhibitor of activated STAT 4 [Source:MGI Symbol;Acc:MGI:2136940]	Pias4	59004	protein_coding	10:81153266-81167923(-)	12.6397	7.69854	9.0351	9.48935	8.00908	4.32567	7.02811	5.17869	6.0811	5.15726
ENSMUST00000005066	ENSMUSG00000004936	ENSMUSP00000005066	mitogen-activated protein kinase kinase 1 [Source:MGI Symbol;Acc:MGI:1346866]	Map2k1	26395	protein_coding	9:64185770-64253631(-)	10.4418	9.21432	14.1868	17.7386	13.9282	11.3558	18.968	15.7205	9.44074	12.6661
ENSMUST00000005067	ENSMUSG00000004937	ENSMUSP00000005067	"small glutamine-rich tetratricopeptide repeat (TPR)-containing, alpha [Source:MGI Symbol;Acc:MGI:1098703]"	Sgta	52551	protein_coding	10:81044075-81060178(-)	176.679	71.7125	103.311	87.9814	50.3207	47.6782	60.8307	47.2025	97.221	65.1646
ENSMUST00000005069	ENSMUSG00000004939	ENSMUSP00000005069	nicotinamide riboside kinase 2 [Source:MGI Symbol;Acc:MGI:1916814]	Nmrk2	69564	protein_coding	10:81198170-81202051(-)	0.385587	0.0001	0.0001	4.23037	1.18602	0.0001	0.0001	0.081777	0.412578	0.0001
ENSMUST00000005072	ENSMUSG00000004947	ENSMUSP00000005072	"deltex 2, E3 ubiquitin ligase [Source:MGI Symbol;Acc:MGI:1921448]"	Dtx2	74198	protein_coding	5:135994877-136032864(+)	0.0001	0.0001	0.0001	0.605797	0.0001	0.467195	0.254463	1.1968	0.832887	0.221523
ENSMUST00000005073	ENSMUSG00000004948	ENSMUSP00000005073	zona pellucida glycoprotein 3 [Source:MGI Symbol;Acc:MGI:99215]	Zp3	22788	protein_coding	5:135980099-135988624(+)	0.0001	0.0001	0.0001	0.0001	0.0001	0.0001	0.0001	0.0001	0.0001	0.0001
ENSMUST00000005077	ENSMUSG00000004951	ENSMUSP00000005077	heat shock protein 1 [Source:MGI Symbol;Acc:MGI:96240]	Hspb1	15507	protein_coding	5:135887919-135889563(+)	166.809	157.592	197.184	276.768	116.699	47.5612	54.3415	66.6373	78.479	115.508
ENSMUST00000005103	ENSMUSG00000029832	ENSMUSP00000005103	"nuclear factor, erythroid derived 2, like 3 [Source:MGI Symbol;Acc:MGI:1339958]"	Nfe2l3	18025	protein_coding	6:51432670-51458768(+)	0.084448	0.052437	0.078882	0.189867	0.170887	0.131759	0.50881	0.201806	0.196654	0.129049
ENSMUST00000005108	ENSMUSG00000030180	ENSMUSP00000005108	lysine (K)-specific demethylase 5A [Source:MGI Symbol;Acc:MGI:2136980]	Kdm5a	214899	protein_coding	6:120364124-120444574(+)	0.836099	1.63008	1.28973	4.05301	2.74012	2.0396	6.49592	6.07665	1.97515	2.56811
ENSMUST00000005114	ENSMUSG00000004988	ENSMUSP00000005114	FXYD domain-containing ion transport regulator 4 [Source:MGI Symbol;Acc:MGI:1889005]	Fxyd4	108017	protein_coding	6:117933729-117937335(-)	0.0001	0.0001	0.0001	0.0001	0.0001	0.0001	0.0001	0.0001	0.0001	0.0001
ENSMUST00000005120	ENSMUSG00000004994	ENSMUSP00000005120	coiled-coil domain containing 130 [Source:MGI Symbol;Acc:MGI:1914986]	Ccdc130	67736	protein_coding	8:84258301-84270347(-)	2.32362	1.34862	1.99536	1.41529	1.41668	0.891442	1.89821	0.580549	0.839496	2.17395
ENSMUST00000005122	ENSMUSG00000004996	ENSMUSP00000005122	methylthioribose-1-phosphate isomerase 1 [Source:MGI Symbol;Acc:MGI:1915123]	Mri1	67873	protein_coding	8:84253931-84257247(-)	0.0001	0.0001	0.0001	0.534389	0.0001	0.0001	0.176421	0.0001	0.0001	0.0001
ENSMUST00000005164	ENSMUSG00000005034	ENSMUSP00000005164	"protein kinase, cAMP dependent, catalytic, beta [Source:MGI Symbol;Acc:MGI:97594]"	Prkacb	18749	protein_coding	3:146729867-146781416(-)	0.02448	0.028184	0.0001	0.027434	2.52919	1.42495	1.10247	0.182593	0.647226	1.00051
ENSMUST00000005173	ENSMUSG00000005043	ENSMUSP00000005173	N-sulfoglucosamine sulfohydrolase (sulfamidase) [Source:MGI Symbol;Acc:MGI:1350341]	Sgsh	27029	protein_coding	11:119343482-119355536(-)	3.00013	1.75932	2.31873	3.4826	1.5084	1.5362	1.09812	2.80809	1.50465	2.91333
ENSMUST00000005175	ENSMUSG00000005045	ENSMUSP00000005175	chromodomain helicase DNA binding protein 5 [Source:MGI Symbol;Acc:MGI:3036258]	Chd5	269610	protein_coding	4:152338887-152390181(+)	0.0001	0.0001	0.0001	0.0001	0.0001	0.0001	0.0001	0.0001	0.0001	0.0001
ENSMUST00000005185	ENSMUSG00000005054	ENSMUSP00000005185	cystatin B [Source:MGI Symbol;Acc:MGI:109514]	Cstb	13014	protein_coding	10:78425669-78427622(+)	96.1598	44.446	83.5919	58.0913	55.4709	46.1186	32.5994	23.7575	48.9534	54.4648
ENSMUST00000005188	ENSMUSG00000005057	ENSMUSP00000005188	SH2B adaptor protein 2 [Source:MGI Symbol;Acc:MGI:1345171]	Sh2b2	23921	protein_coding	5:136218149-136244903(-)	106.081	52.3367	63.9509	42.6574	29.7826	31.507	53.5992	50.292	44.2483	47.6053
ENSMUST00000005218	ENSMUSG00000005087	ENSMUSP00000005218	CD44 antigen [Source:MGI Symbol;Acc:MGI:88338]	Cd44	12505	protein_coding	2:102811141-102901625(-)	0.632312	0.636259	0.440119	3.24345	4.85903	0.31502	0.144737	0.280763	1.12844	3.1577
ENSMUST00000005220	ENSMUSG00000005089	ENSMUSP00000005220	"solute carrier family 1 (glial high affinity glutamate transporter), member 2 [Source:MGI Symbol;Acc:MGI:101931]"	Slc1a2	20511	protein_coding	2:102706438-102778106(+)	0.0001	0.0001	0.0001	0.0001	0.0001	0.0001	0.0001	0.0001	0.0001	0.0001
ENSMUST00000005233	ENSMUSG00000005102	ENSMUSP00000005233	eukaryotic translation initiation factor 2 alpha kinase 4 [Source:MGI Symbol;Acc:MGI:1353427]	Eif2ak4	27103	protein_coding	2:118388618-118475234(+)	0.0001	0.929944	0.0001	0.0001	1.05942	0.010514	3.1251	2.47796	0.0001	1.27951
ENSMUST00000005234	ENSMUSG00000005103	ENSMUSP00000005234	WD repeat domain 1 [Source:MGI Symbol;Acc:MGI:1337100]	Wdr1	22388	protein_coding	5:38526813-38561806(-)	33.7144	24.4916	34.896	52.5494	39.2977	27.4957	32.2563	26.003	27.4861	33.9295
ENSMUST00000005238	ENSMUSG00000005107	ENSMUSP00000005238	"solute carrier family 2 (facilitated glucose transporter), member 9 [Source:MGI Symbol;Acc:MGI:2152844]"	Slc2a9	117591	protein_coding	5:38349306-38502152(-)	0.0001	0.0001	0.0001	0.053562	0.0001	0.0001	0.0001	0.0001	0.0001	0.0001
ENSMUST00000005255	ENSMUSG00000005124	ENSMUSP00000005255	cellular communication network factor 4 [Source:MGI Symbol;Acc:MGI:1197008]	Ccn4	22402	protein_coding	15:66891320-66923201(+)	0.0001	0.032759	0.0001	0.013546	0.10877	0.012878	0.012518	0.0001	0.073154	0.181869
ENSMUST00000005256	ENSMUSG00000005125	ENSMUSP00000005256	N-myc downstream regulated gene 1 [Source:MGI Symbol;Acc:MGI:1341799]	Ndrg1	17988	protein_coding	15:66929318-66969640(-)	20.4816	17.2314	15.4589	43.118	17.4414	8.87571	9.10511	7.35348	13.032	16.5526
ENSMUST00000005262	ENSMUSG00000005131	ENSMUSP00000005262	RIKEN cDNA 4930550C14 gene [Source:MGI Symbol;Acc:MGI:1922561]	4930550C14Rik	75311	protein_coding	9:53405286-53432803(+)	0.0001	0.0001	0.0001	0.263667	0.0001	0.0001	0.0001	0.414788	0.0001	9.9e-05
ENSMUST00000005279	ENSMUSG00000005148	ENSMUSP00000005279	Kruppel-like factor 5 [Source:MGI Symbol;Acc:MGI:1338056]	Klf5	12224	protein_coding	14:99298691-99315036(+)	0.167249	0.106503	0.07669	0.361434	0.351092	0.044225	0.048777	0.034963	0.270146	0.187062
ENSMUST00000005292	ENSMUSG00000005161	ENSMUSP00000005292	peroxiredoxin 2 [Source:MGI Symbol;Acc:MGI:109486]	Prdx2	21672	protein_coding	8:84969611-84974834(+)	148.183	56.115	112.625	81.4792	54.3773	54.8848	56.4477	46.3458	61.2099	66.4158
ENSMUST00000005334	ENSMUSG00000005202	ENSMUSP00000005334	sex hormone binding globulin [Source:MGI Symbol;Acc:MGI:98295]	Shbg	20415	protein_coding	11:69614804-69617905(-)	0.0001	0.0001	0.0001	0.0001	0.0001	0.0001	0.0001	0.0001	0.0001	0.0001
ENSMUST00000005336	ENSMUSG00000005204	ENSMUSP00000005336	SUMO/sentrin specific peptidase 3 [Source:MGI Symbol;Acc:MGI:2158736]	Senp3	80886	protein_coding	11:69673115-69681846(-)	26.7432	18.3157	25.1138	24.9044	18.3615	18.0889	16.942	15.0239	17.3823	19.6238
ENSMUST00000005352	ENSMUSG00000005220	ENSMUSP00000005352	"corin, serine peptidase [Source:MGI Symbol;Acc:MGI:1349451]"	Corin	53419	protein_coding	5:72300026-72504208(-)	0.0001	0.0001	0.0001	0.0001	0.0001	0.0001	0.0001	0.0001	0.0001	0.0001
ENSMUST00000005364	ENSMUSG00000005232	ENSMUSP00000005364	"glucose-6-phosphatase, catalytic, 2 [Source:MGI Symbol;Acc:MGI:1277193]"	G6pc2	14378	protein_coding	2:69219971-69227841(+)	0.0001	0.0001	0.0001	0.0001	0.0001	0.0001	0.0001	0.0001	0.0001	0.0001
ENSMUST00000005365	ENSMUSG00000005233	ENSMUSP00000005365	"SPC25, NDC80 kinetochore complex component, homolog (S. cerevisiae) [Source:MGI Symbol;Acc:MGI:1913692]"	Spc25	66442	protein_coding	2:69193895-69206194(-)	0.0001	0.0001	0.0001	0.632264	0.359186	0.0001	0.0001	0.028045	0.0001	0.745445
ENSMUST00000005371	ENSMUSG00000059552	ENSMUSP00000005371	transformation related protein 53 [Source:MGI Symbol;Acc:MGI:98834]	Trp53	22059	protein_coding	11:69580359-69591873(+)	2.12241	1.99783	1.75656	4.25625	2.04972	1.30651	2.67017	0.750376	2.49787	2.41909
ENSMUST00000005394	ENSMUSG00000005262	ENSMUSP00000005394	ubiquitin recognition factor in ER-associated degradation 1 [Source:MGI Symbol;Acc:MGI:109353]	Ufd1	22230	protein_coding	16:18812294-18835261(+)	13.3551	13.3097	20.7312	22.9507	24.1999	19.8101	23.3117	21.9393	16.9588	21.9876
ENSMUST00000005399	ENSMUSG00000005267	ENSMUSP00000005399	zinc finger protein 287 [Source:MGI Symbol;Acc:MGI:2176561]	Zfp287	170740	protein_coding	11:62713287-62729093(-)	0.057193	0.0001	0.056714	0.142994	0.023266	0.0001	0.281821	0.0001	0.053253	0.0001
ENSMUST00000005400	ENSMUSG00000005268	-	prolactin receptor [Source:MGI Symbol;Acc:MGI:97763]	Prlr	19116	protein_coding	15:10177238-10329388(+)	0.012047	0.0001	0.0001	0.0001	0.0001	0.0001	0.0001	0.0001	0.0001	0.0001
ENSMUST00000005406	ENSMUSG00000022892	ENSMUSP00000005406	amyloid beta (A4) precursor protein [Source:MGI Symbol;Acc:MGI:88059]	App	11820	protein_coding	16:84954443-85173758(-)	3.30292	3.83296	1.13046	2.94338	4.61909	1.3341	1.61816	1.47647	3.29546	1.27048
ENSMUST00000005413	ENSMUSG00000052675	ENSMUSP00000005413	zinc finger protein 112 [Source:MGI Symbol;Acc:MGI:1929115]	Zfp112	57745	protein_coding	7:24112324-24127493(+)	0.0001	0.0001	0.0001	0.0001	0.106265	0.0001	0.470592	0.0001	0.0001	0.0001
ENSMUST00000005431	ENSMUSG00000005299	ENSMUSP00000005431	leucine zipper-EF-hand containing transmembrane protein 1 [Source:MGI Symbol;Acc:MGI:1932557]	Letm1	56384	protein_coding	5:33739673-33782817(-)	70.849	76.1222	69.6485	46.0134	62.4638	73.4011	70.1232	76.9556	47.8622	56.7678
ENSMUST00000005452	ENSMUSG00000005320	ENSMUSP00000005452	fibroblast growth factor receptor 4 [Source:MGI Symbol;Acc:MGI:95525]	Fgfr4	14186	protein_coding	13:55152640-55168759(+)	0.074304	0.0001	0.0001	0.101876	0.043473	0.015051	0.0001	0.0001	0.0001	0.0001
ENSMUST00000005470	ENSMUSG00000005338	ENSMUSP00000005470	cell adhesion molecule 3 [Source:MGI Symbol;Acc:MGI:2137858]	Cadm3	94332	protein_coding	1:173335987-173367685(-)	0.021774	0.0001	0.0001	0.0001	0.0001	0.0001	0.0001	0.0001	0.0001	0.0001
ENSMUST00000005477	ENSMUSG00000030483	ENSMUSP00000005477	"cytochrome P450, family 2, subfamily b, polypeptide 10 [Source:MGI Symbol;Acc:MGI:88598]"	Cyp2b10	13088	protein_coding	7:25897676-25926559(+)	0.0001	0.982076	0.014204	0.177038	0.426059	0.419439	0.072906	0.0001	0.011742	0.008875
ENSMUST00000005487	ENSMUSG00000005354	ENSMUSP00000005487	thioredoxin 2 [Source:MGI Symbol;Acc:MGI:1929468]	Txn2	56551	protein_coding	15:77915047-77929006(-)	520.602	327.908	344.591	244.644	202.605	234.784	140.456	146.072	223.401	192.652
ENSMUST00000005488	ENSMUSG00000005355	ENSMUSP00000005488	caspase 14 [Source:MGI Symbol;Acc:MGI:1335092]	Casp14	12365	protein_coding	10:78711991-78718294(-)	0.0001	0.0001	0.0001	0.0001	0.0001	0.0001	0.0001	0.0001	0.0001	0.0001
ENSMUST00000005490	ENSMUSG00000005357	ENSMUSP00000005490	"solute carrier family 1 (high affinity aspartate/glutamate transporter), member 6 [Source:MGI Symbol;Acc:MGI:1096331]"	Slc1a6	20513	protein_coding	10:78780496-78814765(+)	0.0001	0.0001	0.0001	0.078993	0.0001	0.0001	0.015573	0.0001	0.0001	0.0001
ENSMUST00000005493	ENSMUSG00000005360	ENSMUSP00000005493	"solute carrier family 1 (glial high affinity glutamate transporter), member 3 [Source:MGI Symbol;Acc:MGI:99917]"	Slc1a3	20512	protein_coding	15:8634124-8710764(-)	8.91708	16.8231	10.4714	11.1383	14.1807	22.3791	39.1542	18.9297	11.1093	9.37253
ENSMUST00000005503	ENSMUSG00000005370	ENSMUSP00000005503	mutS homolog 6 [Source:MGI Symbol;Acc:MGI:1343961]	Msh6	17688	protein_coding	17:87975062-87990892(+)	1.08808	1.60844	1.6789	3.33808	3.22873	2.29198	7.64337	4.90503	2.27195	3.3239
ENSMUST00000005504	ENSMUSG00000005371	ENSMUSP00000005504	F-box protein 11 [Source:MGI Symbol;Acc:MGI:2147134]	Fbxo11	225055	protein_coding	17:87990859-88065291(-)	5.33168	7.9032	6.98764	11.0968	13.4312	7.58773	24.8904	20.8958	4.55943	9.93905
ENSMUST00000005507	ENSMUSG00000005373	ENSMUSP00000005507	MLX interacting protein-like [Source:MGI Symbol;Acc:MGI:1927999]	Mlxipl	58805	protein_coding	5:135106918-135138382(+)	60.4067	37.4841	54.2014	87.9905	38.7877	34.7341	52.2545	60.0254	22.6015	49.656
ENSMUST00000005508	ENSMUSG00000005374	ENSMUSP00000005508	transducin (beta)-like 2 [Source:MGI Symbol;Acc:MGI:1351652]	Tbl2	27368	protein_coding	5:135149686-135159821(+)	0.0001	0.0001	0.0001	0.0001	0.0001	0.0001	0.0001	0.0001	0.0001	0.0001
ENSMUST00000005509	ENSMUSG00000007207	ENSMUSP00000005509	syntaxin 1A (brain) [Source:MGI Symbol;Acc:MGI:109355]	Stx1a	20907	protein_coding	5:135023482-135051100(+)	0.304429	0.0001	0.0001	0.0001	0.0001	0.0001	0.0001	0.184361	0.0001	0.451106
ENSMUST00000005518	ENSMUSG00000045098	ENSMUSP00000005518	lysine methyltransferase 5B [Source:MGI Symbol;Acc:MGI:2444557]	Kmt5b	225888	protein_coding	19:3768118-3805057(+)	0.049927	0.004253	0.011918	0.005988	0.040781	0.00677	0.022809	0.035031	0.027741	0.013461
ENSMUST00000005532	ENSMUSG00000005397	ENSMUSP00000005532	nidogen 1 [Source:MGI Symbol;Acc:MGI:97342]	Nid1	18073	protein_coding	13:13437551-13512269(+)	4.4992	7.28032	5.66769	32.1489	18.9859	5.46014	9.46687	11.5407	9.37229	17.3439
ENSMUST00000005548	ENSMUSG00000005413	ENSMUSP00000005548	heme oxygenase 1 [Source:MGI Symbol;Acc:MGI:96163]	Hmox1	15368	protein_coding	8:75093621-75100589(+)	32.6676	6.74743	5.93123	27.9854	123.447	13.2175	4.66439	3.42202	21.4497	15.2836
ENSMUST00000005578	ENSMUSG00000005442	ENSMUSP00000005578	capicua transcriptional repressor [Source:MGI Symbol;Acc:MGI:1918972]	Cic	71722	protein_coding	7:25282179-25294148(+)	4.27856	0.0001	3.44282	6.87969	4.28573	1.20556	1.20954	1.35531	1.35521	4.06058
ENSMUST00000005583	ENSMUSG00000005447	ENSMUSP00000005583	"platelet-activating factor acetylhydrolase, isoform 1b, subunit 3 [Source:MGI Symbol;Acc:MGI:108414]"	Pafah1b3	18476	protein_coding	7:25295049-25297986(-)	1.37794	0.550238	1.03347	1.77092	0.513689	0.727839	0.124645	0.18867	0.804314	1.08621
ENSMUST00000005592	ENSMUSG00000030468	ENSMUSP00000005592	sialic acid binding Ig-like lectin G [Source:MGI Symbol;Acc:MGI:2443630]	Siglecg	243958	protein_coding	7:43408204-43418358(+)	0.068459	0.0001	0.0001	0.077166	0.0001	0.0001	0.0001	0.0001	0.0001	0.0001
ENSMUST00000005597	ENSMUSG00000056592	ENSMUSP00000005597	zinc finger protein 658 [Source:MGI Symbol;Acc:MGI:2652821]	Zfp658	210104	protein_coding	7:43564784-43574966(+)	0.0001	0.0001	0.0001	0.0001	0.0001	0.0001	0.046073	0.12559	0.0001	0.0001
ENSMUST00000005600	ENSMUSG00000031706	ENSMUSP00000005600	"regulatory factor X, 1 (influences HLA class II expression) [Source:MGI Symbol;Acc:MGI:105982]"	Rfx1	19724	protein_coding	8:84066836-84096992(+)	5.20674	3.79674	3.31721	9.9949	3.65536	1.90882	1.90816	1.79699	3.76981	3.06225
ENSMUST00000005601	ENSMUSG00000005465	ENSMUSP00000005601	"interleukin 27 receptor, alpha [Source:MGI Symbol;Acc:MGI:1355318]"	Il27ra	50931	protein_coding	8:84030294-84042589(-)	0.592142	0.082825	0.208998	1.46718	0.163785	0.105366	0.125804	0.04393	0.013397	0.290507
ENSMUST00000005606	ENSMUSG00000005469	ENSMUSP00000005606	"protein kinase, cAMP dependent, catalytic, alpha [Source:MGI Symbol;Acc:MGI:97592]"	Prkaca	18747	protein_coding	8:83972993-83996443(+)	199.361	92.8057	175.874	106.141	98.2956	75.8436	152.287	140.188	72.1537	119.326
ENSMUST00000005607	ENSMUSG00000005470	ENSMUSP00000005607	anti-silencing function 1B histone chaperone [Source:MGI Symbol;Acc:MGI:1914179]	Asf1b	66929	protein_coding	8:83955507-83970197(+)	1.44994	0.745866	1.74497	2.02551	1.16715	0.821202	0.679073	1.16268	0.876936	1.41153
ENSMUST00000005611	ENSMUSG00000005474	ENSMUSP00000005611	"myosin, light chain 10, regulatory [Source:MGI Symbol;Acc:MGI:1891705]"	Myl10	59310	protein_coding	5:136693178-136700992(+)	0.0001	0.0001	0.0001	0.0001	0.0001	0.0001	0.0001	0.0001	0.0001	0.0001
ENSMUST00000005616	ENSMUSG00000057672	ENSMUSP00000005616	protein kinase N1 [Source:MGI Symbol;Acc:MGI:108022]	Pkn1	320795	protein_coding	8:83666536-83699179(-)	84.3213	43.6837	56.4849	58.4146	43.8646	32.2361	62.6293	60.0402	33.729	49.1345
ENSMUST00000005620	ENSMUSG00000005483	ENSMUSP00000005620	DnaJ heat shock protein family (Hsp40) member B1 [Source:MGI Symbol;Acc:MGI:1931874]	Dnajb1	81489	protein_coding	8:83608193-83612653(+)	20.9792	12.3931	16.9053	33.4627	25.5643	7.54725	12.8411	7.70543	10.3934	25.2982
ENSMUST00000005630	ENSMUSG00000005493	ENSMUSP00000005630	mutS homolog 4 [Source:MGI Symbol;Acc:MGI:1860077]	Msh4	55993	protein_coding	3:153857149-153906138(-)	0.0001	0.0001	0.0001	0.0001	0.0001	0.0001	0.0001	0.0001	0.0001	0.0001
ENSMUST00000005643	ENSMUSG00000005506	ENSMUSP00000005643	"CUGBP, Elav-like family member 1 [Source:MGI Symbol;Acc:MGI:1342295]"	Celf1	13046	protein_coding	2:90940397-91019490(+)	0.920137	0.663702	2.6353	1.29951	2.51719	2.99788	8.97974	10.3277	0.0001	0.70671
ENSMUST00000005647	ENSMUSG00000005510	ENSMUSP00000005647	NADH:ubiquinone oxidoreductase core subunit S3 [Source:MGI Symbol;Acc:MGI:1915599]	Ndufs3	68349	protein_coding	2:90894636-90904827(-)	397.505	213.731	394.034	201.85	182.5	218.906	126.609	101.085	199.921	242.343
ENSMUST00000005651	ENSMUSG00000005514	ENSMUSP00000005651	P450 (cytochrome) oxidoreductase [Source:MGI Symbol;Acc:MGI:97744]	Por	18984	protein_coding	5:135689036-135735326(+)	130.142	111.706	71.0016	44.2316	57.1543	64.9395	78.7997	59.2943	48.2954	101.326
ENSMUST00000005669	ENSMUSG00000040583	ENSMUSP00000005669	"cytochrome P450, family 2, subfamily b, polypeptide 13 [Source:MGI Symbol;Acc:MGI:88599]"	Cyp2b13	13089	protein_coding	7:26061497-26096197(+)	0.0001	0.003973	0.0001	0.034485	0.045439	0.054183	0.094474	0.010969	0.0001	0.0001
ENSMUST00000005671	ENSMUSG00000005533	ENSMUSP00000005671	insulin-like growth factor I receptor [Source:MGI Symbol;Acc:MGI:96433]	Igf1r	16001	protein_coding	7:67952827-68233668(+)	0.547183	0.668851	0.721389	2.72187	0.893294	0.784124	1.8285	0.988388	0.816752	1.22769
ENSMUST00000005678	ENSMUSG00000005540	ENSMUSP00000005678	"Fc receptor, IgE, low affinity II, alpha polypeptide [Source:MGI Symbol;Acc:MGI:95497]"	Fcer2a	14128	protein_coding	8:3681737-3694175(-)	0.0001	0.0001	0.0001	0.305505	0.0001	0.043093	0.085152	0.0001	0.0001	0.102205
ENSMUST00000005685	ENSMUSG00000005547	ENSMUSP00000005685	"cytochrome P450, family 2, subfamily a, polypeptide 5 [Source:MGI Symbol;Acc:MGI:88597]"	Cyp2a5	13087	protein_coding	7:26835305-26843528(+)	0.0001	0.0001	0.0001	0.0001	0.0001	0.0001	0.0001	0.0001	0.0001	0.0001
ENSMUST00000005692	ENSMUSG00000005553	ENSMUSP00000005692	"ATPase, H+/K+ exchanging, gastric, alpha polypeptide [Source:MGI Symbol;Acc:MGI:88113]"	Atp4a	11944	protein_coding	7:30712209-30725522(+)	0.0001	0.018955	0.0001	0.0001	0.0001	0.0001	0.0001	0.0001	0.0001	0.0001
ENSMUST00000005705	ENSMUSG00000005566	ENSMUSP00000005705	tripartite motif-containing 28 [Source:MGI Symbol;Acc:MGI:109274]	Trim28	21849	protein_coding	7:13024152-13031035(+)	16.1358	8.82537	13.6274	18.0274	9.85379	5.65767	9.98148	6.42661	8.75668	11.1804
ENSMUST00000005711	ENSMUSG00000033916	ENSMUSP00000005711	charged multivesicular body protein 2A [Source:MGI Symbol;Acc:MGI:1916203]	Chmp2a	68953	protein_coding	7:13032014-13034807(-)	62.7142	45.3991	53.8509	85.3052	49.9884	56.4119	48.895	38.5051	41.4257	59.1531
ENSMUST00000005714	ENSMUSG00000005575	ENSMUSP00000005714	ubiquitin-conjugating enzyme E2M [Source:MGI Symbol;Acc:MGI:108278]	Ube2m	22192	protein_coding	7:13035238-13038273(-)	161.569	75.4628	130.267	122.578	92.03	55.2793	71.657	62.5252	75.4154	102.057
ENSMUST00000005719	ENSMUSG00000005580	ENSMUSP00000005719	adenylate cyclase 9 [Source:MGI Symbol;Acc:MGI:108450]	Adcy9	11515	protein_coding	16:4287545-4419587(-)	1.20184	0.0001	2.79013	1.61959	0.0001	1.77153	12.0082	6.65792	0.0001	0.935244
ENSMUST00000005722	ENSMUSG00000005583	ENSMUSP00000005722	myocyte enhancer factor 2C [Source:MGI Symbol;Acc:MGI:99458]	Mef2c	17260	protein_coding	13:83504240-83667078(+)	0.0001	0.0001	0.0001	8.06333	5.41136	0.0001	0.0001	0.0001	0.137824	0.0001
ENSMUST00000005749	ENSMUSG00000005609	ENSMUSP00000005749	"CTR9 homolog, Paf1/RNA polymerase II complex component [Source:MGI Symbol;Acc:MGI:109345]"	Ctr9	22083	protein_coding	7:111028951-111056377(+)	3.11124	5.31142	3.74315	8.04322	7.25452	4.93228	11.0786	12.0435	4.7898	6.8143
ENSMUST00000005751	ENSMUSG00000005611	ENSMUSP00000005751	MRV integration site 1 [Source:MGI Symbol;Acc:MGI:1338023]	Mrvi1	17540	protein_coding	7:110868270-110982461(-)	0.800133	0.826796	0.858218	2.11406	0.571685	0.977691	1.09502	0.711791	0.951003	1.32297
ENSMUST00000005768	ENSMUSG00000028126	ENSMUSP00000005768	"phosphatidylinositol-4-phosphate 5-kinase, type 1 alpha [Source:MGI Symbol;Acc:MGI:107929]"	Pip5k1a	18720	protein_coding	3:95058569-95106779(-)	0.0001	0.0001	0.0001	0.0001	0.0001	0.0001	0.0001	0.0001	0.0001	0.0001
ENSMUST00000005769	ENSMUSG00000005628	ENSMUSP00000005769	tropomodulin 4 [Source:MGI Symbol;Acc:MGI:1355285]	Tmod4	50874	protein_coding	3:95124514-95129209(+)	0.0001	0.0001	0.0001	17.6566	7.42564	0.0001	0.381675	0.0001	6.7924	0.0001
ENSMUST00000005791	ENSMUSG00000005649	ENSMUSP00000005791	calcium binding protein 5 [Source:MGI Symbol;Acc:MGI:1352746]	Cabp5	29865	protein_coding	7:13398132-13408887(+)	0.0001	0.0001	0.031709	0.0001	0.0001	0.0001	0.0001	0.0001	0.0001	0.0001
ENSMUST00000005798	ENSMUSG00000005656	ENSMUSP00000005798	sorting nexin 6 [Source:MGI Symbol;Acc:MGI:1919433]	Snx6	72183	protein_coding	12:54746349-54795703(-)	5.56646	9.09359	8.00595	13.3336	16.0807	12.0214	23.9484	16.435	9.34337	14.0409
ENSMUST00000005810	ENSMUSG00000005667	ENSMUSP00000005810	"methylenetetrahydrofolate dehydrogenase (NAD+ dependent), methenyltetrahydrofolate cyclohydrolase [Source:MGI Symbol;Acc:MGI:1338850]"	Mthfd2	17768	protein_coding	6:83305691-83317606(-)	0.384458	0.91606	0.715094	1.85112	2.07357	0.416842	0.949546	1.07105	0.496456	0.970718
ENSMUST00000005815	ENSMUSG00000005672	ENSMUSP00000005815	KIT proto-oncogene receptor tyrosine kinase [Source:MGI Symbol;Acc:MGI:96677]	Kit	16590	protein_coding	5:75574955-75656722(+)	0.125185	0.0001	0.0001	0.080959	0.0001	0.0001	1.07061	0.008336	0.0001	1.29408
ENSMUST00000005817	ENSMUSG00000005674	ENSMUSP00000005817	translocase of outer mitochondrial membrane 40-like [Source:MGI Symbol;Acc:MGI:3589112]	Tomm40l	641376	protein_coding	1:171216011-171222514(-)	20.2184	10.3655	21.7818	16.0943	11.7393	9.11864	9.81751	5.72515	9.63254	11.8333
ENSMUST00000005820	ENSMUSG00000005677	ENSMUSP00000005820	"nuclear receptor subfamily 1, group I, member 3 [Source:MGI Symbol;Acc:MGI:1346307]"	Nr1i3	12355	protein_coding	1:171213970-171218845(+)	0.0001	0.0001	0.0001	0.0001	0.0001	0.0001	0.0001	0.0001	0.0001	0.0001
ENSMUST00000005824	ENSMUSG00000005681	ENSMUSP00000005824	apolipoprotein A-II [Source:MGI Symbol;Acc:MGI:88050]	Apoa2	11807	protein_coding	1:171225082-171226378(+)	3.30978	0.0001	1.62612	0.713343	2.03854	0.0001	0.0001	0.682031	0.0001	0.0001
ENSMUST00000005825	ENSMUSG00000005682	ENSMUSP00000005825	PAN2 poly(A) specific ribonuclease subunit [Source:MGI Symbol;Acc:MGI:1918984]	Pan2	103135	protein_coding	10:128303335-128321353(+)	0.662593	0.925712	1.25897	1.47485	0.694133	0.901282	0.693852	1.17394	0.6124	2.02774
ENSMUST00000005826	ENSMUSG00000005683	ENSMUSP00000005826	citrate synthase [Source:MGI Symbol;Acc:MGI:88529]	Cs	12974	protein_coding	10:128337734-128362479(+)	747.652	449.554	925.146	642.157	554.063	526.234	762.042	583.67	428.818	693.81
ENSMUST00000005829	ENSMUSG00000005686	ENSMUSP00000005829	adenosine monophosphate deaminase 3 [Source:MGI Symbol;Acc:MGI:1096344]	Ampd3	11717	protein_coding	7:110772604-110812405(+)	7.09724	4.64201	8.26235	15.222	18.7325	9.77432	10.5865	10.6768	4.58568	9.9794
ENSMUST00000005830	ENSMUSG00000005687	ENSMUSP00000005830	breast carcinoma amplified sequence 2 [Source:MGI Symbol;Acc:MGI:1915433]	Bcas2	68183	protein_coding	3:103171655-103179152(+)	10.1174	13.9592	11.4839	17.8093	14.8471	12.372	12.945	4.2588	15.029	11.1061
ENSMUST00000005839	ENSMUSG00000005696	ENSMUSP00000005839	SH2 domain containing 1A [Source:MGI Symbol;Acc:MGI:1328352]	Sh2d1a	20400	protein_coding	X:42502562-42522093(+)	0.0001	0.0001	0.0001	0.0001	0.0001	0.0001	0.0001	0.0001	0.0001	0.0001
ENSMUST00000005841	ENSMUSG00000005698	ENSMUSP00000005841	CCCTC-binding factor [Source:MGI Symbol;Acc:MGI:109447]	Ctcf	13018	protein_coding	8:105636579-105682922(+)	3.26356	5.03402	4.9158	11.5129	8.65317	6.61805	14.2701	13.3338	5.56037	7.71302
ENSMUST00000005849	ENSMUSG00000005705	ENSMUSP00000005849	agouti related neuropeptide [Source:MGI Symbol;Acc:MGI:892013]	Agrp	11604	protein_coding	8:105566698-105568298(-)	0.0001	0.0001	0.0001	0.0001	0.0001	0.0001	0.0001	0.0001	0.002314	0.0001
ENSMUST00000005860	ENSMUSG00000005716	ENSMUSP00000005860	parvalbumin [Source:MGI Symbol;Acc:MGI:97821]	Pvalb	19293	protein_coding	15:78191114-78204237(-)	0.085742	0.166424	0.101654	5.27847	4.32204	0.034404	0.074207	0.049268	0.629852	0.191993
ENSMUST00000005862	ENSMUSG00000005718	ENSMUSP00000005862	transcription factor AP4 [Source:MGI Symbol;Acc:MGI:103239]	Tfap4	83383	protein_coding	16:4544661-4559854(-)	0.931315	0.641392	1.24244	2.27272	1.18787	0.509567	1.67079	1.31314	0.663385	0.825569
ENSMUST00000005889	ENSMUSG00000034116	ENSMUSP00000005889	vav 1 oncogene [Source:MGI Symbol;Acc:MGI:98923]	Vav1	22324	protein_coding	17:57279100-57328031(+)	0.527529	0.350878	0.220541	2.34115	1.15265	0.151678	0.211	0.258806	0.457028	0.101573
ENSMUST00000005891	ENSMUSG00000047884	ENSMUSP00000005891	kallikrein related-peptidase 9 [Source:MGI Symbol;Acc:MGI:1921082]	Klk9	101533	protein_coding	7:43791891-43796757(+)	0.041689	0.0001	0.032214	0.101721	0.0001	0.02515	0.0001	0.0001	0.032267	0.137226
ENSMUST00000005907	ENSMUSG00000005763	ENSMUSP00000005907	CD247 antigen [Source:MGI Symbol;Acc:MGI:88334]	Cd247	12503	protein_coding	1:165788689-165862066(+)	0.396641	0.144254	0.393734	2.57322	0.113298	0.298099	0.979735	0.321807	0.352404	0.784529
ENSMUST00000005923	ENSMUSG00000005779	ENSMUSP00000005923	"proteasome (prosome, macropain) subunit, beta type 4 [Source:MGI Symbol;Acc:MGI:1098257]"	Psmb4	19172	protein_coding	3:94884093-94886961(-)	138.307	91.5933	113.744	105.08	63.9596	67.8777	54.899	34.6225	76.5361	69.9483
ENSMUST00000005933	ENSMUSG00000038968	ENSMUSP00000005933	kallikrein 1-related peptidase b16 [Source:MGI Symbol;Acc:MGI:891982]	Klk1b16	16615	protein_coding	7:44136767-44141610(+)	0.0001	0.0001	0.0001	0.0001	0.0001	0.0001	0.0001	0.0001	0.0001	0.0001
ENSMUST00000005950	ENSMUSG00000049723	ENSMUSP00000005950	matrix metallopeptidase 12 [Source:MGI Symbol;Acc:MGI:97005]	Mmp12	17381	protein_coding	9:7347374-7360461(+)	0.076207	0.0001	0.084226	6.17569	1.94482	0.0001	0.0001	0.160788	0.0001	4.10219
ENSMUST00000005952	ENSMUSG00000005802	ENSMUSP00000005952	"solute carrier family 30 (zinc transporter), member 4 [Source:MGI Symbol;Acc:MGI:1345282]"	Slc30a4	22785	protein_coding	2:122681233-122702639(-)	1.11352	1.53123	0.912399	5.23883	2.65675	1.87724	3.07814	2.42059	2.16638	2.83457
ENSMUST00000005953	ENSMUSG00000005803	ENSMUSP00000005953	sulfide quinone oxidoreductase [Source:MGI Symbol;Acc:MGI:1929899]	Sqor	59010	protein_coding	2:122765237-122809569(+)	26.6206	24.794	34.9432	25.651	36.4942	30.412	51.7159	39.4825	22.8584	30.7121
ENSMUST00000005954	ENSMUSG00000005804	ENSMUSP00000005954	"biogenesis of lysosomal organelles complex-1, subunit 6, pallidin [Source:MGI Symbol;Acc:MGI:1927580]"	Bloc1s6	18457	protein_coding	2:122738503-122749475(+)	3.568	1.99754	5.05492	3.83877	3.96827	4.43465	5.95415	3.7456	1.70602	3.90731
ENSMUST00000005964	ENSMUSG00000028138	ENSMUSP00000005964	"alcohol dehydrogenase 5 (class III), chi polypeptide [Source:MGI Symbol;Acc:MGI:87929]"	Adh5	11532	protein_coding	3:138443093-138455499(+)	22.2213	27.155	37.1083	30.7875	36.3483	39.0903	50.2324	36.7674	29.9856	36.0465
ENSMUST00000005975	ENSMUSG00000005823	ENSMUSP00000005975	G protein-coupled receptor 108 [Source:MGI Symbol;Acc:MGI:1925558]	Gpr108	78308	protein_coding	17:57234972-57247689(-)	13.0919	18.4022	20.8223	16.5686	6.31948	7.01116	3.37193	8.9607	13.9199	11.5177
ENSMUST00000005976	ENSMUSG00000005824	ENSMUSP00000005976	"tumor necrosis factor (ligand) superfamily, member 14 [Source:MGI Symbol;Acc:MGI:1355317]"	Tnfsf14	50930	protein_coding	17:57189492-57194177(-)	0.043806	0.118863	0.108853	0.273829	0.311814	0.0001	0.126224	0.0001	0.107215	0.193987
ENSMUST00000006005	ENSMUSG00000032492	ENSMUSP00000006005	parathyroid hormone 1 receptor [Source:MGI Symbol;Acc:MGI:97801]	Pth1r	19228	protein_coding	9:110722142-110742719(-)	13.3154	0.986613	2.51005	4.37376	4.77586	3.2942	9.1926	6.24696	5.28096	7.27516
ENSMUST00000006020	ENSMUSG00000005864	ENSMUSP00000006020	cyclic nucleotide gated channel alpha 2 [Source:MGI Symbol;Acc:MGI:108040]	Cnga2	12789	protein_coding	X:71991849-72010218(+)	0.0001	0.0001	0.0001	0.071713	0.0001	0.0001	0.0001	0.0001	0.0001	0.0001
ENSMUST00000006027	ENSMUSG00000005873	ENSMUSP00000006027	receptor accessory protein 5 [Source:MGI Symbol;Acc:MGI:1270152]	Reep5	13476	protein_coding	18:34344885-34373369(-)	105.314	79.2565	75.6192	110.515	63.7743	70.394	58.0125	60.0018	71.0101	83.6402
ENSMUST00000006029	ENSMUSG00000078954	ENSMUSP00000006029	Rho GTPase activating protein 8 [Source:MGI Symbol;Acc:MGI:1920417]	Arhgap8	73167	protein_coding	15:84720052-84772207(+)	0.0001	0.0001	0.0001	0.0001	0.0001	0.0001	0.0001	0.0001	0.0001	0.0001
ENSMUST00000006035	ENSMUSG00000005881	ENSMUSP00000006035	ERGIC and golgi 3 [Source:MGI Symbol;Acc:MGI:1913616]	Ergic3	66366	protein_coding	2:156008045-156018279(+)	61.7821	31.4131	39.2495	39.5551	29.1839	25.2729	28.5765	21.885	28.3286	31.9976
ENSMUST00000006036	ENSMUSG00000005882	ENSMUSP00000006036	ubiquinol-cytochrome c reductase complex assembly factor 1 [Source:MGI Symbol;Acc:MGI:1929472]	Uqcc1	56046	protein_coding	2:155848240-155930044(-)	0.0001	0.0001	0.0001	0.0001	0.0001	0.0001	0.409861	0.0001	0.0001	0.0001
ENSMUST00000006037	ENSMUSG00000005886	ENSMUSP00000006037	nuclear receptor coactivator 2 [Source:MGI Symbol;Acc:MGI:1276533]	Ncoa2	17978	protein_coding	1:13142475-13374083(-)	0.900314	0.079446	0.854062	0.856549	1.80226	1.03669	1.97819	1.86824	0.0578	0.096681
ENSMUST00000006046	ENSMUSG00000005892	ENSMUSP00000006046	thyrotropin releasing hormone [Source:MGI Symbol;Acc:MGI:98823]	Trh	22044	protein_coding	6:92242061-92244650(-)	0.0001	0.101554	0.0001	0.0001	0.0001	0.026822	0.020098	0.0001	0.0001	0.0001
ENSMUST00000006053	ENSMUSG00000005899	ENSMUSP00000006053	sphingomyelin phosphodiesterase 4 [Source:MGI Symbol;Acc:MGI:1924876]	Smpd4	77626	protein_coding	16:17619354-17644828(+)	2.85183	0.168897	2.36814	6.53155	2.7863	1.1965	2.88307	3.59258	0.23115	3.44477
ENSMUST00000006061	ENSMUSG00000005907	ENSMUSP00000006061	peroxisomal biogenesis factor 1 [Source:MGI Symbol;Acc:MGI:1918632]	Pex1	71382	protein_coding	5:3596066-3637230(+)	0.0001	0.047369	0.112746	0.012107	0.0001	0.0001	0.0001	0.0001	0.0001	0.0001
ENSMUST00000006071	ENSMUSG00000005917	ENSMUSP00000006071	orthodenticle homeobox 1 [Source:MGI Symbol;Acc:MGI:97450]	Otx1	18423	protein_coding	11:21994764-22001615(-)	0.016872	0.0001	0.0001	0.0001	0.0001	0.0001	0.0001	0.0001	0.0001	0.0001
ENSMUST00000006094	ENSMUSG00000022445	ENSMUSP00000006094	"cytochrome P450, family 2, subfamily d, polypeptide 26 [Source:MGI Symbol;Acc:MGI:1923529]"	Cyp2d26	76279	protein_coding	15:82790101-82794294(-)	0.0001	0.0001	0.017178	0.0001	0.0001	0.0001	0.0001	0.0001	0.0001	0.0001
ENSMUST00000006101	ENSMUSG00000005947	ENSMUSP00000006101	"integrin alpha E, epithelial-associated [Source:MGI Symbol;Acc:MGI:1298377]"	Itgae	16407	protein_coding	11:73090583-73147446(+)	0.432429	0.220787	0.598758	0.474848	0.219117	0.152043	0.428971	0.26995	0.374803	0.354538
ENSMUST00000006103	ENSMUSG00000005949	ENSMUSP00000006103	"cystinosis, nephropathic [Source:MGI Symbol;Acc:MGI:1932872]"	Ctns	83429	protein_coding	11:73183596-73199042(-)	6.62721	0.0001	4.69179	8.52866	3.11267	4.39636	2.98076	2.97747	0.0001	2.43061
ENSMUST00000006104	ENSMUSG00000005950	ENSMUSP00000006104	"purinergic receptor P2X, ligand-gated ion channel, 5 [Source:MGI Symbol;Acc:MGI:2137026]"	P2rx5	94045	protein_coding	11:73160421-73172685(+)	44.4347	21.017	49.3023	31.3216	24.8201	13.7255	51.4127	39.2346	19.8691	28.6143
ENSMUST00000006105	ENSMUSG00000005951	ENSMUSP00000006105	sedoheptulokinase [Source:MGI Symbol;Acc:MGI:1921887]	Shpk	74637	protein_coding	11:73199460-73224511(+)	4.51696	0.0001	3.97086	4.17747	3.28883	3.81526	6.3449	5.32314	0.0001	3.91285
ENSMUST00000006106	ENSMUSG00000005952	ENSMUSP00000006106	"transient receptor potential cation channel, subfamily V, member 1 [Source:MGI Symbol;Acc:MGI:1341787]"	Trpv1	193034	protein_coding	11:73238259-73260507(+)	0.0001	0.0001	0.0001	0.0001	0.0001	0.0001	0.0001	0.0001	0.0001	0.0001
ENSMUST00000006112	ENSMUSG00000005958	ENSMUSP00000006112	Eph receptor B3 [Source:MGI Symbol;Acc:MGI:104770]	Ephb3	13845	protein_coding	16:21204755-21223304(+)	0.109182	0.0001	0.135937	0.328838	0.0001	0.070168	0.108354	0.118759	0.119028	0.0001
ENSMUST00000006123	ENSMUSG00000005968	ENSMUSP00000006123	tuftelin 1 [Source:MGI Symbol;Acc:MGI:109572]	Tuft1	22156	protein_coding	3:94612757-94658871(-)	0.258832	0.047545	0.18115	0.147871	0.224264	0.051906	0.0001	0.070236	0.100435	0.081093
ENSMUST00000006128	ENSMUSG00000005973	ENSMUSP00000006128	reticulocalbin 1 [Source:MGI Symbol;Acc:MGI:104559]	Rcn1	19672	protein_coding	2:105386291-105399319(-)	1.89868	3.35576	1.82769	9.03035	2.88159	3.05832	4.07139	1.69055	4.18099	5.60194
ENSMUST00000006136	ENSMUSG00000005980	ENSMUSP00000006136	deoxyribonuclease I [Source:MGI Symbol;Acc:MGI:103157]	Dnase1	13419	protein_coding	16:4036970-4040024(+)	0.0001	0.0001	0.0001	0.0001	0.0001	0.0001	0.0001	0.0001	0.0001	0.0001
ENSMUST00000006137	ENSMUSG00000005981	ENSMUSP00000006137	TNF receptor-associated protein 1 [Source:MGI Symbol;Acc:MGI:1915265]	Trap1	68015	protein_coding	16:4039971-4077827(-)	119.242	93.5957	141.989	110.127	128.678	89.938	179.274	165.208	87.1363	126.601
ENSMUST00000006139	ENSMUSG00000005983	ENSMUSP00000006139	RIKEN cDNA 1700037C18 gene [Source:MGI Symbol;Acc:MGI:1920511]	1700037C18Rik	73261	protein_coding	16:3895181-3907757(-)	0.0001	0.0001	0.045716	0.0001	0.0001	0.0001	0.011427	0.0001	0.0001	0.0001
ENSMUST00000006151	ENSMUSG00000005994	ENSMUSP00000006151	tyrosinase-related protein 1 [Source:MGI Symbol;Acc:MGI:98881]	Tyrp1	22178	protein_coding	4:80834230-80851718(+)	0.0001	0.0001	0.0001	0.0001	0.0001	0.0001	0.0001	0.0001	0.0001	0.0001
ENSMUST00000006167	ENSMUSG00000006010	ENSMUSP00000006167	odr4 GPCR localization factor homolog [Source:MGI Symbol;Acc:MGI:2385108]	Odr4	226499	protein_coding	1:150362521-150392719(-)	0.0001	0.0001	0.0001	0.0001	0.0001	0.0001	0.0001	0.0001	0.0001	0.0001
ENSMUST00000006171	ENSMUSG00000006014	ENSMUSP00000006171	"proteoglycan 4 (megakaryocyte stimulating factor, articular superficial zone protein) [Source:MGI Symbol;Acc:MGI:1891344]"	Prg4	96875	protein_coding	1:150449412-150465598(-)	0.0001	0.0001	0.0001	0.0001	0.0001	0.0001	0.219355	0.0001	0.0001	0.0001
ENSMUST00000006178	ENSMUSG00000006021	ENSMUSP00000006178	kaptin [Source:MGI Symbol;Acc:MGI:1890380]	Kptn	70394	protein_coding	7:16119895-16127516(+)	15.4108	5.62143	10.0904	11.6964	6.40784	6.70798	5.27482	4.25257	7.11304	8.23931
ENSMUST00000006181	ENSMUSG00000006024	ENSMUSP00000006181	N-ethylmaleimide sensitive fusion protein attachment protein alpha [Source:MGI Symbol;Acc:MGI:104563]	Napa	108124	protein_coding	7:16098458-16117975(+)	85.2628	48.8196	68.6785	61.1436	47.2325	35.8653	42.7378	32.2859	43.3379	41.8629
ENSMUST00000006205	ENSMUSG00000024483	ENSMUSP00000006205	ankyrin repeat and KH domain containing 1 [Source:MGI Symbol;Acc:MGI:1921733]	Ankhd1	108857	protein_coding	18:36560611-36658908(+)	0.027638	0.0001	0.0001	0.0001	0.0001	0.0001	1.11253	0.0001	0.0001	0.0001
ENSMUST00000006209	ENSMUSG00000006050	ENSMUSP00000006209	steroid receptor RNA activator 1 [Source:MGI Symbol;Acc:MGI:1344414]	Sra1	24068	protein_coding	18:36667429-36670285(-)	22.7627	0.0001	20.6692	0.0001	0.0001	11.5345	7.09806	0.0001	9.35323	6.93535
ENSMUST00000006217	ENSMUSG00000006058	ENSMUSP00000006217	"SNF8, ESCRT-II complex subunit, homolog (S. cerevisiae) [Source:MGI Symbol;Acc:MGI:1343161]"	Snf8	27681	protein_coding	11:96034885-96047430(+)	38.056	27.6163	34.6757	32.3829	21.5141	24.3572	21.338	17.2144	28.4139	27.9435
ENSMUST00000006221	ENSMUSG00000020128	ENSMUSP00000006221	VPS54 GARP complex subunit [Source:MGI Symbol;Acc:MGI:2178798]	Vps54	245944	protein_coding	11:21239281-21321136(+)	1.80607	3.23863	2.14512	3.21679	3.88951	5.93141	7.51895	7.37765	3.80949	5.53749
ENSMUST00000006235	ENSMUSG00000021939	ENSMUSP00000006235	cathepsin B [Source:MGI Symbol;Acc:MGI:88561]	Ctsb	13030	protein_coding	14:63122462-63145923(+)	414.662	206.271	341.864	255.76	401.688	224.587	288.959	228.98	167.49	280.512
ENSMUST00000006254	ENSMUSG00000006095	ENSMUSP00000006254	tubulin folding cofactor B [Source:MGI Symbol;Acc:MGI:1913661]	Tbcb	66411	protein_coding	7:30224131-30232272(-)	32.847	18.7953	28.1463	30.7982	15.0135	12.6756	12.7228	10.3107	17.4348	21.1139
ENSMUST00000006286	ENSMUSG00000006127	ENSMUSP00000006286	inositol polyphosphate 5-phosphatase K [Source:MGI Symbol;Acc:MGI:1194899]	Inpp5k	19062	protein_coding	11:75630988-75648871(+)	11.2657	7.28309	6.64955	11.4752	8.02507	7.23798	9.66949	6.17152	5.50802	6.2132
ENSMUST00000006293	ENSMUSG00000006134	ENSMUSP00000006293	v-crk avian sarcoma virus CT10 oncogene homolog-like [Source:MGI Symbol;Acc:MGI:104686]	Crkl	12929	protein_coding	16:17451987-17487434(+)	1.95285	2.33874	2.71259	4.96468	4.26951	2.60828	6.15132	5.04953	2.63447	3.92615
ENSMUST00000006301	ENSMUSG00000029703	ENSMUSP00000006301	leucine-rich repeats and WD repeat domain containing 1 [Source:MGI Symbol;Acc:MGI:1918985]	Lrwd1	71735	protein_coding	5:136122772-136136074(-)	5.35076	3.3057	0.156027	3.60832	2.31614	1.0308	1.33182	1.63492	1.51814	2.56139
ENSMUST00000006303	ENSMUSG00000006143	ENSMUSP00000006303	uroplakin 3B-like [Source:MGI Symbol;Acc:MGI:1916915]	Upk3bl	69665	protein_coding	5:136057267-136064326(+)	0.0001	0.0001	0.0001	0.0001	0.0001	0.0001	0.0001	0.0001	0.0001	0.0001
ENSMUST00000006311	ENSMUSG00000030353	ENSMUSP00000006311	TEA domain family member 4 [Source:MGI Symbol;Acc:MGI:106907]	Tead4	21679	protein_coding	6:128227143-128300813(-)	0.631405	0.53106	0.807618	1.84082	1.18386	0.278391	0.517445	0.689247	0.426417	0.764374
ENSMUST00000006341	ENSMUSG00000006179	ENSMUSP00000006341	"protease, serine 16 (thymus) [Source:MGI Symbol;Acc:MGI:1859181]"	Prss16	54373	protein_coding	13:22002173-22009741(-)	0.0001	0.0001	0.0001	0.0001	0.0001	0.0001	0.0001	0.0001	0.0001	0.019933
ENSMUST00000006353	ENSMUSG00000006191	ENSMUSP00000006353	CDK5 regulatory subunit associated protein 1-like 1 [Source:MGI Symbol;Acc:MGI:1921765]	Cdkal1	68916	protein_coding	13:29325301-29855674(-)	1.33575	2.04039	2.01778	3.04458	3.44524	2.77576	3.69127	3.38242	2.04329	2.92975
ENSMUST00000006362	ENSMUSG00000006200	ENSMUSP00000006362	reproductive homeobox 6 [Source:MGI Symbol;Acc:MGI:1202888]	Rhox6	19202	protein_coding	X:37826910-37829857(+)	0.0001	0.0001	0.0001	0.0001	0.0001	0.0001	0.0001	0.0001	0.0001	0.0001
ENSMUST00000006367	ENSMUSG00000006205	ENSMUSP00000006367	HtrA serine peptidase 1 [Source:MGI Symbol;Acc:MGI:1929076]	Htra1	56213	protein_coding	7:130936203-130985660(+)	28.0719	15.4661	17.2267	26.5547	15.0382	17.6975	16.2005	12.3131	16.1547	19.7604
ENSMUST00000006377	ENSMUSG00000006215	ENSMUSP00000006377	zinc finger and BTB domain containing 17 [Source:MGI Symbol;Acc:MGI:107410]	Zbtb17	22642	protein_coding	4:141444654-141467225(+)	7.73207	5.81412	5.59424	3.05221	3.77252	2.64236	3.42716	3.58663	3.34978	2.62913
ENSMUST00000006378	ENSMUSG00000006216	ENSMUSP00000006378	"chloride channel, voltage-sensitive Kb [Source:MGI Symbol;Acc:MGI:1930643]"	Clcnkb	56365	protein_coding	4:141404353-141416014(-)	0.0001	0.0001	0.0001	0.0001	0.0001	0.0001	0.0001	0.0001	0.0001	0.0001
ENSMUST00000006380	ENSMUSG00000006218	ENSMUSP00000006380	"family with sequence similarity 131, member C [Source:MGI Symbol;Acc:MGI:2685539]"	Fam131c	277743	protein_coding	4:141368220-141384175(+)	8.95757	3.02062	1.34004	0.25352	0.418624	1.32531	1.36869	0.840949	0.952605	0.586218
ENSMUST00000006381	ENSMUSG00000006219	ENSMUSP00000006381	filamin binding LIM protein 1 [Source:MGI Symbol;Acc:MGI:1921452]	Fblim1	74202	protein_coding	4:141576062-141598224(-)	1.8144	1.73998	2.16482	0.0001	0.021067	0.864048	0.0001	1.30825	1.80279	3.58518
ENSMUST00000006391	ENSMUSG00000045827	ENSMUSP00000006391	"serine (or cysteine) peptidase inhibitor, clade B, member 9 [Source:MGI Symbol;Acc:MGI:106603]"	Serpinb9	20723	protein_coding	13:33004541-33017955(+)	0.811502	1.58433	1.51357	7.31931	1.68956	1.28412	2.43225	2.14376	1.84817	3.05489
ENSMUST00000006392	ENSMUSG00000021403	ENSMUSP00000006392	"serine (or cysteine) peptidase inhibitor, clade B, member 9b [Source:MGI Symbol;Acc:MGI:894668]"	Serpinb9b	20706	protein_coding	13:33027416-33041884(+)	0.015447	0.0001	0.0001	0.110163	0.034258	0.009295	0.0001	0.023801	0.0001	0.053607
ENSMUST00000006397	ENSMUSG00000006235	ENSMUSP00000006397	erythropoietin receptor [Source:MGI Symbol;Acc:MGI:95408]	Epor	13857	protein_coding	9:21958897-21963506(-)	0.83809	1.0413	0.80896	2.24736	0.353865	0.572539	1.78024	0.937051	0.405543	0.763248
ENSMUST00000006403	ENSMUSG00000006241	ENSMUSP00000006403	coiled-coil domain containing 159 [Source:MGI Symbol;Acc:MGI:1914369]	Ccdc159	67119	protein_coding	9:21927471-21935872(+)	1.88746	0.51282	1.15401	2.41548	1.26653	1.46428	2.0183	2.18458	1.01538	1.66525
ENSMUST00000006415	ENSMUSG00000040061	-	"phospholipase C, beta 2 [Source:MGI Symbol;Acc:MGI:107465]"	Plcb2	18796	protein_coding	2:118714233-118728391(-)	0.0001	0.0001	0.026589	0.0001	0.0001	0.0001	0.0001	0.020903	0.0001	0.048067
ENSMUST00000006424	ENSMUSG00000006262	ENSMUSP00000006424	MOB kinase activator 1B [Source:MGI Symbol;Acc:MGI:1915723]	Mob1b	68473	protein_coding	5:88720871-88757989(+)	0.084361	0.058548	0.094632	0.143511	0.08815	0.033517	0.734411	0.772334	0.048207	0.183213
ENSMUST00000006431	ENSMUSG00000006269	ENSMUSP00000006431	"ATPase, H+ transporting, lysosomal V1 subunit B1 [Source:MGI Symbol;Acc:MGI:103285]"	Atp6v1b1	110935	protein_coding	6:83742990-83758855(+)	0.148546	0.136558	0.0001	0.0001	0.0001	0.04959	0.0001	0.0001	0.097704	0.0001
ENSMUST00000006435	ENSMUSG00000006273	ENSMUSP00000006435	"ATPase, H+ transporting, lysosomal V1 subunit B2 [Source:MGI Symbol;Acc:MGI:109618]"	Atp6v1b2	11966	protein_coding	8:69088646-69113711(+)	28.2972	21.1104	33.7746	27.4692	41.9783	33.2368	37.6058	30.1305	23.1258	30.2218
ENSMUST00000006444	ENSMUSG00000006281	ENSMUSP00000006444	telomerase associated protein 1 [Source:MGI Symbol;Acc:MGI:109573]	Tep1	21745	protein_coding	14:50824059-50870560(-)	4.62154	3.2899	4.85499	6.10473	4.31251	4.06834	8.44097	7.15855	2.60003	5.22392
ENSMUST00000006451	ENSMUSG00000006288	ENSMUSP00000006451	tetratricopeptide repeat domain 5 [Source:MGI Symbol;Acc:MGI:2683584]	Ttc5	219022	protein_coding	14:50765415-50785519(-)	5.58456	2.72843	5.71737	6.57624	3.51525	3.69871	3.9713	2.62762	3.55643	4.59124
ENSMUST00000006452	ENSMUSG00000006289	ENSMUSP00000006452	O-sialoglycoprotein endopeptidase [Source:MGI Symbol;Acc:MGI:1913496]	Osgep	66246	protein_coding	14:50915682-50924830(-)	0.0001	19.5434	27.9654	0.0001	0.0001	0.0001	0.558102	0.0001	17.6749	0.0001
ENSMUST00000006462	ENSMUSG00000006299	ENSMUSP00000006462	angio-associated migratory protein [Source:MGI Symbol;Acc:MGI:107809]	Aamp	227290	protein_coding	1:74279840-74284738(-)	92.7698	56.6078	78.5292	45.9359	52.998	44.6743	37.2232	37.1121	46.355	44.5388
ENSMUST00000006467	ENSMUSG00000006304	ENSMUSP00000006467	"actin related protein 2/3 complex, subunit 2 [Source:MGI Symbol;Acc:MGI:1923959]"	Arpc2	76709	protein_coding	1:74236517-74267987(+)	11.0893	12.5743	26.4292	27.023	27.6258	14.5909	22.8501	27.2452	12.0476	33.9151
ENSMUST00000006470	ENSMUSG00000006307	ENSMUSP00000006470	lysine (K)-specific methyltransferase 2B [Source:MGI Symbol;Acc:MGI:109565]	Kmt2b	75410	protein_coding	7:30568858-30588717(-)	1.6421	2.83418	1.84615	5.98792	2.75706	1.77338	5.50226	4.4391	2.2368	2.49465
ENSMUST00000006476	ENSMUSG00000006313	ENSMUSP00000006476	uroplakin 1A [Source:MGI Symbol;Acc:MGI:98911]	Upk1a	109637	protein_coding	7:30603092-30612847(-)	0.274953	0.267056	0.214468	0.508815	0.266543	0.246099	0.285975	0.352246	0.299294	0.32211
ENSMUST00000006478	ENSMUSG00000006315	ENSMUSP00000006478	transmembrane protein 147 [Source:MGI Symbol;Acc:MGI:1915011]	Tmem147	69804	protein_coding	7:30727705-30729540(-)	129.67	68.209	88.7049	63.202	44.9327	71.5932	26.7057	19.1	69.0707	55.7336
ENSMUST00000006496	ENSMUSG00000006333	ENSMUSP00000006496	ribosomal protein S9 [Source:MGI Symbol;Acc:MGI:1924096]	Rps9	76846	protein_coding	7:3703993-3706897(+)	428.783	207.71	334.377	344.713	237.426	207.504	147.072	116.232	251.054	232.062
ENSMUST00000006508	ENSMUSG00000006345	ENSMUSP00000006508	gamma-glutamyltransferase 1 [Source:MGI Symbol;Acc:MGI:95706]	Ggt1	14598	protein_coding	10:75573448-75586182(+)	0.107745	0.07381	0.0001	0.0001	0.0001	0.0001	0.0001	0.0001	0.0001	0.0001
ENSMUST00000006523	ENSMUSG00000006360	ENSMUSP00000006523	cysteine-rich protein 1 (intestinal) [Source:MGI Symbol;Acc:MGI:88501]	Crip1	12925	protein_coding	12:113152012-113153877(+)	27.4502	15.1823	19.6559	48.8901	15.39	6.67978	0.0001	0.251923	22.4675	9.45736
ENSMUST00000006525	ENSMUSG00000006362	ENSMUSP00000006525	CBFA2/RUNX1 translocation partner 3 [Source:MGI Symbol;Acc:MGI:1338013]	Cbfa2t3	12398	protein_coding	8:122629463-122678072(-)	0.381179	0.061969	0.25077	1.0706	0.486412	1.18217	0.638839	0.507549	0.176479	0.287955
ENSMUST00000006544	ENSMUSG00000006378	ENSMUSP00000006544	glycine C-acetyltransferase (2-amino-3-ketobutyrate-coenzyme A ligase) [Source:MGI Symbol;Acc:MGI:1349389]	Gcat	26912	protein_coding	15:79030874-79038353(+)	19.1945	8.82487	12.6902	5.05389	5.34909	6.95266	7.43664	3.82965	5.49556	4.40229
ENSMUST00000006556	ENSMUSG00000006389	ENSMUSP00000006556	myeloproliferative leukemia virus oncogene [Source:MGI Symbol;Acc:MGI:97076]	Mpl	17480	protein_coding	4:118443272-118457495(-)	0.0001	0.0001	0.0001	0.0001	0.0001	0.0001	0.0001	0.0001	0.0001	0.0001
ENSMUST00000006557	ENSMUSG00000006390	ENSMUSP00000006557	"elongation of very long chain fatty acids (FEN1/Elo2, SUR4/Elo3, yeast)-like 1 [Source:MGI Symbol;Acc:MGI:1858959]"	Elovl1	54325	protein_coding	4:118428093-118432953(+)	7.6349	4.65149	5.21304	13.5513	4.6523	2.36631	1.76255	1.48222	4.35012	5.7609
ENSMUST00000006559	ENSMUSG00000035274	ENSMUSP00000006559	trophoblast glycoprotein [Source:MGI Symbol;Acc:MGI:1341264]	Tpbg	21983	protein_coding	9:85842380-85847040(+)	0.154711	0.104545	0.047332	0.339643	0.507935	0.053084	0.040869	0.050197	0.076367	0.50034
ENSMUST00000006562	ENSMUSG00000006395	ENSMUSP00000006562	hydroxypyruvate isomerase (putative) [Source:MGI Symbol;Acc:MGI:1915430]	Hyi	-	polymorphic_pseudogene	4:118360014-118362744(+)	0.0001	0.0001	0.0001	0.0001	0.0001	0.0001	0.0001	0.0001	0.0001	0.0001
ENSMUST00000006565	ENSMUSG00000006398	ENSMUSP00000006565	cell division cycle 20 [Source:MGI Symbol;Acc:MGI:1859866]	Cdc20	107995	protein_coding	4:118432901-118437352(-)	0.476071	0.086559	0.375753	2.11441	0.852818	0.120452	0.075326	0.104159	0.471666	0.956406
ENSMUST00000006578	ENSMUSG00000006411	ENSMUSP00000006578	nectin cell adhesion molecule 4 [Source:MGI Symbol;Acc:MGI:1918990]	Nectin4	71740	protein_coding	1:171370352-171388598(+)	0.058559	0.073754	0.0001	0.286787	0.143815	0.031237	0.050597	0.020213	0.144659	0.189884
ENSMUST00000006579	ENSMUSG00000006412	ENSMUSP00000006579	prefoldin 2 [Source:MGI Symbol;Acc:MGI:1276111]	Pfdn2	18637	protein_coding	1:171345730-171358402(+)	0.592327	0.295409	0.494415	0.755722	0.626345	0.263874	0.413962	0.581569	1.20028	0.146868
ENSMUST00000006587	ENSMUSG00000090213	ENSMUSP00000006587	transmembrane protein 189 [Source:MGI Symbol;Acc:MGI:2142624]	Tmem189	407243	protein_coding	2:167642608-167661556(-)	20.0595	12.5515	16.0639	19.0089	9.79278	9.93065	10.8941	5.43765	8.38992	11.3485
ENSMUST00000006611	ENSMUSG00000006442	ENSMUSP00000006611	spermidine synthase [Source:MGI Symbol;Acc:MGI:102690]	Srm	20810	protein_coding	4:148591503-148594619(+)	19.2081	9.3029	11.2676	17.7453	9.98599	8.49076	9.70332	7.66305	9.09613	10.0598
ENSMUST00000006614	ENSMUSG00000006445	ENSMUSP00000006614	Eph receptor A2 [Source:MGI Symbol;Acc:MGI:95278]	Epha2	13836	protein_coding	4:141301240-141329384(+)	3.08569	1.87784	3.6737	7.50516	2.47654	0.530505	0.866486	0.94998	3.37058	3.36035
ENSMUST00000006618	ENSMUSG00000028919	ENSMUSP00000006618	Rho guanine nucleotide exchange factor (GEF) 19 [Source:MGI Symbol;Acc:MGI:1925912]	Arhgef19	213649	protein_coding	4:141242869-141257564(+)	6.47346	3.69861	3.55466	1.92969	1.50695	2.99517	1.4868	2.0443	1.75081	1.91401
ENSMUST00000006625	ENSMUSG00000006456	ENSMUSP00000006625	RNA binding motif protein 14 [Source:MGI Symbol;Acc:MGI:1929092]	Rbm14	56275	protein_coding	19:4800569-4811634(-)	8.5041	4.21898	5.76791	7.80766	5.07806	3.22901	4.32713	2.63791	2.97329	4.92693
ENSMUST00000006626	ENSMUSG00000006457	ENSMUSP00000006626	actinin alpha 3 [Source:MGI Symbol;Acc:MGI:99678]	Actn3	11474	protein_coding	19:4861216-4877909(-)	27.586	0.06105	1.74212	141.976	80.4229	0.439691	3.68464	2.83371	43.6876	0.256637
ENSMUST00000006629	ENSMUSG00000020315	ENSMUSP00000006629	"spectrin beta, non-erythrocytic 1 [Source:MGI Symbol;Acc:MGI:98388]"	Sptbn1	20742	protein_coding	11:30099395-30268169(-)	23.0057	31.1629	20.5719	107.468	35.1295	28.23	105.531	90.2384	29.752	54.1203
ENSMUST00000006632	ENSMUSG00000006463	ENSMUSP00000006632	"zinc finger, DHHC domain containing 24 [Source:MGI Symbol;Acc:MGI:1917855]"	Zdhhc24	70605	protein_coding	19:4878672-4885397(+)	0.867382	1.0847	1.519	1.87206	0.880776	0.800062	2.4458	1.37509	0.772796	0.334964
ENSMUST00000006638	ENSMUSG00000006469	ENSMUSP00000006638	"solute carrier family 34 (sodium phosphate), member 3 [Source:MGI Symbol;Acc:MGI:2159410]"	Slc34a3	142681	protein_coding	2:25228898-25234364(-)	0.0001	0.0001	0.0001	0.0001	0.0001	0.0001	0.0001	0.0001	0.0001	0.0001
ENSMUST00000006646	ENSMUSG00000006476	ENSMUSP00000006646	NMDA receptor synaptonuclear signaling and neuronal migration factor [Source:MGI Symbol;Acc:MGI:1861755]	Nsmf	56876	protein_coding	2:25054384-25062881(+)	7.66096	2.4406	4.7516	8.53228	2.9834	3.79156	3.57815	2.73644	3.11615	5.14369
ENSMUST00000006659	ENSMUSG00000006488	ENSMUSP00000006659	"prolactin family 7, subfamily a, member 1 [Source:MGI Symbol;Acc:MGI:1206572]"	Prl7a1	19113	protein_coding	13:27633380-27642493(-)	0.0001	0.0001	0.0001	0.0001	0.0001	0.0001	0.0001	0.0001	0.0001	0.0001
ENSMUST00000006660	ENSMUSG00000046899	ENSMUSP00000006660	"prolactin family 7, subfamily a, member 2 [Source:MGI Symbol;Acc:MGI:1206571]"	Prl7a2	19114	protein_coding	13:27658584-27668036(-)	0.0001	0.0001	0.0001	0.0001	0.0001	0.0001	0.0001	0.0001	0.0001	0.0001
ENSMUST00000006662	ENSMUSG00000006490	ENSMUSP00000006662	"prolactin family8, subfamily a, member 9 [Source:MGI Symbol;Acc:MGI:1914560]"	Prl8a9	67310	protein_coding	13:27557995-27564606(-)	0.0001	0.0001	0.0001	0.0001	0.0001	0.0001	0.0001	0.0001	0.0001	0.0001
ENSMUST00000006664	ENSMUSG00000019756	ENSMUSP00000006664	"prolactin family 8, subfamily a, member 1 [Source:MGI Symbol;Acc:MGI:1920494]"	Prl8a1	73244	protein_coding	13:27573922-27582171(-)	0.0001	0.0001	0.0001	0.0001	0.0001	0.0001	0.0001	0.0001	0.0001	0.0001
ENSMUST00000006667	ENSMUSG00000045868	ENSMUSP00000006667	"GTPase, very large interferon inducible 1 [Source:MGI Symbol;Acc:MGI:1921808]"	Gvin1	74558	protein_coding	7:106156556-106215310(-)	1.52973	2.69191	1.91192	10.5457	3.26101	0.702889	3.35156	4.53944	0.0001	5.71167
ENSMUST00000006669	ENSMUSG00000006494	ENSMUSP00000006669	"pyruvate dehydrogenase kinase, isoenzyme 1 [Source:MGI Symbol;Acc:MGI:1926119]"	Pdk1	228026	protein_coding	2:71873224-71903858(+)	11.2027	11.609	16.4466	11.2621	19.8077	13.4595	54.0993	38.6184	9.72774	17.1596
ENSMUST00000006679	ENSMUSG00000057729	ENSMUSP00000006679	proteinase 3 [Source:MGI Symbol;Acc:MGI:893580]	Prtn3	19152	protein_coding	10:79879614-79883174(+)	0.140738	0.0001	0.0001	0.24344	0.0001	0.0001	0.0001	0.0001	0.0001	0.0001
ENSMUST00000006687	ENSMUSG00000028359	ENSMUSP00000006687	orosomucoid 3 [Source:MGI Symbol;Acc:MGI:97445]	Orm3	18407	protein_coding	4:63356162-63359511(+)	15.6348	16.8442	12.452	1.87549	5.35621	16.1249	9.35655	3.35996	5.55846	2.86093
ENSMUST00000006692	ENSMUSG00000006517	ENSMUSP00000006692	mevalonate (diphospho) decarboxylase [Source:MGI Symbol;Acc:MGI:2179327]	Mvd	192156	protein_coding	8:122433601-122443422(-)	4.06496	2.20893	2.99561	3.92257	2.02025	1.51642	1.8325	2.12398	1.47376	2.07931
ENSMUST00000006697	ENSMUSG00000006522	ENSMUSP00000006697	"inter-alpha trypsin inhibitor, heavy chain 3 [Source:MGI Symbol;Acc:MGI:96620]"	Itih3	16426	protein_coding	14:30908572-30923760(-)	0.045629	0.0001	0.0001	0.008161	0.0001	0.0001	0.0001	0.0001	0.0001	0.006876
ENSMUST00000006701	ENSMUSG00000006526	ENSMUSP00000006701	STIM activating enhancer [Source:MGI Symbol;Acc:MGI:1921500]	Stimate	69179	protein_coding	14:30825590-30877210(+)	21.2184	11.7616	16.8493	15.9198	10.5038	9.87215	13.5693	10.4764	8.93969	13.6771
ENSMUST00000006703	ENSMUSG00000021922	ENSMUSP00000006703	"inter alpha-trypsin inhibitor, heavy chain 4 [Source:MGI Symbol;Acc:MGI:109536]"	Itih4	16427	protein_coding	14:30886502-30901948(+)	0.0001	0.0001	0.0001	0.0001	0.0001	0.0001	0.0001	0.0001	0.073518	0.0001
ENSMUST00000006704	ENSMUSG00000006529	ENSMUSP00000006704	"inter-alpha trypsin inhibitor, heavy chain 1 [Source:MGI Symbol;Acc:MGI:96618]"	Itih1	16424	protein_coding	14:30929180-30943277(-)	0.0001	0.0001	0.0001	0.0001	0.0001	0.0001	0.0001	0.0001	0.0001	0.0001
ENSMUST00000006716	ENSMUSG00000033227	ENSMUSP00000006716	"wingless-type MMTV integration site family, member 6 [Source:MGI Symbol;Acc:MGI:98960]"	Wnt6	22420	protein_coding	1:74771892-74785322(+)	0.137935	0.100306	0.026755	0.245534	0.099003	0.060421	0.045417	0.121159	0.083515	0.0557
ENSMUST00000006718	ENSMUSG00000026167	ENSMUSP00000006718	"wingless-type MMTV integration site family, member 10A [Source:MGI Symbol;Acc:MGI:108071]"	Wnt10a	22409	protein_coding	1:74791516-74804179(+)	0.0001	0.0001	0.0001	0.0001	0.017721	0.0001	0.0001	0.0001	0.0001	0.0001
ENSMUST00000006721	ENSMUSG00000006546	ENSMUSP00000006721	"crystallin, beta A2 [Source:MGI Symbol;Acc:MGI:104336]"	Cryba2	12958	protein_coding	1:74889934-74893143(-)	0.0001	0.0001	0.0001	0.0001	0.0001	0.0001	0.0001	0.0001	0.0001	0.0001
ENSMUST00000006742	ENSMUSG00000006567	ENSMUSP00000006742	"ATPase, Cu++ transporting, beta polypeptide [Source:MGI Symbol;Acc:MGI:103297]"	Atp7b	11979	protein_coding	8:21992785-22060305(-)	0.0001	0.0001	0.0001	0.0001	0.0001	0.008919	0.0001	0.031406	0.0001	0.020291
ENSMUST00000006745	ENSMUSG00000006570	ENSMUSP00000006745	defensin beta 2 [Source:MGI Symbol;Acc:MGI:1338754]	Defb2	13215	protein_coding	8:21839926-21843482(+)	0.0001	0.0001	0.0001	0.0001	0.0001	0.0001	0.0001	0.0001	0.0001	0.0001
ENSMUST00000006749	ENSMUSG00000006574	ENSMUSP00000006749	"solute carrier family 4 (anion exchanger), member 1 [Source:MGI Symbol;Acc:MGI:109393]"	Slc4a1	20533	protein_coding	11:102348824-102365280(-)	1.54642	1.54751	0.485521	1.62927	0.187725	0.061365	0.124761	0.069405	1.94022	0.778094
ENSMUST00000006750	ENSMUSG00000006575	ENSMUSP00000006750	RUN domain containing 3A [Source:MGI Symbol;Acc:MGI:1858752]	Rundc3a	51799	protein_coding	11:102393403-102402555(+)	0.815085	0.0001	0.118486	0.318403	0.153616	0.076419	0.0001	0.0001	0.065108	0.138319
ENSMUST00000006754	ENSMUSG00000020923	ENSMUSP00000006754	"upstream binding transcription factor, RNA polymerase I [Source:MGI Symbol;Acc:MGI:98512]"	Ubtf	21429	protein_coding	11:102305924-102319096(-)	0.0001	0.097	0.0001	0.281658	0.0001	0.135266	0.234389	0.250439	0.123777	0.514384
ENSMUST00000006760	ENSMUSG00000006585	ENSMUSP00000006760	chromatin licensing and DNA replication factor 1 [Source:MGI Symbol;Acc:MGI:1914427]	Cdt1	67177	protein_coding	8:122568015-122573128(+)	0.517818	0.0001	0.0001	2.41696	1.19627	0.0001	0.367956	0.129091	0.094687	0.443462
ENSMUST00000006761	ENSMUSG00000006586	ENSMUSP00000006761	RUNX1 translocation partner 1 [Source:MGI Symbol;Acc:MGI:104793]	Runx1t1	12395	protein_coding	4:13743436-13893649(+)	0.0001	0.0001	0.0001	0.0001	0.0001	0.0001	0.0001	0.0001	0.0001	0.083487
ENSMUST00000006762	ENSMUSG00000006587	ENSMUSP00000006762	snail family zinc finger 3 [Source:MGI Symbol;Acc:MGI:1353563]	Snai3	30927	protein_coding	8:122454208-122460733(-)	0.056019	0.0001	0.0001	3.21795	0.640395	0.024618	0.0001	0.0001	0.196347	0.0001
ENSMUST00000006764	ENSMUSG00000006589	ENSMUSP00000006764	adenine phosphoribosyl transferase [Source:MGI Symbol;Acc:MGI:88061]	Aprt	11821	protein_coding	8:122574637-122576890(-)	13.4677	8.73616	8.2514	13.2983	8.23234	6.43778	2.21678	1.25873	5.40529	8.92679
ENSMUST00000006774	ENSMUSG00000006599	ENSMUSP00000006774	"general transcription factor II H, polypeptide 1 [Source:MGI Symbol;Acc:MGI:1277216]"	Gtf2h1	14884	protein_coding	7:46796103-46823800(+)	5.52472	10.0394	7.34746	15.9392	17.972	12.9354	22.7455	20.6274	12.7618	12.3683
ENSMUST00000006785	ENSMUSG00000021335	ENSMUSP00000006785	"solute carrier family 17 (sodium phosphate), member 1 [Source:MGI Symbol;Acc:MGI:103209]"	Slc17a1	20504	protein_coding	13:23870296-23895730(+)	0.0001	0.0001	0.0001	0.0001	0.0001	0.014864	0.0001	0.0001	0.0001	0.0001
ENSMUST00000006786	ENSMUSG00000036110	ENSMUSP00000006786	"solute carrier family 17 (sodium phosphate), member 2 [Source:MGI Symbol;Acc:MGI:2443098]"	Slc17a2	218103	protein_coding	13:23807027-23825180(+)	0.0001	0.0001	0.0001	0.0001	0.011414	0.0001	0.006905	0.0001	0.0001	0.0001
ENSMUST00000006787	ENSMUSG00000006611	ENSMUSP00000006787	homeostatic iron regulator [Source:MGI Symbol;Acc:MGI:109191]	Hfe	15216	protein_coding	13:23704386-23710714(-)	0.0001	0.0001	0.0001	0.0001	0.0001	0.0001	0.0001	0.0001	0.0001	0.0001
ENSMUST00000006792	ENSMUSG00000062524	ENSMUSP00000006792	natural cytotoxicity triggering receptor 1 [Source:MGI Symbol;Acc:MGI:1336212]	Ncr1	17086	protein_coding	7:4337724-4345164(+)	0.0001	0.0001	0.0001	0.0001	0.0001	0.0001	0.0001	0.0001	0.0001	0.0001
ENSMUST00000006814	ENSMUSG00000006638	ENSMUSP00000158592	abhydrolase domain containing 1 [Source:MGI Symbol;Acc:MGI:1931013]	Abhd1	57742	polymorphic_pseudogene	5:30950106-30955089(+)	0.58287	0.079333	0.357318	0.403663	0.0001	0.107826	0.389723	0.166669	0.167305	0.220877
ENSMUST00000006818	ENSMUSG00000006642	ENSMUSP00000006818	transcription factor 23 [Source:MGI Symbol;Acc:MGI:1934960]	Tcf23	69852	protein_coding	5:30968662-30977018(+)	0.44679	0.230837	0.292713	0.453034	0.521989	0.226189	0.16862	0.24138	0.250858	0.414547
ENSMUST00000006825	ENSMUSG00000006649	ENSMUSP00000006825	"nephrosis 1, nephrin [Source:MGI Symbol;Acc:MGI:1859637]"	Nphs1	54631	protein_coding	7:30459725-30487223(+)	0.0001	0.0001	0.0001	0.0001	0.0001	0.0001	0.0001	0.0001	0.0001	0.0001
ENSMUST00000006828	ENSMUSG00000006651	ENSMUSP00000006828	amyloid beta (A4) precursor-like protein 1 [Source:MGI Symbol;Acc:MGI:88046]	Aplp1	11803	protein_coding	7:30434982-30445535(-)	8.33137	2.19937	0.757805	3.78214	0.328331	0.0001	0.484395	0.0001	1.30751	1.24915
ENSMUST00000006838	ENSMUSG00000032604	ENSMUSP00000006838	glutaminyl-tRNA synthetase [Source:MGI Symbol;Acc:MGI:1915851]	Qars	97541	protein_coding	9:108507706-108515941(+)	19.7681	10.2416	17.1105	18.238	9.40533	12.2726	14.3134	13.3708	7.73154	13.9026
ENSMUST00000006851	ENSMUSG00000006673	ENSMUSP00000006851	glutamine-rich 1 [Source:MGI Symbol;Acc:MGI:1916482]	Qrich1	69232	protein_coding	9:108517114-108560163(+)	3.25374	2.06631	12.7655	17.2444	17.1223	6.93886	6.05482	5.74392	1.95542	8.37399
ENSMUST00000006853	ENSMUSG00000006675	ENSMUSP00000006853	"prolyl 4-hydroxylase, transmembrane (endoplasmic reticulum) [Source:MGI Symbol;Acc:MGI:1921693]"	P4htm	74443	protein_coding	9:108578862-108597667(-)	1.74159	0.71297	0.529799	1.12566	0.271248	0.389189	0.340971	0.501809	0.492436	0.636248
ENSMUST00000006854	ENSMUSG00000006676	ENSMUSP00000006854	ubiquitin specific peptidase 19 [Source:MGI Symbol;Acc:MGI:1918722]	Usp19	71472	protein_coding	9:108490602-108501699(+)	1.27253	3.02485	0.824005	1.82434	0.374232	0.989492	0.621433	0.998987	1.48032	0.616145
ENSMUST00000006856	ENSMUSG00000006678	ENSMUSP00000006856	"polymerase (DNA directed), alpha 1 [Source:MGI Symbol;Acc:MGI:99660]"	Pola1	18968	protein_coding	X:93304767-93632155(-)	0.214035	0.384477	0.276961	0.966172	0.866357	0.398015	1.26307	1.31686	0.601384	0.991584
ENSMUST00000006893	ENSMUSG00000006711	ENSMUSP00000006893	RIKEN cDNA D130043K22 gene [Source:MGI Symbol;Acc:MGI:3036268]	D130043K22Rik	210108	protein_coding	13:24845135-24901270(+)	0.142189	0.0001	0.0001	0.0001	0.0001	0.0001	0.0001	0.0001	0.0001	0.017161
ENSMUST00000006898	ENSMUSG00000006715	ENSMUSP00000006898	geminin [Source:MGI Symbol;Acc:MGI:1927344]	Gmnn	57441	protein_coding	13:24751845-24761861(-)	0.0001	1.00109	0.03368	0.106027	0.08244	0.040948	0.078363	0.0001	0.360935	0.0001
ENSMUST00000006900	ENSMUSG00000006717	ENSMUSP00000006900	acyl-CoA thioesterase 13 [Source:MGI Symbol;Acc:MGI:1914084]	Acot13	66834	protein_coding	13:24817948-24831517(-)	144.702	141.917	160.563	176.874	120.993	126.242	116.707	99.0503	136.704	126.593
ENSMUST00000006903	ENSMUSG00000006720	ENSMUSP00000006903	zinc finger protein 184 (Kruppel-like) [Source:MGI Symbol;Acc:MGI:1922244]	Zfp184	193452	protein_coding	13:21945793-21960339(+)	0.0001	0.0001	0.0001	0.0001	0.0001	0.0001	0.0001	0.0001	0.0001	0.0001
ENSMUST00000006911	ENSMUSG00000006728	ENSMUSP00000006911	cyclin-dependent kinase 4 [Source:MGI Symbol;Acc:MGI:88357]	Cdk4	12567	protein_coding	10:127063534-127067920(+)	7.48259	13.8081	5.50511	10.4079	5.58157	4.2756	5.91315	4.05343	4.75645	3.1709
ENSMUST00000006912	ENSMUSG00000026737	ENSMUSP00000006912	"phosphatidylinositol-5-phosphate 4-kinase, type II, alpha [Source:MGI Symbol;Acc:MGI:1298206]"	Pip4k2a	18718	protein_coding	2:18842255-18998126(-)	1.08015	1.51384	0.915747	7.71675	4.74962	1.7721	1.95247	2.61319	2.62891	5.43949
ENSMUST00000006914	ENSMUSG00000006731	ENSMUSP00000006914	"beta-1,4-N-acetyl-galactosaminyl transferase 1 [Source:MGI Symbol;Acc:MGI:1342057]"	B4galnt1	14421	protein_coding	10:127165225-127172330(+)	0.991027	0.293687	0.23629	2.16171	2.34476	0.15381	0.295827	0.213265	0.250938	1.28265
ENSMUST00000006915	ENSMUSG00000006732	ENSMUSP00000006915	methyltransferase like 1 [Source:MGI Symbol;Acc:MGI:1339986]	Mettl1	17299	protein_coding	10:127041932-127046365(+)	2.78759	1.21634	1.95047	3.10818	2.62144	1.63586	1.25691	1.44563	1.82437	1.55473
ENSMUST00000006949	ENSMUSG00000006764	ENSMUSP00000006949	tryptophan hydroxylase 2 [Source:MGI Symbol;Acc:MGI:2651811]	Tph2	216343	protein_coding	10:115078641-115185022(-)	0.0001	0.0001	0.0001	0.829339	0.335834	0.010906	0.0001	0.031269	0.0001	0.423759
ENSMUST00000006952	ENSMUSG00000040017	ENSMUSP00000006952	serum amyloid A 4 [Source:MGI Symbol;Acc:MGI:98224]	Saa4	20211	protein_coding	7:46727998-46732603(-)	0.0001	0.0001	0.0001	0.0001	0.0001	0.0001	0.0001	0.0001	0.0001	0.0001
ENSMUST00000006956	ENSMUSG00000040026	ENSMUSP00000006956	serum amyloid A 3 [Source:MGI Symbol;Acc:MGI:98223]	Saa3	20210	protein_coding	7:46711998-46715700(-)	3.80417	3.93439	0.0001	5.21141	0.716489	0.286148	0.0001	0.071267	0.0001	0.976949
ENSMUST00000006963	ENSMUSG00000055937	ENSMUSP00000006963	keratin 28 [Source:MGI Symbol;Acc:MGI:1918093]	Krt28	70843	protein_coding	11:99364872-99374903(-)	0.122455	0.156475	0.0001	0.103079	0.0001	0.085832	0.0001	0.110995	0.112033	0.119772
ENSMUST00000006969	ENSMUSG00000006777	ENSMUSP00000006969	keratin 23 [Source:MGI Symbol;Acc:MGI:2148866]	Krt23	94179	protein_coding	11:99477974-99493137(-)	0.0001	0.0001	0.0001	0.0001	0.0001	0.0582	0.0001	0.0001	0.0001	0.0001
ENSMUST00000006973	ENSMUSG00000020918	ENSMUSP00000006973	K(lysine) acetyltransferase 2A [Source:MGI Symbol;Acc:MGI:1343101]	Kat2a	14534	protein_coding	11:100704746-100712465(-)	2.33643	2.73929	2.02825	2.74839	2.59719	1.27381	1.65771	1.39193	3.80008	1.06496
ENSMUST00000006976	ENSMUSG00000006784	ENSMUSP00000006976	tetratricopeptide repeat domain 25 [Source:MGI Symbol;Acc:MGI:1921657]	Ttc25	74407	protein_coding	11:100545694-100572568(+)	0.36035	0.260575	1.08946	0.357975	0.342667	0.529782	1.35078	0.872315	0.0001	1.59413
ENSMUST00000006991	ENSMUSG00000021730	ENSMUSP00000006991	hyperpolarization activated cyclic nucleotide gated potassium channel 1 [Source:MGI Symbol;Acc:MGI:1096392]	Hcn1	15165	protein_coding	13:117602480-117987418(+)	0.095807	0.009701	0.0001	0.011334	0.018335	0.005894	0.002528	0.0001	0.020341	0.012335
ENSMUST00000007005	ENSMUSG00000023832	ENSMUSP00000007005	acetyl-Coenzyme A acetyltransferase 2 [Source:MGI Symbol;Acc:MGI:87871]	Acat2	110460	protein_coding	17:12942890-12960747(-)	28.3608	34.6735	39.7148	31.952	32.8464	50.7961	38.7418	30.7905	38.1639	30.6284
ENSMUST00000007007	ENSMUSG00000060475	ENSMUSP00000007007	Wilms tumour 1-associating protein [Source:MGI Symbol;Acc:MGI:1926395]	Wtap	60532	protein_coding	17:12966799-12992259(-)	0.895407	5.52367	4.30398	11.4533	11.0438	5.1957	9.36047	11.0032	4.15212	8.5102
ENSMUST00000007012	ENSMUSG00000006818	ENSMUSP00000007012	"superoxide dismutase 2, mitochondrial [Source:MGI Symbol;Acc:MGI:98352]"	Sod2	20656	protein_coding	17:13007817-13020134(+)	175.081	108.411	140.386	113.479	106.807	99.6007	116.129	116.549	85.1605	109.842
ENSMUST00000007042	ENSMUSG00000024474	ENSMUSP00000007042	IK cytokine [Source:MGI Symbol;Acc:MGI:1345142]	Ik	24010	protein_coding	18:36744656-36757639(+)	11.0576	25.2378	17.3771	39.1024	37.5305	26.7725	40.6766	42.9604	26.7388	30.9625
ENSMUST00000007046	ENSMUSG00000006850	ENSMUSP00000007046	transmembrane and coiled-coil domains 6 [Source:MGI Symbol;Acc:MGI:1919233]	Tmco6	71983	protein_coding	18:36735068-36742397(+)	3.24892	1.95184	3.67584	3.94724	1.82494	1.78254	3.18098	1.5367	1.49355	1.58035
ENSMUST00000007130	ENSMUSG00000006932	ENSMUSP00000007130	"catenin (cadherin associated protein), beta 1 [Source:MGI Symbol;Acc:MGI:88276]"	Ctnnb1	12387	protein_coding	9:120933400-120960507(+)	23.3651	44.0645	34.8924	99.6944	53.4244	52.0698	75.9922	69.1411	47.4556	65.3528
ENSMUST00000007131	ENSMUSG00000020917	ENSMUSP00000007131	ATP citrate lyase [Source:MGI Symbol;Acc:MGI:103251]	Acly	104112	protein_coding	11:100476356-100528000(-)	81.4671	19.1117	126.345	34.9412	68.7721	26.214	153.655	163.588	14.6301	40.2265
ENSMUST00000007139	ENSMUSG00000006941	ENSMUSP00000007139	eukaryotic translation initiation factor 1B [Source:MGI Symbol;Acc:MGI:1916219]	Eif1b	68969	protein_coding	9:120492491-120495330(+)	29.6482	15.8989	26.739	32.6341	23.3887	16.3549	15.307	14.5042	18.0649	20.6834
ENSMUST00000007156	ENSMUSG00000044485	ENSMUSP00000007156	kallikrein 1-related peptidase b11 [Source:MGI Symbol;Acc:MGI:892023]	Klk1b11	16613	protein_coding	7:43995877-43999875(+)	0.0001	0.0001	0.0001	0.0001	0.0001	0.0001	0.0001	0.0001	0.0001	0.0001
ENSMUST00000007161	ENSMUSG00000006948	ENSMUSP00000007161	"kallikrein related-peptidase 4 (prostase, enamel matrix, prostate) [Source:MGI Symbol;Acc:MGI:1861379]"	Klk4	56640	protein_coding	7:43881160-43885804(+)	0.0001	0.0001	0.0001	0.0001	0.0001	0.0001	0.0001	0.0001	0.0001	0.0001
ENSMUST00000007171	ENSMUSG00000006958	ENSMUSP00000007171	chordin [Source:MGI Symbol;Acc:MGI:1313268]	Chrd	12667	protein_coding	16:20733127-20742384(+)	0.017602	0.018685	0.0001	0.025931	0.0001	0.0001	0.06667	0.0001	0.0001	0.0001
ENSMUST00000007207	ENSMUSG00000022843	ENSMUSP00000007207	"chloride channel, voltage-sensitive 2 [Source:MGI Symbol;Acc:MGI:105061]"	Clcn2	12724	protein_coding	16:20702964-20716117(-)	0.0001	0.0001	0.0001	0.0001	0.0001	0.0001	0.799988	0.0001	0.00445	0.000613
ENSMUST00000007212	ENSMUSG00000006998	ENSMUSP00000007212	"proteasome (prosome, macropain) 26S subunit, non-ATPase, 2 [Source:MGI Symbol;Acc:MGI:1096584]"	Psmd2	21762	protein_coding	16:20651652-20663414(+)	41.4138	35.9099	61.2912	48.6881	47.1946	34.4785	62.3237	49.3986	29.6161	43.703
ENSMUST00000007216	ENSMUSG00000022841	ENSMUSP00000007216	"adaptor-related protein complex 2, mu 1 subunit [Source:MGI Symbol;Acc:MGI:1298405]"	Ap2m1	11773	protein_coding	16:20535480-20544909(+)	20.5605	1.6605	7.07807	9.99175	7.34157	0.509082	0.240982	0.210363	7.92304	6.88679
ENSMUST00000007236	ENSMUSG00000007021	ENSMUSP00000007236	synaptogyrin 3 [Source:MGI Symbol;Acc:MGI:1341881]	Syngr3	20974	protein_coding	17:24685092-24689955(-)	1.03285	0.203304	0.091932	0.095927	0.060122	0.040598	0.124666	0.044943	0.08026	0.026203
ENSMUST00000007245	ENSMUSG00000007030	ENSMUSP00000007245	von Willebrand factor A domain containing 7 [Source:MGI Symbol;Acc:MGI:1306798]	Vwa7	27762	protein_coding	17:35016579-35026741(+)	0.060326	0.069868	0.0001	0.459974	0.216035	0.0001	0.024891	0.039071	0.150334	0.039541
ENSMUST00000007248	ENSMUSG00000007033	ENSMUSP00000007248	heat shock protein 1-like [Source:MGI Symbol;Acc:MGI:96231]	Hspa1l	15482	protein_coding	17:34972703-34979285(+)	0.540551	0.061741	0.385012	3.16656	2.66411	0.152759	0.2274	0.189879	0.865043	0.625967
ENSMUST00000007249	ENSMUSG00000007034	ENSMUSP00000007249	"solute carrier family 44, member 4 [Source:MGI Symbol;Acc:MGI:1917379]"	Slc44a4	70129	protein_coding	17:34914470-34930356(+)	0.0001	0.0001	0.0001	0.0001	0.0001	0.0001	0.0001	0.0001	0.0001	0.0001
ENSMUST00000007250	ENSMUSG00000007035	ENSMUSP00000007250	mutS homolog 5 [Source:MGI Symbol;Acc:MGI:1329021]	Msh5	17687	protein_coding	17:35028605-35046622(-)	0.0001	0.054244	0.0001	0.247532	0.05827	0.011234	0.04665	0.046844	0.116097	0.0001
ENSMUST00000007251	ENSMUSG00000007036	ENSMUSP00000007251	abhydrolase domain containing 16A [Source:MGI Symbol;Acc:MGI:99476]	Abhd16a	193742	protein_coding	17:35089291-35102987(+)	72.1834	33.0509	42.8644	47.8221	26.8015	22.7759	40.2773	22.4531	32.268	27.8086
ENSMUST00000007253	ENSMUSG00000007038	ENSMUSP00000007253	neuraminidase 1 [Source:MGI Symbol;Acc:MGI:97305]	Neu1	18010	protein_coding	17:34931253-34935921(+)	9.77886	6.76694	5.34578	6.52316	4.1956	2.25183	4.76798	2.65239	4.61088	5.27052
ENSMUST00000007255	ENSMUSG00000007039	ENSMUSP00000007255	dimethylarginine dimethylaminohydrolase 2 [Source:MGI Symbol;Acc:MGI:1859016]	Ddah2	51793	protein_coding	17:35059035-35062091(+)	6.26066	2.91619	3.19307	15.5768	2.95097	1.96337	1.51111	1.85254	4.83644	5.14019
ENSMUST00000007257	ENSMUSG00000007041	ENSMUSP00000007257	chloride intracellular channel 1 [Source:MGI Symbol;Acc:MGI:2148924]	Clic1	114584	protein_coding	17:35049966-35058749(+)	19.1752	10.9898	10.824	47.6165	21.4143	5.4238	3.82881	4.00807	15.4778	20.1676
ENSMUST00000007259	ENSMUSG00000073413	ENSMUSP00000007259	"lymphocyte antigen 6 complex, locus G6D [Source:MGI Symbol;Acc:MGI:2148931]"	Ly6g6d	114654	protein_coding	17:35071443-35074500(-)	0.351955	0.0001	0.0001	0.26991	0.208909	0.0001	0.035312	0.0001	0.104615	0.0001
ENSMUST00000007266	ENSMUSG00000007050	ENSMUSP00000007266	"LSM2 homolog, U6 small nuclear RNA and mRNA degradation associated [Source:MGI Symbol;Acc:MGI:90676]"	Lsm2	27756	protein_coding	17:34982129-34985891(+)	0.0001	0.0001	0.416956	0.0001	0.310979	0.0001	0.014659	0.0001	0.0001	0.310833
ENSMUST00000007272	ENSMUSG00000045545	ENSMUSP00000007272	keratin 14 [Source:MGI Symbol;Acc:MGI:96688]	Krt14	16664	protein_coding	11:100203162-100207548(-)	0.0001	0.49615	0.0001	0.0001	0.0001	0.0001	0.0001	0.0001	0.0001	0.561492
ENSMUST00000007275	ENSMUSG00000044041	ENSMUSP00000007275	keratin 13 [Source:MGI Symbol;Acc:MGI:101925]	Krt13	16663	protein_coding	11:100117327-100121566(-)	0.0001	0.0001	0.0001	0.0001	0.0001	0.0001	0.0001	0.0001	0.0001	0.0001
ENSMUST00000007280	ENSMUSG00000053797	ENSMUSP00000007280	keratin 16 [Source:MGI Symbol;Acc:MGI:96690]	Krt16	16666	protein_coding	11:100246091-100248902(-)	0.0001	0.0001	0.0001	0.0001	0.0001	0.0001	0.0001	0.0001	0.0001	0.0001
ENSMUST00000007296	ENSMUSG00000007080	ENSMUSP00000007296	"polymerase (DNA directed), epsilon [Source:MGI Symbol;Acc:MGI:1196391]"	Pole	18973	protein_coding	5:110286306-110337474(+)	0.086083	0.106067	0.062421	0.375291	0.258907	0.039964	0.208384	0.171748	0.237359	0.298044
ENSMUST00000007301	ENSMUSG00000020908	ENSMUSP00000007301	"myosin, heavy polypeptide 3, skeletal muscle, embryonic [Source:MGI Symbol;Acc:MGI:1339709]"	Myh3	17883	protein_coding	11:67078300-67102291(+)	0.0001	0.0001	0.0001	0.0001	0.0001	0.0001	0.0001	0.0001	0.0001	0.0001
ENSMUST00000007317	ENSMUSG00000020911	ENSMUSP00000007317	keratin 19 [Source:MGI Symbol;Acc:MGI:96693]	Krt19	16669	protein_coding	11:100140810-100146120(-)	3.60488	3.65967	0.427966	0.0001	0.102348	0.165895	0.022758	0.026867	1.03702	0.0001
ENSMUST00000007318	ENSMUSG00000048981	ENSMUSP00000007318	keratin 31 [Source:MGI Symbol;Acc:MGI:1309993]	Krt31	16660	protein_coding	11:100046646-100050551(-)	0.0001	0.0001	0.0001	0.0001	0.0001	0.0001	0.0001	0.0001	0.0001	0.0001
ENSMUST00000007340	ENSMUSG00000022229	ENSMUSP00000007340	"ATPase, H+/K+ transporting, nongastric, alpha polypeptide [Source:MGI Symbol;Acc:MGI:1926943]"	Atp12a	192113	protein_coding	14:56365068-56388550(+)	0.0001	0.0001	0.0001	0.0001	0.0001	0.0001	0.0001	0.0001	0.0001	0.0001
ENSMUST00000007423	ENSMUSG00000007279	ENSMUSP00000007423	"signal peptide, CUB domain, EGF-like 2 [Source:MGI Symbol;Acc:MGI:1928765]"	Scube2	56788	protein_coding	7:109798676-109865586(-)	0.116984	0.0001	0.151551	0.211315	0.073731	0.09287	0.0001	0.019056	0.033167	0.0001
ENSMUST00000007433	ENSMUSG00000116158	ENSMUSP00000007433	KiSS-1 metastasis-suppressor [Source:MGI Symbol;Acc:MGI:2663985]	Kiss1	280287	protein_coding	1:133321875-133329901(+)	0.0001	0.0001	0.0001	0.0001	0.0001	0.0001	0.0001	0.0001	0.0001	0.0001
ENSMUST00000007444	ENSMUSG00000069631	ENSMUSP00000007444	STE20-related kinase adaptor alpha [Source:MGI Symbol;Acc:MGI:1919399]	Strada	72149	protein_coding	11:106163351-106193536(-)	5.01945	4.00337	3.25051	4.91983	5.55773	2.04761	2.87716	1.61703	3.49703	1.57998
ENSMUST00000007449	ENSMUSG00000052131	ENSMUSP00000007449	"aldo-keto reductase family 1, member B7 [Source:MGI Symbol;Acc:MGI:101918]"	Akr1b7	11997	protein_coding	6:34412334-34423142(+)	0.0001	0.0001	0.0001	0.0447	0.0001	0.0001	0.0001	0.0001	0.043617	0.0001
ENSMUST00000007482	ENSMUSG00000007338	ENSMUSP00000007482	mitochondrial ribosomal protein L49 [Source:MGI Symbol;Acc:MGI:108180]	Mrpl49	18120	protein_coding	19:6053622-6057785(-)	21.7534	14.8765	22.2813	20.2502	16.8047	14.5568	23.9068	20.1822	13.5825	17.5776
ENSMUST00000007533	ENSMUSG00000078656	ENSMUSP00000007533	vacuolar protein sorting 25 [Source:MGI Symbol;Acc:MGI:106354]	Vps25	28084	protein_coding	11:101253707-101258049(+)	7.41014	4.52718	8.3424	0.798424	2.85911	6.71715	3.03962	0.493702	2.02907	4.13226
ENSMUST00000007559	ENSMUSG00000007415	ENSMUSP00000007559	GATA zinc finger domain containing 1 [Source:MGI Symbol;Acc:MGI:1914460]	Gatad1	67210	protein_coding	5:3639961-3647934(-)	22.3199	16.425	25.6883	21.3067	23.4537	19.27	28.106	29.9275	16.8544	22.7047
ENSMUST00000007584	ENSMUSG00000103255	ENSMUSP00000007584	"protocadherin alpha subfamily C, 1 [Source:MGI Symbol;Acc:MGI:1891442]"	Pcdhac1	353236	protein_coding	18:37090013-37187657(+)	0.065322	0.0001	0.0001	0.0001	0.0001	0.0001	0.0001	0.0001	0.0001	0.021364
ENSMUST00000007601	ENSMUSG00000007457	ENSMUSP00000007601	RIKEN cDNA 2310003L06 gene [Source:MGI Symbol;Acc:MGI:1921498]	2310003L06Rik	-	protein_coding	5:87969459-87972870(+)	0.0001	0.0001	0.0001	0.0001	0.0001	0.0001	0.0001	0.0001	0.0001	0.0001
ENSMUST00000007602	ENSMUSG00000007458	ENSMUSP00000007602	"mannose-6-phosphate receptor, cation dependent [Source:MGI Symbol;Acc:MGI:96904]"	M6pr	17113	protein_coding	6:122308720-122317680(+)	15.3838	15.0323	20.8537	17.7722	25.263	21.3143	27.9486	26.8462	16.5811	18.6653
ENSMUST00000007708	ENSMUSG00000007564	ENSMUSP00000007708	"protein phosphatase 2, regulatory subunit A, alpha [Source:MGI Symbol;Acc:MGI:1926334]"	Ppp2r1a	51792	protein_coding	17:20945311-20965916(+)	89.4846	45.1881	67.6872	65.5412	45.959	33.8368	39.543	33.9109	37.863	50.3752
ENSMUST00000007733	ENSMUSG00000007589	ENSMUSP00000007733	Terf1 (TRF1)-interacting nuclear factor 2 [Source:MGI Symbol;Acc:MGI:107246]	Tinf2	28113	protein_coding	14:55677866-55681820(-)	1.68568	0.428336	2.52665	2.24105	2.54297	1.82746	2.43462	1.04138	1.31713	1.9141
ENSMUST00000007735	ENSMUSG00000007591	ENSMUSP00000007735	testis-specific serine kinase 4 [Source:MGI Symbol;Acc:MGI:1918349]	Tssk4	71099	protein_coding	14:55650184-55652539(+)	0.0001	0.0001	0.12537	0.024342	0.0001	0.0001	0.041821	0.0001	0.120239	0.0001
ENSMUST00000007738	ENSMUSG00000007594	ENSMUSP00000007738	hyaluronan and proteoglycan link protein 4 [Source:MGI Symbol;Acc:MGI:2679531]	Hapln4	330790	protein_coding	8:70083457-70090862(+)	2.27228	0.932121	1.40064	0.709426	1.17694	0.520568	1.7363	1.57586	0.475667	0.823983
ENSMUST00000007747	ENSMUSG00000007603	ENSMUSP00000007747	dihydrouridine synthase 3-like (S. cerevisiae) [Source:MGI Symbol;Acc:MGI:2147092]	Dus3l	224907	protein_coding	17:56764778-56769841(+)	13.679	7.90534	10.6681	9.69727	5.8301	5.36014	5.86791	7.03509	5.99454	6.76403
ENSMUST00000007754	ENSMUSG00000007610	ENSMUSP00000007754	GTP binding protein 3 [Source:MGI Symbol;Acc:MGI:1917609]	Gtpbp3	70359	protein_coding	8:71488103-71493400(+)	3.99368	2.25246	2.34752	2.36921	1.71558	1.20103	2.55065	1.77785	1.37853	1.26804
ENSMUST00000007757	ENSMUSG00000007613	ENSMUSP00000007757	"transforming growth factor, beta receptor I [Source:MGI Symbol;Acc:MGI:98728]"	Tgfbr1	21812	protein_coding	4:47353222-47414931(+)	0.890446	1.10009	1.26926	4.33852	3.98968	1.73579	4.26912	3.30354	1.71701	3.41973
ENSMUST00000007790	ENSMUSG00000007646	ENSMUSP00000007790	RAD51 paralog C [Source:MGI Symbol;Acc:MGI:2150020]	Rad51c	114714	protein_coding	11:87379097-87404954(-)	0.0001	0.0001	0.0001	0.0001	0.0001	0.0001	0.0001	0.0001	0.0001	0.0001
ENSMUST00000007797	ENSMUSG00000007653	ENSMUSP00000007797	"gamma-aminobutyric acid (GABA) A receptor, subunit beta 2 [Source:MGI Symbol;Acc:MGI:95620]"	Gabrb2	14401	protein_coding	11:42419757-42629028(+)	0.166215	0.027412	0.039467	0.267864	0.042454	0.0001	0.035844	0.031465	0.116986	0.092495
ENSMUST00000007799	ENSMUSG00000007655	ENSMUSP00000007799	"caveolin 1, caveolae protein [Source:MGI Symbol;Acc:MGI:102709]"	Cav1	12389	protein_coding	6:17306335-17341324(+)	52.729	138.349	46.8005	367.303	79.153	95.9969	46.5431	54.0514	101.492	115.247
ENSMUST00000007800	ENSMUSG00000007656	ENSMUSP00000007800	cAMP-regulated phosphoprotein 19 [Source:MGI Symbol;Acc:MGI:1891691]	Arpp19	59046	protein_coding	9:75037718-75060313(+)	2.81624	2.71132	0.867562	6.14524	3.49467	1.29933	2.38289	2.87341	0.662259	1.37284
ENSMUST00000007803	ENSMUSG00000007659	ENSMUSP00000007803	BCL2-like 1 [Source:MGI Symbol;Acc:MGI:88139]	Bcl2l1	12048	protein_coding	2:152780668-152831728(-)	17.9141	14.1969	8.23874	25.0263	13.5974	10.7565	9.40844	10.777	7.84395	11.4197
ENSMUST00000007814	ENSMUSG00000007670	ENSMUSP00000007814	KH-type splicing regulatory protein [Source:MGI Symbol;Acc:MGI:1336214]	Khsrp	16549	protein_coding	17:57021051-57031488(-)	9.74317	6.26831	9.61976	13.4315	9.62516	5.75761	16.5664	13.1364	6.65445	8.93543
ENSMUST00000007865	ENSMUSG00000007721	ENSMUSP00000007865	coiled-coil domain containing 124 [Source:MGI Symbol;Acc:MGI:1916403]	Ccdc124	234388	protein_coding	8:70868227-70873935(-)	78.5303	44.246	56.0948	59.0222	34.357	30.0439	20.6855	20.6742	33.7413	31.9042
ENSMUST00000007884	ENSMUSG00000023882	ENSMUSP00000007884	zinc finger protein 54 [Source:MGI Symbol;Acc:MGI:99201]	Zfp54	22712	protein_coding	17:21423233-21435154(+)	0.0001	0.0001	0.0001	0.0001	0.0001	0.0001	0.846759	0.70767	0.0001	0.0001
ENSMUST00000007921	ENSMUSG00000007777	ENSMUSP00000007921	RIKEN cDNA 0610009B22 gene [Source:MGI Symbol;Acc:MGI:1913300]	0610009B22Rik	66050	protein_coding	11:51685386-51688653(-)	4.91737	8.75834	11.4094	11.3167	10.5801	14.168	13.6701	13.5869	8.11506	12.3964
ENSMUST00000007949	ENSMUSG00000007805	ENSMUSP00000007949	twist basic helix-loop-helix transcription factor 2 [Source:MGI Symbol;Acc:MGI:104685]	Twist2	13345	protein_coding	1:91801461-91848028(+)	7.72677	2.67705	3.35177	5.43074	3.14894	1.44664	1.49162	1.49957	3.09815	2.96894
ENSMUST00000007959	ENSMUSG00000007815	ENSMUSP00000007959	ras homolog family member A [Source:MGI Symbol;Acc:MGI:1096342]	Rhoa	11848	protein_coding	9:108306129-108337934(+)	103.832	63.5731	113.408	135.721	101.372	84.8859	106.074	98.2906	76.9555	110.414
ENSMUST00000007961	ENSMUSG00000007817	ENSMUSP00000007961	"zinc finger, MIZ-type containing 1 [Source:MGI Symbol;Acc:MGI:3040693]"	Zmiz1	328365	protein_coding	14:25459267-25664719(+)	1.37638	0.700917	0.669318	3.09024	0.877935	0.3799	4.00633	3.49491	0.321244	0.172846
ENSMUST00000007980	ENSMUSG00000007836	ENSMUSP00000007980	heterogeneous nuclear ribonucleoprotein A0 [Source:MGI Symbol;Acc:MGI:1924384]	Hnrnpa0	77134	protein_coding	13:58125879-58128556(-)	20.8423	17.3889	16.7714	32.5046	18.4146	11.862	22.6964	18.3812	16.6296	20.8739
ENSMUST00000007981	ENSMUSG00000007837	ENSMUSP00000007981	proline-rich Gla (G-carboxyglutamic acid) polypeptide 2 [Source:MGI Symbol;Acc:MGI:1929596]	Prrg2	65116	protein_coding	7:45053613-45061652(-)	7.11583	4.68488	7.23606	3.59943	0.314692	2.5577	2.72417	0.558015	1.0529	4.39931
ENSMUST00000007993	ENSMUSG00000029701	ENSMUSP00000007993	RNA binding motif protein 28 [Source:MGI Symbol;Acc:MGI:2655711]	Rbm28	68272	protein_coding	6:29123576-29165006(-)	2.59425	4.68317	3.53828	11.7263	7.34733	4.86922	6.44613	9.17757	4.75678	7.18091
ENSMUST00000008004	ENSMUSG00000057788	ENSMUSP00000008004	DEAD (Asp-Glu-Ala-Asp) box polypeptide 49 [Source:MGI Symbol;Acc:MGI:2136689]	Ddx49	234374	protein_coding	8:70292866-70302489(-)	5.61864	5.2516	2.62013	3.84209	2.26634	1.67344	7.0829	5.4204	5.10974	2.37948
ENSMUST00000008011	ENSMUSG00000054488	-	predicted gene 9946 [Source:MGI Symbol;Acc:MGI:3643134]	Gm9946	-	lincRNA	6:117559697-117568193(+)	0.0001	0.0001	0.0001	0.0001	0.0001	0.0001	0.0001	0.0001	0.0001	0.0001
ENSMUST00000008016	ENSMUSG00000007872	ENSMUSP00000008016	inhibitor of DNA binding 3 [Source:MGI Symbol;Acc:MGI:96398]	Id3	15903	protein_coding	4:136143497-136145392(+)	50.3788	26.3879	29.5024	125.054	49.8881	12.0692	8.43372	8.72522	32.5507	50.8274
ENSMUST00000008021	ENSMUSG00000007877	ENSMUSP00000008021	titin-cap [Source:MGI Symbol;Acc:MGI:1330233]	Tcap	21393	protein_coding	11:98383811-98384953(+)	48.3723	0.269834	4.27752	735.054	223.853	1.64476	2.49707	2.53933	117.752	0.391151
ENSMUST00000008024	ENSMUSG00000007880	ENSMUSP00000008024	AT rich interactive domain 1A (SWI-like) [Source:MGI Symbol;Acc:MGI:1935147]	Arid1a	93760	protein_coding	4:133679941-133756769(-)	0.0001	0.0001	0.0001	0.0001	0.0001	0.0001	0.010199	0.0001	0.0001	0.0001
ENSMUST00000008032	ENSMUSG00000007888	ENSMUSP00000008032	cytokine receptor-like factor 1 [Source:MGI Symbol;Acc:MGI:1340030]	Crlf1	12931	protein_coding	8:70493158-70504081(+)	0.165654	0.123965	0.105906	0.311474	0.24901	0.05174	0.0001	0.0001	0.133414	0.276687
ENSMUST00000008036	ENSMUSG00000007892	ENSMUSP00000008036	"ribosomal protein, large, P1 [Source:MGI Symbol;Acc:MGI:1927099]"	Rplp1	56040	protein_coding	9:61913284-61914542(-)	1043.51	545.094	835.414	869.516	440.732	449.003	94.5448	90.8565	552.76	485.038
ENSMUST00000008051	ENSMUSG00000007907	ENSMUSP00000008051	"calcium binding protein, spermatid specific 1 [Source:MGI Symbol;Acc:MGI:1918227]"	Cabs1	70977	protein_coding	5:87979439-87981544(+)	0.0001	0.0001	0.0001	0.0001	0.0001	0.0001	0.0001	0.0001	0.0001	0.0001
ENSMUST00000008052	ENSMUSG00000007908	ENSMUSP00000008052	3-hydroxymethyl-3-methylglutaryl-Coenzyme A lyase-like 1 [Source:MGI Symbol;Acc:MGI:2446108]	Hmgcll1	208982	protein_coding	9:76014855-76136350(+)	0.025639	0.012261	0.012323	0.033285	0.029025	0.010591	0.04701	0.011897	0.02834	0.063639
ENSMUST00000008088	ENSMUSG00000007944	ENSMUSP00000008088	tetratricopeptide repeat domain 9B [Source:MGI Symbol;Acc:MGI:1920282]	Ttc9b	73032	protein_coding	7:27653915-27657346(+)	0.20723	0.0001	0.0001	0.062824	0.0001	0.0001	0.0001	0.0001	0.099736	0.0001
ENSMUST00000008090	ENSMUSG00000007946	ENSMUSP00000008090	paired-like homeobox 2a [Source:MGI Symbol;Acc:MGI:106633]	Phox2a	11859	protein_coding	7:101818313-101822726(+)	0.466121	0.198366	0.089854	0.051447	0.191516	0.051605	0.081902	0.027537	0.239488	0.051682
ENSMUST00000008094	ENSMUSG00000007950	ENSMUSP00000008094	abhydrolase domain containing 8 [Source:MGI Symbol;Acc:MGI:1918946]	Abhd8	64296	protein_coding	8:71456705-71463655(-)	6.022	2.46617	2.39717	4.14756	2.49883	1.11059	0.970774	1.29759	2.43439	1.5036
ENSMUST00000008131	ENSMUSG00000007987	ENSMUSP00000008131	intraflagellar transport 22 [Source:MGI Symbol;Acc:MGI:1914536]	Ift22	67286	protein_coding	5:136908243-136913181(+)	0.171079	0.0001	0.0001	0.0001	0.0001	0.0001	0.0001	0.003698	0.0001	0.0001
ENSMUST00000008179	ENSMUSG00000008035	ENSMUSP00000008179	Mid1 interacting protein 1 (gastrulation specific G12-like (zebrafish)) [Source:MGI Symbol;Acc:MGI:1915291]	Mid1ip1	68041	protein_coding	X:10717390-10719690(+)	14.0977	8.02086	12.6323	16.0106	10.2621	5.09824	11.555	11.6267	5.09481	9.74169
ENSMUST00000008273	ENSMUSG00000030069	ENSMUSP00000008273	prokineticin 2 [Source:MGI Symbol;Acc:MGI:1354178]	Prok2	50501	protein_coding	6:99712020-99726383(-)	0.0001	0.0001	0.0001	0.0001	0.0001	0.0001	0.0001	0.0001	0.0001	0.0001
ENSMUST00000008280	ENSMUSG00000008136	ENSMUSP00000008280	four and a half LIM domains 2 [Source:MGI Symbol;Acc:MGI:1338762]	Fhl2	14200	protein_coding	1:43123074-43163961(-)	0.296698	0.309518	0.13977	2.17078	1.15457	0.136682	0.070945	0.022059	0.093962	0.814563
ENSMUST00000008297	ENSMUSG00000008153	ENSMUSP00000008297	calsyntenin 3 [Source:MGI Symbol;Acc:MGI:2178323]	Clstn3	232370	protein_coding	6:124430759-124464794(-)	3.28651	1.07015	1.04542	0.691105	0.824914	0.599084	1.25595	0.512221	1.00024	1.08586
ENSMUST00000008350	ENSMUSG00000008206	ENSMUSP00000008350	ceramide synthase 4 [Source:MGI Symbol;Acc:MGI:1914510]	Cers4	67260	protein_coding	8:4493199-4531680(+)	0.880211	0.676092	0.677803	1.59867	1.38466	0.78032	1.4082	0.960435	0.737986	1.1776
ENSMUST00000008445	ENSMUSG00000008301	ENSMUSP00000008445	phosphorylated adaptor for RNA export [Source:MGI Symbol;Acc:MGI:1891839]	Phax	56698	protein_coding	18:56572822-56587712(+)	4.77231	11.1604	6.45364	15.3529	12.9711	10.1264	10.7439	10.5766	11.7624	10.8476
ENSMUST00000008451	ENSMUSG00000008307	ENSMUSP00000008451	RIKEN cDNA 1700109H08 gene [Source:MGI Symbol;Acc:MGI:1924286]	1700109H08Rik	77036	protein_coding	5:3571673-3584356(+)	0.0001	0.0001	0.0001	0.0001	0.025401	0.0001	0.055051	0.057256	0.0001	0.061825
ENSMUST00000008462	ENSMUSG00000008318	ENSMUSP00000008462	RELT tumor necrosis factor receptor [Source:MGI Symbol;Acc:MGI:2443373]	Relt	320100	protein_coding	7:100845847-100863446(-)	0.246676	0.173137	0.257652	0.739154	0.471328	0.21941	0.047583	0.048321	0.439699	0.271496
ENSMUST00000008477	ENSMUSG00000008333	ENSMUSP00000008477	U2 small nuclear ribonucleoprotein B [Source:MGI Symbol;Acc:MGI:104805]	Snrpb2	20639	protein_coding	2:143063039-143072853(+)	2.08274	4.87118	4.14241	6.95647	6.56104	5.81354	5.40393	4.22522	5.16052	5.69549
ENSMUST00000008517	ENSMUSG00000008373	ENSMUSP00000008517	pre-mRNA processing factor 31 [Source:MGI Symbol;Acc:MGI:1916238]	Prpf31	68988	protein_coding	7:3629985-3642486(+)	6.11878	2.87357	5.6833	8.41054	5.17513	3.02217	5.00723	5.31105	3.3864	5.18703
ENSMUST00000008528	ENSMUSG00000008384	ENSMUSP00000008528	SERTA domain containing 1 [Source:MGI Symbol;Acc:MGI:1913438]	Sertad1	55942	protein_coding	7:27486910-27490316(+)	33.6426	19.2574	17.1125	49.3673	17.861	3.74662	5.80536	2.49839	22.6857	22.8291
ENSMUST00000008537	ENSMUSG00000008393	ENSMUSP00000008537	calcium regulated heat stable protein 1 [Source:MGI Symbol;Acc:MGI:1196368]	Carhsp1	52502	protein_coding	16:8658580-8672155(-)	111.8	58.5485	91.9846	64.5024	56.3064	57.2396	72.5815	53.2604	58.0306	64.8343
ENSMUST00000008542	ENSMUSG00000008398	ENSMUSP00000008542	"ELK3, member of ETS oncogene family [Source:MGI Symbol;Acc:MGI:101762]"	Elk3	13713	protein_coding	10:93247414-93311135(-)	2.46404	4.71489	2.74798	14.0198	2.30648	2.93683	4.24925	4.09662	3.37122	5.44059
ENSMUST00000008573	ENSMUSG00000008429	ENSMUSP00000008573	HERPUD family member 2 [Source:MGI Symbol;Acc:MGI:1915393]	Herpud2	80517	protein_coding	9:25108132-25151820(-)	7.58979	8.09623	9.56953	15.9097	15.1314	7.68192	18.4176	14.5723	7.97842	11.7848
ENSMUST00000008579	ENSMUSG00000008435	ENSMUSP00000008579	retinol dehydrogenase 13 (all-trans and 9-cis) [Source:MGI Symbol;Acc:MGI:1918732]	Rdh13	108841	protein_coding	7:4425667-4445649(-)	9.21134	7.08807	9.12409	11.2104	8.61701	9.16496	8.89376	11.3779	7.45252	9.16907
ENSMUST00000008582	ENSMUSG00000008438	ENSMUSP00000008582	a disintegrin and metallopeptidase domain 21 [Source:MGI Symbol;Acc:MGI:1861229]	Adam21	56622	protein_coding	12:81558584-81568474(-)	0.0001	0.020279	0.0001	0.0001	0.0001	0.0001	0.0001	0.035688	0.0001	0.0001
ENSMUST00000008594	ENSMUSG00000008450	ENSMUSP00000008594	nuclear transport factor 2 [Source:MGI Symbol;Acc:MGI:1915301]	Nutf2	68051	protein_coding	8:105860580-105879330(+)	26.1552	14.9947	21.9126	31.5733	25.9735	18.9196	10.2825	11.0511	17.2332	22.8759
ENSMUST00000008605	ENSMUSG00000008461	ENSMUSP00000008605	fucosyltransferase 1 [Source:MGI Symbol;Acc:MGI:109375]	Fut1	14343	protein_coding	7:45617606-45621059(+)	0.0001	0.0001	0.0001	0.0001	0.0001	0.0001	0.013855	0.0001	0.0001	0.044766
ENSMUST00000008626	ENSMUSG00000008482	ENSMUSP00000008626	ring finger protein 151 [Source:MGI Symbol;Acc:MGI:1914754]	Rnf151	67504	protein_coding	17:24715839-24718063(-)	0.0001	0.130553	0.0001	0.0001	0.0001	0.089798	0.0001	0.0001	0.05279	0.0001
ENSMUST00000008633	ENSMUSG00000008489	ENSMUSP00000008633	ELAV like RNA binding protein 1 [Source:MGI Symbol;Acc:MGI:1100887]	Elavl2	15569	protein_coding	4:91250763-91372054(-)	0.187459	0.0001	0.0001	0.0001	0.0001	0.0001	0.0001	0.0001	0.0001	0.0001
ENSMUST00000008684	ENSMUSG00000008540	ENSMUSP00000008684	microsomal glutathione S-transferase 1 [Source:MGI Symbol;Acc:MGI:1913850]	Mgst1	56615	protein_coding	6:138140316-138156755(+)	237.808	256.222	316.411	211.533	229.026	417.165	244.764	194.627	246.686	272.271
ENSMUST00000008733	ENSMUSG00000029131	ENSMUSP00000008733	DnaJ heat shock protein family (Hsp40) member B6 [Source:MGI Symbol;Acc:MGI:1344381]	Dnajb6	23950	protein_coding	5:29735688-29786478(+)	6.18203	5.166	8.31724	10.3096	13.4115	9.64139	25.2972	21.2037	6.00907	7.31933
ENSMUST00000008734	ENSMUSG00000008590	ENSMUSP00000008734	5-hydroxytryptamine (serotonin) receptor 3B [Source:MGI Symbol;Acc:MGI:1861899]	Htr3b	57014	protein_coding	9:48935008-48964990(-)	0.0001	0.0001	0.0001	0.0001	0.0001	0.0001	0.0001	0.0001	0.0001	0.0001
ENSMUST00000008745	ENSMUSG00000008601	ENSMUSP00000008745	"RAB25, member RAS oncogene family [Source:MGI Symbol;Acc:MGI:1858203]"	Rab25	53868	protein_coding	3:88542029-88548300(-)	0.0001	0.071511	0.0001	0.0001	0.0001	0.0001	0.0001	0.0001	0.0001	0.0001
ENSMUST00000008748	ENSMUSG00000008604	ENSMUSP00000008748	ubiquilin 4 [Source:MGI Symbol;Acc:MGI:2150152]	Ubqln4	94232	protein_coding	3:88553758-88569725(+)	37.2533	24.4558	33.7769	35.7804	29.2219	21.8109	32.5301	31.339	20.9736	27.3384
ENSMUST00000008801	ENSMUSG00000073424	ENSMUSP00000008801	"cytochrome P450, family 4, subfamily f, polypeptide 15 [Source:MGI Symbol;Acc:MGI:2146921]"	Cyp4f15	106648	protein_coding	17:32685679-32703352(+)	0.0001	0.0001	0.0001	0.0001	0.0001	0.0001	0.0001	0.0001	0.0001	0.0001
ENSMUST00000008812	ENSMUSG00000008668	ENSMUSP00000008812	ribosomal protein S18 [Source:MGI Symbol;Acc:MGI:98146]	Rps18	20084	protein_coding	17:33951999-33955677(-)	201.455	120.54	97.8086	212.71	101.703	61.0165	22.4495	9.96369	73.2907	39.3158
ENSMUST00000008826	ENSMUSG00000008682	ENSMUSP00000008826	ribosomal protein L10 [Source:MGI Symbol;Acc:MGI:105943]	Rpl10	110954	protein_coding	X:74270812-74273135(+)	0.16727	0.0001	11.0177	0.197979	13.4734	8.06666	0.860607	0.121386	0.0001	7.05658
ENSMUST00000008830	ENSMUSG00000094441	ENSMUSP00000008830	zinc finger protein 955A [Source:MGI Symbol;Acc:MGI:4834570]	Zfp955a	77652	protein_coding	17:33239718-33255145(-)	0.336412	0.722068	0.6703	1.31094	1.26426	1.73269	2.20193	1.97475	0.773133	0.96937
ENSMUST00000008847	ENSMUSG00000034116	-	vav 1 oncogene [Source:MGI Symbol;Acc:MGI:98923]	Vav1	22324	protein_coding	17:57311896-57327953(+)	0.0001	0.0001	0.0001	0.0001	0.148186	0.0001	0.0001	0.0001	0.02449	0.001194
ENSMUST00000008878	ENSMUSG00000008734	ENSMUSP00000008878	"G protein-coupled receptor, family C, group 5, member B [Source:MGI Symbol;Acc:MGI:1927596]"	Gprc5b	64297	protein_coding	7:118972047-118995211(-)	22.6835	14.213	28.3179	14.2728	10.0009	13.7952	44.8169	30.5291	10.6355	15.6372
ENSMUST00000008893	ENSMUSG00000024835	ENSMUSP00000008893	"coronin, actin binding protein 1B [Source:MGI Symbol;Acc:MGI:1345963]"	Coro1b	23789	protein_coding	19:4148619-4154035(+)	120.034	68.8074	81.0038	65.7271	54.0925	35.2143	42.9152	27.0692	42.3897	44.1756
ENSMUST00000008907	ENSMUSG00000008763	ENSMUSP00000008907	"mannosidase, alpha, class 1A, member 2 [Source:MGI Symbol;Acc:MGI:104676]"	Man1a2	17156	protein_coding	3:100562208-100685503(-)	0.980783	1.55114	1.27562	2.82397	2.40562	1.92513	4.354	3.95256	1.42418	2.47172
ENSMUST00000008957	ENSMUSG00000008813	ENSMUSP00000008957	tubulin polymerization-promoting protein family member 2 [Source:MGI Symbol;Acc:MGI:2684923]	Tppp2	219038	protein_coding	14:51918425-51920700(+)	0.0001	0.0001	0.0001	0.0001	0.0001	0.0001	0.0001	0.0001	0.0001	0.0001
ENSMUST00000008966	ENSMUSG00000008822	ENSMUSP00000008966	"acylphosphatase 1, erythrocyte (common) type [Source:MGI Symbol;Acc:MGI:1913454]"	Acyp1	66204	protein_coding	12:85272398-85280435(-)	14.9815	13.647	21.2818	14.7373	18.0066	17.0207	8.03489	8.71926	15.5008	16.2465
ENSMUST00000008987	ENSMUSG00000008843	ENSMUSP00000008987	claudin 13 [Source:MGI Symbol;Acc:MGI:1913102]	Cldn13	57255	protein_coding	5:134914249-134915526(-)	0.0001	0.0001	0.0001	0.0001	0.0001	0.0001	0.0001	0.0001	0.0001	0.0001
ENSMUST00000008991	ENSMUSG00000067889	ENSMUSP00000008991	"spectrin beta, non-erythrocytic 2 [Source:MGI Symbol;Acc:MGI:1313261]"	Sptbn2	20743	protein_coding	19:4711167-4752360(+)	1.2168	0.332213	0.055871	0.450821	0.260982	0.051033	0.077305	0.067151	0.195756	0.243117
ENSMUST00000008995	ENSMUSG00000026313	ENSMUSP00000008995	histone deacetylase 4 [Source:MGI Symbol;Acc:MGI:3036234]	Hdac4	208727	protein_coding	1:91932757-92148393(-)	0.0001	0.0001	0.0001	0.0001	0.0001	0.0001	0.166362	0.100986	0.0001	0.0001
ENSMUST00000008999	ENSMUSG00000008855	ENSMUSP00000008999	histone deacetylase 5 [Source:MGI Symbol;Acc:MGI:1333784]	Hdac5	15184	protein_coding	11:102195744-102230124(-)	0.192486	0.038117	0.063508	0.874492	0.268044	0.016186	2.52022	1.35662	0.025622	0.237344
ENSMUST00000009003	ENSMUSG00000008859	ENSMUSP00000009003	v-ral simian leukemia viral oncogene A (ras related) [Source:MGI Symbol;Acc:MGI:1927243]	Rala	56044	protein_coding	13:17880571-17944239(-)	13.5989	22.9607	20.275	35.1222	30.8333	23.2332	33.4387	38.0579	23.2821	29.8725
ENSMUST00000009018	ENSMUSG00000008874	ENSMUSP00000009018	"C-type lectin domain family 3, member a [Source:MGI Symbol;Acc:MGI:2685642]"	Clec3a	403395	protein_coding	8:114418086-114425846(+)	0.0001	0.0001	0.0001	0.0001	0.0001	0.0001	0.0001	0.0001	0.0001	0.0001
ENSMUST00000009036	ENSMUSG00000008892	ENSMUSP00000009036	voltage-dependent anion channel 3 [Source:MGI Symbol;Acc:MGI:106922]	Vdac3	22335	protein_coding	8:22577086-22593758(-)	35.6316	52.3447	66.7638	83.1682	66.6963	56.2444	69.1467	54.5632	59.6587	66.2458
ENSMUST00000009039	ENSMUSG00000058600	ENSMUSP00000009039	ribosomal protein L30 [Source:MGI Symbol;Acc:MGI:98037]	Rpl30	19946	protein_coding	15:34440510-34443222(-)	18.2288	20.5265	17.2685	42.4544	14.7187	17.9166	52.4099	34.6479	33.1944	16.2046
ENSMUST00000009058	ENSMUSG00000028970	ENSMUSP00000009058	"ATP-binding cassette, sub-family B (MDR/TAP), member 1B [Source:MGI Symbol;Acc:MGI:97568]"	Abcb1b	18669	protein_coding	5:8798186-8866315(+)	0.905244	2.52141	1.55366	7.29896	2.84822	2.20103	2.36686	2.69939	2.91845	3.86588
ENSMUST00000009099	ENSMUSG00000021144	ENSMUSP00000009099	metastasis associated 1 [Source:MGI Symbol;Acc:MGI:2150037]	Mta1	116870	protein_coding	12:113098278-113137206(+)	0.0001	0.0001	0.0001	0.0001	0.0001	0.0001	0.0001	0.0001	0.0001	0.0001
ENSMUST00000009102	ENSMUSG00000008958	ENSMUSP00000009102	vacuolar protein sorting 72 [Source:MGI Symbol;Acc:MGI:1202305]	Vps72	21427	protein_coding	3:95111022-95123051(+)	19.7542	8.37751	14.503	18.1163	12.7973	7.37609	9.41927	9.50313	7.80073	9.33346
ENSMUST00000009120	ENSMUSG00000008976	ENSMUSP00000009120	"GA repeat binding protein, alpha [Source:MGI Symbol;Acc:MGI:95610]"	Gabpa	14390	protein_coding	16:84835124-84863779(+)	7.6529	12.7149	9.34921	19.7627	21.7942	16.2103	25.8081	29.6233	12.7946	18.8458
ENSMUST00000009138	ENSMUSG00000024006	ENSMUSP00000009138	serine/threonine kinase 38 [Source:MGI Symbol;Acc:MGI:2442572]	Stk38	106504	protein_coding	17:28970880-29007995(-)	7.99659	14.3057	12.8001	19.7395	5.62863	4.33889	22.4819	18.5862	11.6977	5.22637
ENSMUST00000009143	ENSMUSG00000008999	ENSMUSP00000009143	bone morphogenetic protein 7 [Source:MGI Symbol;Acc:MGI:103302]	Bmp7	12162	protein_coding	2:172868012-172940321(-)	0.129376	0.0001	0.0001	0.130568	0.0001	0.0001	0.034704	0.023322	0.031703	0.042981
ENSMUST00000009157	ENSMUSG00000009013	ENSMUSP00000009157	dynein light chain LC8-type 1 [Source:MGI Symbol;Acc:MGI:1861457]	Dynll1	56455	protein_coding	5:115297110-115300999(-)	14.1249	12.0586	16.1349	28.4325	9.86937	6.53206	6.66198	5.47112	10.1069	12.5721
ENSMUST00000009174	ENSMUSG00000009030	ENSMUSP00000009174	phosducin-like [Source:MGI Symbol;Acc:MGI:1914716]	Pdcl	67466	protein_coding	2:37350074-37359332(-)	1.40476	1.85526	1.29899	4.52177	3.5423	4.51472	4.55046	4.49304	2.72718	4.78063
ENSMUST00000009191	ENSMUSG00000009047	ENSMUSP00000009191	predicted gene 5965 [Source:MGI Symbol;Acc:MGI:3645197]	Gm5965	546672	protein_coding	16:88777896-88778528(+)	0.0001	0.0001	0.0001	0.0001	0.0001	0.0001	0.0001	0.0001	0.0001	0.0001
ENSMUST00000009214	ENSMUSG00000009070	ENSMUSP00000009214	radial spoke head homolog 14 (Chlamydomonas) [Source:MGI Symbol;Acc:MGI:1918486]	Rsph14	71236	protein_coding	10:74957477-75032565(-)	0.0001	0.0001	0.0001	0.0001	0.0001	0.0001	0.0001	0.0001	0.0001	0.0001
ENSMUST00000009219	ENSMUSG00000009075	ENSMUSP00000009219	calcium binding protein 7 [Source:MGI Symbol;Acc:MGI:2183437]	Cabp7	192650	protein_coding	11:4736892-4746778(-)	1.14621	0.143227	0.0001	0.159572	0.0001	0.03987	0.0001	0.0001	0.0001	0.029039
ENSMUST00000009220	ENSMUSG00000009076	ENSMUSP00000009220	"zinc finger, matrin type 5 [Source:MGI Symbol;Acc:MGI:1914428]"	Zmat5	67178	protein_coding	11:4704678-4737669(+)	33.6541	16.7662	20.62	19.9813	11.3071	11.5684	9.97528	9.22316	15.1418	12.4412
ENSMUST00000009234	ENSMUSG00000009090	ENSMUSP00000009234	"adaptor protein complex AP-1, beta 1 subunit [Source:MGI Symbol;Acc:MGI:1096368]"	Ap1b1	11764	protein_coding	11:4986824-5042791(+)	30.883	17.4385	20.6365	19.6132	17.8381	11.9399	20.5614	17.7679	11.2073	15.7748
ENSMUST00000009236	ENSMUSG00000009092	ENSMUSP00000009236	"Der1-like domain family, member 3 [Source:MGI Symbol;Acc:MGI:1917627]"	Derl3	70377	protein_coding	10:75893413-75895941(+)	0.155808	0.127464	0.0001	0.177523	0.181477	0.061639	0.4304	0.037346	0.0001	0.042546
ENSMUST00000009241	ENSMUSG00000009097	ENSMUSP00000009241	T-box 1 [Source:MGI Symbol;Acc:MGI:98493]	Tbx1	21380	protein_coding	16:18581704-18590671(-)	0.0001	0.0001	0.0001	0.0001	0.0001	0.0001	0.0001	0.0001	0.0001	0.0001
ENSMUST00000009256	ENSMUSG00000009112	ENSMUSP00000009256	BCL2-like 13 (apoptosis facilitator) [Source:MGI Symbol;Acc:MGI:2136959]	Bcl2l13	94044	protein_coding	6:120836238-120892842(+)	18.6023	12.4374	18.7351	17.6317	20.3983	13.6824	29.3917	26.9782	11.4481	17.5322
ENSMUST00000009259	ENSMUSG00000009115	ENSMUSP00000009259	spermatogenesis and centriole associated 1 like [Source:MGI Symbol;Acc:MGI:1923823]	Spatc1l	76573	protein_coding	10:76562272-76570201(+)	0.0001	0.0001	0.0001	0.076311	0.0001	0.045218	0.0001	0.0001	0.103503	0.0001
ENSMUST00000009321	ENSMUSG00000022718	ENSMUSP00000009321	"DGCR8, microprocessor complex subunit [Source:MGI Symbol;Acc:MGI:2151114]"	Dgcr8	94223	protein_coding	16:18253948-18289246(-)	0.747427	1.00261	0.620219	2.66387	1.54172	2.20072	1.94638	1.85101	1.10714	2.0911
ENSMUST00000009329	ENSMUSG00000009185	ENSMUSP00000009329	chemokine (C-C motif) ligand 8 [Source:MGI Symbol;Acc:MGI:101878]	Ccl8	20307	protein_coding	11:82115185-82116799(+)	0.273337	0.228292	0.0001	1.59293	1.39682	0.375013	0.069951	0.0001	0.739488	1.02906
ENSMUST00000009340	ENSMUSG00000026536	ENSMUSP00000009340	interferon activated gene 211 [Source:MGI Symbol;Acc:MGI:3041120]	Ifi211	381308	protein_coding	1:173896345-173913046(-)	2.09856	3.65231	2.22147	11.8248	11.3651	3.8584	1.19072	1.14123	5.80446	7.79214
ENSMUST00000009344	ENSMUSG00000000131	ENSMUSP00000009344	exportin 6 [Source:MGI Symbol;Acc:MGI:2429950]	Xpo6	74204	protein_coding	7:126101716-126200408(-)	0.329685	0.0001	1.05565	2.85051	0.830549	0.31517	0.566317	1.14401	0.0001	0.616659
ENSMUST00000009354	ENSMUSG00000009210	ENSMUSP00000009354	proline rich 29 [Source:MGI Symbol;Acc:MGI:1922823]	Prr29	75573	protein_coding	11:106365472-106377114(+)	0.0001	0.0001	0.0001	0.0001	0.0001	0.0001	0.0001	0.0001	0.0001	0.0001
ENSMUST00000009356	ENSMUSG00000062345	ENSMUSP00000009356	"serine (or cysteine) peptidase inhibitor, clade B, member 2 [Source:MGI Symbol;Acc:MGI:97609]"	Serpinb2	18788	protein_coding	1:107511423-107525598(+)	0.0001	0.0001	0.0001	0.0001	0.0001	0.0001	0.0001	0.0001	0.0001	0.0001
ENSMUST00000009358	ENSMUSG00000009214	ENSMUSP00000009358	"myomaker, myoblast fusion factor [Source:MGI Symbol;Acc:MGI:1913389]"	Mymk	66139	protein_coding	2:27061636-27072179(-)	0.0001	0.0001	0.0001	0.0001	0.085701	0.0001	0.0001	0.0001	0.0001	0.0001
ENSMUST00000009390	ENSMUSG00000009246	ENSMUSP00000009390	"transient receptor potential cation channel, subfamily M, member 5 [Source:MGI Symbol;Acc:MGI:1861718]"	Trpm5	56843	protein_coding	7:143071789-143094642(-)	0.0001	0.0001	0.0001	0.0001	0.029235	0.0001	0.0001	0.0001	0.0001	0.034498
ENSMUST00000009392	ENSMUSG00000009248	ENSMUSP00000009392	achaete-scute family bHLH transcription factor 2 [Source:MGI Symbol;Acc:MGI:96920]	Ascl2	17173	protein_coding	7:142966829-142969264(-)	0.036379	0.037305	0.0001	0.067996	0.0001	0.0001	0.0001	0.0001	0.125219	0.0001
ENSMUST00000009396	ENSMUSG00000000244	ENSMUSP00000009396	tetraspanin 32 [Source:MGI Symbol;Acc:MGI:1350360]	Tspan32	27027	protein_coding	7:143005046-143019486(+)	0.0001	0.0001	0.102369	0.0001	0.0001	0.0001	0.0001	0.047417	0.0001	0.0001
ENSMUST00000009411	ENSMUSG00000052763	ENSMUSP00000009411	Zinc finger protein 212 [Source:MGI Symbol;Acc:MGI:2682609]	Zfp212	232784	protein_coding	6:47920476-47932639(+)	3.00215	2.07674	2.50955	4.59555	2.37435	1.7132	2.26675	1.86841	2.15311	2.18019
ENSMUST00000009420	ENSMUSG00000052751	ENSMUSP00000009420	replication initiator 1 [Source:MGI Symbol;Acc:MGI:1889817]	Repin1	58887	protein_coding	6:48593883-48599081(+)	2.87136	0.0001	1.61271	7.75936	3.14905	2.6094	0.988507	1.91745	2.77883	0.572843
ENSMUST00000009425	ENSMUSG00000009281	ENSMUSP00000009425	retinoic acid receptor responder (tazarotene induced) 2 [Source:MGI Symbol;Acc:MGI:1918910]	Rarres2	71660	protein_coding	6:48569696-48572688(-)	20.2938	21.1848	13.7686	160.568	58.9883	14.9888	4.73127	6.72504	11.2192	41.5074
ENSMUST00000009435	ENSMUSG00000009291	ENSMUSP00000009435	pituitary tumor-transforming 1 interacting protein [Source:MGI Symbol;Acc:MGI:2652132]	Pttg1ip	108705	protein_coding	10:77581720-77598732(+)	70.8693	42.4903	68.5147	61.2353	50.3364	39.8486	49.5492	38.459	37.31	51.0495
ENSMUST00000009522	ENSMUSG00000009378	ENSMUSP00000009522	"solute carrier family 16 (monocarboxylic acid transporters), member 12 [Source:MGI Symbol;Acc:MGI:2147716]"	Slc16a12	240638	protein_coding	19:34668403-34747289(-)	0.050563	0.074109	0.062107	0.32531	0.197791	0.023789	0.141662	0.139761	0.071932	0.284333
ENSMUST00000009530	ENSMUSG00000001131	ENSMUSP00000009530	tissue inhibitor of metalloproteinase 1 [Source:MGI Symbol;Acc:MGI:98752]	Timp1	21857	protein_coding	X:20870221-20874735(+)	1.16675	1.30368	0.300917	1.3158	2.46963	0.0001	0.20339	0.0001	2.32327	2.8959
ENSMUST00000009538	ENSMUSG00000009394	ENSMUSP00000009538	synapsin II [Source:MGI Symbol;Acc:MGI:103020]	Syn2	20965	protein_coding	6:115134917-115282006(+)	1.7844	0.646808	0.946634	1.95086	3.13001	0.406692	0.760988	0.689089	0.420961	0.585281
ENSMUST00000009550	ENSMUSG00000009406	ENSMUSP00000009550	"ELK1, member of ETS oncogene family [Source:MGI Symbol;Acc:MGI:101833]"	Elk1	13712	protein_coding	X:20933395-20950608(-)	4.42159	1.63502	4.2054	3.51863	2.67757	2.14312	4.60818	3.44786	1.77305	3.13971
ENSMUST00000009617	ENSMUSG00000027895	ENSMUSP00000009617	"potassium voltage gated channel, Shaw-related subfamily, member 4 [Source:MGI Symbol;Acc:MGI:96670]"	Kcnc4	99738	protein_coding	3:107438303-107459552(-)	0.354654	0.101187	0.066313	0.867259	1.28969	0.081254	0.158359	0.069157	0.746403	0.111827
ENSMUST00000009667	ENSMUSG00000030838	ENSMUSP00000009667	USH1 protein network component harmonin [Source:MGI Symbol;Acc:MGI:1919338]	Ush1c	72088	protein_coding	7:46195357-46238503(-)	0.0001	0.0001	0.0001	0.0001	0.022267	0.0001	0.0001	0.0001	0.0001	0.0001
ENSMUST00000009679	ENSMUSG00000009535	ENSMUSP00000009679	RNA (guanine-7-) methyltransferase [Source:MGI Symbol;Acc:MGI:1915147]	Rnmt	67897	protein_coding	18:68300355-68324852(+)	1.31946	2.66628	2.31714	3.56008	4.23249	2.84566	5.4478	4.13956	3.89345	3.52678
ENSMUST00000009689	ENSMUSG00000009545	ENSMUSP00000009689	"potassium voltage-gated channel, subfamily Q, member 1 [Source:MGI Symbol;Acc:MGI:108083]"	Kcnq1	16535	protein_coding	7:143107254-143427042(+)	0.273945	0.216652	0.178803	1.00569	0.197194	0.141199	0.215096	0.11726	0.217407	0.613876
ENSMUST00000009693	ENSMUSG00000009549	ENSMUSP00000009693	signal recognition particle 14 [Source:MGI Symbol;Acc:MGI:107169]	Srp14	20813	protein_coding	2:118475850-118479711(-)	107.954	55.9929	89.5026	99.4775	75.4937	67.5502	48.0261	45.508	62.7213	68.6263
ENSMUST00000009695	ENSMUSG00000009551	ENSMUSP00000009695	RIKEN cDNA 6330409D20 gene [Source:MGI Symbol;Acc:MGI:1917980]	6330409D20Rik	70730	protein_coding	2:32732620-32741016(-)	0.0001	0.0001	0.0001	0.0001	0.0001	0.0001	0.0001	0.0001	0.0001	0.0001
ENSMUST00000009699	ENSMUSG00000009555	ENSMUSP00000009699	cyclin-dependent kinase 9 (CDC2-related kinase) [Source:MGI Symbol;Acc:MGI:1328368]	Cdk9	107951	protein_coding	2:32707438-32712784(-)	24.0584	8.16428	10.6722	10.2742	9.0448	4.72155	7.64369	7.99228	5.92922	6.51007
ENSMUST00000009705	ENSMUSG00000026814	ENSMUSP00000009705	endoglin [Source:MGI Symbol;Acc:MGI:95392]	Eng	13805	protein_coding	2:32646595-32682658(+)	3.48148	17.1179	0.530697	15.0591	2.02884	2.02869	2.68851	1.29014	0.686813	0.892786
ENSMUST00000009707	ENSMUSG00000009563	ENSMUSP00000009707	"torsin family 2, member A [Source:MGI Symbol;Acc:MGI:1353596]"	Tor2a	30933	protein_coding	2:32757234-32762244(+)	8.98153	10.5839	10.6723	4.42241	7.09194	4.55904	2.93293	2.42891	8.12734	5.12183
ENSMUST00000009713	ENSMUSG00000009569	ENSMUSP00000009713	myocardin related transcription factor B [Source:MGI Symbol;Acc:MGI:3050795]	Mrtfb	239719	protein_coding	16:13256481-13415063(+)	0.39942	0.679865	0.877869	0.393146	1.33114	0.929436	0.605949	0.624216	0.102368	0.069188
ENSMUST00000009727	ENSMUSG00000022415	ENSMUSP00000009727	synaptogyrin 1 [Source:MGI Symbol;Acc:MGI:1328323]	Syngr1	20972	protein_coding	15:80091344-80119501(+)	3.18972	0.551107	0.689341	0.934725	1.64777	0.755621	2.40258	1.62138	0.92722	1.10004
ENSMUST00000009728	ENSMUSG00000022415	ENSMUSP00000009728	synaptogyrin 1 [Source:MGI Symbol;Acc:MGI:1328323]	Syngr1	20972	protein_coding	15:80091334-80113441(+)	41.9035	23.3042	33.563	20.6149	13.5012	14.0954	9.42707	7.11717	17.1796	16.035
ENSMUST00000009732	ENSMUSG00000009588	ENSMUSP00000009732	"ST6 (alpha-N-acetyl-neuraminyl-2,3-beta-galactosyl-1,3)-N-acetylgalactosaminide alpha-2,6-sialyltransferase 1 [Source:MGI Symbol;Acc:MGI:1341826]"	St6galnac1	20445	protein_coding	11:116765025-116775507(-)	0.019138	0.0001	0.0001	0.059217	0.0001	0.0001	0.013719	0.0001	0.0001	0.0001
ENSMUST00000009740	ENSMUSG00000009596	ENSMUSP00000009740	TATA-box binding protein associated factor 7 like [Source:MGI Symbol;Acc:MGI:1921719]	Taf7l	74469	protein_coding	X:134460118-134476490(-)	0.0001	0.0001	0.0001	0.0001	0.0001	0.0001	0.0001	0.0001	0.0001	0.0001
ENSMUST00000009772	ENSMUSG00000009628	ENSMUSP00000009772	testis expressed gene 15 [Source:MGI Symbol;Acc:MGI:1934816]	Tex15	104271	protein_coding	8:33570544-33585582(+)	0.0001	0.006789	0.014767	0.018482	0.017422	0.0001	0.007533	0.021356	0.025424	0.025249
ENSMUST00000009774	ENSMUSG00000009630	ENSMUSP00000009774	"protein phosphatase 2 (formerly 2A), catalytic subunit, beta isoform [Source:MGI Symbol;Acc:MGI:1321161]"	Ppp2cb	19053	protein_coding	8:33599625-33619441(+)	18.596	22.0822	24.1948	32.5509	27.8602	18.8459	25.1592	23.2336	20.9113	27.0157
ENSMUST00000009777	ENSMUSG00000009633	ENSMUSP00000009777	G0/G1 switch gene 2 [Source:MGI Symbol;Acc:MGI:1316737]	G0s2	14373	protein_coding	1:193272161-193273217(-)	1375.12	917.083	1331.42	771.887	330.44	942.207	222.364	324.697	677.203	414.982
ENSMUST00000009789	ENSMUSG00000019916	ENSMUSP00000009789	"procollagen-proline, 2-oxoglutarate 4-dioxygenase (proline 4-hydroxylase), alpha 1 polypeptide [Source:MGI Symbol;Acc:MGI:97463]"	P4ha1	18451	protein_coding	10:59323296-59373304(+)	2.33676	4.76201	3.49828	5.33178	6.75627	3.86431	3.02854	3.71148	1.74065	4.65485
ENSMUST00000009790	ENSMUSG00000009646	ENSMUSP00000009790	"phospholipase A2, group XIIB [Source:MGI Symbol;Acc:MGI:1917086]"	Pla2g12b	69836	protein_coding	10:59403660-59421976(+)	0.0001	0.0001	0.0001	0.0001	0.0001	0.0001	0.0001	0.0001	0.0001	0.0001
ENSMUST00000009791	ENSMUSG00000009647	ENSMUSP00000009791	mitochondrial calcium uniporter [Source:MGI Symbol;Acc:MGI:3026965]	Mcu	215999	protein_coding	10:59448597-59458160(-)	0.0001	0.0001	0.058137	0.01093	0.0001	0.0001	0.10438	0.098077	0.050063	0.055182
ENSMUST00000009798	ENSMUSG00000009654	ENSMUSP00000009798	oncoprotein induced transcript 3 [Source:MGI Symbol;Acc:MGI:1201782]	Oit3	18302	protein_coding	10:59422958-59441778(-)	0.117862	0.07025	0.047885	0.239995	0.196594	0.070169	0.168155	0.095118	0.13708	0.321015
ENSMUST00000009814	ENSMUSG00000009670	ENSMUSP00000009814	testis expressed gene 11 [Source:MGI Symbol;Acc:MGI:1933237]	Tex11	83558	protein_coding	X:100838648-101059639(-)	0.0001	0.0001	0.0001	0.0001	0.0001	0.0001	0.0001	0.0001	0.0001	0.0001
ENSMUST00000009831	ENSMUSG00000009687	ENSMUSP00000009831	FXYD domain-containing ion transport regulator 5 [Source:MGI Symbol;Acc:MGI:1201785]	Fxyd5	18301	protein_coding	7:31032763-31042146(-)	1.56314	0.963523	0.726959	0.479572	1.28365	0.427277	0.151397	0.917067	0.126019	0.391865
ENSMUST00000009875	ENSMUSG00000009731	ENSMUSP00000009875	"potassium voltage-gated channel, Shal-related family, member 1 [Source:MGI Symbol;Acc:MGI:96671]"	Kcnd1	16506	protein_coding	X:7822289-7838280(+)	0.068624	0.103625	0.050491	0.19324	0.084147	0.0001	0.092738	0.059407	0.070169	0.103093
ENSMUST00000009877	ENSMUSG00000009733	ENSMUSP00000009877	transcription factor CP2 [Source:MGI Symbol;Acc:MGI:98509]	Tfcp2	21422	protein_coding	15:100502796-100551981(-)	0.0001	0.0001	0.0001	0.0001	0.0001	0.0001	0.0001	0.0001	0.0001	0.0001
ENSMUST00000009885	ENSMUSG00000009741	ENSMUSP00000009885	upstream binding protein 1 [Source:MGI Symbol;Acc:MGI:104889]	Ubp1	22221	protein_coding	9:113930934-113977199(+)	0.334341	0.0001	2.16927	1.84873	4.83324	1.61034	0.109063	5.44209	3.05227	1.49318
ENSMUST00000009972	ENSMUSG00000009828	ENSMUSP00000009972	ciliogenesis associated kinase 1 [Source:MGI Symbol;Acc:MGI:1934157]	Cilk1	56542	protein_coding	9:78113284-78125656(+)	0.0001	0.146457	0.043863	0.402098	0.075337	0.237421	0.006342	0.054576	0.217518	0.124787
ENSMUST00000010007	ENSMUSG00000009863	ENSMUSP00000010007	"succinate dehydrogenase complex, subunit B, iron sulfur (Ip) [Source:MGI Symbol;Acc:MGI:1914930]"	Sdhb	67680	protein_coding	4:140961203-140979193(+)	1982.11	1000.01	1203.55	885.456	553.22	608.178	501.973	453.016	723.46	639.959
ENSMUST00000010020	ENSMUSG00000009876	ENSMUSP00000010020	cytochrome c oxidase subunit 4I2 [Source:MGI Symbol;Acc:MGI:2135755]	Cox4i2	84682	protein_coding	2:152754173-152765037(+)	6.5102	3.41841	3.55136	8.24899	2.605	2.73333	1.28811	1.25375	3.58264	3.53129
ENSMUST00000010038	ENSMUSG00000009894	ENSMUSP00000010038	"synaptosomal-associated protein, 47 [Source:MGI Symbol;Acc:MGI:1915076]"	Snap47	67826	protein_coding	11:59407134-59449999(-)	15.7079	8.67965	11.2545	12.5163	10.4237	7.72588	9.33154	9.12249	6.72505	9.66832
ENSMUST00000010044	ENSMUSG00000009900	ENSMUSP00000010044	"wingless-type MMTV integration site family, member 3A [Source:MGI Symbol;Acc:MGI:98956]"	Wnt3a	22416	protein_coding	11:59248033-59290752(-)	0.0001	0.0001	0.0001	0.0001	0.0001	0.0001	0.0001	0.0001	0.019822	0.0001
ENSMUST00000010049	ENSMUSG00000009905	ENSMUSP00000010049	3-ketodihydrosphingosine reductase [Source:MGI Symbol;Acc:MGI:1918000]	Kdsr	70750	protein_coding	1:106720459-106759727(-)	3.02356	3.52245	3.36859	5.78486	6.23806	4.9971	7.35123	7.50861	4.2147	5.22482
ENSMUST00000010085	ENSMUSG00000009941	ENSMUSP00000010085	nuclear RNA export factor 2 [Source:MGI Symbol;Acc:MGI:1933192]	Nxf2	83454	protein_coding	X:134944528-134964754(-)	0.0001	0.0001	0.018462	0.0001	0.0001	0.013664	0.0001	0.035135	0.0001	0.026747
ENSMUST00000010127	ENSMUSG00000031397	ENSMUSP00000010127	transketolase-like 1 [Source:MGI Symbol;Acc:MGI:1933244]	Tktl1	83553	protein_coding	X:74177259-74208500(+)	0.0001	0.0001	0.0001	0.0001	0.0001	0.0001	0.0001	0.0001	0.0001	0.0001
ENSMUST00000010188	ENSMUSG00000010044	ENSMUSP00000010188	"zinc finger, MYND domain containing 10 [Source:MGI Symbol;Acc:MGI:2387863]"	Zmynd10	114602	protein_coding	9:107547298-107551319(+)	0.055733	0.0001	0.0001	0.123717	0.0001	0.0001	0.21564	0.100139	0.0001	0.0001
ENSMUST00000010189	ENSMUSG00000010045	ENSMUSP00000010189	transmembrane protein 115 [Source:MGI Symbol;Acc:MGI:1930765]	Tmem115	56395	protein_coding	9:107533945-107538673(+)	17.8995	10.487	10.3151	14.3014	7.36175	4.6524	5.84521	4.73161	7.434	8.03178
ENSMUST00000010191	ENSMUSG00000010047	ENSMUSP00000010191	hyaluronoglucosaminidase 2 [Source:MGI Symbol;Acc:MGI:1196334]	Hyal2	15587	protein_coding	9:107569117-107572776(+)	22.8015	10.1132	13.809	4.91	6.29137	1.9831	10.0464	3.83485	9.85572	4.10196
ENSMUST00000010192	ENSMUSG00000010048	ENSMUSP00000010192	interferon-related developmental regulator 2 [Source:MGI Symbol;Acc:MGI:1316708]	Ifrd2	15983	protein_coding	9:107587642-107593038(+)	15.3993	9.98068	12.1417	12.1822	6.04747	8.49586	6.35765	2.29505	11.122	9.63721
ENSMUST00000010195	ENSMUSG00000010051	ENSMUSP00000010195	hyaluronoglucosaminidase 1 [Source:MGI Symbol;Acc:MGI:96298]	Hyal1	15586	protein_coding	9:107576958-107580978(+)	2.45802	1.53684	1.74707	0.981694	1.78082	2.18686	8.6846	13.9994	1.39338	1.60978
ENSMUST00000010198	ENSMUSG00000010054	ENSMUSP00000010198	"tumor suppressor 2, mitochondrial calcium regulator [Source:MGI Symbol;Acc:MGI:1931086]"	Tusc2	80385	protein_coding	9:107563255-107566112(+)	55.9124	28.3412	37.5916	33.4763	25.8988	21.9067	22.2889	20.2587	23.988	20.9875
ENSMUST00000010201	ENSMUSG00000010057	ENSMUSP00000010201	"NPR2 like, GATOR1 complex subunit [Source:MGI Symbol;Acc:MGI:1914482]"	Nprl2	56032	protein_coding	9:107542226-107545706(+)	16.3223	9.97124	15.6928	8.64492	7.11857	6.64416	6.51855	5.23278	8.15407	7.4776
ENSMUST00000010205	ENSMUSG00000034837	ENSMUSP00000010205	"guanine nucleotide binding protein, alpha transducing 1 [Source:MGI Symbol;Acc:MGI:95778]"	Gnat1	14685	protein_coding	9:107674474-107679712(-)	0.0001	0.0001	0.0001	0.0001	0.0001	0.0001	0.0001	0.0001	0.0001	0.040154
ENSMUST00000010208	ENSMUSG00000010064	ENSMUSP00000010208	"solute carrier family 38, member 3 [Source:MGI Symbol;Acc:MGI:1923507]"	Slc38a3	76257	protein_coding	9:107651155-107667374(-)	0.601969	0.0001	0.0001	2.25455	0.149285	0.0001	0.0001	0.012326	0.01967	0.0001
ENSMUST00000010210	ENSMUSG00000010066	ENSMUSP00000010210	"calcium channel, voltage-dependent, alpha 2/delta subunit 2 [Source:MGI Symbol;Acc:MGI:1929813]"	Cacna2d2	56808	protein_coding	9:107399612-107529343(+)	0.0001	0.0001	0.0001	0.0001	0.0001	0.0001	0.0001	0.0001	0.0001	0.0001
ENSMUST00000010211	ENSMUSG00000010067	ENSMUSP00000010211	Ras association (RalGDS/AF-6) domain family member 1 [Source:MGI Symbol;Acc:MGI:1928386]	Rassf1	56289	protein_coding	9:107554583-107562263(+)	9.87628	5.72481	9.40601	23.9836	13.782	4.36294	3.89208	4.79199	11.2984	17.2342
ENSMUST00000010224	ENSMUSG00000010080	-	epsin 3 [Source:MGI Symbol;Acc:MGI:1919139]	Epn3	71889	protein_coding	11:94491113-94499909(-)	0.0001	0.0001	0.0001	0.0001	0.0001	0.0001	0.0001	0.0001	0.0001	0.0001
ENSMUST00000010239	ENSMUSG00000010095	ENSMUSP00000010239	"solute carrier family 3 (activators of dibasic and neutral amino acid transport), member 2 [Source:MGI Symbol;Acc:MGI:96955]"	Slc3a2	17254	protein_coding	19:8707617-8713879(-)	55.8616	44.124	46.0186	45.585	57.6918	26.1257	27.9965	15.0577	45.8888	35.448
ENSMUST00000010241	ENSMUSG00000010097	ENSMUSP00000010241	nuclear RNA export factor 1 [Source:MGI Symbol;Acc:MGI:1858330]	Nxf1	53319	protein_coding	19:8757073-8770922(+)	1.39566	1.31319	1.97841	1.70448	4.01856	2.07509	2.72056	2.31748	2.00816	2.08497
ENSMUST00000010248	ENSMUSG00000117924	ENSMUSP00000010248	transmembrane protein 223 [Source:MGI Symbol;Acc:MGI:1914086]	Tmem223	66836	protein_coding	19:8770996-8772475(+)	108.725	46.7006	67.411	53.8583	42.8336	34.2165	35.8893	29.8664	42.878	52.7899
ENSMUST00000010249	ENSMUSG00000118346	ENSMUSP00000010249	transmembrane protein 179B [Source:MGI Symbol;Acc:MGI:1914956]	Tmem179b	67706	protein_coding	19:8772552-8774467(-)	11.8125	6.2923	13.7101	6.35698	6.82946	10.1511	6.28502	4.53608	7.41575	6.95434
ENSMUST00000010250	ENSMUSG00000024650	ENSMUSP00000010250	"solute carrier family 22 (organic anion transporter), member 6 [Source:MGI Symbol;Acc:MGI:892001]"	Slc22a6	18399	protein_coding	19:8618039-8628299(+)	0.022399	0.0001	0.0001	0.0001	0.0001	0.0001	0.0001	0.0001	0.0001	0.0001
ENSMUST00000010251	ENSMUSG00000063796	ENSMUSP00000010251	"solute carrier family 22 (organic anion transporter), member 8 [Source:MGI Symbol;Acc:MGI:1336187]"	Slc22a8	19879	protein_coding	19:8591289-8611835(+)	0.023493	0.0001	0.0001	0.0001	0.045124	0.0001	0.0001	0.0001	0.0001	0.0001
ENSMUST00000010254	ENSMUSG00000010110	ENSMUSP00000010254	syntaxin 5A [Source:MGI Symbol;Acc:MGI:1928483]	Stx5a	56389	protein_coding	19:8741489-8755642(+)	0.081142	0.275413	8.45494	0.959751	0.0001	4.86708	0.064214	0.0001	0.0001	0.061156
ENSMUST00000010267	ENSMUSG00000010122	ENSMUSP00000010267	"solute carrier family 47, member 1 [Source:MGI Symbol;Acc:MGI:1914723]"	Slc47a1	67473	protein_coding	11:61343401-61378081(-)	0.0001	0.0001	0.014316	0.010795	0.118343	0.7188	0.0001	0.018636	0.0001	0.0001
ENSMUST00000010278	ENSMUSG00000000561	ENSMUSP00000010278	WD repeat domain 77 [Source:MGI Symbol;Acc:MGI:1917715]	Wdr77	70465	protein_coding	3:105959369-105969760(+)	4.71789	4.5058	5.43084	6.96886	4.60849	4.89347	7.2246	5.46425	4.21599	4.27457
ENSMUST00000010279	ENSMUSG00000074344	ENSMUSP00000010279	transmembrane and immunoglobulin domain containing 3 [Source:MGI Symbol;Acc:MGI:5604098]	Tmigd3	69296	protein_coding	3:105870907-105924036(+)	0.0001	0.0001	0.0001	0.0001	0.0001	0.0001	0.0001	0.0001	0.04642	0.0001
ENSMUST00000010280	ENSMUSG00000010136	ENSMUSP00000010280	primary cilia formation [Source:MGI Symbol;Acc:MGI:1923670]	Pifo	100503311	protein_coding	3:105996957-106014646(-)	0.0001	0.0001	0.0001	0.0001	0.0001	0.0001	0.0001	0.0001	0.053533	0.0001
ENSMUST00000010286	ENSMUSG00000010142	ENSMUSP00000010286	"tumor necrosis factor receptor superfamily, member 13b [Source:MGI Symbol;Acc:MGI:1889411]"	Tnfrsf13b	57916	protein_coding	11:61126755-61149372(+)	0.202924	0.0001	0.066427	0.732953	0.441663	0.074108	0.09079	0.164289	0.159772	0.496748
ENSMUST00000010298	ENSMUSG00000010154	ENSMUSP00000010298	spire type actin nucleation factor 2 [Source:MGI Symbol;Acc:MGI:2446256]	Spire2	234857	protein_coding	8:123332713-123369515(+)	0.17067	0.076728	0.035863	0.142278	0.084011	0.0001	0.026994	0.035371	0.16401	0.103505
ENSMUST00000010319	ENSMUSG00000010175	ENSMUSP00000010319	prospero homeobox 1 [Source:MGI Symbol;Acc:MGI:97772]	Prox1	19130	protein_coding	1:190122453-190169399(-)	0.0001	0.0001	0.0001	0.0001	0.0001	0.0001	0.0001	0.0001	0.0001	0.0001
ENSMUST00000010348	ENSMUSG00000079677	ENSMUSP00000010348	ferredoxin 2 [Source:MGI Symbol;Acc:MGI:1915415]	Fdx2	68165	protein_coding	9:21067520-21073544(-)	14.9207	13.4379	9.1936	11.8196	8.33268	5.53694	2.49276	4.40493	11.292	9.73119
ENSMUST00000010421	ENSMUSG00000010277	ENSMUSP00000010421	RIKEN cDNA 2610507B11 gene [Source:MGI Symbol;Acc:MGI:1919753]	2610507B11Rik	72503	protein_coding	11:78261752-78290623(+)	27.0974	31.1142	38.3087	42.8352	43.0123	36.8674	82.9537	78.3056	28.5126	40.8336
ENSMUST00000010434	ENSMUSG00000010290	ENSMUSP00000010434	expressed sequence AI597479 [Source:MGI Symbol;Acc:MGI:2138299]	AI597479	98404	protein_coding	1:43098710-43115947(+)	1.83913	1.87244	2.31719	3.82562	3.4169	2.51648	5.28159	5.89429	2.00455	2.73298
ENSMUST00000010451	ENSMUSG00000010307	ENSMUSP00000010451	transmembrane protein 86A [Source:MGI Symbol;Acc:MGI:1915143]	Tmem86a	67893	protein_coding	7:47050601-47054777(+)	3.04615	2.36549	2.18319	9.30116	2.7868	2.00592	2.87768	2.06448	2.19475	2.90764
ENSMUST00000010502	ENSMUSG00000010358	ENSMUSP00000010502	interferon-induced protein 35 [Source:MGI Symbol;Acc:MGI:1917360]	Ifi35	70110	protein_coding	11:101448407-101458698(+)	11.2076	5.38997	10.211	15.2027	6.47653	6.67407	4.59754	3.32644	7.23923	7.01181
ENSMUST00000010506	ENSMUSG00000010362	ENSMUSP00000010506	RAD52 motif 1 [Source:MGI Symbol;Acc:MGI:1913849]	Rdm1	66599	protein_coding	11:101627942-101636100(+)	26.1351	15.2106	19.6034	12.0233	11.4163	9.74219	13.0888	6.68213	15.2269	9.74293
ENSMUST00000010520	ENSMUSG00000010376	ENSMUSP00000010520	"neural precursor cell expressed, developmentally down-regulated gene 8 [Source:MGI Symbol;Acc:MGI:97301]"	Nedd8	18002	protein_coding	14:55662263-55672124(-)	67.8827	35.414	56.3818	50.7904	44.2966	44.0401	13.5118	18.8071	37.2025	38.5453
ENSMUST00000010536	ENSMUSG00000010392	ENSMUSP00000010536	golgi SNAP receptor complex member 1 [Source:MGI Symbol;Acc:MGI:1858260]	Gosr1	53334	protein_coding	11:76726602-76763579(-)	8.78052	8.28627	12.511	13.095	15.2579	10.364	20.287	18.7259	9.0472	12.1722
ENSMUST00000010550	ENSMUSG00000010406	ENSMUSP00000010550	mitochondrial ribosomal protein L52 [Source:MGI Symbol;Acc:MGI:1916086]	Mrpl52	68836	protein_coding	14:54426909-54429756(+)	76.9246	39.6152	71.8473	59.0715	36.5405	43.3104	10.4849	9.54869	54.95	44.1008
ENSMUST00000010579	ENSMUSG00000010435	ENSMUSP00000010579	sperm acrosome associated 7 [Source:MGI Symbol;Acc:MGI:1925884]	Spaca7	78634	protein_coding	8:12573049-12600739(+)	0.0001	0.0001	0.0001	0.0001	0.0001	0.0001	0.0001	0.0001	0.0001	0.0001
ENSMUST00000010597	ENSMUSG00000010453	ENSMUSP00000010597	KAT8 regulatory NSL complex subunit 3 [Source:MGI Symbol;Acc:MGI:1918055]	Kansl3	226976	protein_coding	1:36335730-36369181(-)	12.9947	17.6754	17.593	34.4116	21.1134	16.4802	21.1048	20.6163	19.8591	22.7527
ENSMUST00000010673	ENSMUSG00000010529	ENSMUSP00000010673	predicted gene 266 [Source:MGI Symbol;Acc:MGI:2685112]	Gm266	212539	protein_coding	12:111484609-111485823(-)	0.192417	0.0001	0.035437	0.125375	0.043197	0.123931	0.261063	0.065965	0.129459	0.140364
ENSMUST00000010682	ENSMUSG00000010538	ENSMUSP00000010682	TSSK6 activating co-chaperone [Source:MGI Symbol;Acc:MGI:1924177]	Tsacc	76927	protein_coding	3:88282760-88296838(-)	0.0001	0.0001	0.563743	0.0001	0.0001	0.0001	0.0001	0.0001	0.0001	0.170434
ENSMUST00000010698	ENSMUSG00000010554	ENSMUSP00000010698	methyltransferase like 16 [Source:MGI Symbol;Acc:MGI:1914743]	Mettl16	67493	protein_coding	11:74770830-74817894(+)	0.0001	0.0001	0.0001	0.0001	0.0001	0.0001	0.089477	0.0001	0.0001	0.0001
ENSMUST00000010736	ENSMUSG00000010592	ENSMUSP00000010736	deleted in azoospermia-like [Source:MGI Symbol;Acc:MGI:1342328]	Dazl	13164	protein_coding	17:50279397-50293636(-)	0.043857	0.0001	0.0001	0.0001	0.034977	0.0001	0.022615	0.121495	0.034674	0.011949
ENSMUST00000010745	ENSMUSG00000010601	ENSMUSP00000010745	apolipoprotein L 7a [Source:MGI Symbol;Acc:MGI:1923011]	Apol7a	75761	protein_coding	15:77388957-77396458(-)	0.0001	0.0001	0.0001	0.0001	0.0001	0.0001	0.0001	0.0001	0.0001	0.0001
ENSMUST00000010753	ENSMUSG00000010609	ENSMUSP00000010753	presenilin 2 [Source:MGI Symbol;Acc:MGI:109284]	Psen2	19165	protein_coding	1:180227006-180245950(-)	0.0001	0.0001	0.0001	0.0001	0.0001	0.0001	0.092429	0.002053	0.0001	0.0001
ENSMUST00000010795	ENSMUSG00000010651	ENSMUSP00000010795	acetyl-Coenzyme A acyltransferase 1B [Source:MGI Symbol;Acc:MGI:3605455]	Acaa1b	235674	protein_coding	9:119148023-119157093(-)	54.2108	38.5116	42.5992	30.0283	12.453	23.7037	38.1004	15.1495	32.1993	18.4656
ENSMUST00000010804	ENSMUSG00000010660	ENSMUSP00000010804	"phospholipase C, delta 1 [Source:MGI Symbol;Acc:MGI:97614]"	Plcd1	18799	protein_coding	9:119071527-119093502(-)	4.79666	4.25129	10.7458	7.01891	0.355917	6.02089	4.21537	6.08818	3.87024	6.80565
ENSMUST00000010807	ENSMUSG00000010663	ENSMUSP00000010807	fatty acid desaturase 1 [Source:MGI Symbol;Acc:MGI:1923517]	Fads1	76267	protein_coding	19:10182888-10196874(+)	4.33845	4.14721	4.53574	7.95424	4.54789	2.46727	3.98118	2.63451	3.55607	5.04188
ENSMUST00000010899	ENSMUSG00000010755	ENSMUSP00000010899	cysteinyl-tRNA synthetase [Source:MGI Symbol;Acc:MGI:1351477]	Cars	27267	protein_coding	7:143557230-143600090(-)	0.132316	0.174069	1.86713	1.62196	2.49612	0.269965	1.35599	1.25068	2.32016	0.568426
ENSMUST00000010904	ENSMUSG00000010760	ENSMUSP00000010904	"pleckstrin homology like domain, family A, member 2 [Source:MGI Symbol;Acc:MGI:1202307]"	Phlda2	22113	protein_coding	7:143501545-143502541(-)	0.0001	0.0001	0.0001	0.0001	0.055927	0.0001	0.0001	0.0001	0.0001	0.056181
ENSMUST00000010940	ENSMUSG00000010796	ENSMUSP00000010940	"ankyrin repeat, SAM and basic leucine zipper domain containing 1 [Source:MGI Symbol;Acc:MGI:1921318]"	Asz1	74068	protein_coding	6:18050964-18109057(-)	0.0001	0.0001	0.0001	0.0001	0.0001	0.0001	0.0001	0.0001	0.0001	0.0001
ENSMUST00000010941	ENSMUSG00000010797	ENSMUSP00000010941	"wingless-type MMTV integration site family, member 2 [Source:MGI Symbol;Acc:MGI:98954]"	Wnt2	22413	protein_coding	6:17988940-18030585(-)	0.057691	0.0001	0.0391	0.106068	0.061056	0.052329	0.0001	0.049423	0.053079	0.050776
ENSMUST00000010969	ENSMUSG00000010825	ENSMUSP00000010969	"glutamate receptor, ionotropic, delta 2 (Grid2) interacting protein 1 [Source:MGI Symbol;Acc:MGI:2176213]"	Grid2ip	170935	protein_coding	5:143363908-143391798(+)	0.0001	0.0001	0.0001	0.0001	0.0001	0.0001	0.0001	0.0001	0.0001	0.0001
ENSMUST00000010974	ENSMUSG00000010830	ENSMUSP00000010974	KDEL (Lys-Asp-Glu-Leu) endoplasmic reticulum protein retention receptor 3 [Source:MGI Symbol;Acc:MGI:2145953]	Kdelr3	105785	protein_coding	15:79516411-79527739(+)	1.02887	1.00211	0.533335	2.31654	0.470929	0.437763	0.358385	0.184661	1.08503	1.50073
ENSMUST00000010985	ENSMUSG00000010841	ENSMUSP00000010985	CFAP97 domain containing 1 [Source:MGI Symbol;Acc:MGI:1922687]	Cfap97d1	75437	protein_coding	11:101987056-101992264(+)	0.0001	0.0001	0.0001	0.0001	0.0001	0.0001	0.0001	0.0001	0.0001	0.0001
ENSMUST00000011029	ENSMUSG00000027679	ENSMUSP00000011029	DnaJ heat shock protein family (Hsp40) member C19 [Source:MGI Symbol;Acc:MGI:1914963]	Dnajc19	67713	protein_coding	3:34056020-34081312(-)	4.14794	4.50136	4.09137	8.24433	5.09124	5.51867	6.4687	7.22465	6.14056	6.81537
ENSMUST00000011055	ENSMUSG00000010911	ENSMUSP00000011055	APAF1 interacting protein [Source:MGI Symbol;Acc:MGI:1926788]	Apip	56369	protein_coding	2:103073675-103092644(+)	21.3972	24.9095	33.4108	23.7519	30.3622	26.3028	34.4546	25.3911	20.7718	25.4515
ENSMUST00000011058	ENSMUSG00000010914	ENSMUSP00000011058	"pyruvate dehydrogenase complex, component X [Source:MGI Symbol;Acc:MGI:1351627]"	Pdhx	27402	protein_coding	2:103021075-103073513(-)	36.5796	35.6372	47.9164	31.6778	53.0116	50.0584	71.4779	66.4928	29.1852	49.8007
ENSMUST00000011152	ENSMUSG00000011008	ENSMUSP00000011152	mucolipin 2 [Source:MGI Symbol;Acc:MGI:1915529]	Mcoln2	68279	protein_coding	3:146149833-146195513(+)	0.021039	0.032349	0.0001	0.483144	0.564596	0.032615	0.0001	0.0001	0.098393	0.0001
ENSMUST00000011178	ENSMUSG00000011034	ENSMUSP00000011178	"solute carrier family 5 (sodium/glucose cotransporter), member 1 [Source:MGI Symbol;Acc:MGI:107678]"	Slc5a1	20537	protein_coding	5:33104219-33162870(+)	0.0001	0.020548	0.0001	0.0001	0.0001	0.0001	0.0001	0.0001	0.0001	0.0001
ENSMUST00000011196	ENSMUSG00000024190	-	dual specificity phosphatase 1 [Source:MGI Symbol;Acc:MGI:105120]	Dusp1	19252	protein_coding	17:26554254-26561499(-)	0.0001	0.0001	0.0001	0.0001	0.0001	0.0001	0.0001	0.059992	0.0001	0.0001
ENSMUST00000011262	ENSMUSG00000011118	ENSMUSP00000011262	pannexin 3 [Source:MGI Symbol;Acc:MGI:1918881]	Panx3	208098	protein_coding	9:37659902-37669235(-)	0.0001	0.0001	0.0001	0.0001	0.0001	0.0001	0.0001	0.0001	0.0001	0.0001
ENSMUST00000011285	ENSMUSG00000042826	ENSMUSP00000011285	fibroblast growth factor 11 [Source:MGI Symbol;Acc:MGI:109167]	Fgf11	14166	protein_coding	11:69796068-69801716(-)	0.663421	0.0001	0.980625	0.83182	0.206678	0.0001	3.17691	0.125348	2.62685	2.61994
ENSMUST00000011298	ENSMUSG00000011154	ENSMUSP00000011298	cilia and flagella associated protein 161 [Source:MGI Symbol;Acc:MGI:1922806]	Cfap161	75556	protein_coding	7:83775617-83794880(-)	0.137551	0.0001	0.409873	0.197633	0.179139	0.132424	0.170894	0.318832	0.281844	0.0001
ENSMUST00000011302	ENSMUSG00000011158	ENSMUSP00000011302	"BRF1, RNA polymerase III transcription initiation factor 90 kDa subunit [Source:MGI Symbol;Acc:MGI:1919558]"	Brf1	72308	protein_coding	12:112960085-113000704(-)	9.16404	11.9626	10.2499	19.3752	9.12201	8.09682	13.0895	11.2244	8.40561	10.852
ENSMUST00000011315	ENSMUSG00000011171	ENSMUSP00000011315	vasoactive intestinal peptide receptor 2 [Source:MGI Symbol;Acc:MGI:107166]	Vipr2	22355	protein_coding	12:116077728-116146261(+)	0.063316	0.20474	0.188249	0.162297	0.07095	0.061042	0.095924	0.105224	0.115342	0.288174
ENSMUST00000011391	ENSMUSG00000047257	ENSMUSP00000011391	"protease, serine 45 [Source:MGI Symbol;Acc:MGI:3605764]"	Prss45	260408	protein_coding	9:110834588-110841310(+)	0.0001	0.0001	0.0001	0.0001	0.0001	0.0001	0.0001	0.0001	0.0001	0.087974
ENSMUST00000011398	ENSMUSG00000011254	ENSMUSP00000011398	tRNA-histidine guanylyltransferase 1-like (S. cerevisiae) [Source:MGI Symbol;Acc:MGI:1913878]	Thg1l	66628	protein_coding	11:45946843-45955494(-)	2.52323	2.41212	2.46745	2.64226	2.63293	3.25327	2.14054	2.95791	2.80869	2.75126
ENSMUST00000011400	ENSMUSG00000011256	ENSMUSP00000011400	a disintegrin and metallopeptidase domain 19 (meltrin beta) [Source:MGI Symbol;Acc:MGI:105377]	Adam19	11492	protein_coding	11:46055992-46147343(+)	0.44452	0.479102	0.548368	3.343	1.38268	0.365626	0.600843	0.555299	0.461334	1.74049
ENSMUST00000011407	ENSMUSG00000011263	ENSMUSP00000011407	exocyst complex component 3-like 2 [Source:MGI Symbol;Acc:MGI:1921713]	Exoc3l2	74463	protein_coding	7:19489056-19496760(+)	0.0001	0.0001	0.346047	0.400096	0.0001	0.0001	0.079309	0.059206	0.0001	0.286266
ENSMUST00000011445	ENSMUSG00000031495	ENSMUSP00000011445	CD209d antigen [Source:MGI Symbol;Acc:MGI:2157947]	Cd209d	170779	protein_coding	8:3871824-3878555(-)	0.287636	0.173433	0.144218	0.0001	0.341705	0.171606	0.11828	0.121602	0.428459	0.0001
ENSMUST00000011450	ENSMUSG00000011306	ENSMUSP00000011450	SURP and G patch domain containing 1 [Source:MGI Symbol;Acc:MGI:1917866]	Sugp1	70616	protein_coding	8:70042813-70072347(+)	8.39291	6.77984	7.15308	9.53002	6.88037	4.38925	8.31124	6.52071	5.49318	6.35893
ENSMUST00000011492	ENSMUSG00000027710	ENSMUSP00000011492	"acyl-Coenzyme A dehydrogenase family, member 9 [Source:MGI Symbol;Acc:MGI:1914272]"	Acad9	229211	protein_coding	3:36065979-36092853(+)	8.85904	4.44593	12.491	10.5426	13.7717	13.2064	10.8667	12.6888	8.95866	12.5579
ENSMUST00000011493	ENSMUSG00000011349	ENSMUSP00000011493	doublesex and mab-3 related transcription factor like family C2 [Source:MGI Symbol;Acc:MGI:1918491]	Dmrtc2	71241	protein_coding	7:24870057-24877651(+)	0.0001	0.0001	0.0001	0.0001	0.0001	0.0001	0.0001	0.0001	0.0001	0.020294
ENSMUST00000011526	ENSMUSG00000011382	ENSMUSP00000011526	dihydrodiol dehydrogenase (dimeric) [Source:MGI Symbol;Acc:MGI:1919005]	Dhdh	71755	protein_coding	7:45470987-45488805(-)	21.9425	24.0624	26.0321	25.159	44.6664	34.4849	96.083	85.9495	20.9471	37.7336
ENSMUST00000011607	ENSMUSG00000011463	ENSMUSP00000011607	carboxypeptidase B1 (tissue) [Source:MGI Symbol;Acc:MGI:1923953]	Cpb1	76703	protein_coding	3:20248264-20275733(-)	0.0001	0.0001	0.0001	0.0001	0.0001	0.0001	0.0001	0.0001	0.0001	0.0001
ENSMUST00000011623	ENSMUSG00000002668	ENSMUSP00000011623	DENN/MADD domain containing 1C [Source:MGI Symbol;Acc:MGI:1918035]	Dennd1c	70785	protein_coding	17:57066055-57078510(-)	0.098273	0.199793	0.048784	1.07006	0.009424	0.06899	0.010278	0.022002	0.059571	0.447049
ENSMUST00000011733	ENSMUSG00000011589	ENSMUSP00000011733	fibronectin type 3 and SPRY domain-containing protein [Source:MGI Symbol;Acc:MGI:1934858]	Fsd1	240121	protein_coding	17:55986511-55996881(+)	0.389933	0.110157	0.153571	0.0001	0.15653	0.063077	0.06714	0.049386	0.263381	0.065829
ENSMUST00000011776	ENSMUSG00000011632	ENSMUSP00000011776	phospholipase A2 inhibitor and LY6/PLAUR domain containing [Source:MGI Symbol;Acc:MGI:3615324]	Pinlyp	641361	protein_coding	7:24541658-24546118(-)	0.0001	0.0001	0.0001	0.0001	0.0001	0.0001	0.0001	0.0001	0.0001	0.0001
ENSMUST00000011877	ENSMUSG00000020315	ENSMUSP00000011877	"spectrin beta, non-erythrocytic 1 [Source:MGI Symbol;Acc:MGI:98388]"	Sptbn1	20742	protein_coding	11:30099396-30219772(-)	6.21239	22.408	18.888	52.302	57.1941	25.7674	22.9787	35.3805	25.836	26.7133
ENSMUST00000011895	ENSMUSG00000011751	ENSMUSP00000011895	"spectrin beta, non-erythrocytic 4 [Source:MGI Symbol;Acc:MGI:1890574]"	Sptbn4	80297	protein_coding	7:27356383-27446599(-)	0.167449	0.028388	0.0001	0.08764	0.098803	0.014137	0.02915	0.040697	0.053995	0.106264
ENSMUST00000011896	ENSMUSG00000011752	ENSMUSP00000011896	phosphoglycerate mutase 1 [Source:MGI Symbol;Acc:MGI:97552]	Pgam1	18648	protein_coding	19:41911923-41918660(+)	515.161	273.757	342.881	261.703	311.51	224.781	312.051	321.372	190.898	269.379
ENSMUST00000011934	ENSMUSG00000051747	ENSMUSP00000011934	titin [Source:MGI Symbol;Acc:MGI:98864]	Ttn	22138	protein_coding	2:76703980-76982455(-)	0.0001	0.0001	0.000134	0.0001	0.0001	0.0001	0.0001	0.0001	0.0001	0.0001
ENSMUST00000011981	ENSMUSG00000011837	ENSMUSP00000011981	"small nuclear RNA activating complex, polypeptide 2 [Source:MGI Symbol;Acc:MGI:1914861]"	Snapc2	102209	protein_coding	8:4253080-4256220(+)	17.3624	7.20195	9.96836	7.6415	5.42879	4.80049	4.5911	4.03419	5.85664	5.84522
ENSMUST00000012028	ENSMUSG00000011884	ENSMUSP00000012028	glycolipid transfer protein [Source:MGI Symbol;Acc:MGI:1929253]	Gltp	56356	protein_coding	5:114669398-114690984(-)	22.052	9.42018	15.8521	32.1548	27.7056	6.34083	12.7978	13.7411	10.1786	23.7905
ENSMUST00000012104	ENSMUSG00000011960	ENSMUSP00000012104	cyclin T1 [Source:MGI Symbol;Acc:MGI:1328363]	Ccnt1	12455	protein_coding	15:98543211-98567636(-)	0.0001	0.0001	0.035453	0.065844	0.012858	0.019156	0.735823	0.401913	0.055225	0.038096
ENSMUST00000012152	ENSMUSG00000003166	ENSMUSP00000012152	DiGeorge syndrome critical region gene 2 [Source:MGI Symbol;Acc:MGI:892866]	Dgcr2	13356	protein_coding	16:17840355-17891693(-)	5.44124	0.0001	6.01611	1.6574	4.29969	1.3445	4.10151	2.41289	1.81068	3.26743
ENSMUST00000012161	ENSMUSG00000012017	ENSMUSP00000012161	"scavenger receptor class F, member 2 [Source:MGI Symbol;Acc:MGI:1858430]"	Scarf2	224024	protein_coding	16:17797282-17808293(+)	0.0001	0.0001	0.336698	1.78897	0.817212	0.0001	0.099978	0.192885	0.0001	0.813326
ENSMUST00000012186	ENSMUSG00000012042	ENSMUSP00000012186	RIKEN cDNA 4930579F01 gene [Source:MGI Symbol;Acc:MGI:1914991]	4930579F01Rik	67741	protein_coding	3:138164078-138186673(-)	0.0001	0.0001	0.0001	0.0001	0.0001	0.0001	0.0001	0.0001	0.0001	0.0001
ENSMUST00000012259	ENSMUSG00000012114	ENSMUSP00000012259	mediator complex subunit 15 [Source:MGI Symbol;Acc:MGI:2137379]	Med15	94112	protein_coding	16:17651211-17722947(-)	8.11683	4.27511	4.97896	6.17511	5.00184	4.29713	5.00555	3.56964	1.48891	7.23506
ENSMUST00000012262	ENSMUSG00000012117	ENSMUSP00000012262	dehydrodolichyl diphosphate synthase [Source:MGI Symbol;Acc:MGI:1914672]	Dhdds	67422	protein_coding	4:133969057-134000887(-)	0.0001	0.0001	1.05867	0.0001	0.0001	0.322672	0.0001	0.570496	0.0001	0.745165
ENSMUST00000012279	ENSMUSG00000022738	ENSMUSP00000012279	goosecoid homebox 2 [Source:MGI Symbol;Acc:MGI:892006]	Gsc2	195333	protein_coding	16:17913107-17915059(-)	0.0001	0.0001	0.0001	0.0001	0.0001	0.031674	0.061415	0.0001	0.0001	0.0001
ENSMUST00000012281	ENSMUSG00000032179	ENSMUSP00000012281	bone morphogenetic protein 5 [Source:MGI Symbol;Acc:MGI:88181]	Bmp5	12160	protein_coding	9:75775364-75900310(+)	0.159161	0.335527	0.266299	0.776519	0.55372	0.536672	0.750237	0.609513	0.435265	1.20589
ENSMUST00000012314	ENSMUSG00000021510	ENSMUSP00000012314	zinc finger protein 729a [Source:MGI Symbol;Acc:MGI:3036250]	Zfp729a	212281	protein_coding	13:67612763-67637791(-)	0.267248	0.311196	0.246236	0.750293	0.579086	0.508569	1.26858	1.3716	0.366388	0.387195
ENSMUST00000012331	ENSMUSG00000012187	ENSMUSP00000012331	monoacylglycerol O-acyltransferase 1 [Source:MGI Symbol;Acc:MGI:1915643]	Mogat1	68393	protein_coding	1:78511867-78538173(+)	3.03046	5.96106	9.42307	2.87275	2.81024	6.69408	2.44344	0.397267	4.26307	2.79714
ENSMUST00000012348	ENSMUSG00000040562	ENSMUSP00000012348	"glutathione S-transferase, mu 2 [Source:MGI Symbol;Acc:MGI:95861]"	Gstm2	14863	protein_coding	3:107981702-107986453(-)	56.1705	19.4098	43.4536	46.373	34.6325	18.1815	16.5714	13.5532	19.6128	39.8076
ENSMUST00000012355	ENSMUSG00000012211	ENSMUSP00000012355	testis expressed gene 22 [Source:MGI Symbol;Acc:MGI:1922921]	Tex22	75671	protein_coding	12:113074502-113088914(+)	0.0001	0.0001	0.0001	0.0001	0.0001	0.0001	0.037552	0.0001	0.0001	0.0001
ENSMUST00000012426	ENSMUSG00000012282	ENSMUSP00000012426	"wingless-type MMTV integration site family, member 8A [Source:MGI Symbol;Acc:MGI:107924]"	Wnt8a	20890	protein_coding	18:34542313-34548273(+)	0.0001	0.0001	0.0001	0.0001	0.0001	0.0001	0.0001	0.0001	0.0001	0.0001
ENSMUST00000012440	ENSMUSG00000012296	ENSMUSP00000012440	tight junction associated protein 1 [Source:MGI Symbol;Acc:MGI:1921344]	Tjap1	74094	protein_coding	17:46257871-46283010(-)	4.06278	1.54717	3.97327	5.86289	1.82978	0.784916	0.427887	1.55673	1.82502	1.63886
ENSMUST00000012540	ENSMUSG00000012396	ENSMUSP00000012540	Nanog homeobox [Source:MGI Symbol;Acc:MGI:1919200]	Nanog	71950	protein_coding	6:122707568-122714633(+)	0.0001	0.047931	0.0001	0.0001	0.107927	0.0001	0.060198	0.06689	0.0001	0.026376
ENSMUST00000012566	ENSMUSG00000012422	ENSMUSP00000012566	transmembrane protein 167 [Source:MGI Symbol;Acc:MGI:1913324]	Tmem167	66074	protein_coding	13:90089762-90104661(+)	0.0001	0.101836	0.15939	0.40456	0.129243	0.335255	0.15724	0.271612	0.13046	0.308064
ENSMUST00000012580	ENSMUSG00000027615	ENSMUSP00000012580	"HPS3, biogenesis of lysosomal organelles complex 2 subunit 1 [Source:MGI Symbol;Acc:MGI:2153839]"	Hps3	12807	protein_coding	3:19995945-20035315(-)	0.0001	0.064024	0.007578	2.88034	0.944471	1.35322	1.56832	1.84309	0.007497	1.60526
ENSMUST00000012587	ENSMUSG00000012443	ENSMUSP00000012587	kinesin family member 11 [Source:MGI Symbol;Acc:MGI:1098231]	Kif11	16551	protein_coding	19:37376403-37421859(+)	0.084876	0.139763	0.041664	0.87368	0.478278	0.036322	0.167073	0.235221	0.284752	0.629794
ENSMUST00000012612	ENSMUSG00000041164	ENSMUSP00000012612	"zinc finger, MIZ-type containing 2 [Source:MGI Symbol;Acc:MGI:106374]"	Zmiz2	52915	protein_coding	11:6389364-6406158(+)	4.01003	10.6131	8.72542	4.6905	4.94288	3.69715	12.6439	8.16767	6.28265	2.45127
[truncated: 141,455 more rows]
