# Supplementary material for: CPEB2-activated Prdm16 translation promotes brown adipocyte function and prevents obesity
Source: Mol Metab. 2024 Sep 19;89:102034. doi: 10.1016/j.molmet.2024.102034 (PMC11462068; doi:10.1016/j.molmet.2024.102034)
Supplement: Multimedia component 3 [file mmc3.xlsx]

## Sheet: Up_DownDEG
Upregulated by DAVID
GO	Direction	adj.Pval	# Genes	Pathways	Genes
CC	Up regulated	7.10988e-19	14	Striated muscle thin filament 14	Actn3 Tnnc2 Tnni1 Neb Tpm2 Lmod2 Tnni2 Acta1 Tpm1 Ttn Actn2 Tnnt3 Tnnt1 Tnnc1
CC	Up regulated	5.67094e-20	15	Myofilament 15	Actn3 Tnnc2 Tnni1 Neb Tpm2 Lmod2 Tnni2 Acta1 Tpm1 Ttn Actn2 Obscn Tnnt3 Tnnt1 Tnnc1
CC	Up regulated	5.03444e-20	45	Actin cytoskeleton 45	Pvalb Hspb7 Actn3 Cyba Myl2 Tnnc2 Pdlim7 Ldb3 Arc Twf2 Adam8 Tnni1 Neb Xirp2 Myoz2 Tpm2 Slc2a1 Fscn1 Lmod2 Mylpf Tnni2 Pdlim3 Acta1 Cryab Tpm1 Fhl3 Myh2 Nexn Cldn5 Abra Ttn Actn2 Myh7 Pdlim1 Myh1 Myh4 Myl3 Tnnt3 Myl1 Tnnt1 Ankrd23 Myoz1 Flnc Xirp1 Tnnc1
CC	Up regulated	5.91766e-22	29	Z disc 29	Hspb1 Actn3 Casq1 Tcap Jph2 Pdlim7 Ldb3 Myot Des Neb Xirp2 Myoz2 Slc2a1 Rtn2 Ryr1 Pdlim3 Cryab Fhl3 Pygm Hrc Nexn Nrap Ttn Actn2 Myh7 Pdlim1 Obscn Myoz1 Flnc
CC	Up regulated	2.33092e-23	63	Supramolecular polymer 63	Tubb6 Apoe Hspb1 Actn3 Casq1 Tcap Myl2 Tppp3 Tnnc2 Jph2 Map1s Adora2a Pdlim7 Ldb3 Twf2 Myom1 Myot Des Sctr Tnni1 Neb Xirp2 Myoz2 Tpm2 Slc2a1 Trim63 Lmod2 Rtn2 Ryr1 Atp2a1 Tnni2 Myom2 Pdlim3 Acta1 Cryab Tpm1 Fhl3 Pygm Myh2 Hrc Mybpc2 Nexn Abra Adamtsl5 Nrap Ttn Actn2 Myh7 Pdlim1 Myh1 Myh4 Tubb2a Myl3 Obscn Tnnt3 Myl1 Tnnt1 Ankrd23 Myoz1 Flnc Kif5a Sco2 Tnnc1
CC	Up regulated	1.95049e-23	63	Supramolecular fiber 63	Tubb6 Apoe Hspb1 Actn3 Casq1 Tcap Myl2 Tppp3 Tnnc2 Jph2 Map1s Adora2a Pdlim7 Ldb3 Twf2 Myom1 Myot Des Sctr Tnni1 Neb Xirp2 Myoz2 Tpm2 Slc2a1 Trim63 Lmod2 Rtn2 Ryr1 Atp2a1 Tnni2 Myom2 Pdlim3 Acta1 Cryab Tpm1 Fhl3 Pygm Myh2 Hrc Mybpc2 Nexn Abra Adamtsl5 Nrap Ttn Actn2 Myh7 Pdlim1 Myh1 Myh4 Tubb2a Myl3 Obscn Tnnt3 Myl1 Tnnt1 Ankrd23 Myoz1 Flnc Kif5a Sco2 Tnnc1
CC	Up regulated	5.16171e-24	32	I band 32	Hspb1 Actn3 Casq1 Tcap Jph2 Pdlim7 Ldb3 Myot Des Neb Xirp2 Myoz2 Slc2a1 Rtn2 Ryr1 Atp2a1 Pdlim3 Cryab Fhl3 Pygm Hrc Nexn Nrap Ttn Actn2 Myh7 Pdlim1 Myl3 Obscn Ankrd23 Myoz1 Flnc
CC	Up regulated	2.29715e-38	48	Sarcomere 48	Hspb1 Actn3 Casq1 Tcap Myl2 Tnnc2 Jph2 Pdlim7 Ldb3 Myom1 Myot Des Tnni1 Neb Xirp2 Myoz2 Tpm2 Slc2a1 Lmod2 Rtn2 Ryr1 Atp2a1 Tnni2 Myom2 Pdlim3 Acta1 Cryab Tpm1 Fhl3 Pygm Myh2 Hrc Nexn Abra Nrap Ttn Actn2 Myh7 Pdlim1 Myh1 Myl3 Obscn Tnnt3 Tnnt1 Ankrd23 Myoz1 Flnc Tnnc1
CC	Up regulated	3.14783e-41	52	Myofibril 52	Hspb1 Actn3 Casq1 Tcap Myl2 Tnnc2 Jph2 Pdlim7 Ldb3 Twf2 Myom1 Myot Des Tnni1 Neb Xirp2 Myoz2 Tpm2 Slc2a1 Lmod2 Rtn2 Ryr1 Atp2a1 Tnni2 Myom2 Pdlim3 Acta1 Cryab Tpm1 Fhl3 Pygm Myh2 Hrc Nexn Abra Nrap Ttn Actn2 Myh7 Pdlim1 Myh1 Myh4 Myl3 Obscn Tnnt3 Myl1 Tnnt1 Ankrd23 Myoz1 Flnc Sco2 Tnnc1
CC	Up regulated	3.14783e-41	53	Contractile fiber 53	Hspb1 Actn3 Casq1 Tcap Myl2 Tnnc2 Jph2 Pdlim7 Ldb3 Twf2 Myom1 Myot Des Tnni1 Neb Xirp2 Myoz2 Tpm2 Slc2a1 Trim63 Lmod2 Rtn2 Ryr1 Atp2a1 Tnni2 Myom2 Pdlim3 Acta1 Cryab Tpm1 Fhl3 Pygm Myh2 Hrc Nexn Abra Nrap Ttn Actn2 Myh7 Pdlim1 Myh1 Myh4 Myl3 Obscn Tnnt3 Myl1 Tnnt1 Ankrd23 Myoz1 Flnc Sco2 Tnnc1
Downregulated by DAVID
MF_DIRECT	Down	0.000839404	35	transferase activity 35	BMPR2, PANK3, KMT2C, UBR3, UBE3A, CROT, HNMT, PIK3C2A, ALKBH8, ACVR1C, RPS6KA5, GNPTAB, B3GALT2, NEK1, RNF152, FKTN, MAP3K2, RANBP2, SHPRH, PNPT1, GFPT1, EIF2AK2, ELOVL6, PJA2, UHMK1, MIB1, HIPK2, ACLY, PIKFYVE, CDK6, DPY19L4, TAOK1, SIK2, PIGG, MET
BP_DIRECT	Down	0.00051718	33	Gregulation of transcription from RNA polymerase II promoter 33	ZFP445, THRB, HLF, GM14326, GM14325, ZBTB20, NR2C2, ZFP809, ZBTB41, MED12L, NR3C2, ZKSCAN8, BBX, ZFP982, RREB1, 2010315B03RIK, ZFP386, POU2F1, PCGF5, ZBTB37, EBF2, ESRRG, ZBTB33, ZFP518A, ZFHX4, ZFP322A, ZFP790, LCOR, NCOA7, ADNP, LCORL, SOS1, ZFP970
CC_DIRECT	Down	0.000314317	17	centrosome 17	PCGF5, CEP350, SORBS1, HNMT, PJA2, CAMSAP2, MIB1, CDC14B, CCDC88A, ZFP322A, CDK6, BOD1L, HOOK1, IFT81, AKAP9, NEK1, LRRCC1
CC_DIRECT	Down	0.000275114	104	cytoplasm 104	PANK3, TFRC, RIF1, IRS1, ZBTB20, UBE3A, HNMT, ALKBH8, CDC14B, NR3C2, PTAR1, RPS6KA5, SESN3, TBC1D32, SLC16A7, PLCE1, NEK1, KIF21A, MMUT, NUDT12, RGS7, BIVM, RALGAPA2, UHMK1, ACLY, XRN1, IFT81, KIF16B, AKAP9, ADNP, SIK2, BBOF1, MACF1, TARSL2, HSPA4L, ITPR1, ITPR2, UBR3, MTMR9, CAMSAP2, MTM1, INPP5F, YWHAQ-PS3, EIF2S3Y, TBC1D15, TBC1D8B, ITPRID2, PNPT1, CEP350, DENND4C, RDX, PRRC2C, EIF2AK2, MYO5A,…
KEGG	Down	0.000159139	8	phosphatidylinositol signaling system 8	PIKFYVE, INPP5F, SACM1L, ITPR1, PLCE1, ITPR2, PIK3C2A, MTM1
MF_DIRECT	Down	0.000104289	37	nucleotide binding 37	DDX3Y, TOP2B, BMPR2, PANK3, ABCD3, ACSM3, TARSL2, HSPA4L, PIK3C2A, CLCN3, ACVR1C, RPS6KA5, OPA1, NEK1, KIF1B, KIF21A, EIF2S3Y, MAP3K2, ABCA1, SHPRH, ATRX, EIF2AK2, ATP11C, ACSL5, MYO5A, UHMK1, HIPK2, ACLY, PIKFYVE, CDK6, ADCY9, KIF16B, TAOK1, DPYD, SIK2, MET, RHOQ
BP_DIRECT	Down	7.97507e-05	6	positive regulation of epithelial cell migration 6	DOCK5, BMPR2, HYAL1, IRS1, ARHGAP5, RREB1
MF_DIRECT	Down	9.47076e-06	37	ATP binding 37	DDX3Y, TOP2B, BMPR2, PANK3, ABCD3, ACSM3, SRCAP, TARSL2, HSPA4L, PIK3C2A, CLCN3, ACVR1C, RPS6KA5, NEK1, KIF1B, KIF21A, N4BP2, MAP3K2, ABCA1, SHPRH, ATRX, EIF2AK2, ATP11C, ACSL5, MYO5A, MLH3, UHMK1, HIPK2, ACLY, PIKFYVE, CDK6, ADCY9, KIF16B, TAOK1, MYO5C, SIK2, MET
MF_DIRECT	Down	5.18872e-06	90	protein binding 90	KDM5A, DOCK5, TOP2B, BMPR2, THRB, ABCD3, TFRC, RIF1, IRS1, RAPH1, GCC2, UBE3A, PPP1R9A, SLC4A4, AFF4, ZFP809, GLDN, NR3C2, EEA1, RPS6KA5, OPA1, SESN3, TBC1D32, PLCE1, KIF1B, RNF152, RGS7, NCOA2, RALGAPA2, SACM1L, ATRX, EBF2, LIFR, ZBTB33, PJA2, UHMK1, ACLY, XRN1, IFT81, AKAP9, LCOR, ADNP, SIK2, SOS1, PPARA, MET, SOS2, RHOQ, MACF1, KMT2C, HSPA4L, ITPR1, ITPR2, UBR3, MTMR9, NR2C2, EFNA5, CAMSAP2, L…
MF_DIRECT	Down	1.88956e-06	69	metal ion binding 69	KDM5A, DIDO1, TOP2B, ZFP445, BMPR2, THRB, KDM5D, GM14326, ACSM3, GM14325, ZBTB20, UBE3A, ZFP809, NR3C2, ALKBH8, EEA1, FYCO1, GNPTAB, PLCE1, NEK1, MMUT, RNF152, 2010315B03RIK, NUDT12, SHPRH, MME, ATRX, EBF2, ATP11C, ZBTB33, ZFP518A, PJA2, ACLY, MBLAC2, ADCY9, GPD2, DPYD, MICU3, ADNP, SIK2, PPARA, ZFP970, DCP2, MACF1, ZFP664, KMT2C, UBR3, PPM1K, NR2C2, ZBTB41, ACVR1C, ZKSCAN8, ZFP982, RREB1, ZFP386…

## Sheet: UpDEG_ALL
Upregulated by DAVID
GO	Direction	adj.Pval	# Genes	Pathways	Genes
CC	Up regulated	3.14783e-41	53	Contractile fiber	Hspb1 Actn3 Casq1 Tcap Myl2 Tnnc2 Jph2 Pdlim7 Ldb3 Twf2 Myom1 Myot Des Tnni1 Neb Xirp2 Myoz2 Tpm2 Slc2a1 Trim63 Lmod2 Rtn2 Ryr1 Atp2a1 Tnni2 Myom2 Pdlim3 Acta1 Cryab Tpm1 Fhl3 Pygm Myh2 Hrc Nexn Abra Nrap Ttn Actn2 Myh7 Pdlim1 Myh1 Myh4 Myl3 Obscn Tnnt3 Myl1 Tnnt1 Ankrd23 Myoz1 Flnc Sco2 Tnnc1
CC	Up regulated	3.14783e-41	52	Myofibril	Hspb1 Actn3 Casq1 Tcap Myl2 Tnnc2 Jph2 Pdlim7 Ldb3 Twf2 Myom1 Myot Des Tnni1 Neb Xirp2 Myoz2 Tpm2 Slc2a1 Lmod2 Rtn2 Ryr1 Atp2a1 Tnni2 Myom2 Pdlim3 Acta1 Cryab Tpm1 Fhl3 Pygm Myh2 Hrc Nexn Abra Nrap Ttn Actn2 Myh7 Pdlim1 Myh1 Myh4 Myl3 Obscn Tnnt3 Myl1 Tnnt1 Ankrd23 Myoz1 Flnc Sco2 Tnnc1
CC	Up regulated	2.29715e-38	48	Sarcomere	Hspb1 Actn3 Casq1 Tcap Myl2 Tnnc2 Jph2 Pdlim7 Ldb3 Myom1 Myot Des Tnni1 Neb Xirp2 Myoz2 Tpm2 Slc2a1 Lmod2 Rtn2 Ryr1 Atp2a1 Tnni2 Myom2 Pdlim3 Acta1 Cryab Tpm1 Fhl3 Pygm Myh2 Hrc Nexn Abra Nrap Ttn Actn2 Myh7 Pdlim1 Myh1 Myl3 Obscn Tnnt3 Tnnt1 Ankrd23 Myoz1 Flnc Tnnc1
CC	Up regulated	5.16171e-24	32	I band	Hspb1 Actn3 Casq1 Tcap Jph2 Pdlim7 Ldb3 Myot Des Neb Xirp2 Myoz2 Slc2a1 Rtn2 Ryr1 Atp2a1 Pdlim3 Cryab Fhl3 Pygm Hrc Nexn Nrap Ttn Actn2 Myh7 Pdlim1 Myl3 Obscn Ankrd23 Myoz1 Flnc
CC	Up regulated	1.95049e-23	63	Supramolecular fiber	Tubb6 Apoe Hspb1 Actn3 Casq1 Tcap Myl2 Tppp3 Tnnc2 Jph2 Map1s Adora2a Pdlim7 Ldb3 Twf2 Myom1 Myot Des Sctr Tnni1 Neb Xirp2 Myoz2 Tpm2 Slc2a1 Trim63 Lmod2 Rtn2 Ryr1 Atp2a1 Tnni2 Myom2 Pdlim3 Acta1 Cryab Tpm1 Fhl3 Pygm Myh2 Hrc Mybpc2 Nexn Abra Adamtsl5 Nrap Ttn Actn2 Myh7 Pdlim1 Myh1 Myh4 Tubb2a Myl3 Obscn Tnnt3 Myl1 Tnnt1 Ankrd23 Myoz1 Flnc Kif5a Sco2 Tnnc1
CC	Up regulated	2.33092e-23	63	Supramolecular polymer	Tubb6 Apoe Hspb1 Actn3 Casq1 Tcap Myl2 Tppp3 Tnnc2 Jph2 Map1s Adora2a Pdlim7 Ldb3 Twf2 Myom1 Myot Des Sctr Tnni1 Neb Xirp2 Myoz2 Tpm2 Slc2a1 Trim63 Lmod2 Rtn2 Ryr1 Atp2a1 Tnni2 Myom2 Pdlim3 Acta1 Cryab Tpm1 Fhl3 Pygm Myh2 Hrc Mybpc2 Nexn Abra Adamtsl5 Nrap Ttn Actn2 Myh7 Pdlim1 Myh1 Myh4 Tubb2a Myl3 Obscn Tnnt3 Myl1 Tnnt1 Ankrd23 Myoz1 Flnc Kif5a Sco2 Tnnc1
CC	Up regulated	5.91766e-22	29	Z disc	Hspb1 Actn3 Casq1 Tcap Jph2 Pdlim7 Ldb3 Myot Des Neb Xirp2 Myoz2 Slc2a1 Rtn2 Ryr1 Pdlim3 Cryab Fhl3 Pygm Hrc Nexn Nrap Ttn Actn2 Myh7 Pdlim1 Obscn Myoz1 Flnc
CC	Up regulated	5.03444e-20	45	Actin cytoskeleton	Pvalb Hspb7 Actn3 Cyba Myl2 Tnnc2 Pdlim7 Ldb3 Arc Twf2 Adam8 Tnni1 Neb Xirp2 Myoz2 Tpm2 Slc2a1 Fscn1 Lmod2 Mylpf Tnni2 Pdlim3 Acta1 Cryab Tpm1 Fhl3 Myh2 Nexn Cldn5 Abra Ttn Actn2 Myh7 Pdlim1 Myh1 Myh4 Myl3 Tnnt3 Myl1 Tnnt1 Ankrd23 Myoz1 Flnc Xirp1 Tnnc1
CC	Up regulated	5.67094e-20	15	Myofilament	Actn3 Tnnc2 Tnni1 Neb Tpm2 Lmod2 Tnni2 Acta1 Tpm1 Ttn Actn2 Obscn Tnnt3 Tnnt1 Tnnc1
CC	Up regulated	7.10988e-19	14	Striated muscle thin filament	Actn3 Tnnc2 Tnni1 Neb Tpm2 Lmod2 Tnni2 Acta1 Tpm1 Ttn Actn2 Tnnt3 Tnnt1 Tnnc1
CC	Up regulated	1.10991e-18	66	Supramolecular complex	Tubb6 Apoe Hspb1 Actn3 Casq1 Tcap Myl2 Tppp3 Tnnc2 Jph2 Map1s Adora2a Pdlim7 Ldb3 Arc Twf2 Myom1 Myot Mcrip2 Des Sctr Tnni1 Neb Xirp2 Myoz2 Tpm2 Slc2a1 Trim63 Lmod2 Rtn2 Ryr1 Atp2a1 Tnni2 Myom2 Pdlim3 Acta1 Cryab Tpm1 Fhl3 Pygm Myh2 Hrc Mybpc2 Nexn Abra Adamtsl5 Nrap Ttn Actn2 Myh7 Pdlim1 Myh1 Myh4 Tubb2a Myl3 Mcrip1 Obscn Tnnt3 Myl1 Tnnt1 Ankrd23 Myoz1 Flnc Kif5a Sco2 Tnnc1
BP	Up regulated	3.32916e-18	41	Muscle system process	Actn3 Cyba Casq1 Tcap Myl2 Tnnc2 Mb Mybpc1 Pgam2 Myom1 Tnni1 Mylk2 Myoz2 Tpm2 Trim63 Lmod2 Ryr1 Atp2a1 Tnni2 Myom2 Tmem38a Acta1 Tpm1 Myh2 Hspb6 Hrc Mybpc2 Atp1a3 Ttn Actn2 Myh7 Myh1 Myh4 Lmcd1 Myl3 Tnnt3 Myl1 Tnnt1 Myoz1 Sco2 Tnnc1
BP	Up regulated	3.27279e-17	34	Muscle contraction	Actn3 Casq1 Tcap Myl2 Tnnc2 Mb Mybpc1 Pgam2 Myom1 Tnni1 Mylk2 Tpm2 Trim63 Lmod2 Ryr1 Atp2a1 Tnni2 Myom2 Tmem38a Tpm1 Myh2 Hspb6 Mybpc2 Atp1a3 Ttn Actn2 Myh7 Myh1 Myh4 Myl3 Tnnt3 Myl1 Tnnt1 Tnnc1
BP	Up regulated	6.47178e-17	48	Muscle structure development	Ramp2 Actn3 Casq1 Id3 Tcap Myl2 Jph2 Ccl9 Asb2 Fos Pdlim7 Ldb3 Myom1 Sema4c Des Tnni1 Neb Xirp2 Dll4 Mylk2 Rbm38 Myoz2 Cntfr Lmod2 Ryr1 Mylpf Il4ra Myom2 Pdlim3 Acta1 Cryab Tpm1 Gpc1 Egr2 Maff Fbxo40 Nrap Ttn Actn2 Myh7 Smyd1 Pdlim1 Myl3 Tnnt1 Ankrd23 Tcf15 Myoz1 Tnnc1
MF	Up regulated	1.54122e-16	40	Actin binding	Actn3 Myl2 Tnnc2 Abi3 Map1s Pdlim7 Ldb3 Arc Twf2 Myom1 Myot Tnni1 Neb Xirp2 Myoz2 Tpm2 Fscn1 Lmod2 Tnni2 Myom2 Pdlim3 Tpm1 Fhl3 Myh2 Mybpc2 Nexn Abra Nrap Ttn Actn2 Myh7 Pdlim1 Myh1 Myh4 Myl3 Tnnt3 Myoz1 Flnc Xirp1 Tnnc1
MF	Up regulated	1.83737e-15	57	Cytoskeletal protein binding	Apoe Hspb7 Actn3 Tcap Myl2 Tppp3 Tnnc2 Abi3 Map1s Mybpc1 Adora2a Slc9a3r1 Pdlim7 Ldb3 Arc Sncg Twf2 Myom1 Myot Des Tnni1 Neb Xirp2 Mylk2 Myoz2 Tpm2 Trim63 Fscn1 Lmod2 Tnni2 Myom2 Pdlim3 Cryab Tpm1 Fhl3 Myh2 Mybpc2 Nexn Abra Nrap Ttn Actn2 Myh7 Pdlim1 Myh1 Myh4 Gapdh Myl3 Obscn Tnnt3 Tnnt1 Ankrd23 Myoz1 Flnc Kif5a Xirp1 Tnnc1
BP	Up regulated	1.60235e-14	32	Muscle organ development	Actn3 Casq1 Id3 Tcap Myl2 Jph2 Asb2 Fos Myom1 Des Tnni1 Xirp2 Dll4 Mylk2 Myoz2 Cntfr Ryr1 Mylpf Myom2 Acta1 Cryab Tpm1 Gpc1 Egr2 Maff Ttn Myh7 Smyd1 Myl3 Tcf15 Myoz1 Tnnc1
BP	Up regulated	1.35785e-12	65	System process	Itga5 Ramp2 Nr2f6 Apoe Aqp1 Hmox1 Actn3 Cyba Casq1 Tcap Retn Myl2 Tnnc2 Mb Trdn Mybpc1 Adora2a Pgam2 Slc9a3r1 Fos Arc Myom1 Sctr Tnni1 Slc25a12 Dll4 Mylk2 Myoz2 Tpm2 Slc2a1 Trim63 Lmod2 Ryr1 Atp2a1 Tnni2 Myom2 Adrb3 Tmem38a Acta1 Tpm1 Myh2 Mif Hspb6 Inhbb Egr2 Hrc Mybpc2 Atp1a3 Cldn5 Ttn Actn2 Myh7 Myh1 Cebpb Myh4 Lmcd1 Myl3 Tnnt3 Myl1 Tnnt1 Tcf15 Myoz1 Rom1 Sco2 Tnnc1
BP	Up regulated	1.80808e-12	16	Myofibril assembly	Casq1 Tcap Myl2 Ldb3 Neb Myoz2 Lmod2 Myom2 Acta1 Tpm1 Nrap Ttn Actn2 Tnnt1 Ankrd23 Myoz1
BP	Up regulated	2.07919e-12	16	Striated muscle cell development	Casq1 Tcap Myl2 Ldb3 Neb Myoz2 Lmod2 Myom2 Acta1 Tpm1 Nrap Ttn Actn2 Tnnt1 Ankrd23 Myoz1
BP	Up regulated	3.728e-11	13	Sarcomere organization	Casq1 Tcap Ldb3 Neb Myoz2 Lmod2 Myom2 Tpm1 Ttn Actn2 Tnnt1 Ankrd23 Myoz1
BP	Up regulated	4.43548e-11	21	Striated muscle contraction	Actn3 Casq1 Tcap Myl2 Tnnc2 Mb Pgam2 Tnni1 Mylk2 Atp2a1 Tnni2 Tmem38a Tpm1 Atp1a3 Ttn Myh7 Myl3 Tnnt3 Myl1 Tnnt1 Tnnc1
BP	Up regulated	6.12243e-11	13	Skeletal muscle contraction	Actn3 Casq1 Tcap Tnnc2 Mb Tnni1 Mylk2 Atp2a1 Tnni2 Myh7 Tnnt3 Tnnt1 Tnnc1
CC	Up regulated	6.6835e-11	12	A band	Hspb1 Myl2 Myom1 Lmod2 Atp2a1 Myom2 Cryab Myh2 Ttn Myh1 Myl3 Obscn
BP	Up regulated	2.40894e-10	30	Striated muscle tissue development	Actn3 Casq1 Tcap Myl2 Jph2 Asb2 Fos Myom1 Tnni1 Neb Xirp2 Dll4 Mylk2 Myoz2 Ryr1 Mylpf Myom2 Acta1 Tpm1 Gpc1 Egr2 Maff Nrap Ttn Actn2 Myh7 Smyd1 Myl3 Myoz1 Tnnc1
MF	Up regulated	2.43689e-10	22	Actin filament binding	Actn3 Tnnc2 Abi3 Map1s Twf2 Myom1 Neb Xirp2 Tpm2 Fscn1 Myom2 Tpm1 Myh2 Nexn Nrap Ttn Actn2 Myh7 Myh1 Myh4 Xirp1 Tnnc1
BP	Up regulated	3.48303e-10	17	Cellular component assembly involved in morphogenesis	Casq1 Tcap Myl2 Ldb3 Neb Myoz2 Lmod2 Myom2 Acta1 Tpm1 Gpc1 Nrap Ttn Actn2 Tnnt1 Ankrd23 Myoz1
BP	Up regulated	8.58261e-10	30	Muscle tissue development	Actn3 Casq1 Tcap Myl2 Jph2 Asb2 Fos Myom1 Tnni1 Neb Xirp2 Dll4 Mylk2 Myoz2 Ryr1 Mylpf Myom2 Acta1 Tpm1 Gpc1 Egr2 Maff Nrap Ttn Actn2 Myh7 Smyd1 Myl3 Myoz1 Tnnc1
BP	Up regulated	1.1149e-09	96	Animal organ development	Sema6b Ramp2 Ckb Aqp1 Hspb1 Hmox1 Pvalb Hspb7 Crip2 Actn3 Casq1 Id3 Tcap Retn Myl2 Csf1 Tppp3 Cd83 Notch4 Jph2 Mb Map1s Slc9a3r1 Asb2 Fos Pdlim7 Ldb3 Rgcc Myom1 Fbxl15 Adam8 Sox17 Sema4c Des Sctr Tnni1 Neb Xirp2 Dll4 Mylk2 Ptx3 Myoz2 Cntfr Slc2a1 Ryr1 Mylpf Il4ra Myom2 Pdlim3 Hp Acta1 Cryab Tpm1 Ucp2 Gpc1 Sema3f C1qc C1qb Inhbb Serpine1 Arid5a Egr2 Ninj1 Nrtn Vasn Atp1a3 Irf8 Mustn1 Maff Sox18 Nr…
BP	Up regulated	1.65798e-09	119	System development	Itga5 N4bp3 Sema6b Ramp2 Ckb Angptl4 Nr2f6 Apoe Aqp1 Hspb1 Hmox1 Pvalb Hspb7 Crip2 Actn3 Casq1 Id3 Tcap Retn Myl2 Csf1 Tppp3 Cd83 Notch4 Jph2 Abi3 Mb Map1s Adora2a Slc9a3r1 Asb2 Fos Tnfaip2 Pdlim7 Ldb3 Rgcc Arc Twf2 Tnfrsf12a Myom1 Myot Camk2a Fbxl15 Adam8 Sox17 Sema4c Des Sctr Tnni1 Neb Slc25a12 Xirp2 Dll4 Mylk2 Ptx3 Myoz2 Cntfr Slc2a1 Ryr1 Mylpf Il4ra Myom2 Pdlim3 Hp Acta1 Cryab Tpm1 Mif Ucp2 G…
CC	Up regulated	3.91754e-09	6	Troponin complex	Tnnc2 Tnni1 Tnni2 Tnnt3 Tnnt1 Tnnc1
MF	Up regulated	4.15933e-08	9	Alpha-actinin binding	Adora2a Pdlim7 Ldb3 Myot Xirp2 Pdlim3 Nrap Ttn Pdlim1
CC	Up regulated	8.66055e-08	13	Actin filament bundle	Cyba Pdlim7 Ldb3 Xirp2 Fscn1 Pdlim3 Acta1 Cryab Tpm1 Fhl3 Myh7 Pdlim1 Xirp1
CC	Up regulated	2.82714e-07	12	Stress fiber	Cyba Pdlim7 Ldb3 Xirp2 Fscn1 Pdlim3 Acta1 Tpm1 Fhl3 Myh7 Pdlim1 Xirp1
MF	Up regulated	7.52807e-07	9	Actinin binding	Adora2a Pdlim7 Ldb3 Myot Xirp2 Pdlim3 Nrap Ttn Pdlim1
KEGG	Up regulated	1.47919e-06	12	Cardiac muscle contraction	Myl2 Trdn Tpm2 Atp2a1 Cox6a2 Tpm1 Hrc Atp1a3 Cox6a1 Myh7 Myl3 Tnnc1
MF	Up regulated	1.5827e-06	7	Structural constituent of muscle	Tcap Mylpf Pdlim3 Nexn Ttn Obscn Myl1
MF	Up regulated	2.79033e-06	10	Structural constituent of cytoskeleton	Tubb6 Mybpc1 Myom1 Des Tpm2 Myom2 Tpm1 Mybpc2 Ttn Tubb2a
MF	Up regulated	2.79033e-06	6	Muscle alpha-actinin binding	Pdlim7 Ldb3 Pdlim3 Nrap Ttn Pdlim1
MF	Up regulated	2.89539e-06	4	FATZ binding	Tcap Myoz2 Actn2 Myoz1
MF	Up regulated	3.17059e-05	25	Structural molecule activity	Tubb6 Cldn15 Rpl3l Hmox1 Tcap Mybpc1 Myom1 Des Tpm2 Mylpf Myom2 Pdlim3 Cryab Tpm1 Mrpl34 Hspb6 Mybpc2 Mrps34 Nexn Cldn5 Ttn Tubb2a Obscn Myl1 Gm11808
MF	Up regulated	4.86559e-05	5	Titin binding	Tcap Trim63 Actn2 Obscn Ankrd23
MF	Up regulated	0.00010302	3	Glyceraldehyde-3-phosphate dehydrogenase (NAD+) (phosphorylating) activity	Gapdh Gm3839 Gm10358
MF	Up regulated	0.00010302	3	Troponin T binding	Tnni2 Tnnt1 Tnnc1
KEGG	Up regulated	0.000109676	10	Hypertrophic cardiomyopathy	Itga5 Myl2 Des Tpm2 Atp2a1 Tpm1 Ttn Myh7 Myl3 Tnnc1
KEGG	Up regulated	0.000109676	10	Dilated cardiomyopathy	Itga5 Myl2 Des Tpm2 Atp2a1 Tpm1 Ttn Myh7 Myl3 Tnnc1
MF	Up regulated	0.000379396	3	Telethonin binding	Myoz2 Ttn Myoz1
MF	Up regulated	0.00087717	3	Creatine kinase activity	Ckb Ckmt2 Ckm
