# Supplementary material for: CPEB2-activated Prdm16 translation promotes brown adipocyte function and prevents obesity
Source: Mol Metab. 2024 Sep 19;89:102034. doi: 10.1016/j.molmet.2024.102034 (PMC11462068; doi:10.1016/j.molmet.2024.102034)
Supplement: Multimedia component 4 [file mmc4.xlsx]

## Sheet: Gene_Expression_ALL
				TPM (transcript per million)
Transcript ID	Gene ID	Gene Name	locus	KG56	KG57	KG64	KG69	KP59	KP65	KP76	KP78	WG56	WG65	WG87	WG89	WP55	WP63	WP64	WP80
ENSMUST00000000001	ENSMUSG00000000001	Gnai3	3:108107280-108146146(-)	9.20914	10.1841	12.1829	14.9784	13.2401	11.7931	10.5168	11.4108	11.7608	12.6387	9.15892	10.0906	12.6565	12.5037	10.8989	11.4634
ENSMUST00000000003	ENSMUSG00000000003	Pbsn	X:77837901-77853623(-)	0.0001	0.0001	0.0001	0.0001	0.0001	0.0001	0.0001	0.0001	0.0001	0.0001	0.0001	0.0001	0.0001	0.0001	0.0001	0.0001
ENSMUST00000000010	ENSMUSG00000020875	Hoxb9	11:96271457-96276595(+)	0.072114	0.168603	0.236118	0.253291	0.185279	0.192241	0.139007	0.0001	0.080313	0.145689	0.159108	0.102157	0.122556	0.254803	0.058991	0.069395
ENSMUST00000000028	ENSMUSG00000000028	Cdc45	16:18780447-18811972(-)	3.3073	3.71666	3.95	2.89799	3.02644	3.99825	2.81987	3.56695	4.06113	2.89471	2.55078	2.58528	2.14486	2.89678	3.28738	3.21396
ENSMUST00000000033	ENSMUSG00000048583	Igf2	7:142650766-142657496(-)	1.56699	2.53019	1.41903	1.31801	1.2424	2.5019	0.730144	0.449593	2.13533	1.7308	3.48934	1.57207	1.02881	1.3248	1.16529	0.689399
ENSMUST00000000049	ENSMUSG00000000049	Apoh	11:108395293-108414396(+)	0.0001	0.0001	0.0001	0.035291	0.0001	0.0001	0.0001	0.0001	0.0001	0.0001	0.0001	0.079886	0.070931	0.0001	0.041379	0.0001
ENSMUST00000000058	ENSMUSG00000000058	Cav2	6:17281185-17289115(+)	38.0784	49.2328	43.3828	67.7616	53.2537	43.4197	60.8	55.1809	51.8345	43.8059	34.1486	42.0241	45.9585	29.2239	46.2612	47.1901
ENSMUST00000000080	ENSMUSG00000000078	Klf6	13:5861482-5870394(+)	6.74922	7.61081	13.3823	23.8406	12.7974	10.2379	14.1501	12.0728	11.1562	11.1085	6.97453	9.23881	13.9041	7.28038	10.558	8.68033
ENSMUST00000000087	ENSMUSG00000000085	Scmh1	4:120405307-120530184(+)	3.2764	3.51865	3.78822	5.52445	4.86087	3.84542	3.46008	4.68778	3.79723	4.65821	3.59317	3.60476	3.86043	5.19189	4.27057	3.78442
ENSMUST00000000090	ENSMUSG00000000088	Cox5a	9:57521279-57532426(+)	238.291	227.233	220.886	317.274	275.508	301.503	285.21	358.113	377.09	354.342	299.355	309.343	324.189	322.243	338.296	339.053
ENSMUST00000000094	ENSMUSG00000061689	Dlgap4	2:156721070-156762903(+)	0.0001	0.293096	0.0001	0.086002	0.298081	0.0001	0.0001	0.0001	0.24114	0.499715	0.0001	0.0001	0.0001	0.04562	0.031266	0.165672
ENSMUST00000000095	ENSMUSG00000000093	Tbx2	11:85832551-85841948(+)	0.814463	1.13327	2.19989	2.73264	2.09779	1.67316	2.03962	1.65841	1.24213	1.26275	0.863001	1.05449	1.98977	1.1809	1.41663	1.19739
ENSMUST00000000096	ENSMUSG00000000094	Tbx4	11:85890063-85916097(+)	0.0001	0.0001	0.0001	0.0001	0.0001	0.0001	0.0001	0.0001	0.0001	0.0001	0.0001	0.0001	0.0001	0.0001	0.0001	0.0001
ENSMUST00000000109	ENSMUSG00000055022	Cntn1	15:92128188-92341953(+)	0.0001	0.0001	0.0001	0.0001	0.0001	0.0001	0.0001	0.0001	0.0001	0.0001	0.0001	0.0001	0.0001	0.0001	0.0001	0.0001
ENSMUST00000000122	ENSMUSG00000000120	Ngfr	11:95568818-95587735(-)	0.260034	0.257091	0.504707	0.763259	0.558996	0.607205	0.540025	0.357892	0.592744	0.278449	0.341937	0.377716	0.373739	0.357358	0.450442	0.281816
ENSMUST00000000127	ENSMUSG00000000125	Wnt3	11:103774150-103817957(+)	0.0001	0.023772	0.0001	0.0001	0.0001	0.0001	0.0001	0.0001	0.0001	0.0001	0.0001	0.0001	0.0001	0.0001	0.0001	0.0001
ENSMUST00000000128	ENSMUSG00000000126	Wnt9a	11:59306928-59333552(+)	0.0001	0.239111	0.043632	0.492342	0.015846	0.45168	0.04962	0.0001	0.129684	0.394735	0.375513	0.023665	0.0001	0.0001	0.06777	0.166072
ENSMUST00000000129	ENSMUSG00000000127	Fer	17:63896022-64139463(+)	3.48777	2.00469	3.44656	2.73916	4.3788	5.68971	3.57126	4.22124	3.51378	2.664	2.99428	3.96989	3.07415	3.56917	3.44025	3.54912
ENSMUST00000000137	ENSMUSG00000020152	Actr2	11:20062304-20112913(-)	20.5212	27.975	25.8585	35.1628	26.621	26.1799	24.0126	23.8907	27.6698	26.8502	19.6188	24.8677	26.1635	27.3349	26.7714	23.2007
ENSMUST00000000145	ENSMUSG00000020333	Acsl6	11:54304005-54361535(+)	0.0001	0.0001	0.0001	0.0001	0.0001	0.0001	0.0001	0.0001	0.0001	0.0001	0.0001	0.0001	0.0001	0.0001	0.0001	0.0001
ENSMUST00000000153	ENSMUSG00000000149	Gna12	5:140758408-140830431(-)	26.9648	28.3239	33.2759	45.1532	35.2259	33.5234	31.3077	36.7567	36.5152	32.7341	22.5991	29.5184	34.115	29.7873	32.6438	28.2279
ENSMUST00000000161	ENSMUSG00000000157	Itgb2l	16:96422288-96443619(-)	0.0001	0.0001	0.0001	0.0001	0.0001	0.0001	0.0001	0.0001	0.0001	0.0001	0.0001	0.0001	0.0001	0.0001	0.0001	0.0001
ENSMUST00000000163	ENSMUSG00000000159	Igsf5	16:96361794-96404028(+)	0.0001	0.0001	0.0001	0.0001	0.0001	0.0001	0.0001	0.0001	0.0001	0.0001	0.0001	0.0001	0.0001	0.0001	0.0001	0.0001
ENSMUST00000000171	ENSMUSG00000000167	Pih1d2	9:50617321-50624997(+)	0.17605	0.146043	0.10618	0.182922	0.351365	0.121522	0.302556	0.27882	0.187901	0.265649	0.199703	0.131996	0.041334	0.249328	0.196783	0.0001
ENSMUST00000000175	ENSMUSG00000000171	Sdhd	9:50596357-50603812(-)	283.462	287.814	279.244	348.118	278.835	323.722	311.657	345.418	321.785	362.29	294.441	331.926	322.718	300.191	349.812	359.366
ENSMUST00000000186	ENSMUSG00000000182	Fgf23	6:127072902-127081408(+)	0.0001	0.0001	0.0001	0.0001	0.0001	0.0001	0.0001	0.0001	0.0001	0.0001	0.0001	0.0001	0.0001	0.0001	0.0001	0.0001
ENSMUST00000000187	ENSMUSG00000000183	Fgf6	6:127015586-127028187(+)	0.0001	0.0001	0.0001	0.0001	0.0001	0.0001	0.0001	0.0001	0.0001	0.0001	0.0001	0.0001	0.0001	0.0001	0.0001	0.0001
ENSMUST00000000188	ENSMUSG00000000184	Ccnd2	6:127125162-127151060(-)	1.99538	3.40284	2.62691	5.20569	2.86979	2.52284	3.5068	2.66194	2.36519	2.07715	3.40111	3.03422	2.24601	2.03603	2.35475	2.44783
ENSMUST00000000193	ENSMUSG00000035385	Ccl2	11:82035571-82037453(+)	0.0001	0.281483	0.0001	0.740963	0.186082	0.0001	0.431443	0.0001	0.342085	0.20357	0.0001	0.573547	0.0934	0.0001	0.195639	1.02954
ENSMUST00000000194	ENSMUSG00000035352	Ccl12	11:82101845-82103400(+)	0.0001	0.547451	0.172547	1.67879	0.0001	0.0001	0.557752	0.416374	0.364477	0.793241	0.213764	0.523762	0.202581	0.0001	0.0001	1.28049
ENSMUST00000000199	ENSMUSG00000062661	Ncs1	2:31245823-31295989(+)	0.060004	0.063074	0.100748	0.19677	0.070057	0.059524	0.017896	0.171638	0.138777	0.090689	0.066313	0.080441	0.055578	0.093596	0.090417	0.07296
ENSMUST00000000201	ENSMUSG00000000197	Nalcn	14:123276634-123627144(-)	0.0001	0.0001	0.0001	0.0001	0.0001	0.0001	0.011692	0.0001	0.0001	0.005217	0.0001	0.00954	0.008793	0.007911	0.0001	0.0001
ENSMUST00000000206	ENSMUSG00000000202	Btbd17	11:114791217-114795897(-)	0.0001	0.0001	0.063043	0.0001	0.0001	0.0001	0.0001	0.0001	0.0001	0.0001	0.0001	0.0001	0.0001	0.0001	0.026639	0.0001
ENSMUST00000000208	ENSMUSG00000000204	Slfn4	11:83175186-83190216(+)	0.028487	0.0001	0.0001	0.044386	0.02516	0.021503	0.074963	0.026077	0.0001	0.023334	0.025956	0.055198	0.058858	0.077741	0.043569	0.07214
ENSMUST00000000219	ENSMUSG00000000214	Th	7:142892752-142900014(-)	0.0001	0.0001	0.0001	0.0001	0.0001	0.0001	0.0001	0.0001	0.0001	0.0001	0.0001	0.0001	0.0001	0.0001	0.0001	0.0001
ENSMUST00000000220	ENSMUSG00000000215	Ins2	7:142678659-142679726(-)	0.0001	0.0001	0.0001	0.0001	0.0001	0.0001	0.0001	0.0001	0.0001	0.0001	0.0001	0.0001	0.0001	0.0001	0.0001	0.0001
ENSMUST00000000221	ENSMUSG00000000216	Scnn1g	7:121734479-121768475(+)	0.125979	0.0001	0.062417	0.072623	0.112433	0.12525	0.0001	0.030388	0.168845	0.187755	0.397575	0.204031	0.114044	0.606926	0.131773	0.213461
ENSMUST00000000228	ENSMUSG00000000223	Drp2	X:134423830-134453400(+)	0.0001	0.0001	0.0001	0.0001	0.0001	0.0001	0.026973	0.0001	0.0001	0.0001	0.0001	0.023579	0.0001	0.0001	0.0001	0.0001
ENSMUST00000000253	ENSMUSG00000000247	Lhx2	2:38350759-38369733(+)	0.0001	0.289149	0.0001	0.014878	0.0001	0.0001	0.015627	0.0001	0.0001	0.0001	0.0001	0.0001	0.0001	0.0001	0.0001	0.0001
ENSMUST00000000254	ENSMUSG00000000248	Clec2g	6:128934381-128984704(+)	0.0001	0.0001	0.113487	0.02546	0.0001	0.0001	0.0001	0.0001	0.0001	0.015732	0.0001	0.0001	0.0001	0.0001	0.0001	0.0001
ENSMUST00000000260	ENSMUSG00000000253	Gmpr	13:45507444-45546382(+)	48.9899	41.3424	48.5773	118.496	61.5018	45.9387	91.0839	71.2816	47.5936	128.979	19.1224	43.9346	62.1736	134.118	56.626	74.266
ENSMUST00000000266	ENSMUSG00000026535	Ifi202b	1:173962568-173982744(-)	0.0001	0.052353	0.0001	0.0001	0.0001	0.0001	0.0001	0.0001	0.0001	0.0001	0.0001	0.0001	0.0001	0.0001	0.0001	0.0001
ENSMUST00000000275	ENSMUSG00000038257	Glra3	8:55940509-56130070(+)	0.0001	0.0001	0.0001	0.0001	0.0001	0.0001	0.0001	0.0001	0.0001	0.013885	0.0001	0.0001	0.0001	0.0001	0.0001	0.0001
ENSMUST00000000284	ENSMUSG00000000275	Trim25	11:88999376-89020293(+)	0.0001	0.006277	0.0001	0.0001	0.0001	0.0001	0.0001	0.0001	0.0001	0.0001	0.246865	0.0001	0.0001	0.0001	0.0001	0.0001
ENSMUST00000000285	ENSMUSG00000000276	Dgke	11:89037582-89060748(-)	0.657282	0.476567	0.242797	0.664836	0.511259	0.245725	0.623534	0.33524	0.260266	0.202744	0.476806	0.307584	0.699807	0.491828	0.362858	0.194987
ENSMUST00000000287	ENSMUSG00000000278	Scpep1	11:88924020-88955465(-)	34.1321	37.7896	34.5629	41.9138	38.2551	36.0533	28.4238	38.0565	41.1804	39.3945	53.0174	50.0352	32.2833	42.8637	35.0362	43.4799
ENSMUST00000000291	ENSMUSG00000000282	Mnt	11:74830920-74845725(+)	2.71936	2.1131	3.02201	4.23177	2.8048	3.83151	2.46557	2.82911	3.01641	3.12984	3.17949	2.84169	3.53163	3.19845	3.20247	2.53772
ENSMUST00000000299	ENSMUSG00000000290	Itgb2	10:77530252-77565686(+)	0.28116	3.02831	3.14475	13.8652	1.76128	0.969467	1.55696	2.01104	1.16368	4.5775	0.793007	2.79056	1.38065	0.684095	0.860674	0.896547
ENSMUST00000000304	ENSMUSG00000000295	Hddc2	10:31313383-31328204(+)	8.66198	8.3455	8.73453	12.8887	7.36799	7.92597	9.74829	9.44295	11.1437	10.0196	8.53127	11.6781	9.56409	7.0077	9.63212	10.0812
ENSMUST00000000305	ENSMUSG00000000296	Tpd52l1	10:31332376-31445958(-)	0.261432	0.132138	0.0001	0.050413	0.124948	0.16607	0.240334	0.922744	0.325417	0.0001	0.177935	0.168063	0.601023	0.224848	0.399827	0.393315
ENSMUST00000000310	ENSMUSG00000000301	Pemt	11:59970614-60046477(-)	0.0001	1.97777	1.00492	1.35269	1.3372	1.20718	1.06059	2.43209	2.11016	0.352299	0.983281	1.84537	1.20585	0.661093	0.720009	0.797731
ENSMUST00000000312	ENSMUSG00000000303	Cdh1	8:106603351-106670246(+)	0.0001	0.073798	0.0001	0.262345	0.012864	0.0001	0.018861	0.026992	0.0001	0.011083	0.0001	0.0001	0.011	0.0001	0.0001	0.0001
ENSMUST00000000314	ENSMUSG00000000305	Cdh4	2:179442431-179899373(+)	0.104403	0.093331	0.08942	0.184612	0.146573	0.130756	0.119721	0.136878	0.138697	0.191776	0.063455	0.102728	0.110814	0.185669	0.135155	0.213226
ENSMUST00000000317	ENSMUSG00000000308	Ckmt1	2:121358610-121363737(+)	0.0001	0.037588	0.0001	0.0001	0.0001	0.030983	0.0001	0.0001	0.0001	0.0001	0.0001	0.0001	0.0001	0.062843	0.0001	0.0001
ENSMUST00000000326	ENSMUSG00000000317	Bcl6b	11:70224128-70229739(-)	1.74246	1.82923	4.34236	7.62691	4.23044	3.06834	4.65971	4.17311	5.58325	2.54168	2.88556	3.21447	3.83455	2.12803	3.44955	2.92133
ENSMUST00000000327	ENSMUSG00000000318	Clec10a	11:70166667-70170833(+)	0.0001	0.0001	0.725242	2.07285	0.554016	0.517992	0.0001	1.25162	0.484279	0.834684	0.152636	0.0001	0.595941	0.371644	0.22166	0.517782
ENSMUST00000000329	ENSMUSG00000000320	Alox12	11:70241457-70255353(-)	0.182108	0.174116	0.184043	0.327524	0.309795	0.29901	0.305702	0.275006	0.526378	0.277725	0.408066	0.308551	0.503439	0.624237	0.519798	0.278346
ENSMUST00000000335	ENSMUSG00000000326	Comt	16:18407544-18426604(-)	223.158	182.071	233.563	106.805	144.78	196.876	91.1794	146.922	150.472	120.782	200.823	106.323	173.992	82.5205	147.343	130.459
ENSMUST00000000342	ENSMUSG00000020676	Ccl11	11:82057823-82062955(+)	7.17767	10.0626	9.26642	14.6721	8.6091	8.26804	10.0551	10.3247	8.63718	8.52451	12.1821	10.8419	7.14734	4.23125	7.56309	10.3627
ENSMUST00000000348	ENSMUSG00000000339	Rtca	3:116488963-116508208(-)	13.6665	14.7423	13.5728	14.4977	13.5149	13.3847	10.3287	15.4002	14.3503	14.2116	13.3794	13.4384	13.9072	13.9421	13.5975	14.8029
ENSMUST00000000349	ENSMUSG00000000340	Dbt	3:116513070-116549981(+)	48.6393	58.7349	50.7578	63.3146	50.9543	56.447	59.3833	46.7055	55.5924	70.0143	57.6915	52.3652	51.7931	56.7278	62.3735	54.6476
ENSMUST00000000356	ENSMUSG00000000346	Dazap2	15:100615349-100620761(+)	41.828	46.3955	44.7274	52.6801	45.0959	49.317	39.1267	48.7165	43.7904	47.5389	42.7202	47.3964	42.2971	49.7834	47.1495	43.9915
ENSMUST00000000365	ENSMUSG00000000355	Mcts1	X:38600655-38613426(+)	15.3511	15.4088	17.3937	16.5201	14.1994	15.3358	16.8335	15.1584	15.2868	15.3521	16.2113	16.2067	17.2862	15.0841	21.05	18.7988
ENSMUST00000000369	ENSMUSG00000000359	Rem1	2:152626951-152635194(+)	0.480461	0.520761	0.902612	1.18518	0.902716	1.14067	0.871141	0.581032	1.24728	0.828088	0.69089	0.699661	0.807182	0.753624	0.747018	0.82341
ENSMUST00000000384	ENSMUSG00000000374	Trappc10	10:78186725-78244641(-)	11.7435	11.9872	14.4386	15.5723	14.3104	14.4291	12.8339	12.836	13.6583	15.0375	10.9734	11.6392	14.3831	13.5895	14.5083	12.6519
ENSMUST00000000388	ENSMUSG00000000378	Ccm2	11:6546887-6596744(+)	12.8957	16.6176	15.862	19.272	14.8366	15.8678	13.4777	17.6892	16.8171	18.7952	16.8676	18.0071	16.4445	18.7898	16.8177	16.8329
ENSMUST00000000394	ENSMUSG00000000384	Tbrg4	11:6616423-6626043(-)	22.5134	24.0791	23.9948	34.9773	23.0279	25.2515	26.0048	25.6973	19.5871	31.8751	16.9645	18.174	28.621	34.6676	29.1708	26.6167
ENSMUST00000000395	ENSMUSG00000000385	Tmprss2	16:97564682-97611195(-)	0.0001	0.0001	0.0001	0.0001	0.0001	0.0001	0.0001	0.0001	0.0001	0.0001	0.0001	0.0001	0.0001	0.0001	0.0001	0.0001
ENSMUST00000000402	ENSMUSG00000000392	Fap	2:62501184-62573851(-)	0.0001	0.0001	0.0001	0.0001	0.0001	0.0001	0.0001	0.0001	0.0001	0.0001	0.0001	0.0001	0.0001	0.0001	0.0001	0.0001
ENSMUST00000000412	ENSMUSG00000000402	Egfl6	X:166523007-166585720(-)	0.0001	0.0001	0.0001	0.0001	0.0001	0.0001	0.0001	0.0001	0.0001	0.0001	0.0001	0.0001	0.0001	0.040707	0.0001	0.0001
ENSMUST00000000421	ENSMUSG00000000411	Tssk3	4:129489014-129491022(-)	0.0001	0.0001	0.0001	0.0001	0.0001	0.0001	0.0001	0.0001	0.0001	0.0001	0.0001	0.0001	0.0001	0.0001	0.0001	0.0001
ENSMUST00000000430	ENSMUSG00000000420	Galnt1	18:24205344-24286818(+)	0.0001	0.0001	16.541	12.1698	9.23456	6.66134	15.2794	0.275167	14.9975	15.6784	5.04196	6.36996	17.3467	0.0001	0.0001	0.0001
ENSMUST00000000445	ENSMUSG00000000435	Myf5	10:107482908-107486134(-)	0.0001	0.0001	0.0001	0.0001	0.0001	0.0001	0.0001	0.0001	0.0001	0.0001	0.0001	0.0001	0.0001	0.0001	0.0001	0.0001
ENSMUST00000000449	ENSMUSG00000000439	Mkrn2	6:115601902-115622624(+)	8.34072	8.02476	8.13637	9.50713	8.89142	9.15087	6.76773	7.88577	9.36745	8.24413	8.60335	8.44851	8.36603	7.54933	7.61325	8.05341
ENSMUST00000000450	ENSMUSG00000000440	Pparg	6:115422066-115490399(+)	41.2371	49.671	54.4256	50.9889	35.1978	49.9525	60.9614	29.4089	28.953	56.522	51.1288	32.5747	42.9926	65.4338	56.5073	124.766
ENSMUST00000000451	ENSMUSG00000000441	Raf1	6:115618569-115676635(-)	17.8508	23.4737	12.2465	25.7636	20.829	21.9793	25.612	23.5724	26.6529	22.9134	17.3364	20.1125	20.439	23.9229	17.554	19.1545
ENSMUST00000000466	ENSMUSG00000028494	Plin2	4:86656565-86670060(-)	335.32	358.558	430.186	370.939	349.386	352.178	275.407	370.668	380.415	389.889	460.889	358.772	508.307	549.725	474.163	444.794
ENSMUST00000000476	ENSMUSG00000029231	Pdgfra	5:75152306-75198215(+)	1.02591	2.04925	1.65759	4.17405	1.21448	1.1611	0.0001	1.94399	1.3715	0.761082	0.956204	1.54188	1.61648	0.0001	0.0001	1.99807
ENSMUST00000000500	ENSMUSG00000000489	Pdgfb	15:79995874-80014808(-)	3.5931	4.64203	10.1522	17.8031	10.1728	7.17136	7.15774	7.80643	9.95271	10.0543	6.019	7.41777	8.52595	8.81714	8.37609	7.48081
ENSMUST00000000505	ENSMUSG00000029730	Mcm7	5:138164583-138172422(-)	4.78144	4.52088	5.16855	6.45873	5.2366	6.01905	3.13702	4.48857	5.12432	4.6487	4.71666	4.59685	4.23468	4.39615	3.83303	4.16693
ENSMUST00000000514	ENSMUSG00000026315	Serpinb8	1:107590006-107608909(+)	0.0001	0.0001	0.091574	0.0001	0.0001	0.0001	0.0001	0.0001	0.0001	0.0001	0.0001	0.0001	0.0001	0.0001	0.0001	0.0001
ENSMUST00000000542	ENSMUSG00000000530	Acvrl1	15:101128522-101145336(+)	0.895186	1.2546	5.12157	3.01724	5.0338	3.73303	2.16153	1.68707	1.56472	2.19338	0.956861	1.6248	5.6395	1.81272	2.25613	1.93183
ENSMUST00000000543	ENSMUSG00000000531	Grasp	15:101224188-101232756(+)	1.4817	1.08834	2.65768	4.3442	2.7198	2.20427	2.34208	1.89686	2.04706	2.149	1.19795	2.09409	2.54057	1.72582	2.61129	1.78312
ENSMUST00000000544	ENSMUSG00000000532	Acvr1b	15:101174067-101213684(+)	1.62134	1.78894	1.91726	4.60176	2.38944	1.76817	2.53012	3.10648	1.65217	2.14502	1.52479	1.7625	2.01752	2.44691	2.29122	1.98329
ENSMUST00000000572	ENSMUSG00000000560	Gabra2	5:70961061-71094640(-)	0.0001	0.0001	0.0001	0.0001	0.0001	0.0001	0.0001	0.0001	0.0001	0.0001	0.0001	0.0001	0.0001	0.0001	0.0001	0.0001
ENSMUST00000000573	ENSMUSG00000074340	Ovgp1	3:105973711-105987423(+)	0.290007	0.31767	0.954753	0.562388	0.559253	0.438759	0.136035	0.0001	0.414255	0.3194	0.237874	0.326327	0.428909	0.340899	0.759601	0.409449
ENSMUST00000000574	ENSMUSG00000000562	Adora3	3:105904421-105908926(+)	0.0001	0.046121	0.0001	0.041818	0.0001	0.0001	0.0001	0.0001	0.018592	0.007696	0.013933	0.012589	0.0001	0.0001	0.0001	0.0001
ENSMUST00000000579	ENSMUSG00000000567	Sox9	11:112782224-112787760(+)	0.067521	0.31112	0.232298	0.620328	0.212794	0.113599	0.353478	0.284825	0.145005	0.097044	0.174551	0.189661	0.219669	0.13999	0.162681	0.08756
ENSMUST00000000590	ENSMUSG00000032050	Rdx	9:52048115-52088729(+)	20.8993	25.5251	25.9529	20.842	27.2649	15.4511	20.9002	19.0729	27.2934	29.1862	20.9042	24.135	35.3698	13.0444	11.1742	15.3854
ENSMUST00000000594	ENSMUSG00000000581	C1d	11:17257594-17269176(+)	5.05873	7.23485	5.82223	7.92848	6.72037	5.97888	5.9843	6.79697	5.38539	6.43764	5.45692	6.10475	5.61084	6.47152	5.97726	6.91474
ENSMUST00000000608	ENSMUSG00000000594	Gm2a	11:55098115-55113029(+)	24.5606	24.3686	23.039	26.9594	21.1924	23.5553	17.4348	23.3336	22.2612	23.6077	29.5528	25.3688	18.9691	22.7724	19.8851	20.3706
ENSMUST00000000619	ENSMUSG00000000605	Clcn4	7:7282309-7299533(-)	11.0028	12.1596	14.4786	18.1265	14.0629	13.2755	13.1292	13.9785	11.9817	15.1256	8.09785	10.9058	14.1235	14.3324	14.5337	12.8182
ENSMUST00000000631	ENSMUSG00000000617	Grm6	11:50850986-50866177(+)	0.0001	0.0001	0.0001	0.0001	0.0001	0.0001	0.0001	0.0001	0.0001	0.0001	0.0001	0.0001	0.0001	0.0001	0.0001	0.0001
ENSMUST00000000632	ENSMUSG00000044807	Zfp354c	11:50814564-50826458(-)	0.0001	0.0001	0.0001	0.0001	0.0001	0.0001	0.028661	0.0001	0.053659	0.0001	0.076018	0.0001	0.0001	0.0001	0.0001	0.0001
ENSMUST00000000641	ENSMUSG00000000627	Sema4f	6:82911885-82939769(-)	0.053735	0.032982	0.037291	0.076933	0.0001	0.032401	0.017875	0.030648	0.043168	0.070863	0.0001	0.116854	0.063029	0.036788	0.070845	0.073253
ENSMUST00000000642	ENSMUSG00000000628	Hk2	6:82725025-82774454(-)	81.7039	80.8923	116.616	102.005	70.9485	88.3715	88.8736	77.8841	74.9501	115.612	52.0523	53.9631	98.2359	58.1952	86.8505	81.5935
ENSMUST00000000645	ENSMUSG00000000631	Myo18a	11:77777265-77865980(+)	0.0001	0.0001	0.0001	0.009648	0.074716	0.0001	0.0001	0.0001	0.0001	0.021343	3.65913	0.0001	0.0001	0.0001	0.050997	0.0001
ENSMUST00000000646	ENSMUSG00000000632	Sez6	11:77931012-77979040(+)	0.0001	0.0001	0.009465	0.148545	0.021281	0.0001	0.0001	0.092223	0.015322	0.0001	0.0001	0.033506	0.0001	0.208074	0.024962	0.0001
ENSMUST00000000674	ENSMUSG00000029534	St7	6:17743592-17942966(+)	0.0001	0.0001	0.0001	0.0001	0.0001	0.0001	0.0001	0.0001	0.0001	0.0001	0.0001	0.0001	0.0001	0.0001	0.0001	0.0001
ENSMUST00000000687	ENSMUSG00000000673	Haao	17:83831156-83846749(-)	0.0001	0.0001	0.0001	0.196742	0.039998	0.0001	0.0001	0.0001	0.0001	0.001227	0.0001	0.038203	0.034357	0.044893	0.0031	0.0001
ENSMUST00000000696	ENSMUSG00000000682	Cd52	4:134093536-134095082(-)	1.33036	7.00331	4.41726	23.8633	2.98571	2.09134	3.98021	4.18384	2.26437	14.7177	1.8485	9.04883	1.71603	1.40466	0.943139	1.84965
ENSMUST00000000704	ENSMUSG00000000690	Hoxb6	11:96299171-96301568(+)	0.0001	0.045525	0.112712	0.091923	0.067309	0.087621	0.123279	0.0001	0.21496	0.061852	0.075021	0.121555	0.082618	0.126021	0.196049	0.052422
ENSMUST00000000707	ENSMUSG00000000693	Loxl3	6:83034173-83052562(+)	0.281689	0.417327	0.684946	1.22477	0.618706	0.628836	0.352846	0.631971	0.37556	0.498527	0.401658	0.428655	0.539992	0.19921	0.473275	0.291827
ENSMUST00000000717	ENSMUSG00000000701	Tcl1b5	12:105176344-105181145(+)	0.0001	0.0001	0.0001	0.0001	0.0001	0.0001	0.0001	0.0001	0.0001	0.0001	0.0001	0.0001	0.0001	0.0001	0.0001	0.0001
ENSMUST00000000718	ENSMUSG00000079007	Tcl1b4	12:105202422-105206993(+)	0.0001	0.0001	0.0001	0.0001	0.0001	0.0001	0.0001	0.0001	0.0001	0.0001	0.0001	0.0001	0.0001	0.0001	0.0001	0.0001
ENSMUST00000000724	ENSMUSG00000000708	Kat2b	17:53566971-53672720(+)	19.5931	21.0523	21.2027	23.1597	23.5339	22.9223	15.9132	19.2223	22.3943	21.4071	14.4349	18.8396	21.8183	19.8257	21.9322	19.7303
ENSMUST00000000727	ENSMUSG00000000711	Rab5b	10:128677175-128696264(-)	41.3821	40.8639	44.2217	44.3827	45.3588	45.1754	34.818	44.2116	47.3654	45.1497	44.5517	42.6662	44.1423	45.0517	41.7677	42.6907
ENSMUST00000000746	ENSMUSG00000000730	Dnmt3l	10:78049842-78063622(+)	0.0001	0.0001	0.0001	0.0001	0.022404	0.0001	0.0001	0.0001	0.0001	0.0001	0.0001	0.0001	0.0001	0.0001	0.0001	0.0001
ENSMUST00000000755	ENSMUSG00000000739	Sult5a1	8:123140192-123158270(-)	0.141674	0.04972	0.143781	0.236306	0.143125	0.065696	0.121275	0.070197	0.062428	0.065789	0.126715	0.111074	0.113528	0.078991	0.109595	0.058954
ENSMUST00000000756	ENSMUSG00000000740	Rpl13	8:123102350-123105244(+)	100.42	55.8653	83.3045	166.619	110.776	114.237	100.716	179.939	118.393	120.643	110.828	118.368	75.3685	91.2168	103.703	114.993
ENSMUST00000000759	ENSMUSG00000000743	Chmp1a	8:123204264-123212760(-)	16.3281	16.3289	14.525	20.3278	16.8929	17.1789	17.0865	19.5869	16.9084	19.0875	14.3862	16.7868	14.9016	20.7993	18.1059	17.5209
ENSMUST00000000767	ENSMUSG00000000751	Rpa1	11:75300350-75348310(-)	0.030869	0.055059	6.21576	7.03773	0.071669	0.077985	0.10987	0.144202	0.079171	0.050371	0.027328	0.02115	0.052877	0.0001	0.0001	0.01414
ENSMUST00000000769	ENSMUSG00000000753	Serpinf1	11:75409769-75422701(-)	8.8921	11.6032	13.6368	18.7082	12.5697	10.3499	10.1352	14.0131	8.68795	6.17175	10.4817	8.63666	7.28639	7.50332	10.8685	8.15057
ENSMUST00000000776	ENSMUSG00000000759	Tubgcp3	8:12614277-12672248(-)	4.40407	4.13062	5.11348	5.88461	1.65484	4.57036	3.43706	4.86577	4.73422	2.9965	4.68611	4.3601	5.93729	4.55757	5.26231	4.00542
ENSMUST00000000783	ENSMUSG00000000766	Oprm1	10:6788809-6838680(+)	0.0001	0.0001	0.0001	0.0001	0.0001	0.0001	0.0001	0.0001	0.0001	0.0001	0.0001	0.0001	0.0001	0.0001	0.0001	0.0001
ENSMUST00000000793	ENSMUSG00000000776	Polr3d	14:70438757-70443447(-)	1.89769	2.54492	1.9279	2.65753	1.46505	1.25426	2.35688	2.7241	1.86264	2.94587	3.86765	1.51797	2.11468	3.39273	2.63261	2.75952
ENSMUST00000000804	ENSMUSG00000000787	Ddx3x	X:13280970-13294052(+)	61.3451	67.8814	82.5393	91.895	76.1607	75.6586	74.8295	70.1124	70.9332	78.6056	52.8969	62.8114	81.9295	83.9741	68.6275	71.783
ENSMUST00000000808	ENSMUSG00000000791	Il12rb1	8:70808449-70821424(+)	0.0001	0.040652	0.1145	0.491608	0.019836	0.0001	0.0001	0.0001	0.0001	0.237799	0.0001	0.043993	0.0001	0.0001	0.0001	0.0001
ENSMUST00000000809	ENSMUSG00000000792	Slc5a5	8:70882889-70892757(-)	0.0001	0.0001	0.061474	0.036706	0.0001	0.025775	0.0001	0.0001	0.039271	0.0001	0.020289	0.023111	0.081534	0.086701	0.053618	0.029312
ENSMUST00000000811	ENSMUSG00000000794	Kcnn3	3:89520164-89667761(+)	0.0001	0.087812	0.034627	0.040768	0.15667	0.042563	0.0001	0.091173	0.035071	0.025858	0.017205	0.0001	0.043427	0.0001	0.018288	0.016175
ENSMUST00000000821	ENSMUSG00000000804	Usp32	11:84985647-85029135(-)	0.0001	0.0001	0.0001	0.0001	0.0001	0.0001	0.0001	0.0001	0.0001	0.0001	0.0001	0.0001	0.0001	0.0001	0.0001	0.0001
ENSMUST00000000828	ENSMUSG00000000811	Txnrd3	6:89643988-89675529(+)	7.75228	6.65407	5.99719	6.83953	6.55564	7.90404	4.20084	6.2858	7.07702	6.22246	6.25137	7.91516	6.11708	6.46173	6.73663	6.64916
ENSMUST00000000834	ENSMUSG00000000817	Fasl	1:161780689-161788495(-)	0.0001	0.0001	0.082029	0.416939	0.0001	0.0001	0.0001	0.0001	0.0001	0.257379	0.038516	0.155706	0.0001	0.0001	0.0001	0.0001
ENSMUST00000000844	ENSMUSG00000000827	Tpd52l2	2:181497181-181517371(+)	2.40081	4.69543	2.2472	5.53122	3.40754	2.76442	2.51247	8.89225	4.29864	3.99222	3.92683	2.81201	2.80272	5.91125	4.75726	2.01388
ENSMUST00000000881	ENSMUSG00000000861	Bcl11a	11:24078056-24173194(+)	0.0001	0.0001	0.0001	0.045365	0.0001	0.0001	0.0001	0.035691	0.0001	0.029323	0.0001	0.0001	0.0001	0.0001	0.0001	0.0001
ENSMUST00000000889	ENSMUSG00000000869	Il4	11:53612460-53618669(-)	0.0001	0.0001	0.0001	0.0001	0.0001	0.0001	0.0001	0.0001	0.0001	0.0001	0.0001	0.0001	0.0001	0.0001	0.0001	0.0001
ENSMUST00000000894	ENSMUSG00000027490	E2f1	2:154559634-154569720(-)	0.219225	0.371355	0.359956	0.437817	0.482324	0.500548	0.243006	0.387499	0.246481	0.142747	0.262543	0.24582	0.349485	0.146167	0.322093	0.240203
ENSMUST00000000895	ENSMUSG00000027489	Necab3	2:154544399-154558866(-)	0.082092	0.077092	0.0001	0.0001	0.0001	0.081432	0.0001	0.034565	0.05695	0.044808	0.16395	0.069659	0.051766	0.026999	0.0001	0.0001
ENSMUST00000000896	ENSMUSG00000000876	Pxmp4	2:154585758-154603708(-)	19.085	20.3782	20.425	20.9939	21.0676	24.3096	14.4962	21.7056	24.3063	23.5809	30.0484	25.3793	21.7191	28.2767	23.3669	22.9092
ENSMUST00000000901	ENSMUSG00000000881	Dlg3	X:100767722-100818406(+)	0.004582	0.024213	0.012931	0.0001	0.0001	0.05084	0.0001	0.0001	0.0001	0.0001	0.003549	0.0001	0.0001	0.0001	0.0001	0.0001
ENSMUST00000000904	ENSMUSG00000000884	Gnb1l	16:18498784-18564542(+)	0.0001	0.0001	0.115539	0.0001	0.0001	0.235214	0.0001	0.0001	0.0001	0.0001	0.0001	0.0001	0.0001	0.043995	0.027944	0.0001
ENSMUST00000000910	ENSMUSG00000000889	Dbh	2:27165233-27183200(+)	0.0001	0.0001	0.0001	0.0001	0.0001	0.0001	0.0001	0.0001	0.0001	0.0001	0.0001	0.0001	0.0001	0.0001	0.0001	0.0001
ENSMUST00000000924	ENSMUSG00000000901	Mmp11	10:75923222-75932502(-)	0.789997	0.773959	1.45334	1.86914	1.21122	1.07018	0.74125	0.723589	1.52344	0.576424	0.661641	0.861913	0.787141	0.634204	0.893117	0.265631
ENSMUST00000000925	ENSMUSG00000000902	Smarcb1	10:75896769-75921617(-)	6.89435	7.36369	4.93594	6.69229	6.36435	3.2549	5.89773	3.02972	3.79763	2.28663	5.36856	2.01781	2.62684	2.97598	7.02485	6.60394
ENSMUST00000000926	ENSMUSG00000000903	Vpreb3	10:75948300-75949657(+)	0.0001	0.083766	0.0001	0.078467	0.0001	0.0001	0.0001	0.0001	0.177319	0.0001	0.0001	0.024264	0.0001	0.0001	0.0001	0.0001
ENSMUST00000000939	ENSMUSG00000000915	Hip1r	5:123973628-124005558(+)	3.07408	2.29331	4.70697	5.62039	3.91632	4.87076	2.51464	3.79982	4.66925	9.34241	3.60343	4.86046	5.49239	7.97145	6.03233	5.59006
ENSMUST00000000940	ENSMUSG00000000916	Nsun5	5:135369953-135376798(+)	3.00183	2.33778	2.77658	4.76909	3.03964	3.0933	2.42007	3.61598	3.09776	4.51247	2.96528	3.28817	3.52491	3.43965	3.46481	3.37717
ENSMUST00000000958	ENSMUSG00000000934	Top1mt	15:75657035-75678800(-)	10.5397	8.99034	12.6053	14.6604	10.9109	11.7837	8.20166	12.088	12.7753	11.0629	11.6947	11.2446	12.8166	12.8354	13.4303	12.1414
ENSMUST00000000964	ENSMUSG00000029844	Hoxa1	6:52155590-52158317(-)	0.266818	0.216923	0.737134	0.285965	0.622534	0.488417	0.591606	0.435008	0.669478	0.465659	0.260468	0.627611	0.654616	0.368131	0.389292	0.346284
ENSMUST00000000984	ENSMUSG00000000958	Slc7a7	14:54369442-54409460(-)	0.0001	0.029493	0.086412	0.918298	0.106007	0.295658	0.0001	0.0001	0.0001	0.0001	0.042062	0.149623	0.0001	0.122812	0.061032	0.055951
ENSMUST00000000985	ENSMUSG00000000959	Oxa1l	14:54360841-54369673(+)	26.3208	31.6291	28.5133	34.5294	29.1961	31.5448	33.9441	34.9715	28.0175	36.214	32.1695	32.4891	30.5796	33.3497	32.6253	32.9525
ENSMUST00000001002	ENSMUSG00000000976	Heatr6	11:83753696-83783754(+)	2.108	1.92115	2.40008	3.52272	3.21329	2.84668	2.43349	2.55274	3.08102	2.73768	2.35019	2.65995	2.69303	2.94635	2.06717	2.3076
ENSMUST00000001008	ENSMUSG00000000982	Ccl3	11:83647844-83649355(-)	0.0001	0.645076	0.196229	1.0117	0.0001	0.0001	0.439653	0.103891	0.052586	0.551058	0.0001	0.769592	0.063336	0.16528	0.140401	0.491952
ENSMUST00000001009	ENSMUSG00000000983	Wfdc18	11:83709015-83711348(+)	0.107104	0.0001	0.0001	0.0001	0.107515	0.102621	0.0001	0.0001	0.0001	0.0001	0.0001	0.0001	0.0001	0.0001	0.0001	0.0001
ENSMUST00000001027	ENSMUSG00000063558	Aox1	1:58029931-58106413(+)	29.16	25.1926	37.1269	28.3989	31.7306	34.2661	17.9085	25.8328	37.813	29.6065	31.2557	23.8685	32.1376	35.7523	31.6261	26.9232
ENSMUST00000001036	ENSMUSG00000032175	Tyk2	9:21104069-21127346(-)	0.0001	0.0001	0.07461	0.017482	0.165526	0.073805	0.0001	0.121409	0.113015	0.029833	0.057713	0.0001	0.0001	0.000283	0.0001	0.0001
ENSMUST00000001040	ENSMUSG00000001014	Icam4	9:21029373-21030595(+)	0.0001	0.0001	0.0001	0.0001	0.0001	0.0001	0.0001	0.0001	0.0001	0.0001	0.131936	0.0001	0.0001	0.0001	0.0001	0.0001
ENSMUST00000001042	ENSMUSG00000001016	Ilf2	3:90476147-90488379(+)	8.87675	9.97245	6.81243	10.0586	7.72009	8.87278	7.50111	8.025	8.47075	5.95317	7.90475	7.95756	7.79176	7.21221	8.20585	7.09886
ENSMUST00000001043	ENSMUSG00000001017	Chtop	3:90498956-90509451(-)	10.6767	3.34704	8.4314	13.6225	10.7508	9.92323	11.6561	9.81995	11.2775	10.1509	9.09637	11.254	2.8036	3.88136	9.31451	4.33669
ENSMUST00000001046	ENSMUSG00000001020	S100a4	3:90603771-90606045(+)	1.28607	4.80726	3.07635	12.8215	3.22518	1.83629	2.0683	4.72715	2.28184	9.91228	1.65084	3.68215	0.892038	2.14045	1.18567	2.15221
ENSMUST00000001047	ENSMUSG00000001021	S100a3	3:90600215-90602702(+)	0.0001	0.0001	0.034106	0.0001	0.0001	0.224482	0.0001	0.0001	0.0001	0.0001	0.0001	0.0001	0.059678	0.0001	0.040425	0.03442
ENSMUST00000001049	ENSMUSG00000001023	S100a5	3:90609810-90611780(+)	0.0001	0.0001	0.0001	0.0001	0.0001	0.0001	0.0001	0.0001	0.0001	0.0001	0.0001	0.0001	0.0001	0.0001	0.0001	0.0001
ENSMUST00000001051	ENSMUSG00000001025	S100a6	3:90612882-90614414(+)	4.07221	5.61938	4.67956	14.8109	8.72601	5.1296	8.03997	11.8252	5.50912	6.39739	4.61206	6.48759	5.38398	5.04924	4.12162	6.90996
ENSMUST00000001055	ENSMUSG00000001029	Icam2	11:106377656-106382781(-)	2.88284	3.21694	4.7835	7.6279	4.89115	3.98034	5.56936	5.52761	4.68846	3.41271	2.60069	3.57434	5.06231	4.26548	3.94401	3.62517
ENSMUST00000001059	ENSMUSG00000020715	Ern1	11:106394650-106487796(-)	1.97067	1.98436	2.59196	3.79827	2.61049	2.55448	2.06216	2.23346	2.55016	2.68467	2.12869	2.24777	2.44661	2.75473	2.17494	2.25638
ENSMUST00000001063	ENSMUSG00000001036	Epn2	11:61517249-61579685(-)	1.51272	2.55395	5.66733	8.91689	5.62683	5.04235	3.82151	4.53453	3.64784	5.39408	3.12787	4.56874	4.86229	4.09484	6.04134	4.05111
ENSMUST00000001079	ENSMUSG00000001052	Sec24b	3:129982759-130060907(-)	9.57402	11.1015	13.4283	13.9413	13.3616	12.2377	10.1854	11.3724	15.0934	11.3533	13.8213	11.5616	10.91	9.00905	11.8292	9.32138
ENSMUST00000001080	ENSMUSG00000001053	N4bp3	11:51643063-51650842(-)	2.62767	3.08442	4.47471	8.13847	5.34209	4.26266	4.3523	4.91162	4.77424	2.80109	1.78926	4.1679	5.19221	3.31417	4.61982	3.17453
ENSMUST00000001081	ENSMUSG00000001054	Rmnd5b	11:51623673-51635896(-)	3.78395	3.95926	4.09979	5.96867	5.25524	5.06144	4.5231	5.88953	4.67352	4.61373	3.96985	4.59853	4.66606	4.39175	4.78579	4.53017
ENSMUST00000001083	ENSMUSG00000001056	Nhp2	11:51619771-51623429(+)	2.46871	2.1109	2.83386	4.52194	3.74832	2.94258	2.50377	2.17882	1.64431	2.15971	1.81421	0.717361	2.37648	1.65092	1.8777	1.68569
ENSMUST00000001092	ENSMUSG00000001065	Zfp276	8:123254195-123269745(+)	1.86905	2.02222	3.21158	4.45409	2.82653	2.00717	2.06127	1.66896	3.63779	3.86817	3.21849	2.79311	3.65295	2.54151	2.76399	2.64255
ENSMUST00000001108	ENSMUSG00000029106	Add1	5:34573863-34632305(+)	0.416592	2.23799	1.67632	2.17656	2.44061	3.06819	2.30065	2.94029	3.0228	1.36979	2.20657	1.64525	1.95957	1.82681	2.15841	2.21852
ENSMUST00000001109	ENSMUSG00000001082	Mfsd10	5:34633642-34637189(-)	1.22418	1.54951	1.33656	3.37561	1.94101	1.58362	2.19685	1.2832	1.4406	1.86394	1.38369	1.85706	1.18081	1.64433	0.952062	1.32611
ENSMUST00000001112	ENSMUSG00000052783	Grk4	5:34660379-34755303(+)	0.578426	0.444565	0.846159	0.611726	0.710644	0.715936	0.526869	0.417909	0.60098	0.746478	0.239836	0.300415	0.720313	0.617707	0.689652	0.759245
ENSMUST00000001115	ENSMUSG00000074886	Grk6	13:55445338-55460927(+)	4.74105	6.46108	5.14757	7.53906	4.17466	7.13577	3.49791	5.56149	6.3179	7.47712	3.68232	3.42155	3.48735	5.35418	5.46643	4.36949
ENSMUST00000001116	ENSMUSG00000001089	Luzp1	4:136540354-136549318(+)	0.389559	0.81069	0.441278	0.556574	0.534841	0.689034	5.15949	1.04858	0.402668	0.235147	0.316562	0.199023	2.21848	0.71669	0.363469	0.784397
ENSMUST00000001122	ENSMUSG00000001095	Slc13a2	11:78397087-78422217(-)	0.156458	0.09643	0.11489	0.0001	0.051205	0.231089	0.0001	0.067829	0.0001	0.128131	0.083738	0.0001	0.083381	0.092984	0.095241	0.105578
ENSMUST00000001125	ENSMUSG00000001098	Kctd10	5:114365622-114380483(-)	2.03857	0.305699	1.04069	2.45886	2.71235	1.03463	1.25546	1.33242	1.94675	2.9045	2.16477	1.59019	1.70669	3.88974	2.54027	2.19658
ENSMUST00000001126	ENSMUSG00000020829	Slc46a1	11:78465697-78471945(+)	3.27873	3.72079	3.28511	4.46708	4.08081	3.94489	4.19774	5.11509	3.56042	5.0404	3.29616	3.73255	4.4525	6.20377	5.43347	4.76579
ENSMUST00000001127	ENSMUSG00000001100	Poldip2	11:78512193-78522736(+)	79.1045	87.4506	89.1708	94.9581	84.4772	93.572	78.3547	96.1826	86.1917	97.8756	86.9061	79.6021	94.7719	93.6146	100.544	89.6143
ENSMUST00000001130	ENSMUSG00000001103	Sebox	11:78503447-78505081(+)	0.0001	0.0001	0.0001	0.0001	0.0001	0.0001	0.0001	0.0001	0.0001	0.0001	0.0001	0.0001	0.0001	0.0001	0.0001	0.0001
ENSMUST00000001147	ENSMUSG00000001119	Col6a1	10:76708792-76726168(-)	10.0599	12.4326	12.6113	22.549	14.5923	11.6477	10.8088	13.9984	10.0696	8.80293	10.7435	11.7261	8.70045	6.38477	9.36771	9.97257
ENSMUST00000001148	ENSMUSG00000001120	Pcbp3	10:76761857-76961788(-)	0.545482	0.715027	1.14085	0.599115	1.01698	2.16977	0.536296	1.13154	0.755479	0.824696	0.51918	0.194947	1.22015	0.417924	0.773775	0.171543
ENSMUST00000001155	ENSMUSG00000001127	Araf	X:20848543-20860519(+)	12.5335	13.4342	10.1483	11.6135	12.2054	16.4763	11.5081	12.0947	9.28056	13.0262	11.8977	12.5122	12.0577	12.7686	13.3359	12.6911
ENSMUST00000001156	ENSMUSG00000001128	Cfp	X:20925454-20931555(-)	1.27909	2.02915	2.72776	9.03917	2.45949	2.11014	2.00783	2.31254	1.72366	3.62721	1.34436	2.62005	1.55676	1.24244	1.43302	1.29513
ENSMUST00000001162	ENSMUSG00000001134	Uxt	X:20951929-20962000(-)	0.227867	0.187815	0.525781	1.76966	0.66608	0.208136	0.347757	1.04309	1.8308	1.20611	0.360499	1.47946	0.687531	0.517633	0.594157	0.368483
ENSMUST00000001166	ENSMUSG00000001138	Cnnm3	1:36511867-36528237(+)	1.38632	1.33548	1.57055	2.7901	2.28988	1.82538	3.03574	4.42006	3.83095	1.98049	2.26082	1.59036	1.39863	2.17395	1.66911	1.39918
ENSMUST00000001171	ENSMUSG00000001143	Lman2l	1:36423186-36445271(-)	0.0001	0.268812	0.0001	0.345278	0.879609	0.374633	2.45856	0.0001	0.27103	1.32301	0.0001	0.0001	0.536544	0.40713	0.263201	0.0001
ENSMUST00000001172	ENSMUSG00000079610	Ankrd39	1:36538094-36547445(-)	0.193522	0.0001	0.12808	0.139591	0.489662	0.261571	0.645132	0.586528	0.419522	0.31854	0.505983	0.214184	0.481067	0.482744	0.552642	0.090225
ENSMUST00000001179	ENSMUSG00000001151	Pcnt	10:76351267-76442726(-)	0.267147	0.0001	1.13922	0.972398	0.481741	1.43286	2.1146	0.302092	1.11475	0.437333	0.412662	0.49727	0.70184	0.0001	0.0001	0.235701
ENSMUST00000001181	ENSMUSG00000020241	Col6a2	10:76595762-76623630(-)	9.82549	8.60669	9.38528	17.0952	11.5503	11.3528	7.61975	14.537	8.95691	7.92061	8.43087	10.8379	7.28958	5.15834	8.56988	8.54026
ENSMUST00000001183	ENSMUSG00000001155	Ftcd	10:76575648-76589561(+)	0.0001	0.0001	0.0001	0.0001	0.0001	0.0001	0.0001	0.0001	0.0001	0.0001	0.0001	0.0001	0.0001	0.0001	0.0001	0.0001
ENSMUST00000001184	ENSMUSG00000001156	Mxd1	6:86647042-86669161(-)	3.18639	3.4951	2.84716	4.35813	3.76412	4.02433	2.29767	2.93128	2.92464	3.52157	2.79895	2.79094	2.6797	3.37765	3.54601	3.28772
ENSMUST00000001185	ENSMUSG00000001157	Gmcl1	6:86691768-86733383(-)	4.57985	4.76297	4.18679	4.98182	4.59818	4.85725	4.65902	3.96993	4.88171	4.67242	4.03886	4.37248	4.19116	4.46517	3.94802	4.43041
ENSMUST00000001186	ENSMUSG00000001158	Snrnp27	6:86675151-86684522(-)	7.97802	13.6495	11.5066	14.302	11.4512	10.1927	12.3923	16.7283	10.7832	11.2703	12.7526	11.3067	12.8757	16.3158	10.675	11.8979
ENSMUST00000001187	ENSMUSG00000029994	Anxa4	6:86736841-86793584(-)	18.4056	22.4297	19.8338	30.1924	26.6385	26.769	19.5573	27.8366	25.8899	21.2225	21.1965	24.2585	21.9686	21.5725	23.104	21.0042
ENSMUST00000001202	ENSMUSG00000001173	Ocrl	X:47912387-47965868(+)	2.64801	3.06818	3.00216	3.45007	2.78042	3.37396	2.72899	2.77733	3.0151	3.93404	3.19882	2.00944	3.68765	3.43854	2.39178	2.43922
ENSMUST00000001204	ENSMUSG00000001175	Calm1	12:100200144-100209806(+)	0.0001	0.01374	0.0001	0.010013	0.017008	0.036038	0.0001	0.0001	0.0001	0.0001	0.0001	0.008596	0.060156	0.023704	0.032599	0.0001
ENSMUST00000001226	ENSMUSG00000022436	Sh3bp1	15:78899903-78912047(+)	0.0001	0.048536	0.910053	1.71568	0.0001	0.153842	0.0001	0.0001	0.0001	1.05869	0.063784	0.662067	0.0001	0.0001	0.0001	0.13274
ENSMUST00000001240	ENSMUSG00000001211	Agpat3	10:78269178-78352442(-)	80.19	79.3026	82.4655	118.036	94.3561	91.1575	81.4081	100.81	89.2065	118.149	84.4446	92.253	96.8137	124.315	112.764	97.0012
ENSMUST00000001242	ENSMUSG00000053329	Gatd3a	10:78162066-78169782(-)	156.796	170.475	176.786	172.91	156.919	185.326	175.975	184.226	226.301	193.317	191.408	183.834	217.509	196.727	219.765	201.036
ENSMUST00000001247	ENSMUSG00000029130	Rnf32	5:29195997-29225522(+)	0.0001	0.0001	0.0001	0.038086	0.0001	0.0001	0.0001	0.0001	0.049448	0.0001	0.0001	0.0001	0.0001	0.0001	0.0001	0.0001
ENSMUST00000001253	ENSMUSG00000020651	Slc26a4	12:31519827-31559969(-)	0.0001	0.0001	0.0001	0.0001	0.0001	0.0001	0.0001	0.0001	0.0001	0.0001	0.0001	0.0001	0.0001	0.0001	0.0001	0.0001
ENSMUST00000001254	ENSMUSG00000001225	Slc26a3	12:31438219-31473917(+)	0.0001	0.023082	0.0001	0.0001	0.015265	0.056922	0.0001	0.0001	0.033698	0.0001	0.0001	0.0001	0.071615	0.104952	0.023309	0.0001
ENSMUST00000001256	ENSMUSG00000001227	Sema6b	17:56123085-56140343(-)	1.55883	2.52991	3.06135	3.33418	2.77895	2.6774	3.72217	2.73204	4.73522	2.51923	2.91841	2.74379	3.49917	3.17779	3.03344	2.24745
ENSMUST00000001258	ENSMUSG00000001228	Uhrf1	17:56303321-56323486(+)	1.12869	1.25422	1.43132	0.386587	0.970847	1.78266	1.72613	1.61932	1.55297	1.68505	1.47736	1.095	0.806988	0.340414	0.625043	0.659938
ENSMUST00000001279	ENSMUSG00000001247	Lsr	7:30957775-30973464(-)	0.0001	0.298731	0.170441	0.314099	0.752291	0.48791	0.331197	0.059121	0.058972	0.11778	0.297349	0.399903	0.371844	0.186348	0.507498	0.113098
ENSMUST00000001280	ENSMUSG00000001248	Gramd1a	7:31130127-31151082(-)	1.27146	2.37576	1.40152	1.34548	1.03252	1.48447	0.982523	3.07732	1.14735	1.19008	2.70008	1.8782	1.24945	2.70789	1.96063	1.59198
ENSMUST00000001284	ENSMUSG00000026641	Usf1	1:171411313-171418121(+)	3.85378	1.55547	4.12405	2.70633	2.10923	2.74077	1.70731	2.36312	3.1873	4.87681	2.09009	2.43031	1.4745	3.11343	2.01884	3.44083
ENSMUST00000001304	ENSMUSG00000001270	Ckb	12:111669361-111672338(-)	9.04986	10.6392	9.67081	31.4101	16.2129	12.8058	38.3311	26.8145	11.9234	15.766	8.06212	10.7638	15.2928	16.6661	17.4458	16.7111
ENSMUST00000001319	ENSMUSG00000001300	Efnb2	8:8617434-8661242(-)	3.21436	3.15869	5.00722	4.90511	5.50031	3.91611	3.59359	3.00342	3.41137	3.3209	2.71488	3.09742	5.01894	2.98833	4.14132	3.24165
ENSMUST00000001326	ENSMUSG00000001280	Sp1	15:102406380-102436404(+)	9.48115	8.86216	9.51494	11.6232	11.1999	10.8388	9.35702	8.58409	10.6568	8.9054	10.2274	9.3134	8.5534	8.44931	8.43968	8.48129
ENSMUST00000001327	ENSMUSG00000001281	Itgb7	15:102215995-102231944(-)	0.058317	0.85852	0.607114	2.53688	0.233806	0.13376	0.262227	0.543	0.231328	1.46555	0.260211	0.658787	0.27448	0.252271	0.256467	0.112795
ENSMUST00000001331	ENSMUSG00000001285	Myg1	15:102331750-102337834(+)	0.0001	0.0001	0.0001	0.0001	0.0001	0.0001	0.0001	0.0001	0.0001	0.0001	0.0001	0.0001	0.0001	0.0001	0.0001	0.0001
ENSMUST00000001335	ENSMUSG00000001289	Pfdn5	15:102326189-102331486(+)	12.7166	10.3749	9.8706	14.7662	3.59097	10.7561	15.2768	2.73007	20.5715	19.4903	4.21736	13.3883	15.4827	20.283	4.85381	15.6222
ENSMUST00000001339	ENSMUSG00000001305	Rrp15	1:186720978-186749358(-)	3.43338	3.40688	3.11704	5.26131	5.3939	6.25675	5.37359	6.85741	4.07605	3.9363	3.8647	5.1146	5.5623	8.00624	4.38891	6.19787
ENSMUST00000001347	ENSMUSG00000001313	Rnd2	11:101468175-101471853(+)	0.931822	0.52407	1.36082	0.863819	0.800901	0.977114	0.551229	0.748518	1.33651	0.737026	1.19601	0.57932	0.809824	1.46937	0.665678	0.88331
ENSMUST00000001384	ENSMUSG00000001349	Cnn1	9:22099268-22109630(+)	0.201025	0.14582	0.424767	0.217312	0.556794	0.889262	0.177333	0.465827	0.048347	0.505446	0.294998	0.282331	0.580233	0.135673	0.242285	0.2464
ENSMUST00000001402	ENSMUSG00000001366	Fbxo9	9:78081502-78109065(-)	2.01097	1.45907	2.95864	2.73785	3.01196	3.53168	1.97823	2.29633	2.00236	3.3195	3.59721	3.5605	5.39347	4.6362	1.62839	1.96561
ENSMUST00000001412	ENSMUSG00000001376	Vps50	6:3498382-3603531(+)	7.39485	7.83646	7.46509	6.29593	6.87233	7.67306	5.79863	5.23423	4.30984	6.04161	6.66061	5.20614	6.28558	7.42148	7.19684	7.64223
ENSMUST00000001415	ENSMUSG00000117679	Apbb3	18:36671154-36679366(-)	0.769841	0.76643	1.01521	1.22332	1.24215	1.43789	1.17189	0.198023	2.24796	2.53552	1.24188	0.72283	1.36503	1.71189	1.17485	0.235555
ENSMUST00000001416	ENSMUSG00000001380	Hars	18:36766528-36783205(-)	19.6603	23.2435	20.726	25.9283	20.272	23.2731	20.3545	22.8197	21.0371	20.9714	21.5478	20.3153	21.7759	23.4069	21.9117	22.8904
ENSMUST00000001419	ENSMUSG00000001383	Zmat2	18:36793876-36799666(+)	13.0196	15.2296	12.1624	15.1734	14.3396	14.1742	16.2871	15.2445	12.6893	13.0012	12.9755	14.4439	13.1129	16.292	12.9169	14.5473
ENSMUST00000001439	ENSMUSG00000001403	Ube2c	2:164769903-164778822(+)	0.0001	0.0001	0.0001	0.0001	0.0001	0.0001	0.0001	0.0001	0.124156	0.0001	0.060955	0.0001	0.1181	0.0001	0.0001	0.0001
ENSMUST00000001451	ENSMUSG00000001415	Smg5	3:88336260-88362338(+)	11.1647	10.3628	14.0755	20.5017	13.8941	13.2571	12.3443	13.643	12.7661	15.8383	7.61876	10.3718	15.7921	16.7322	13.6757	12.9695
ENSMUST00000001452	ENSMUSG00000001416	Cct3	3:88297116-88321767(+)	42.061	41.6845	45.8343	46.7395	48.4903	48.7165	42.3511	50.2492	43.4889	44.3524	42.5273	47.6518	50.4193	43.1066	39.6193	48.3293
ENSMUST00000001454	ENSMUSG00000001418	Glmp	3:88325082-88328368(+)	0.0001	0.0001	0.0001	0.0001	0.0001	0.0001	0.0001	0.0001	0.0001	0.0001	0.0001	0.0001	0.0001	0.0001	0.0001	0.0001
ENSMUST00000001455	ENSMUSG00000001419	Mef2d	3:88142372-88172086(+)	13.6203	13.6892	18.9624	23.9764	16.4192	16.1325	14.7423	15.05	16.4674	21.6683	14.9256	14.1065	17.5763	20.2369	16.2673	13.0384
ENSMUST00000001456	ENSMUSG00000001420	Tmem79	3:88328655-88334504(-)	25.292	22.0636	24.0051	19.4542	17.2313	22.4236	17.7265	20.1626	20.7365	23.6873	21.3127	18.3776	22.5425	19.4932	24.4103	19.5367
ENSMUST00000001460	ENSMUSG00000001424	Snd1	6:28480348-28888832(+)	11.8897	12.5585	13.0983	15.1317	12.0054	13.8614	9.81947	13.7609	12.8943	11.4856	12.8323	11.8423	12.0934	11.181	12.596	10.7627
ENSMUST00000001479	ENSMUSG00000001440	Kpnb1	11:97159714-97187881(-)	29.562	32.8302	31.4825	36.5522	33.5238	33.5655	27.1364	32.8132	34.2706	29.9614	30.9592	32.9481	30.4926	26.7842	29.9146	29.5384
ENSMUST00000001480	ENSMUSG00000001441	Npepps	11:97205844-97280638(-)	21.0627	23.3955	21.6333	23.7292	23.8607	23.8283	18.7937	20.5842	22.7485	19.4571	20.0929	22.4734	21.4325	20.2106	20.5102	19.1893
ENSMUST00000001484	ENSMUSG00000001444	Tbx21	11:97098071-97115331(-)	0.594153	0.457693	0.862356	1.30588	0.669483	0.682397	0.399568	0.403718	0.994218	0.834745	0.807098	1.17811	0.30186	0.564118	0.529564	0.562341
ENSMUST00000001485	ENSMUSG00000001445	Mrpl10	11:97041560-97049213(+)	45.4435	49.0893	50.0367	57.0567	48.2508	51.4326	47.8154	57.0242	47.6079	59.4314	45.526	49.0496	52.3312	52.0979	56.6224	51.3463
ENSMUST00000001497	ENSMUSG00000022219	Cideb	14:55754050-55758458(-)	2.40434	2.25807	2.07994	1.27896	1.66462	1.88192	2.28563	2.06571	1.52986	2.4159	2.51965	1.58006	2.90971	1.98886	2.67736	2.01908
ENSMUST00000001507	ENSMUSG00000001467	Cyp51	5:4081145-4104746(-)	6.44631	6.09142	6.23778	4.50089	5.57762	6.17474	4.89683	5.21587	5.90857	6.92307	6.37584	6.42445	6.91656	8.59531	6.4686	5.98914
ENSMUST00000001513	ENSMUSG00000001473	Tubb6	18:67390717-67402749(+)	1.33683	1.99179	2.14786	4.75315	2.36659	2.11699	2.51478	3.30626	2.08468	2.46189	2.1961	2.45427	2.14277	1.62569	2.10166	2.30953
ENSMUST00000001520	ENSMUSG00000031967	Afg3l1	8:123477903-123503916(+)	12.2085	15.648	19.2491	22.634	16.2863	14.3624	15.6503	15.319	19.3265	17.9436	15.5389	15.9881	20.8469	13.746	17.8043	14.8463
ENSMUST00000001522	ENSMUSG00000001482	Def8	8:123442986-123463270(+)	1.8692	2.62166	2.06131	1.69865	0.411644	1.39405	0.0001	0.588247	0.078973	0.586703	0.623046	2.36177	1.10926	3.81682	1.08862	2.52937
ENSMUST00000001534	ENSMUSG00000001494	Sost	11:101962458-101967015(-)	0.054575	0.0001	0.0001	0.0001	0.024759	0.0001	0.0001	0.0001	0.0001	0.0001	0.0001	0.0001	0.0001	0.052225	0.0001	0.0001
ENSMUST00000001536	ENSMUSG00000001496	Nkx2-1	12:56531958-56536908(-)	0.0001	0.0001	0.0001	0.0001	0.0001	0.0001	0.0001	0.0001	0.0001	0.0001	0.0001	0.0001	0.0001	0.0001	0.0001	0.0001
ENSMUST00000001538	ENSMUSG00000001497	Pax9	12:56695639-56712822(+)	0.0001	0.0001	0.0001	0.0001	0.0001	0.0001	0.0001	0.0001	0.0001	0.0001	0.0001	0.0001	0.0001	0.0001	0.0001	0.0001
ENSMUST00000001544	ENSMUSG00000023186	Vwa5a	9:38718268-38743337(+)	11.9192	13.4852	12.5303	15.3134	9.36589	12.5881	12.234	12.8473	12.2793	10.1692	10.4745	11.6165	10.5538	9.60185	10.3902	11.6282
ENSMUST00000001547	ENSMUSG00000001506	Col1a1	11:94936224-94953042(+)	4.87095	5.34581	5.49164	11.9573	6.40708	5.11596	4.40017	8.59926	3.88796	3.64935	4.03134	5.20754	3.16091	2.53078	3.66665	3.13957
ENSMUST00000001548	ENSMUSG00000001507	Itga3	11:95044474-95076714(-)	1.84545	1.94786	2.12735	1.30175	2.04427	1.58627	1.21372	1.3555	2.58418	1.5447	1.93646	2.1584	2.1075	1.31208	2.05321	0.982219
ENSMUST00000001559	ENSMUSG00000001518	Itfg2	6:128409444-128424931(-)	2.83438	2.25215	2.19328	2.54918	1.21831	0.749526	2.5897	3.56268	1.50359	0.932119	2.7133	2.86649	3.78281	3.1259	3.34963	3.91188
ENSMUST00000001561	ENSMUSG00000001520	Nrip2	6:128399766-128408932(+)	0.838046	0.658016	0.647113	0.974972	0.520663	0.41305	1.05471	1.49927	1.16016	0.508848	0.590494	1.05303	0.609528	0.0001	0.66081	0.721028
ENSMUST00000001562	ENSMUSG00000001521	Tulp3	6:128321161-128355851(-)	1.78526	1.89189	1.85614	3.2936	2.36632	2.29122	2.34123	2.32248	1.83635	1.75929	1.05231	1.79923	2.05682	1.48251	2.01485	1.62783
ENSMUST00000001565	ENSMUSG00000001524	Gtf2h4	17:35667730-35673739(-)	4.41536	4.04596	4.63954	5.95808	4.74267	4.3541	4.18049	5.55951	4.53496	4.95291	4.44793	4.54566	4.8955	5.79857	5.74232	4.41371
ENSMUST00000001566	ENSMUSG00000001525	Tubb5	17:35833921-35838306(-)	12.5082	15.2433	16.2909	28.7322	16.9287	15.7891	18.1551	19.4765	19.4297	15.8189	15.6239	18.5868	16.6809	14.4078	14.4272	15.4052
ENSMUST00000001569	ENSMUSG00000059714	Flot1	17:35823230-35832791(+)	27.8882	25.5188	31.0766	34.9447	27.0476	32.5514	22.9296	36.5262	30.5075	24.6316	29.8137	31.2928	32.4943	23.8866	32.1745	31.3098
ENSMUST00000001583	ENSMUSG00000001542	Ell2	13:75706757-75772364(+)	13.1498	14.9323	17.2763	19.756	16.4253	17.4956	17.1109	18.7547	15.0033	20.085	18.3167	14.4198	16.3979	18.9641	15.5899	15.9284
ENSMUST00000001592	ENSMUSG00000001552	Jup	11:100370619-100397749(-)	11.1987	11.0712	21.7842	34.7201	22.0052	16.1989	16.3413	18.9582	19.1944	14.4991	10.2621	15.9487	18.578	15.1171	16.0995	12.6586
ENSMUST00000001595	ENSMUSG00000001555	Fkbp10	11:100415697-100424824(+)	1.04113	0.858178	0.985662	1.71679	1.15285	0.833267	1.58359	1.25528	0.915749	0.812073	1.02601	1.17431	0.712324	0.739631	1.01259	1.03671
ENSMUST00000001599	ENSMUSG00000001558	Klhl10	11:100441917-100457022(+)	0.209672	0.051879	0.262718	0.100229	0.0001	0.0001	0.0001	0.04905	0.079794	0.080921	0.191115	0.048812	0.163393	0.085417	0.131973	0.094596
ENSMUST00000001608	ENSMUSG00000001566	Mnx1	5:29473261-29478470(-)	0.0001	0.0001	0.0001	0.0001	0.0001	0.0001	0.0001	0.0001	0.0001	0.0001	0.0001	0.0001	0.0001	0.0001	0.0001	0.0001
ENSMUST00000001611	ENSMUSG00000001569	Nom1	5:29434664-29457843(+)	2.25107	2.48599	2.78616	3.94281	3.20027	2.87825	2.56838	2.93167	2.79228	3.21821	2.19937	2.69393	3.04663	3.36706	2.8858	3.18805
ENSMUST00000001619	ENSMUSG00000001576	Ergic1	17:26561545-26638779(+)	0.275029	0.095676	0.393461	0.123605	0.081226	0.196979	0.181294	0.182555	0.0001	0.553102	0.686851	0.132888	0.063107	0.0001	0.041628	0.029295
ENSMUST00000001620	ENSMUSG00000027680	Fxr1	3:34019943-34069342(+)	12.0691	6.07893	0.286951	4.508	10.5655	17.5974	0.06068	12.5452	0.468357	14.0591	0.174886	9.9165	14.2354	15.1116	10.9702	8.0598
ENSMUST00000001626	ENSMUSG00000001583	Tnk1	11:69851005-69858730(-)	0.0001	0.0001	0.033728	0.0001	0.0001	0.0001	0.0001	0.0001	0.0001	0.002303	0.010639	0.042109	0.029828	0.035254	0.0001	0.013448
ENSMUST00000001631	ENSMUSG00000001588	Acap1	11:69881567-69895539(-)	0.0001	0.132354	0.291556	1.10353	0.16311	0.164296	0.165152	0.123857	0.198124	0.636248	0.145858	0.267788	0.205264	0.126038	0.31574	0.129956
ENSMUST00000001652	ENSMUSG00000021070	Bdkrb2	12:105563226-105595237(+)	0.148622	0.099771	0.152674	0.183313	0.145975	0.089441	0.077345	0.1044	0.167246	0.102323	0.140394	0.111651	0.105341	0.053638	0.151099	0.120565
ENSMUST00000001667	ENSMUSG00000001622	Csn3	5:87925579-87932665(+)	0.228732	0.807043	0.0001	0.0001	0.0001	0.0001	0.0001	0.0001	0.0001	0.0001	0.0001	0.0001	0.0001	0.0001	0.0001	0.0001
ENSMUST00000001672	ENSMUSG00000001627	Ifrd1	12:40201567-40223189(-)	8.61988	7.95116	8.11222	20.7466	12.201	9.75125	16.141	15.8265	10.4648	9.09732	9.24103	8.36606	10.9241	9.29426	11.6934	10.8506
ENSMUST00000001675	ENSMUSG00000001630	Stk38l	6:146724995-146778812(+)	5.3114	5.20963	6.53937	6.82888	6.31753	6.49352	5.39134	5.25898	8.55633	6.66398	5.86367	6.98309	6.83011	6.89645	6.3879	5.53241
ENSMUST00000001699	ENSMUSG00000022484	Hoxc10	15:102966796-102971893(+)	0.0001	0.0001	0.0001	0.0001	0.0001	0.0001	0.0001	0.0001	0.0001	0.0001	0.0001	0.0001	0.0001	0.0001	0.0001	0.0001
ENSMUST00000001700	ENSMUSG00000001655	Hoxc13	15:102921103-102928814(+)	0.0001	0.0001	0.0001	0.0001	0.0001	0.0001	0.0001	0.0001	0.0001	0.0001	0.0001	0.0001	0.0001	0.0001	0.0001	0.0001
ENSMUST00000001701	ENSMUSG00000001656	Hoxc11	15:102954427-102957708(+)	0.0001	0.0001	0.0001	0.0001	0.0001	0.0001	0.0001	0.0001	0.0001	0.0001	0.0001	0.0001	0.0001	0.0001	0.0001	0.0001
ENSMUST00000001703	ENSMUSG00000001657	Hoxc8	15:102990607-102993821(+)	1.24767	3.41161	3.18467	3.63414	0.836295	1.07302	1.67543	3.51332	1.92458	2.23837	3.91412	2.04374	1.57758	2.28535	3.62913	1.55278
ENSMUST00000001706	ENSMUSG00000036139	Hoxc9	15:102977032-102985099(+)	0.0001	0.0001	0.0001	0.0001	0.0001	0.0001	0.018556	0.0001	0.0001	0.0001	0.0001	0.0001	0.0001	0.025015	0.045823	0.0001
ENSMUST00000001709	ENSMUSG00000022485	Hoxc5	15:103013815-103017429(+)	2.97619	3.43151	3.9657	8.11978	4.55385	4.09431	6.17761	6.79195	4.0493	6.42647	3.16539	5.11343	5.23854	5.68039	5.48673	4.10755
ENSMUST00000001711	ENSMUSG00000001661	Hoxc6	15:103009573-103011881(+)	4.97403	6.76745	8.58436	10.6375	6.84488	6.65136	8.31359	7.21662	8.71493	7.80323	8.79673	9.11214	7.83014	11.9364	8.38275	6.36535
ENSMUST00000001712	ENSMUSG00000020196	Cabin1	10:75646112-75764316(-)	7.2017	6.31975	9.43755	9.02922	7.94748	9.92391	4.62491	5.9738	8.90316	9.48146	7.45238	7.39337	9.10788	7.04536	8.21505	6.56101
ENSMUST00000001713	ENSMUSG00000001663	Gstt1	10:75783813-75798584(-)	10.279	13.187	12.8914	18.541	14.6562	12.1086	13.102	18.0465	11.6953	12.5278	10.1554	13.2283	7.84307	8.68936	10.141	10.9082
ENSMUST00000001715	ENSMUSG00000001665	Gstt3	10:75774115-75781414(-)	1.53238	1.58753	1.46654	1.77905	1.87791	1.94633	1.57865	1.55897	1.3708	1.35019	1.08447	1.38849	1.03424	1.18887	1.43972	1.24178
ENSMUST00000001716	ENSMUSG00000001666	Ddt	10:75771233-75773414(-)	49.8245	35.888	43.2132	44.2494	51.4745	57.3012	31.1962	69.3566	56.5464	80.4485	72.9687	68.2743	55.6619	89.2691	64.1464	66.2081
ENSMUST00000001720	ENSMUSG00000001670	Tat	8:109990437-109999803(+)	0.0001	0.0001	0.0001	0.0001	0.0001	0.0001	0.0001	0.0001	0.0001	0.0001	0.0001	0.0001	0.0001	0.0001	0.0001	0.0001
ENSMUST00000001722	ENSMUSG00000001672	Marveld3	8:109947914-109962168(-)	0.0001	0.0001	0.0001	0.0001	0.0001	0.0001	0.0001	0.0001	0.0001	0.0001	0.0001	0.0001	0.0001	0.0001	0.0001	0.0001
ENSMUST00000001724	ENSMUSG00000001674	Ddx18	1:121553835-121567989(-)	5.56271	5.29918	6.39656	8.02622	7.14647	7.38789	6.70046	5.92844	7.32627	6.21255	6.19942	6.29659	6.87189	6.44379	6.17424	6.97611
ENSMUST00000001757	ENSMUSG00000001707	Eef1e1	13:38644207-38659058(-)	1.57851	2.38592	1.9546	3.3536	2.41205	2.13929	2.35801	2.68112	1.82881	2.53321	1.80703	2.46572	2.57121	2.91803	2.60658	2.69405
ENSMUST00000001780	ENSMUSG00000001729	Akt1	12:112653821-112674276(-)	24.5807	28.0401	30.4426	39.8333	35.3705	33.041	26.2765	35.892	31.2244	36.7593	27.2796	36.733	33.1828	35.7579	30.6106	32.2196
ENSMUST00000001790	ENSMUSG00000001739	Cldn15	5:136967869-136975844(+)	3.31867	3.47227	6.89962	9.60827	5.98118	6.64077	5.88682	7.49969	4.70771	2.33723	3.77318	4.71406	4.63916	1.62569	3.98561	3.6963
ENSMUST00000001792	ENSMUSG00000001741	Il16	7:83642825-83735523(-)	0.0001	0.836606	0.074609	0.019118	0.036255	0.171864	0.452708	0.125864	0.094549	0.027847	0.045921	0.020239	0.488529	0.020561	0.571943	0.231467
ENSMUST00000001801	ENSMUSG00000001750	Tcirg1	19:3896050-3907133(-)	2.77898	3.22621	2.15428	8.01018	4.12627	3.88761	2.21313	2.5831	4.04378	5.27646	3.50105	3.67318	3.5008	3.57721	2.4207	3.19184
ENSMUST00000001802	ENSMUSG00000001751	Naglu	11:101070012-101077672(+)	3.11447	3.62631	3.13388	5.41115	3.65731	4.31006	3.37829	3.76946	2.48679	3.03628	2.37545	2.82344	2.7428	3.0159	2.93953	2.74509
ENSMUST00000001806	ENSMUSG00000001755	Coasy	11:101082565-101086619(+)	31.7483	36.1489	44.7915	38.4094	33.9991	41.2404	29.7256	31.1737	44.9853	54.1731	41.509	41.4392	50.6389	43.2869	49.4188	40.6504
ENSMUST00000001809	ENSMUSG00000022283	Pabpc1	15:36595661-36608973(-)	163.169	170.701	178.571	225.462	214.174	208.95	196.952	220.751	201.712	184.943	211.277	201.371	180.848	203.431	181.104	196.124
ENSMUST00000001812	ENSMUSG00000001761	Smo	6:29735694-29761365(+)	3.44276	3.3797	3.36705	5.41406	4.0139	4.32737	2.53674	4.56238	3.80082	3.33544	3.71601	3.58692	3.83137	3.61583	3.79534	3.70896
ENSMUST00000001818	ENSMUSG00000001767	Crnkl1	2:145917479-145935014(-)	4.1327	4.95866	5.40718	6.41763	5.00549	4.69803	5.38762	5.02146	4.59506	5.54973	4.63297	4.82535	4.5936	4.3267	4.82577	4.59495
ENSMUST00000001824	ENSMUSG00000001773	Folh1	7:86718977-86775943(-)	0.0001	0.059096	0.070118	0.108194	0.06392	0.030086	0.0001	0.0001	0.0001	0.047389	0.0001	0.071386	0.0001	0.0001	0.0001	0.02688
ENSMUST00000001825	ENSMUSG00000001774	Chordc1	9:18292125-18317442(+)	4.53499	6.60883	7.96633	7.98732	6.43611	6.10968	6.39466	6.16425	7.54157	6.80467	8.64964	6.34236	7.73165	6.0157	7.08637	5.86611
ENSMUST00000001826	ENSMUSG00000043943	Naalad2	9:18323021-18392123(-)	0.0001	0.0001	0.0001	0.0001	0.0001	0.0001	0.0001	0.0001	0.0001	0.0001	0.0001	0.0001	0.0001	0.0001	0.0001	0.0001
ENSMUST00000001834	ENSMUSG00000001783	Rtcb	10:85938637-85957823(-)	34.3497	41.5657	36.0069	46.3646	35.9431	39.7753	40.2136	44.4326	42.0092	38.6789	41.2042	42.4747	36.7058	39.8936	38.2473	41.2047
ENSMUST00000001836	ENSMUSG00000001785	Pwp1	10:85871831-85889096(+)	3.83917	4.38617	4.888	5.50376	5.19757	5.18735	4.77447	4.57273	4.85159	5.33636	3.89852	5.29202	4.73963	5.50868	5.1986	4.87455
ENSMUST00000001837	ENSMUSG00000001786	Fbxo7	10:86021987-86048293(+)	0.0001	0.0001	0.0001	0.18474	0.0001	0.0001	0.0001	0.0001	0.0001	0.0001	0.0001	0.0001	0.0001	0.0001	0.0001	0.0001
ENSMUST00000001845	ENSMUSG00000001794	Capns1	7:30186942-30198811(-)	11.6126	17.0565	48.9708	118.723	87.9263	52.698	40.0216	86.4825	103.113	75.5622	79.8657	49.2613	123.404	104.902	151.075	88.7868
ENSMUST00000001854	ENSMUSG00000030495	Slc7a10	7:35186385-35201114(+)	0.600942	0.838718	0.821629	0.653324	0.631409	1.33556	0.477966	0.540613	0.766228	0.989845	2.2317	0.638743	0.483744	1.78329	0.893679	0.814991
ENSMUST00000001867	ENSMUSG00000001815	Evx2	2:74652991-74659557(-)	0.0001	0.0001	0.0001	0.0001	0.0001	0.0001	0.0001	0.0001	0.0001	0.0001	0.0001	0.0001	0.0001	0.0001	0.0001	0.0001
ENSMUST00000001872	ENSMUSG00000001819	Hoxd13	2:74668310-74671599(+)	0.0001	0.0001	0.0001	0.0001	0.0001	0.0001	0.0001	0.0001	0.0001	0.0001	0.0001	0.0001	0.0001	0.0001	0.0001	0.0001
ENSMUST00000001878	ENSMUSG00000001823	Hoxd12	2:74675013-74677705(+)	0.0001	0.0001	0.0001	0.0001	0.0001	0.0001	0.0001	0.0001	0.0001	0.0001	0.0001	0.0001	0.0001	0.0001	0.0001	0.0001
ENSMUST00000001884	ENSMUSG00000001829	Clpb	7:101663633-101790168(+)	16.8236	14.6413	16.5105	31.7929	8.10576	22.2434	9.79816	21.5881	10.2704	16.0427	13.6716	12.834	18.2912	24.7334	10.9617	21.0889
ENSMUST00000001900	ENSMUSG00000001844	Zdhhc4	5:143316489-143329256(-)	2.09926	4.27103	3.48857	6.72605	7.74855	4.71027	4.11376	9.08483	7.15078	7.76893	1.8165	2.89966	7.44369	3.80126	8.37946	1.24356
ENSMUST00000001920	ENSMUSG00000001864	Aif1l	2:31950139-31973442(+)	0.243081	0.407712	0.342466	0.653065	0.402923	0.399298	0.36176	0.285657	0.404259	0.317834	0.29559	0.344172	0.572401	0.654708	0.506001	0.245985
ENSMUST00000001921	ENSMUSG00000001865	Cpa3	3:20215620-20242181(-)	0.037319	0.181013	0.033868	0.064915	0.183088	0.121237	0.47484	0.128521	0.032452	0.015111	0.054502	0.118017	0.114606	0.107341	0.0001	0.112504
ENSMUST00000001927	ENSMUSG00000001870	Ltbp1	17:75005568-75391767(+)	0.423874	0.556184	0.250221	0.315123	0.50509	0.813211	0.384546	0.706917	0.643014	0.679013	0.500139	0.589022	0.524664	0.619312	0.638116	0.032004
ENSMUST00000001950	ENSMUSG00000025139	Tollip	7:141881583-141902487(-)	14.8224	14.3864	17.1315	19.8234	16.5571	18.0368	15.1898	17.5596	17.3501	17.8594	14.3354	15.7533	17.1856	18.6344	16.582	16.1153
ENSMUST00000001963	ENSMUSG00000020681	Ace	11:105967945-105989964(+)	1.65133	2.62391	3.5622	4.54497	2.61407	3.4041	2.70371	2.80385	2.36565	1.95907	2.09165	1.90921	2.96466	1.88906	2.655	1.80986
ENSMUST00000001964	ENSMUSG00000020681	Ace	11:105975208-105989253(+)	0.018039	0.020453	0.048857	0.08539	0.073074	0.03877	0.095486	0.0001	0.045003	0.015773	0.04668	0.0001	0.078707	0.019888	0.0001	0.0001
ENSMUST00000001965	ENSMUSG00000001901	Kcnh6	11:106008173-106034549(+)	0.0001	0.0001	0.0001	0.0001	0.0001	0.0001	0.0001	0.0001	0.0001	0.011544	0.011932	0.0001	0.018593	0.0001	0.0001	0.0001
ENSMUST00000001974	ENSMUSG00000001909	Trmt1	8:84688866-84699808(+)	0.521728	0.303206	0.531445	0.785389	0.199523	2.28112	0.606426	1.7764	0.745437	0.541081	0.019451	0.359488	0.317497	0.329006	1.21239	0.555221
ENSMUST00000001975	ENSMUSG00000001910	Nacc1	8:84670479-84687902(-)	15.6027	13.6146	17.6244	18.4679	17.2171	18.0774	12.2929	14.1522	15.8338	18.7444	14.0263	14.6088	18.2095	21.0595	17.7844	15.3383
ENSMUST00000001984	ENSMUSG00000007209	Ceacam9	7:16721929-16726132(+)	0.0001	0.0001	0.0001	0.0001	0.0001	0.0001	0.0001	0.0001	0.0001	0.0001	0.0001	0.0001	0.0001	0.0001	0.0001	0.0001
ENSMUST00000001989	ENSMUSG00000001924	Uba1	X:20662898-20683179(+)	39.1888	56.5096	43.2869	51.1822	47.5035	56.8774	55.5147	50.557	51.1112	53.979	60.2399	49.7931	50.8913	41.4866	47.2034	51.0175
ENSMUST00000002007	ENSMUSG00000001942	Siae	9:37621654-37648255(+)	0.0001	0.0001	0.0001	0.0001	0.0001	0.0001	0.0001	0.0001	0.0001	0.0001	0.0001	0.0001	0.0001	0.0001	0.0001	0.0001
ENSMUST00000002008	ENSMUSG00000001943	Vsig2	9:37539255-37544201(+)	1.39257	0.784565	3.11532	3.5293	2.8194	2.48532	2.14227	1.1627	2.17454	1.96099	2.05398	0.831791	3.07977	1.45173	2.18311	1.26896
ENSMUST00000002011	ENSMUSG00000001946	Esam	9:37528078-37538319(+)	9.31168	8.42068	17.9087	22.471	18.9257	15.8586	15.4637	14.6111	12.465	11.8315	7.94711	9.16781	13.7013	7.95365	12.3053	10.6346
ENSMUST00000002013	ENSMUSG00000001948	Spa17	9:37603290-37613722(-)	1.76196	2.62931	2.6007	2.43553	2.39797	2.43407	2.54677	3.60704	2.35582	1.75926	2.92542	2.46351	3.33327	3.66225	2.72489	3.39869
ENSMUST00000002025	ENSMUSG00000025519	Tktl2	8:66511756-66513776(+)	0.0001	0.0001	0.0001	0.0001	0.0001	0.0001	0.0001	0.0001	0.0001	0.0001	0.0001	0.0001	0.0001	0.0001	0.0001	0.0001
ENSMUST00000002029	ENSMUSG00000001964	Emd	X:74254687-74257887(+)	6.17952	6.15763	6.29745	7.8477	6.52738	7.15964	6.1059	8.10632	7.51463	7.5827	8.52176	7.40975	7.33629	8.6599	6.7377	7.87527
ENSMUST00000002043	ENSMUSG00000078622	Ccdc47	11:106197408-106216344(-)	31.6663	32.7465	31.2445	33.3916	32.364	35.4921	30.9007	29.2099	27.6862	33.4499	34.1342	29.6605	30.4865	30.7634	28.3006	29.4398
ENSMUST00000002044	ENSMUSG00000020700	Map3k3	11:106084613-106155446(+)	9.36814	8.31929	12.9006	16.4603	12.3966	11.6826	10.1562	9.17173	13.0181	11.2087	9.19882	10.0338	11.8651	9.3572	9.58318	8.57359
ENSMUST00000002048	ENSMUSG00000001983	Taco1	11:106066061-106073612(+)	35.2514	35.6459	38.1055	45.7991	39.4208	41.5234	38.7839	43.1668	38.4226	50.8577	36.2883	36.6176	47.021	45.3129	48.7505	40.2061
ENSMUST00000002053	ENSMUSG00000001988	Npas1	7:16455721-16476780(-)	0.0001	0.0001	0.0001	0.0001	0.0001	0.020786	0.0001	0.0001	0.0001	0.0001	0.0001	0.0001	0.0001	0.0001	0.0001	0.0001
ENSMUST00000002063	ENSMUSG00000001998	Ap4e1	2:127008730-127067909(+)	1.83747	1.62653	2.94383	2.99933	2.51871	2.46736	1.88489	1.61187	2.7954	2.29311	1.61708	1.71947	2.62857	2.27777	2.46846	1.77495
ENSMUST00000002064	ENSMUSG00000001999	Blvra	2:127070667-127097084(+)	22.4991	25.0997	22.6966	26.4509	18.4603	26.2313	23.218	27.043	21.6247	20.5037	26.4382	26.1308	22.9616	14.8351	22.3786	22.0682
ENSMUST00000002073	ENSMUSG00000002020	Ltbp2	12:84783212-84876532(-)	19.8496	19.0122	21.2814	19.796	18.807	24.7378	20.3208	17.6148	20.0773	20.1862	22.195	19.9496	20.1586	9.4453	19.3189	17.2894
ENSMUST00000002079	ENSMUSG00000031385	Plxnb3	X:73757099-73772514(+)	0.0001	0.0001	0.0001	0.0001	0.0001	0.0001	0.0001	0.0001	0.0001	0.0001	0.0001	0.0001	0.0001	0.0001	0.0001	0.10238
ENSMUST00000002080	ENSMUSG00000002006	Pdzd4	X:73793359-73824969(-)	0.172147	0.088836	0.176148	0.379024	0.215363	0.273521	0.224521	0.430098	0.274487	0.273603	0.249272	0.274042	0.185192	0.183363	0.229746	0.22972
ENSMUST00000002081	ENSMUSG00000002007	Srpk3	X:73774405-73778925(+)	0.0001	0.0001	0.0001	0.117939	0.065533	0.0001	0.0001	0.325103	0.0001	0.078544	0.0001	0.0001	0.0001	0.041947	0.0001	0.091678
ENSMUST00000002084	ENSMUSG00000031378	Abcd1	X:73716597-73738534(+)	12.5484	13.3051	13.6474	13.0399	12.072	13.1392	7.62705	11.3398	13.3499	12.3978	12.0069	12.804	11.8053	11.407	12.7316	10.3883
ENSMUST00000002087	ENSMUSG00000002012	Pnck	X:73655994-73659828(-)	0.126273	0.032657	0.080544	0.103432	0.145493	0.064013	0.18632	0.141755	0.120262	0.10063	0.0001	0.358013	0.107975	0.071434	0.189872	0.10851
ENSMUST00000002090	ENSMUSG00000002014	Ssr4	X:73787062-73790826(+)	6.20591	4.58845	4.68866	5.51282	8.02545	8.84703	8.85416	11.716	9.95806	11.4031	10.7506	7.53215	7.53883	7.36142	8.79865	7.16419
ENSMUST00000002091	ENSMUSG00000002015	Bcap31	X:73686178-73716175(-)	109.435	134.229	119.279	131.019	113.635	112.094	110.988	115.263	111.913	122.923	120.08	110.515	116.636	136.384	126.755	119.136
ENSMUST00000002095	ENSMUSG00000002028	Kmt2a	9:44803355-44881296(-)	1.55357	2.82912	3.80955	5.59074	3.68184	5.20183	3.71194	2.23766	3.04703	3.95215	3.32649	3.76113	4.02024	2.6646	4.27763	3.01883
ENSMUST00000002099	ENSMUSG00000002031	Ift46	9:44772910-44793447(+)	1.85593	1.81198	1.42753	2.09325	1.37457	1.37545	1.54132	0.69668	1.02231	0.57149	0.235389	0.797076	1.98276	0.851214	1.41423	2.23074
ENSMUST00000002100	ENSMUSG00000002032	Tmem25	9:44793776-44799307(-)	0.065339	0.0001	0.587268	0.0001	0.906645	0.63031	0.0001	0.006224	0.309915	0.0001	0.694516	0.24229	0.163607	0.040861	0.0001	0.13825
ENSMUST00000002101	ENSMUSG00000002033	Cd3g	9:44969572-44980431(-)	0.049486	1.35975	0.953454	5.70111	0.151149	0.140096	0.306145	0.249564	0.249777	3.85094	0.23194	2.02175	0.107803	0.163456	0.0001	0.07708
ENSMUST00000002112	ENSMUSG00000002043	Trappc6a	7:19508712-19516145(+)	9.21636	8.01963	7.31313	8.90905	10.5606	10.9709	5.66184	14.0729	13.3038	9.41423	13.7603	11.1542	8.1507	10.2452	12.651	11.3739
ENSMUST00000002121	ENSMUSG00000002052	Supt6	11:78206746-78245987(-)	14.1761	15.0451	19.0074	23.7746	18.516	18.4133	14.672	16.3026	18.508	20.1259	17.821	15.3402	19.8434	20.5525	15.6764	15.4082
ENSMUST00000002127	ENSMUSG00000002058	Unc119	11:78343482-78349164(+)	10.1655	4.66283	7.00621	2.91392	7.78827	9.01961	2.8974	5.31292	9.35838	4.82329	7.09203	3.45898	5.85907	4.42676	4.75398	4.78612
ENSMUST00000002128	ENSMUSG00000002059	Rab34	11:78188430-78192188(+)	5.27916	5.74258	4.26526	6.53282	5.69903	6.94186	8.58128	11.2198	5.38901	6.43812	2.86908	4.14804	8.24636	4.27835	3.65537	3.74713
ENSMUST00000002133	ENSMUSG00000002064	Sdf2	11:78245746-78255496(+)	13.8138	14.2765	15.0274	15.1759	13.1794	15.9772	10.8774	14.8028	14.4935	16.7899	16.4669	15.7965	17.0367	19.1692	14.9175	14.9547
ENSMUST00000002145	ENSMUSG00000002076	Hsf2bp	17:31944769-32034508(-)	0.0001	0.0001	0.0001	0.0001	0.0001	0.0001	0.0001	0.0001	0.0001	0.0001	0.0001	0.0001	0.0001	0.0001	0.0001	0.0001
ENSMUST00000002152	ENSMUSG00000002083	Bbc3	7:16309616-16318205(+)	2.87434	1.92002	1.58481	3.11038	2.2179	3.72084	1.14645	1.48216	2.99446	2.28355	3.59957	2.67413	2.72051	3.92554	2.91402	2.2614
ENSMUST00000002171	ENSMUSG00000002102	Psmc3	2:91054055-91066369(+)	0.078714	0.221854	0.294547	0.553877	0.040732	0.0001	0.0001	0.039829	0.097894	0.225829	0.0001	1.86183	0.24419	1.17058	0.069032	2.04306
ENSMUST00000002172	ENSMUSG00000002103	Acp2	2:91202909-91214098(+)	2.42326	0.709733	3.1151	1.29737	2.55424	0.64775	2.90639	1.96711	1.08127	0.874123	2.01619	0.400414	1.32757	1.7945	3.13216	1.05185
ENSMUST00000002176	ENSMUSG00000002107	Celf2	2:6539694-7396000(-)	0.0001	0.0001	0.0001	0.0001	0.0001	0.0001	0.0001	0.0001	0.0001	0.0001	0.0001	0.0001	0.0001	0.0001	0.0001	0.0001
ENSMUST00000002177	ENSMUSG00000002108	Nr1h3	2:91184061-91195116(-)	3.94266	16.9105	7.34832	16.6746	9.01397	7.08975	23.3389	17.9972	6.14818	12.5761	16.3162	11.4184	15.6347	25.2679	3.83716	7.90497
ENSMUST00000002180	ENSMUSG00000002111	Spi1	2:91096096-91115756(+)	0.497681	0.98471	1.40088	4.09916	0.691493	0.720594	0.520657	1.6401	0.454177	1.31962	0.719412	1.028	0.446784	0.333923	0.408715	0.503964
ENSMUST00000002198	ENSMUSG00000002129	Sf3a1	11:4160350-4182541(+)	4.20123	4.68439	5.0139	7.04183	5.27684	5.06155	4.25017	4.29341	4.19692	5.5467	4.85928	3.83336	5.23595	5.877	5.05826	4.59128
ENSMUST00000002259	ENSMUSG00000002190	Clgn	8:83389867-83428552(+)	0.063935	0.061718	0.0001	0.11904	0.060213	0.055787	0.0001	0.036079	0.118329	0.050705	0.0001	0.070517	0.02421	0.0001	0.040815	0.0001
ENSMUST00000002274	ENSMUSG00000002204	Napsa	7:44572380-44586862(+)	0.093666	0.359244	0.310404	1.20307	0.057106	0.072036	0.061576	0.20039	0.085459	0.518512	0.057008	0.582604	0.087134	0.0001	0.0001	0.068207
ENSMUST00000002275	ENSMUSG00000002205	Vrk3	7:44748413-44777515(+)	6.60354	5.63059	7.174	9.93656	7.19386	8.00285	5.95503	7.20934	7.8585	8.51941	8.03201	8.48139	7.68932	7.37023	7.99656	7.75716
ENSMUST00000002280	ENSMUSG00000002210	Smg9	7:24399619-24422778(+)	4.13846	4.383	4.45595	5.83308	4.3084	4.39048	3.62431	5.23344	4.83448	4.90568	3.48169	3.96069	4.65327	4.16291	4.50132	3.6735
ENSMUST00000002284	ENSMUSG00000046223	Plaur	7:24462484-24475967(+)	0.0001	0.464189	0.494695	2.53556	0.985036	0.694978	1.23343	1.12828	0.4136	0.468166	0.060261	0.660327	0.936269	0.28482	0.0001	1.38161
ENSMUST00000002289	ENSMUSG00000022111	Uchl3	14:101653994-101696125(+)	14.5042	13.4158	17.8	16.7265	16.4573	13.1825	16.3589	19.3959	16.1187	16.0421	14.1333	18.1951	16.1774	16.4615	13.3756	19.749
ENSMUST00000002291	ENSMUSG00000002221	Paxip1	5:27740080-27791550(-)	3.56162	3.14508	4.11975	5.39595	4.80199	5.01339	3.2502	3.77255	4.44886	4.83706	3.9802	4.14564	4.95442	4.8603	4.29335	3.66578
ENSMUST00000002292	ENSMUSG00000002222	Rmnd5a	6:71388634-71440637(-)	20.997	22.9879	23.0331	22.8054	21.5197	24.4987	18.1387	16.5507	23.6318	19.718	22.4853	17.9448	20.5646	17.3377	19.3725	19.1364
ENSMUST00000002297	ENSMUSG00000002227	Mov10	3:104794836-104818242(-)	0.0001	0.0001	0.0001	1.32604	0.0001	0.0001	0.0001	0.0001	0.0001	0.0001	0.0001	0.0001	0.050985	0.0001	0.0001	0.0001
ENSMUST00000002298	ENSMUSG00000002228	Ppm1j	3:104781056-104786018(+)	0.0001	0.323559	0.346696	1.02832	0.368087	0.103267	0.283552	0.369687	0.29792	0.309992	0.460195	0.523681	0.493761	0.389184	0.420574	0.167599
ENSMUST00000002303	ENSMUSG00000002233	Rhoc	3:104788888-104794459(+)	9.61447	12.9338	14.1867	25.725	20.8599	14.5013	18.3809	25.8086	17.11	13.2511	11.1883	17.9694	18.2185	21.0071	17.4085	17.8548
ENSMUST00000002305	ENSMUSG00000042599	Kdm7a	6:39136623-39206789(-)	7.16091	6.0664	5.96936	6.32048	6.56421	8.62649	5.35525	5.14284	5.98918	4.93158	6.04978	4.83055	5.76939	4.21319	4.64682	4.63562
ENSMUST00000002310	ENSMUSG00000002240	Prr27	5:87825686-87846387(+)	0.0001	0.0001	0.0001	0.0001	0.0001	0.0001	0.0001	0.0001	0.0001	0.0001	0.0001	0.0001	0.0001	0.0001	0.0001	0.0001
ENSMUST00000002318	ENSMUSG00000024220	Zfp523	17:28177418-28205884(+)	0.0001	0.0001	0.0001	0.0001	0.0001	0.0001	0.0001	0.028378	0.0001	0.0001	0.0001	0.0001	0.0001	0.0001	0.0001	0.0001
ENSMUST00000002320	ENSMUSG00000002250	Ppard	17:28232700-28301474(+)	7.25335	8.23718	7.9785	9.35652	9.67906	9.5875	7.71844	10.5181	8.28538	9.41783	8.10031	6.88126	8.21884	7.9689	8.10128	6.97472
ENSMUST00000002327	ENSMUSG00000002257	Def6	17:28207778-28228608(+)	0.376368	0.531561	0.69686	1.48267	0.567674	0.412076	0.526689	0.645788	0.327383	0.953937	0.427762	0.670251	0.541731	0.375468	0.698797	0.41529
ENSMUST00000002336	ENSMUSG00000002266	Zim1	7:6671269-6696450(-)	0.882513	0.531414	0.817076	1.0369	1.22732	1.05921	0.230697	0.557678	1.25676	0.635396	0.687184	0.819092	0.773149	0.576654	0.655642	0.594807
ENSMUST00000002344	ENSMUSG00000002274	Metrn	17:25794949-25797136(-)	0.0001	0.0001	0.0001	0.0001	0.0001	0.0001	0.0001	0.0001	0.0001	0.0001	0.0001	0.0001	0.0001	0.0001	0.0001	0.0001
ENSMUST00000002350	ENSMUSG00000002280	Ciao3	17:25773776-25783332(+)	16.2757	17.4293	19.1548	18.969	17.0026	20.1573	14.7408	21.0279	20.2746	21.2361	23.3923	20.0584	21.6316	22.7015	20.6046	21.7972
ENSMUST00000002360	ENSMUSG00000002289	Angptl4	17:33773750-33781830(-)	81.375	78.7307	80.4291	112.711	108.899	97.0743	67.716	114.559	117.561	71.7441	157.433	131.69	88.556	75.0297	97.6827	97.1142
ENSMUST00000002368	ENSMUSG00000002297	Dbf4	5:8396973-8422680(-)	0.0001	0.0001	0.0001	0.0001	0.041637	0.483072	0.0001	0.0001	0.0001	0.090602	0.0001	0.0001	0.0001	0.0001	0.0001	0.0001
ENSMUST00000002379	ENSMUSG00000002308	Cd320	17:33843091-33849774(+)	1.68552	2.84264	2.41318	4.76	2.50518	2.76404	2.92559	3.81826	2.43481	2.77987	2.33248	3.4064	2.19582	3.57191	2.47765	3.39172
ENSMUST00000002389	ENSMUSG00000022218	Tgm1	14:55700019-55713088(-)	0.0001	0.0001	0.0001	0.0001	0.0001	0.0001	0.0001	0.0001	0.0001	0.0001	0.0001	0.0001	0.0001	0.0001	0.0001	0.0001
ENSMUST00000002391	ENSMUSG00000002320	Tm9sf1	14:55636060-55643340(-)	10.9691	9.8974	8.82946	11.2688	10.7159	10.8818	9.04941	7.6134	8.94734	10.1682	11.2911	11.6516	10.9179	11.5412	11.0234	10.4811
ENSMUST00000002395	ENSMUSG00000002324	Rec8	14:55618037-55625395(+)	0.0001	0.0001	0.0001	0.112394	0.0001	0.0001	0.0001	0.0001	0.017225	0.0001	0.0001	0.036642	0.015489	0.0001	0.0001	0.0001
ENSMUST00000002397	ENSMUSG00000002326	Gmpr2	14:55672235-55679200(+)	5.94369	6.43926	7.85267	8.7054	6.47369	8.00134	6.81634	8.14697	7.61693	6.56038	7.65166	7.82623	7.08365	6.51969	8.04576	7.76931
ENSMUST00000002398	ENSMUSG00000022220	Adcy4	14:55769087-55784063(-)	1.70176	0.49064	2.27401	3.24368	1.14551	0.814653	0.156345	0.378803	2.01245	1.30816	1.13299	1.04971	1.86419	2.60441	0.687662	1.8129
ENSMUST00000002400	ENSMUSG00000002329	Mdp1	14:55657879-55660508(-)	3.38728	4.14583	3.58742	5.73945	3.45983	4.11564	3.72402	3.8871	5.63993	3.66762	3.11369	3.66038	4.58955	3.26905	6.03166	3.83953
ENSMUST00000002403	ENSMUSG00000002332	Dhrs1	14:55739020-55745690(-)	21.2942	20.8797	19.5115	25.7382	24.692	22.6805	19.5747	28.5687	22.9125	24.6715	21.847	22.5524	25.3733	25.0576	26.3033	23.3317
ENSMUST00000002412	ENSMUSG00000002341	Ncan	8:70093085-70120873(-)	0.590621	0.628772	1.13344	0.644343	0.419352	0.443151	0.31323	0.439053	0.473595	0.572858	0.390456	0.258955	0.79041	0.78312	0.986333	0.484776
ENSMUST00000002413	ENSMUSG00000002342	Tmem161a	8:70172405-70183681(+)	3.54596	1.90679	1.70606	3.02087	1.13621	4.85379	0.0001	2.11292	2.05207	0.0001	5.97472	4.39696	1.40773	2.27535	2.68836	2.98994
ENSMUST00000002418	ENSMUSG00000002345	Borcs8	8:70139499-70147256(+)	18.8422	16.1092	23.9016	18.9777	16.1233	19.2148	14.4211	21.3483	19.097	18.8183	19.0742	18.276	22.1849	21.4491	21.571	18.4793
ENSMUST00000002436	ENSMUSG00000002365	Snx9	17:5841329-5931954(+)	23.4123	23.9757	24.3645	32.2261	27.104	26.5285	27.0137	28.1722	27.3063	27.5694	27.189	27.4161	27.2184	28.2216	29.4072	26.4329
ENSMUST00000002444	ENSMUSG00000024206	Rfx2	17:56775900-56831008(-)	0.0001	0.0001	1.81097	0.006985	0.069532	1.53304	0.012283	0.0001	0.0001	0.111545	0.0001	0.931857	0.074465	0.002066	0.0001	1.11327
ENSMUST00000002445	ENSMUSG00000002372	Ranbp3	17:56673358-56711764(+)	9.09648	8.55339	7.11329	12.1995	7.91421	9.66989	7.47569	9.14064	10.852	9.05294	9.71651	7.55643	9.91957	8.30001	8.41178	8.74934
ENSMUST00000002452	ENSMUSG00000002379	Ndufa11	17:56717767-56722137(+)	55.6625	47.137	62.6285	72.9632	53.289	80.1819	57.4797	97.8021	76.3505	94.7889	66.0485	80.4294	89.9472	75.4953	84.9514	77.2607
ENSMUST00000002456	ENSMUSG00000020622	Nt5c1b	12:10369973-10390170(+)	0.0001	0.0001	0.0001	0.0001	0.0001	0.0001	0.0001	0.0001	0.0001	0.0001	0.0001	0.0001	0.0001	0.0001	0.0001	0.0001
ENSMUST00000002457	ENSMUSG00000002384	Bmp8b	4:123105165-123126091(+)	0.470959	0.492244	1.13295	0.089825	0.410445	0.609374	0.048526	0.214553	0.14401	0.226696	0.351758	0.060611	0.392167	0.039437	0.164403	0.132972
ENSMUST00000002466	ENSMUSG00000002393	Nr2f6	8:71374127-71381960(-)	16.3945	14.6291	18.1397	22.2602	18.7972	23.083	14.6124	23.8758	22.8263	28.9932	19.6665	19.3357	26.8739	25.0621	26.1289	21.3326
ENSMUST00000002469	ENSMUSG00000002396	Ocel1	8:71371339-71373689(+)	1.14838	1.8584	0.762901	2.86719	1.0967	2.02154	1.37953	1.26616	1.22255	2.43321	1.83218	2.39831	1.58257	2.91741	1.80525	1.33269
ENSMUST00000002473	ENSMUSG00000031820	Babam1	8:71396861-71404619(+)	25.6912	30.9073	30.5364	34.1225	31.1114	32.7555	32.3265	37.474	32.7997	32.3482	32.5091	30.9296	34.2951	32.4071	34.3118	33.203
ENSMUST00000002487	ENSMUSG00000002413	Braf	6:39603237-39725463(-)	3.75405	3.81806	4.22512	5.60391	4.47918	4.39729	4.28353	3.50141	4.86111	4.47352	3.17776	3.71455	4.26981	4.97995	4.34982	4.03174
ENSMUST00000002490	ENSMUSG00000002416	Ndufb2	6:39592585-39599422(+)	0.43031	0.476849	0.820244	1.10465	0.82943	0.905995	1.7396	0.845252	1.92101	2.27518	1.37407	0.99344	2.57656	1.51374	1.02344	0.798868
ENSMUST00000002495	ENSMUSG00000041420	Meis3	7:16175430-16186504(+)	0.0001	0.0001	0.0001	0.117633	0.09464	0.098698	0.078152	0.272775	0.076294	0.0001	0.174388	0.01039	0.0001	0.20879	0.32285	0.0001
ENSMUST00000002502	ENSMUSG00000002428	Hltf	3:20057811-20118490(+)	3.34404	3.78475	3.55567	4.11537	3.56386	3.76147	2.83582	3.11897	3.55391	2.60324	2.96159	2.99824	3.3116	2.38264	2.85718	2.88739
ENSMUST00000002518	ENSMUSG00000054452	Tle5	10:81559494-81566362(+)	144.883	137.142	169	166.207	170.412	174.653	137.526	194.166	203.325	159.212	165.649	152.783	219.679	186.167	212.467	170.268
ENSMUST00000002529	ENSMUSG00000002455	Prpf6	2:181601319-181655660(+)	17.1907	21.3753	20.8205	23.6055	19.4385	21.4767	17.9991	21.9016	20.4534	20.7801	24.2273	21.1541	21.3192	22.0079	19.3476	19.924
ENSMUST00000002532	ENSMUSG00000002458	Rgs19	2:181688422-181693977(-)	0.489672	2.7973	0.990995	0.712515	0.940896	2.52929	0.682668	1.49121	1.01461	0.818305	0.523077	0.881889	1.0592	0.518567	1.172	0.773791
ENSMUST00000002533	ENSMUSG00000002459	Rgs20	1:4909576-5019539(-)	0.0001	0.064147	0.0697	0.0001	0.0001	0.0001	0.0001	0.0001	0.0001	0.0001	0.0001	0.020994	0.0001	0.0001	0.0001	0.0001
ENSMUST00000002549	ENSMUSG00000002475	Abhd3	18:10642092-10706706(-)	0.0001	0.0001	0.0001	0.0001	0.0001	0.0001	0.0001	0.0001	0.0001	0.0001	0.0001	0.0001	0.0001	0.0001	0.0001	0.0001
ENSMUST00000002551	ENSMUSG00000002477	Snrpd1	18:10617775-10628230(+)	6.66142	9.69603	7.29408	10.4902	6.70557	8.56156	9.31032	8.53787	6.92757	6.91979	9.2937	7.86637	6.04871	7.92953	5.02458	8.36909
ENSMUST00000002572	ENSMUSG00000002504	Slc9a3r2	17:24639286-24650327(-)	10.4843	5.49566	15.6533	16.9402	12.1677	11.129	14.1522	19.0042	13.2224	10.9859	4.30512	14.1952	20.1637	14.5698	6.55959	8.10685
ENSMUST00000002588	ENSMUSG00000002489	Tiam1	16:89787112-89960827(-)	2.38852	2.46695	2.44079	0.015441	3.39695	0.0001	3.32378	3.29746	0.0001	0.724076	0.0001	0.0001	3.70146	0.0001	4.29811	3.52489
ENSMUST00000002599	ENSMUSG00000002524	Puf60	15:76070190-76080912(-)	10.4461	16.9733	12.8175	12.7821	16.7208	10.468	21.4625	20.3184	8.7613	13.1271	14.7778	17.5919	12.0295	15.3585	12.9365	14.9756
ENSMUST00000002603	ENSMUSG00000022568	Scrib	15:76047158-76069754(-)	1.52301	0.547493	0.0001	0.995459	1.85656	2.16488	0.032355	1.16373	0.094324	0.00815	0.0001	1.07883	0.80146	0.01685	1.05416	2.04805
ENSMUST00000002625	ENSMUSG00000002550	Uck1	2:32255002-32260159(-)	212.542	182.604	192.179	236.893	210.456	225.281	158.857	204.251	224.367	250.927	207.603	221.314	220.674	281.038	238.846	237.371
ENSMUST00000002640	ENSMUSG00000002565	Scin	12:40059773-40134228(-)	0.07427	0.03683	0.097403	0.072634	0.018898	0.013753	0.027898	0.028912	0.057174	0.079321	0.033544	0.074286	0.020837	0.0001	0.115638	0.009575
ENSMUST00000002655	ENSMUSG00000002580	Mien1	11:98437708-98438991(-)	18.2734	16.0965	17.0681	22.5091	19.8957	19.9323	16.0486	26.9492	21.5376	20.3254	20.7959	17.9274	21.004	21.9671	20.2417	22.2513
ENSMUST00000002663	ENSMUSG00000002588	Pon1	6:5168090-5193946(-)	3.44654	3.87555	3.50078	15.8055	4.32875	4.41666	14.1086	5.54001	5.41928	8.5322	5.646	9.40357	3.47828	2.70726	5.7701	6.36584
ENSMUST00000002677	ENSMUSG00000002602	Axl	7:25757273-25788687(-)	2.41219	4.26078	5.32953	10.7132	3.95175	4.99316	3.89949	5.21725	3.467	3.3558	2.39948	3.93774	3.6917	2.41149	3.02641	2.39057
ENSMUST00000002678	ENSMUSG00000002603	Tgfb1	7:25687002-25705077(+)	4.36416	5.19769	7.06883	12.2265	7.33285	6.21111	7.79841	7.17348	7.33164	6.74678	7.95398	7.17059	7.01481	5.61972	6.42774	5.58107
ENSMUST00000002683	ENSMUSG00000002608	Ccdc97	7:25711106-25719088(-)	8.54504	9.15535	10.4832	13.4144	9.91759	11.1214	10.4031	10.2561	10.5494	11.457	10.7677	9.23992	10.6836	8.8513	11.4302	9.05339
ENSMUST00000002699	ENSMUSG00000024045	Akap8	17:32303672-32321185(-)	1.22231	0.563286	2.19928	2.95729	0.368922	0.221665	0.419241	0.066633	2.36431	4.12127	1.72313	0.294416	2.56208	5.97963	1.59083	1.13653
ENSMUST00000002708	ENSMUSG00000002633	Shh	5:28456815-28467256(-)	0.0001	0.025683	0.0001	0.0001	0.0001	0.0001	0.0001	0.0001	0.0001	0.0001	0.0001	0.0001	0.0001	0.0001	0.0001	0.0001
ENSMUST00000002710	ENSMUSG00000002635	Pdcd2l	7:34184499-34196661(-)	3.96228	4.84239	5.11133	7.97923	5.77292	5.41443	4.46678	7.34681	6.73114	5.34331	4.80917	6.67039	5.42888	5.96166	5.75664	5.42754
ENSMUST00000002733	ENSMUSG00000002658	Gtf2f1	17:57003405-57011288(-)	15.0674	15.0816	13.8117	19.8078	17.1001	18.8644	16.657	17.745	17.2659	16.7554	17.5565	15.6215	17.4376	17.645	16.1882	17.3837
ENSMUST00000002735	ENSMUSG00000002660	Clpp	17:56990305-56996188(+)	60.9126	60.4324	66.3994	74.5133	66.2977	76.0745	55.69	77.4831	72.1425	76.6184	69.0498	71.4166	76.333	83.1181	81.2866	77.778
ENSMUST00000002737	ENSMUSG00000002661	Alkbh7	17:56997343-56999322(+)	9.18558	9.16625	9.14328	13.6342	11.5859	11.0148	11.6182	15.9989	13.7612	14.3971	6.89599	11.6404	5.44445	12.2541	13.5364	14.4909
ENSMUST00000002740	ENSMUSG00000002664	Pspn	17:56999457-57000018(-)	0.0001	0.0001	0.0001	0.0001	0.0001	0.0001	0.0001	0.0001	0.0001	0.0001	0.0001	0.0001	0.0001	0.0001	0.0001	0.0001
ENSMUST00000002756	ENSMUSG00000002679	Med6	12:81573565-81594958(-)	0.0001	1.86075	1.13266	1.53341	1.22305	1.47463	0.0001	1.17782	0.516152	1.56833	2.05339	0.043355	1.1805	1.42792	0.850927	1.18581
ENSMUST00000002757	ENSMUSG00000091803	Cox16	12:81470704-81485120(-)	1.54432	1.72513	1.19894	2.40923	1.23138	1.74227	1.44251	1.48842	1.25322	1.61166	1.77375	1.76004	1.46371	1.92778	1.6058	1.97446
ENSMUST00000002765	ENSMUSG00000002688	Prkd1	12:50341231-50649098(-)	6.29112	5.95582	8.09909	9.02298	7.00693	6.81557	6.71626	7.23156	9.6826	6.45738	8.04948	7.23392	7.49777	6.38657	7.86613	5.78378
ENSMUST00000002790	ENSMUSG00000002718	Cse1l	2:166906059-166946389(+)	9.708	12.8007	11.8411	13.4302	10.2469	11.1786	11.0296	11.6556	11.6859	10.1931	9.13442	9.9499	11.6561	8.48642	9.43265	10.1105
ENSMUST00000002805	ENSMUSG00000002728	Naa20	2:145903241-145916425(+)	5.83212	0.899063	4.97433	5.16916	5.07583	2.27496	1.3688	3.70503	4.0376	6.87893	4.2334	0.91341	4.40338	3.56913	4.31207	10.377
ENSMUST00000002808	ENSMUSG00000002731	Prkra	2:76629898-76648015(-)	10.9041	8.64871	10.0265	10.0129	11.0819	13.063	7.15518	10.7787	12.8247	11.521	11.698	12.8197	11.0767	9.97616	12.1203	11.9484
ENSMUST00000002809	ENSMUSG00000002732	Fkbp7	2:76663044-76673070(-)	14.5679	13.7383	11.5804	15.8984	13.5383	14.5965	14.0932	17.0105	12.3449	13.1343	16.2663	14.5453	12.1947	12.6688	12.463	12.9246
ENSMUST00000002817	ENSMUSG00000057897	Camk2b	11:5971672-6065742(-)	6.23165	5.51962	7.7765	2.85668	2.59501	7.73939	0.0001	1.91037	9.65516	3.7162	6.14277	4.01023	10.3253	0.0001	8.52642	6.16244
ENSMUST00000002818	ENSMUSG00000002741	Ykt6	11:5955693-5967780(+)	23.1844	27.6746	25.8636	30.6072	24.7994	26.9902	26.3056	26.1538	27.5336	27.1154	23.6149	24.3983	29.1712	27.6277	27.0374	26.7266
ENSMUST00000002825	ENSMUSG00000002748	Baz1b	5:135187264-135246129(+)	23.1833	25.4475	30.4814	35.0569	29.2013	30.7736	25.0791	24.5686	28.1683	30.2493	27.6514	26.1302	30.7057	26.3918	27.2121	24.7781
ENSMUST00000002837	ENSMUSG00000063406	Tmed5	5:108121627-108132620(-)	61.0318	68.0405	65.3422	81.5133	68.0185	63.4232	67.1352	64.4006	56.2746	96.5574	70.0221	76.3719	69.5068	127.685	76.7833	84.7364
ENSMUST00000002839	ENSMUSG00000059409	Ppp2r5d	17:46682991-46705002(-)	10.3909	16.5608	14.3693	20.0176	15.2141	21.2748	14.3372	18.8118	20.9736	15.5594	24.8833	17.2389	16.842	19.0073	17.8366	18.852
ENSMUST00000002840	ENSMUSG00000002763	Pex6	17:46711463-46725541(+)	26.4775	27.8747	27.2466	41.8517	29.0731	31.6187	33.7984	35.1136	34.3429	47.0312	35.8503	39.354	35.5675	49.271	42.474	37.4834
ENSMUST00000002844	ENSMUSG00000002767	Mrpl2	17:46646229-46650132(+)	42.272	35.9524	33.708	45.9937	28.3346	45.1306	40.104	52.2254	44.9769	49.0447	31.8908	47.6685	46.1554	49.3754	43.0312	47.0569
ENSMUST00000002845	ENSMUSG00000002768	Mea1	17:46681124-46683111(+)	1.84043	1.39244	0.525877	1.13847	0.436918	0.592755	1.59806	1.01195	0.988362	1.43176	0.93099	1.57652	1.91872	0.754893	1.65052	1.30737
ENSMUST00000002846	ENSMUSG00000002769	Gnmt	17:46725664-46729168(-)	0.291565	0.41762	0.188613	0.243047	0.47279	0.778985	0.155416	0.007452	0.188934	0.548739	0.625365	0.444442	0.58933	0.490974	0.151332	0.381803
ENSMUST00000002848	ENSMUSG00000002771	Grin2d	7:45831883-45867129(-)	0.071998	0.012476	0.147083	0.070756	0.102091	0.076741	0.054474	0.035229	0.103983	0.051085	0.039983	0.061862	0.17233	0.078619	0.06388	0.053511
ENSMUST00000002850	ENSMUSG00000030834	Abcc6	7:45976380-46030302(-)	0.0001	0.0001	0.0001	0.0001	0.0001	0.0001	0.0001	0.0001	0.0001	0.0001	0.0001	0.0001	0.0001	0.0001	0.0001	0.0001
ENSMUST00000002855	ENSMUSG00000002778	Kdelr1	7:45872772-45883732(+)	30.3086	27.1416	28.8327	37.6462	35.0934	34.3033	29.2123	37.7554	37.142	35.868	35.7803	40.2848	28.6399	39.0246	34.7515	35.8083
ENSMUST00000002874	ENSMUSG00000002797	Ggct	6:54985648-54992707(-)	0.0001	0.0001	0.010016	0.0001	0.041466	0.031124	0.0001	0.0001	0.024374	0.0001	0.038746	0.0001	0.0001	0.0001	0.0001	0.0229
ENSMUST00000002880	ENSMUSG00000002803	Btbd6	12:112976563-112978930(+)	1.41171	4.03516	0.422386	2.21069	0.86532	2.19756	1.97199	1.77258	1.5496	1.19528	1.01524	1.48239	1.45064	2.15621	1.0916	1.60106
ENSMUST00000002881	ENSMUSG00000002804	Nudt14	12:112934755-112942117(-)	0.0001	1.38708	0.923055	0.0001	1.25402	0.0001	0.722763	0.307099	0.606708	1.10215	1.42767	0.846561	1.1094	0.587881	0.890305	0.483173
ENSMUST00000002883	ENSMUSG00000021319	Sfrp4	13:19623175-19632829(+)	0.035992	0.0001	0.0001	0.0001	0.026075	0.046452	0.0001	0.20041	0.0001	0.0001	0.0001	0.044206	0.04821	0.0001	0.071516	0.0001
ENSMUST00000002885	ENSMUSG00000002808	Epdr1	13:19591706-19619804(-)	0.478377	0.536504	0.834561	1.65414	1.19711	1.05881	0.709592	1.68782	0.992446	0.764849	1.26775	1.21937	1.48124	0.396403	1.61271	1.17589
ENSMUST00000002889	ENSMUSG00000002812	Flii	11:60714143-60727263(-)	38.3728	39.2363	41.2244	45.4473	42.0122	47.1102	33.6938	43.9661	53.2674	41.4699	45.3378	43.9614	45.3164	41.319	45.9454	41.1895
ENSMUST00000002891	ENSMUSG00000002814	Top3a	11:60740058-60777365(-)	0.539193	1.28287	1.15012	2.43701	1.29984	1.32831	1.14944	1.39454	2.46473	1.65223	1.52361	1.5725	1.53908	0.98522	1.12882	1.04447
ENSMUST00000002902	ENSMUSG00000002825	Qtrt1	9:21411837-21420274(+)	1.32154	2.04996	0.968553	2.36069	1.16395	1.44359	1.32135	1.73464	2.11608	1.62641	1.96822	2.48691	2.37325	2.26502	2.80206	1.86214
ENSMUST00000002908	ENSMUSG00000002831	Plin4	17:56100591-56109802(-)	0.0001	0.0001	0.0001	0.0001	0.0001	0.0001	0.0001	0.0001	0.0001	0.0001	0.0001	0.0001	0.0001	0.0001	0.0001	0.0001
ENSMUST00000002911	ENSMUSG00000002833	Hdgfl2	17:56079638-56100596(+)	0.0001	0.0001	0.961002	0.748463	1.06256	1.57446	0.0001	2.30838	0.177052	0.616223	1.43953	0.0001	1.54654	0.0001	0.437661	0.0001
ENSMUST00000002914	ENSMUSG00000002835	Chaf1a	17:56040439-56070276(+)	0.706691	0.224424	0.734142	0.892531	0.671431	0.774233	0.451417	0.750301	0.527403	0.534621	0.372435	0.605804	0.518095	0.522269	0.462597	0.566555
ENSMUST00000002923	ENSMUSG00000002844	Adprh	16:38444030-38452703(-)	4.53221	5.22544	5.95052	7.4935	7.42486	6.25194	6.71563	8.02953	5.6901	6.08032	6.09577	6.31439	6.05099	7.20897	5.9317	5.82042
ENSMUST00000002924	ENSMUSG00000002845	Tmem39a	16:38562812-38592162(+)	2.63738	2.90983	3.26323	4.17969	3.15358	4.12437	2.72237	3.28288	3.27112	3.80335	3.06852	2.54354	2.95003	2.79774	3.49552	3.01506
ENSMUST00000002925	ENSMUSG00000002846	Timmdc1	16:38498347-38522663(-)	23.252	23.8091	23.3913	26.7449	24.8291	25.584	22.3162	24.2353	26.1297	28.1064	25.2135	24.1426	25.1467	27.2514	24.8465	26.217
ENSMUST00000002926	ENSMUSG00000002847	Pla1a	16:38396117-38433145(-)	1.74155	2.48946	2.49377	4.55334	2.28268	2.30295	2.11277	3.19773	1.42938	1.83659	1.84603	1.97411	2.14001	1.50543	1.52596	1.75207
ENSMUST00000002964	ENSMUSG00000002885	Adgre5	8:83723251-83741326(-)	2.11695	1.92965	2.35209	4.37331	0.836867	1.84046	0.338489	2.14931	1.05908	2.23049	1.12005	3.69998	1.92532	1.38145	0.805344	1.90837
ENSMUST00000002976	ENSMUSG00000002897	Il17ra	6:120463247-120487559(+)	0.049207	0.209223	0.276465	0.578221	0.179328	0.192319	0.175918	0.290726	0.200846	0.303347	0.104859	0.249105	0.283367	0.27813	0.223117	0.117219
ENSMUST00000002979	ENSMUSG00000002900	Lamb1	12:31265293-31329644(+)	8.82532	7.77687	4.41401	8.5764	9.9835	13.6127	1.26038	5.76335	11.6392	11.2748	13.9996	3.04483	6.61587	6.92495	6.81304	10.7626
ENSMUST00000002989	ENSMUSG00000002910	Arrdc2	8:70835129-70839720(-)	0.98513	0.769063	1.13013	1.43675	1.12932	1.95088	1.63119	1.99913	1.8799	1.30592	1.62637	1.51591	0.737684	1.32354	1.22825	1.37666
ENSMUST00000003017	ENSMUSG00000029925	Tbxas1	6:38918980-39084585(+)	0.0001	0.0001	0.055394	1.69526	0.002233	0.035299	0.203692	0.074851	0.0001	0.096917	0.0001	0.291293	0.009831	0.007107	0.0001	0.0001
ENSMUST00000003027	ENSMUSG00000002948	Map2k7	8:4238829-4247897(+)	0.0001	0.226971	0.191217	0.0001	0.251609	0.37318	0.193006	0.0001	0.0001	0.50928	0.0001	0.344628	0.107049	0.2347	0.107492	0.0001
ENSMUST00000003029	ENSMUSG00000002949	Timm44	8:4259731-4275913(-)	43.0022	47.0071	44.0374	48.4526	34.148	47.8112	54.4363	55.7858	47.1532	63.8744	43.683	46.5932	51.9912	61.1285	59.4009	58.4386
ENSMUST00000003035	ENSMUSG00000030768	Disp1	1:183086266-183221485(-)	0.287587	1.78526	1.01195	3.19287	2.03901	2.24413	1.76679	1.87714	1.21566	3.0567	0.926587	1.80606	2.19438	1.85735	1.81958	2.16045
ENSMUST00000003038	ENSMUSG00000002957	Ap2a2	7:141562173-141633011(+)	36.5482	37.9151	33.0843	35.5526	40.5132	39.0129	24.9414	35.7051	36.9777	29.526	35.4097	30.4209	37.5779	35.6777	35.0166	31.3103
ENSMUST00000003044	ENSMUSG00000002963	Pnkp	7:44857159-44862992(+)	2.3573	4.44365	2.06405	1.73977	3.47134	2.0815	2.73125	5.56252	1.94087	4.35678	1.76734	1.54108	3.09544	3.09386	3.19453	4.2909
ENSMUST00000003049	ENSMUSG00000002968	Med25	7:44879384-44892712(-)	1.71917	1.36484	0.249037	0.996772	7.55599	0.82208	0.064283	2.8298	6.82835	0.779092	0.999632	1.9545	2.9985	1.18191	1.44501	5.58064
ENSMUST00000003061	ENSMUSG00000002980	Bcam	7:19756131-19770547(-)	7.33704	7.09489	10.8503	17.2875	13.513	10.9495	14.3456	11.0475	9.57111	7.97587	5.38263	9.41175	11.73	7.78066	10.4213	6.87408
ENSMUST00000003066	ENSMUSG00000002985	Apoe	7:19696272-19699052(-)	0.0001	0.0001	0.0001	0.0001	0.0001	0.0001	0.0001	0.0001	0.0001	0.0001	0.0001	0.0001	0.0001	0.0001	0.0001	0.0001
ENSMUST00000003071	ENSMUSG00000074336	Apoc4	7:19678083-19681479(-)	0.0001	0.0001	0.0001	0.0001	0.0001	0.039477	0.0001	0.0001	0.0001	0.0001	0.0001	0.0001	0.0001	0.0001	0.0001	0.0001
ENSMUST00000003074	ENSMUSG00000002992	Apoc2	7:19671579-19676864(-)	0.0001	0.0001	0.459564	0.0001	0.0001	0.0001	0.311672	0.168051	0.0001	0.211348	0.0001	0.0001	0.369192	0.290619	0.0001	0.154957
ENSMUST00000003079	ENSMUSG00000002997	Prkar2b	12:31958476-32061235(-)	5.36469	6.95915	9.27439	13.7907	9.42837	4.25181	16.9896	13.4767	15.1849	11.8016	7.12463	14.4039	10.9905	15.5597	8.91099	17.7191
ENSMUST00000003100	ENSMUSG00000052974	Cyp2f2	7:27119909-27133660(+)	0.320108	0.483472	0.319361	0.236193	0.195852	0.318003	0.223581	0.322347	0.572662	0.475748	1.29261	0.45255	0.14191	0.505713	0.450592	0.665361
ENSMUST00000003115	ENSMUSG00000003031	Cdkn1b	6:134920401-134925513(+)	9.44534	7.29815	6.66103	7.85139	7.71549	9.1757	7.11061	9.16977	12.1557	6.76354	11.4121	9.95945	8.47033	7.60459	8.74662	6.81058
ENSMUST00000003117	ENSMUSG00000003033	Ap1m1	8:72240018-72257385(+)	24.4341	24.5052	24.0532	27.5506	28.8571	30.7555	23.1316	28.4484	27.6363	30.302	26.816	26.2293	28.1893	32.1197	27.7921	25.0592
ENSMUST00000003121	ENSMUSG00000003037	Rab8a	8:72161200-72183904(+)	7.69595	8.462	8.32323	10.0921	8.76876	9.31738	8.4147	9.40017	8.2561	9.88546	9.00858	8.77826	8.73032	8.88191	8.6372	9.11276
ENSMUST00000003123	ENSMUSG00000003039	Fam32a	8:72219730-72224418(+)	14.9644	17.2748	18.1082	21.1308	18.6567	21.7641	15.9714	21.4266	17.3596	21.0027	18.2271	19.5653	20.9715	25.8522	21.412	21.7166
ENSMUST00000003135	ENSMUSG00000003051	Elf3	1:135253575-135258568(-)	0.0001	0.034783	0.0001	0.0001	0.0001	0.0001	0.0001	0.0001	0.0001	0.0001	0.0001	0.0001	0.0001	0.0001	0.0001	0.0001
ENSMUST00000003137	ENSMUSG00000003053	Cyp2c29	19:39287074-39330699(+)	0.0001	0.0001	0.0001	0.0001	0.0001	0.0001	0.0001	0.0001	0.0001	0.0001	0.0001	0.0001	0.0001	0.0001	0.0001	0.0001
ENSMUST00000003152	ENSMUSG00000003068	Stk11	10:80115803-80130682(+)	32.3805	38.6565	44.9208	29.0347	50.9792	43.008	40.564	48.6368	48.8152	62.2661	43.655	50.4539	51.7911	59.8547	36.2844	47.2759
ENSMUST00000003154	ENSMUSG00000003070	Efna2	10:80179482-80190010(+)	0.565642	0.518559	0.711316	0.711853	0.468856	1.07978	0.399024	0.463675	0.435166	0.579547	0.678794	0.611306	0.550008	0.712113	0.591983	0.639565
ENSMUST00000003156	ENSMUSG00000003072	Atp5d	10:80142315-80145818(+)	29.7911	121.604	69.8043	45.9433	38.8067	78.5617	172.2	186.061	116.853	174.064	64.8435	137.27	178.211	146.671	72.348	44.8886
ENSMUST00000003183	ENSMUSG00000003099	Ppp5c	7:17004640-17027916(-)	20.7527	22.6053	25.2718	35.5863	30.3352	27.8078	23.8809	31.7367	28.1264	35.7079	22.1063	27.1558	29.281	30.6674	34.8624	30.9477
ENSMUST00000003191	ENSMUSG00000024070	Prkd3	17:78949405-79013306(-)	2.46073	1.6836	2.17358	6.65086	2.04871	2.47717	0.0001	0.0001	0.0001	1.94761	0.0001	0.0001	0.821281	0.967895	0.0001	0.0001
ENSMUST00000003203	ENSMUSG00000003119	Cdk12	11:98203314-98246704(+)	0.500026	0.556957	1.44327	0.901956	1.31777	0.732715	0.272348	0.393417	0.606431	0.637534	1.14884	1.06457	0.894796	0.660343	0.930288	0.850465
ENSMUST00000003207	ENSMUSG00000003123	Lipe	7:25379527-25396379(-)	118.452	68.2596	145.225	287.92	251.859	113.039	135.031	80.4316	269.466	108.616	116.832	226.487	163.277	113.189	203.86	92.9085
ENSMUST00000003219	ENSMUSG00000003135	Cnot11	1:39535802-39546873(+)	4.25792	4.69265	4.74038	5.29998	5.02255	4.47224	4.01114	5.18052	5.11949	4.79112	4.86383	4.25017	5.3237	5.13438	4.7718	4.53312
ENSMUST00000003238	ENSMUSG00000003154	Foxj2	6:122819914-122845366(+)	3.49117	3.37727	4.85698	6.58818	4.94756	5.29888	3.52781	4.37092	5.16711	5.31379	4.50456	4.2011	4.93529	4.4312	4.84455	3.98256
ENSMUST00000003245	ENSMUSG00000003161	Sri	5:8059342-8067726(+)	0.164842	0.445497	0.311861	0.167579	0.159004	0.249994	0.687831	0.221523	0.156178	0.093127	0.221789	0.12968	0.267203	0.294754	0.197143	0.181802
ENSMUST00000003268	ENSMUSG00000003200	Sh3gl1	17:56016750-56036635(-)	5.86671	5.17603	6.9915	9.43944	6.87544	6.9853	5.76282	5.58193	8.0427	7.00884	6.87014	6.27988	7.02389	6.48466	5.87739	5.9435
ENSMUST00000003274	ENSMUSG00000003206	Ebi3	17:55952640-55957022(+)	0.264372	0.267069	0.42447	0.918456	0.093967	0.198787	0.044577	0.195787	0.191833	0.47856	0.174345	0.308336	0.297437	0.0001	0.173742	0.11111
ENSMUST00000003284	ENSMUSG00000003184	Irf3	7:44997648-45002848(+)	4.20196	3.6353	5.58665	6.47692	6.80223	5.52003	2.84771	7.90852	5.53326	5.50612	5.4665	3.49735	7.28684	6.35481	4.62735	8.77474
ENSMUST00000003290	ENSMUSG00000003190	Bcl2l12	7:44991222-44997579(-)	1.71975	1.867	1.26264	2.0208	1.55217	2.54909	1.53695	2.13975	2.34666	2.87127	2.13095	1.68905	2.2209	2.49184	2.1202	0.982457
ENSMUST00000003310	ENSMUSG00000003226	Ranbp2	10:58446922-58494356(+)	17.5176	20.0417	22.427	26.2938	21.4996	21.1285	20.5785	18.9603	20.8616	21.6212	17.3629	18.2616	21.6679	19.8724	19.0891	18.7388
ENSMUST00000003312	ENSMUSG00000003227	Edar	10:58600789-58675654(-)	0.0001	0.0001	0.0001	0.026085	0.031338	0.0001	0.0001	0.0001	0.010929	0.0001	0.0001	0.0001	0.017335	0.0001	0.011896	0.0001
ENSMUST00000003313	ENSMUSG00000003228	Grk5	19:60889749-61095968(+)	10.3948	12.5361	12.0567	12.3107	13.4528	12.0284	9.52765	10.6007	11.4864	8.11223	8.17667	7.21941	11.3449	6.81853	8.60397	8.17667
ENSMUST00000003318	ENSMUSG00000003233	Dvl3	16:20516982-20531671(+)	2.52093	1.79649	2.89664	2.12465	2.00661	2.50931	1.17666	1.43311	4.03117	2.69392	2.57112	2.67125	4.57893	2.65377	3.28163	2.03485
ENSMUST00000003319	ENSMUSG00000003234	Abcf3	16:20548577-20561379(+)	13.3857	14.2278	15.5381	18.3484	15.1037	17.2866	12.9507	16.3806	16.5783	16.4932	14.6524	14.5	17.9374	16.4454	16.0443	16.0322
ENSMUST00000003320	ENSMUSG00000003235	Eif2b5	16:20498817-20509323(+)	19.0644	18.8926	19.1453	23.3582	20.6525	20.808	19.9558	21.8842	22.4071	21.8849	21.1726	21.0567	21.5553	24.2694	21.3902	21.6034
ENSMUST00000003345	ENSMUSG00000021314	Amph	13:18948205-19150921(+)	0.024241	0.0001	0.0001	0.0001	0.0001	0.09297	0.0001	0.047112	0.0001	0.0001	0.025094	0.0001	0.0001	0.023786	0.018497	0.038246
ENSMUST00000003351	ENSMUSG00000020734	Grin2c	11:115249169-115265429(-)	0.0001	0.0001	0.0001	0.0001	0.0001	0.0001	0.0001	0.0001	0.0001	0.0001	0.0001	0.0001	0.0001	0.0001	0.0001	0.0001
ENSMUST00000003360	ENSMUSG00000003273	Car11	7:45699843-45704682(+)	2.18279	1.27857	3.29319	1.30329	2.36169	2.87691	1.4949	2.65062	3.63607	2.19068	2.81807	2.14814	3.26583	3.1966	2.89175	2.19598
ENSMUST00000003369	ENSMUSG00000003282	Plag1	4:3900996-3938382(-)	1.2925	0.799986	0.801997	0.934115	1.03698	1.10896	0.802904	0.475639	1.09496	0.754133	0.989839	0.854576	0.859474	0.803174	0.69087	0.622499
ENSMUST00000003370	ENSMUSG00000003283	Hck	2:153108468-153151441(+)	0.0001	0.0001	0.232527	0.670037	0.0001	0.0001	0.0001	0.0001	0.0001	0.0001	0.0001	0.181093	0.0001	0.0001	0.0001	0.0001
ENSMUST00000003386	ENSMUSG00000003299	Mrpl4	9:21002738-21008839(+)	42.9358	40.1368	42.9383	54.6268	39.2491	39.8115	46.3668	58.1766	43.6442	44.7641	50.1781	49.9741	45.149	50.1702	42.4926	49.4954
ENSMUST00000003395	ENSMUSG00000032177	Pde4a	9:21196705-21211627(+)	0.060169	0.026125	0.012689	0.04099	0.0001	0.0001	0.0001	0.0001	0.141904	0.043198	0.015046	0.027624	0.155123	0.080981	0.004491	0.06692
ENSMUST00000003397	ENSMUSG00000003309	Ap1m2	9:21295461-21312311(-)	0.0001	0.0001	0.0001	0.0001	0.0001	0.0001	0.0001	0.0001	0.0001	0.0001	0.0001	0.0001	0.0001	0.0001	0.0001	0.0001
ENSMUST00000003404	ENSMUSG00000003316	Glg1	8:111157898-111259216(-)	0.0001	0.0001	0.0001	0.0001	0.0001	0.0001	0.0001	0.0001	0.0001	0.0001	0.0001	0.0001	0.0001	0.0001	0.0001	0.0001
ENSMUST00000003413	ENSMUSG00000061126	Cyp4f39	17:32468462-32492479(+)	0.0001	0.0001	0.0001	0.0001	0.0001	0.0001	0.0001	0.0001	0.0001	0.0001	0.0001	0.0001	0.0001	0.0001	0.0001	0.0001
ENSMUST00000003416	ENSMUSG00000048440	Cyp4f16	17:32536569-32551797(+)	1.5188	1.04484	1.23645	2.16303	1.44824	1.16427	1.17384	0.931626	0.755731	1.63539	1.51116	1.03056	2.28434	0.0001	1.87485	1.00872
ENSMUST00000003433	ENSMUSG00000020190	Mknk2	10:80665332-80671976(-)	46.9349	42.7135	51.7033	51.5721	55.8055	47.0882	40.2131	53.0032	66.5235	26.1207	52.2775	66.819	43.2858	36.535	56.2104	103.435
ENSMUST00000003434	ENSMUSG00000003344	Btbd2	10:80642617-80657071(-)	8.1904	6.07918	1.73267	1.05422	0.364564	0.49445	5.19322	6.66611	0.57107	0.367584	1.08614	8.70081	0.788548	0.726106	1.02978	1.49643
ENSMUST00000003436	ENSMUSG00000003346	Abhd17a	10:80583654-80590341(-)	17.7201	14.9058	7.62969	9.2908	9.50998	22.8943	5.34267	13.7329	26.05	10.1468	8.17652	9.99853	14.6074	24.1046	13.3715	22.3189
ENSMUST00000003438	ENSMUSG00000003348	Mob3a	10:80685253-80701855(-)	2.21292	1.96758	2.49231	5.044	2.46613	2.06433	1.60929	2.28001	2.70326	3.1637	2.20955	2.12515	2.41468	1.85536	2.06851	1.98352
ENSMUST00000003442	ENSMUSG00000003352	Cacnb3	15:98634767-98644529(+)	0.339021	0.0001	0.337822	0.0001	0.307823	0.280615	0.0001	0.285862	0.331815	0.033651	0.053796	0.0001	0.242245	0.0001	0.025383	0.0001
ENSMUST00000003444	ENSMUSG00000003354	Ccdc65	15:98708207-98723336(+)	0.029672	0.0001	0.0001	0.023392	0.060294	0.098489	0.043976	0.059744	0.0001	0.066698	0.088096	0.077942	0.0001	0.101897	0.038495	0.204625
ENSMUST00000003445	ENSMUSG00000003355	Fkbp11	15:98724370-98728198(-)	0.0001	0.0001	0.0001	0.367222	0.096327	0.165483	0.228486	0.0001	0.130941	0.281211	0.212995	0.326319	0.0001	0.257127	0.0001	0.0001
ENSMUST00000003450	ENSMUSG00000003360	Ddx23	15:98645134-98662889(-)	14.3703	14.4235	16.6678	20.0337	18.3435	16.6283	14.1991	17.9921	19.1573	17.1675	17.6953	20.9782	19.272	18.0473	16.002	16.7557
ENSMUST00000003451	ENSMUSG00000054855	Rnd1	15:98669205-98677461(-)	0.163401	0.363344	0.627032	0.877043	0.429621	0.559467	0.371853	0.756684	0.745987	0.446309	0.34756	0.514328	0.47373	0.464529	0.493083	0.638612
ENSMUST00000003459	ENSMUSG00000020437	Myo1g	11:6506548-6520958(-)	0.346899	0.68337	1.17999	3.95552	0.55207	0.411729	0.26324	0.435558	0.442846	2.01621	0.301099	1.18046	0.331637	0.245094	0.273475	0.410418
ENSMUST00000003461	ENSMUSG00000020456	Ogdh	11:6291633-6356642(+)	558.982	587.079	608.305	719.352	593.735	644.432	618.893	723.217	637.431	678.065	518.854	620.784	715.284	578.337	646.866	606.952
ENSMUST00000003468	ENSMUSG00000003378	Grik5	7:25009849-25072292(-)	2.96134	2.64273	1.91349	3.70664	3.25738	4.43772	1.88411	2.05086	4.8723	4.56233	4.52337	3.28984	4.96435	0.0001	4.00183	3.03213
ENSMUST00000003469	ENSMUSG00000003379	Cd79a	7:24897381-24902197(+)	0.050538	0.159636	0.127078	1.53478	0.153782	0.082627	0.164628	0.104387	0.133116	0.297805	0.077467	0.311191	0.070264	0.1258	0.32071	0.0001
ENSMUST00000003493	ENSMUSG00000003402	Prkcsh	9:22003018-22014222(+)	19.7316	20.3819	14.4698	20.6968	18.4854	19.2192	18.6888	18.9323	14.9078	19.5698	17.2843	17.4832	20.2759	12.8603	22.0082	18.1669
ENSMUST00000003501	ENSMUSG00000003410	Elavl3	9:22015005-22052010(-)	0.364357	0.490509	0.299931	0.236291	0.323478	0.272094	0.464726	0.295914	0.203525	0.345726	0.205455	0.250832	0.272081	0.196188	0.450673	0.222225
ENSMUST00000003502	ENSMUSG00000003411	Rab3b	4:108890290-108941188(+)	0.0001	0.0001	0.0001	0.179116	0.0001	0.037756	0.0001	0.061411	0.0001	0.20352	0.0001	0.0001	0.0001	0.268766	0.0001	0.0001
ENSMUST00000003509	ENSMUSG00000003418	St8sia6	2:13651021-13794064(-)	0.587906	0.774264	1.19927	1.38912	0.912998	0.717969	1.08274	0.72886	0.684562	0.772407	0.520102	0.63071	0.842106	0.537037	0.759384	0.625892
ENSMUST00000003512	ENSMUSG00000003420	Fcgrt	7:45092990-45103851(-)	41.6024	47.8088	36.2425	47.5451	51.9445	51.9183	45.1782	56.5192	43.5882	49.2178	46.3607	50.8249	51.2113	66.925	51.2668	52.6196
ENSMUST00000003513	ENSMUSG00000003421	Nosip	7:45062456-45078210(+)	8.17016	8.00563	10.679	13.0619	10.5949	11.5014	9.54948	11.1216	11.1569	11.8762	10.618	10.6903	10.8106	10.5705	9.5346	9.8215
ENSMUST00000003521	ENSMUSG00000003429	Rps11	7:45122379-45124439(-)	92.2283	77.4492	94.3224	137.794	94.6288	93.097	83.0097	134.659	97.184	128.481	120.451	116.653	98.8284	130.494	108.037	105.131
ENSMUST00000003527	ENSMUSG00000003435	Supt5	7:28314894-28338719(-)	0.689592	0.0001	12.9935	1.48623	13.6277	0.956414	1.7908	1.42141	13.7716	1.58954	1.31333	0.0001	15.3938	0.0001	0.0001	11.033
ENSMUST00000003529	ENSMUSG00000003437	Paf1	7:28392951-28399388(+)	9.23805	9.72003	9.27867	15.0394	8.80707	9.73595	17.3161	15.9838	13.7041	14.1348	8.60064	10.0969	12.0226	10.5442	8.89147	12.5339
ENSMUST00000003536	ENSMUSG00000003444	Med29	7:28386146-28392708(-)	4.38409	4.5014	5.29982	5.40867	5.6101	5.89535	5.34488	6.94607	5.47705	6.86964	5.09194	5.52658	6.62768	6.76249	5.43491	6.36468
ENSMUST00000003544	ENSMUSG00000003452	Bicd1	6:149409429-149556731(+)	0.0001	0.0001	0.0001	0.0001	0.0001	0.0001	0.0001	0.0001	0.0001	0.0001	0.0001	0.0001	0.0001	0.0001	0.0001	0.0001
ENSMUST00000003550	ENSMUSG00000003458	Ncstn	1:172066013-172082795(-)	11.9632	12.3144	13.3503	18.4853	14.0313	13.9558	14.0389	14.5845	13.7291	14.1374	12.9263	13.5583	14.4787	15.8396	14.6384	11.8469
ENSMUST00000003554	ENSMUSG00000007122	Casq1	1:172209894-172219868(-)	0.0001	1.10241	0.0001	0.0001	0.0001	0.033137	0.0001	15.8272	0.058543	0.0001	0.0001	0.0001	0.0001	0.071726	0.11975	0.0001
ENSMUST00000003561	ENSMUSG00000003469	Phyhip	14:70457476-70468832(+)	0.150676	0.126451	0.108225	0.0001	0.142755	0.142896	0.076307	0.12284	0.149999	0.024033	0.402079	0.172656	0.08299	0.114439	0.167408	0.088853
ENSMUST00000003568	ENSMUSG00000003476	Crhr2	6:55090049-55133014(-)	0.0001	0.022409	0.0001	0.0001	0.0001	0.0001	0.0001	0.016773	0.075016	0.0001	0.0001	0.013234	0.019192	0.0001	0.0001	0.025994
ENSMUST00000003569	ENSMUSG00000003477	Inmt	6:55170626-55175043(-)	1.63934	2.03059	8.53165	7.08596	1.16086	2.5062	1.82761	3.0141	2.52699	1.13208	3.36596	2.12815	1.72076	2.73938	5.93968	1.1845
ENSMUST00000003572	ENSMUSG00000029777	Gars	6:55038007-55079500(+)	49.785	56.4829	49.7694	59.3313	53.0698	54.3947	48.1866	50.1807	45.7871	54.4167	50.795	49.5424	52.9892	64.1964	56.6662	53.6392
ENSMUST00000003574	ENSMUSG00000003484	Cyp4f18	8:71988482-72009626(-)	0.0001	0.790027	0.737789	2.4477	0.352197	0.368947	0.348078	0.429379	0.29895	0.777664	0.175542	0.804012	0.202479	0.214644	0.293713	0.046135
ENSMUST00000003575	ENSMUSG00000031799	Tpm4	8:72135229-72153142(+)	17.6393	23.478	27.7433	44.6553	33.708	21.3534	41.2748	37.107	24.0003	21.1023	17.4634	21.7936	27.5071	17.4432	22.4964	26.5312
ENSMUST00000003597	ENSMUSG00000003505	Psg18	7:18345808-18355009(-)	0.0001	0.0001	0.0001	0.0001	0.0001	0.0001	0.0001	0.0001	0.0001	0.0001	0.0001	0.0001	0.0001	0.0001	0.0001	0.0001
ENSMUST00000003599	ENSMUSG00000103088	Pcdhgb6	18:37742094-37841873(+)	1.90706	1.67163	1.44555	1.53646	2.5434	1.60186	1.77831	0.904533	1.68867	2.09204	1.30864	1.28797	1.77507	1.91491	1.99329	1.39035
ENSMUST00000003612	ENSMUSG00000003518	Dusp3	11:101971143-101984799(-)	33.1782	35.6075	46.5274	56.7827	45.7289	38.5946	44.2236	53.9582	43.1853	42.053	35.3892	35.4279	48.091	39.9546	47.3124	39.8739
ENSMUST00000003620	ENSMUSG00000003526	Prodh	16:18071725-18089292(-)	6.55996	7.85392	7.37249	9.64114	7.75153	10.2167	9.2919	10.0635	8.62351	8.04383	9.77097	8.86217	6.98596	7.42348	9.15195	6.44829
ENSMUST00000003621	ENSMUSG00000003527	Ess2	16:17900709-17911348(-)	1.81121	1.46745	1.55389	3.3683	2.91512	3.05963	2.4189	1.46492	2.36276	2.54527	1.83849	2.1137	2.9621	2.41248	2.73323	2.38624
ENSMUST00000003622	ENSMUSG00000003528	Slc25a1	16:17925223-17928219(-)	396.016	325.538	471.019	96.2972	207.805	383.933	87.812	183.609	417.954	300.605	442.21	282.15	452.338	234.147	395.967	288.556
ENSMUST00000003628	ENSMUSG00000003534	Ddr1	17:35681570-35704139(-)	0.0001	0.0001	0.0001	0.0001	0.0001	0.0001	0.0001	0.0001	0.0001	0.0001	0.0001	0.0001	0.0001	0.0001	0.0001	0.0001
ENSMUST00000003635	ENSMUSG00000003541	Ier3	17:35821684-35822923(+)	3.43195	3.36343	5.51617	8.14255	3.39914	3.54819	2.70403	5.37812	3.41496	7.06616	3.18112	8.89803	6.32992	7.61021	6.95635	7.91504
ENSMUST00000003640	ENSMUSG00000003545	Fosb	7:19302696-19310051(-)	0.223526	0.275519	0.21912	0.736567	0.417087	0.060033	0.658535	0.123937	0.140795	0.793689	0.027223	0.159191	0.288673	0.054355	0.012761	0.084404
ENSMUST00000003642	ENSMUSG00000003546	Klc4	17:46630631-46645144(-)	15.0062	11.2062	14.5221	11.9979	12.151	15.1196	9.06023	11.8209	14.5435	14.3881	12.4194	11.5315	13.3537	10.5739	15.58	9.98962
ENSMUST00000003643	ENSMUSG00000030399	Ckm	7:19411063-19421584(+)	0.0001	0.0001	0.0001	0.0001	0.0001	0.0001	0.0001	0.0001	0.0001	0.0001	0.0001	0.0001	0.0001	0.0001	0.0001	0.0001
ENSMUST00000003645	ENSMUSG00000003549	Ercc1	7:19344778-19356524(+)	2.84317	3.63608	1.36715	1.92467	3.76268	2.44003	2.54759	4.82758	3.20361	3.92133	4.69217	1.43576	2.14844	4.03257	2.73739	3.01127
ENSMUST00000003655	ENSMUSG00000003559	As3mt	19:46707458-46741095(+)	4.31589	3.75791	3.03234	3.69753	3.19295	4.06508	2.58118	3.61987	2.59777	2.52382	2.22803	2.47025	3.51613	2.24174	2.42548	2.55754
ENSMUST00000003659	ENSMUSG00000031849	Comp	8:70373558-70382066(+)	0.110165	0.137278	0.0001	0.082549	0.168816	0.042604	0.0001	0.066463	0.0001	0.011919	0.033122	0.055008	0.13287	0.079504	0.0001	0.0001
ENSMUST00000003669	ENSMUSG00000003573	Homer3	8:70285246-70294353(+)	2.44247	0.797842	1.9094	0.911417	0.915585	3.2035	0.970756	0.14994	0.833534	1.25677	0.497615	0.644193	1.31236	1.54178	1.12895	1.23919
ENSMUST00000003677	ENSMUSG00000003581	Rnf215	11:4135202-4141172(+)	3.77319	3.99391	4.15205	5.00753	4.34126	5.61297	4.16843	4.69995	4.77684	4.81595	4.7519	4.55967	5.2253	4.10246	4.48214	3.68235
ENSMUST00000003681	ENSMUSG00000003585	Sec14l2	11:4097039-4118831(-)	0.11727	0.079772	0.381792	0.256931	0.142645	0.227275	0.250064	0.094417	0.101842	0.059286	0.055119	0.068796	0.168153	0.067964	0.157051	0.17501
ENSMUST00000003687	ENSMUSG00000021253	Tgfb3	12:86056745-86079041(-)	0.932993	0.717833	1.63559	2.31016	1.56753	1.28637	1.5927	1.75114	1.34588	0.955476	1.03066	0.99683	1.32651	1.01469	1.14178	0.826794
ENSMUST00000003705	ENSMUSG00000003604	Aven	2:112492964-112634573(+)	2.1042	1.80207	2.20246	2.01296	2.30936	2.46824	1.53167	2.18941	2.34946	2.43494	2.29326	2.38377	2.70652	2.60264	2.49045	2.03993
ENSMUST00000003710	ENSMUSG00000057230	Aak1	6:86850053-86991864(+)	0.006924	0.068639	0.056821	0.015705	0.005986	0.031202	0.016089	0.180645	0.023084	0.019112	0.024633	0.003257	0.025606	0.008615	0.140822	0.003869
ENSMUST00000003714	ENSMUSG00000003617	Cp	3:19957069-20009145(+)	2.74973	3.33139	3.52062	5.65986	3.86562	2.25536	2.17691	2.15958	3.72535	3.49666	5.04602	3.48031	3.05933	1.50638	2.29067	1.42561
ENSMUST00000003717	ENSMUSG00000042476	Abcb4	5:8893717-8959226(+)	0.5461	0.503375	0.617741	0.701893	0.723745	0.720144	0.677551	1.1165	0.8806	0.698892	0.531801	0.624614	0.509111	0.731848	0.424899	0.894326
ENSMUST00000003720	ENSMUSG00000003623	Crot	5:8966033-8997324(-)	20.4168	20.767	19.843	18.2222	18.7113	23.5732	16.9144	17.8206	22.2159	19.417	22.2823	22.0718	21.1519	18.1347	22.607	21.8497
ENSMUST00000003726	ENSMUSG00000024002	Brd4	17:32196274-32284097(-)	1.68443	0.856229	2.49994	4.64438	0.23722	0.611788	0.541524	4.63431	1.82224	0.997638	0.967012	0.753943	1.96897	0.649662	0.694737	0.674705
ENSMUST00000003741	ENSMUSG00000003644	Rps6ka1	4:133847294-133887784(-)	0.0001	0.0001	0.0001	0.0001	0.0001	0.0001	0.0001	0.0001	0.0001	0.0001	0.0001	0.0001	0.0001	0.0001	0.0001	0.0001
ENSMUST00000003754	ENSMUSG00000003657	Calb2	8:110142538-110168206(-)	0.0001	0.0001	0.0001	0.0001	0.0001	0.0001	0.0001	0.0001	0.0001	0.0001	0.0001	0.0001	0.0001	0.0001	0.0001	0.0001
ENSMUST00000003759	ENSMUSG00000003662	Ciao1	2:127240938-127247816(-)	13.4587	14.1437	15.0915	14.6384	14.2003	15.1151	12.3515	14.0711	13.5632	14.5233	13.8299	13.7233	14.4228	12.547	14.8302	14.7364
ENSMUST00000003762	ENSMUSG00000003665	Has1	17:17843323-17855188(-)	0.0001	0.0001	0.0001	0.032555	0.0001	0.025521	0.0001	0.0001	0.0001	0.0001	0.0001	0.03379	0.0001	0.0001	0.057236	0.0001
ENSMUST00000003777	ENSMUSG00000003680	Taf6l	19:8774529-8783999(-)	0.56695	0.122468	0.558344	1.02173	0.454521	0.422449	0.296029	0.409897	0.132255	0.950356	0.980429	0.534178	0.606385	0.239178	0.311173	0.05885
ENSMUST00000003808	ENSMUSG00000038508	Gdf15	8:70629393-70632095(-)	0.0001	0.090455	0.332293	3.58261	0.22899	0.0001	1.67318	0.827272	0.210065	0.152795	0.24721	0.239538	0.294235	0.037593	0.342848	0.373273
ENSMUST00000003818	ENSMUSG00000003721	Insig2	1:121304353-121328024(-)	11.1874	11.4414	11.001	15.162	11.8732	12.0831	10.7255	11.6787	10.4376	11.3748	9.96134	11.1421	10.1758	9.79495	11.2722	12.2419
ENSMUST00000003826	ENSMUSG00000032269	Htr3a	9:48899214-48911099(-)	0.0001	0.0001	0.0001	0.0001	0.0001	0.0001	0.0001	0.0001	0.0001	0.0001	0.0001	0.0001	0.0001	0.0001	0.0001	0.0001
ENSMUST00000003828	ENSMUSG00000003731	Kpna6	4:129647484-129662479(-)	0.0001	0.0001	0.0001	0.012835	0.0001	0.0001	0.007876	0.0001	0.0001	0.0001	0.0001	0.018666	0.0001	0.0001	0.0001	0.0001
ENSMUST00000003843	ENSMUSG00000003746	Man1a	10:53904785-54075796(-)	1.55983	2.33569	2.46479	4.32774	2.40491	2.52714	2.29004	2.29246	1.88719	2.2969	1.34538	2.3712	1.96362	2.16491	2.43085	2.11362
ENSMUST00000003850	ENSMUSG00000003752	Itpkc	7:27207172-27228628(-)	1.15987	1.33676	2.31712	3.20044	2.40925	2.60894	1.36285	2.62113	2.45149	2.5347	2.29024	2.30632	2.81318	2.30336	2.52094	2.30864
ENSMUST00000003857	ENSMUSG00000089832	Shkbp1	7:27342133-27356019(-)	2.73559	2.00467	3.20169	4.06399	3.30144	3.11251	2.72749	3.01758	3.19182	3.53029	2.59179	3.30959	2.70385	2.28146	3.18188	2.60541
ENSMUST00000003860	ENSMUSG00000003762	Coq8b	7:27233023-27257950(+)	9.53707	8.89147	10.1778	12.6376	10.4067	11.4494	9.54295	12.5263	11.5479	12.9668	13.5258	10.3794	12.0341	12.0515	12.1693	10.52
ENSMUST00000003870	ENSMUSG00000025025	Mxi1	19:53310518-53373293(+)	2.91367	3.8643	3.35866	3.21673	6.69684	6.51486	1.82546	4.31987	5.89764	5.5984	6.18323	7.127	7.6545	3.89405	4.18884	5.62307
ENSMUST00000003876	ENSMUSG00000003778	Brd8	18:34598615-34624601(-)	2.44262	2.35695	2.67523	2.19988	2.56329	3.63882	3.50711	2.00016	4.36157	3.18608	5.54545	4.42659	1.39771	2.0964	3.5148	1.48395
ENSMUST00000003898	ENSMUSG00000022842	Ece2	16:20629828-20645915(+)	0.064122	0.0001	0.0001	0.0001	0.0001	0.0001	0.0001	0.0001	0.0001	0.0001	0.0001	0.0001	0.0001	0.0001	0.0001	0.0001
ENSMUST00000003906	ENSMUSG00000003808	Farsa	8:84856989-84869257(+)	0.506752	4.23607	1.13819	5.22271	0.622355	0.913338	3.12074	8.95897	1.8336	1.45573	5.57444	3.61162	5.6888	3.99782	4.49928	4.42052
ENSMUST00000003907	ENSMUSG00000003809	Gcdh	8:84886393-84893917(-)	14.2939	12.5711	12.0993	17.6699	13.525	17.4787	14.2995	16.9152	18.4863	17.9635	18.9152	16.7008	18.1304	14.1425	15.0712	15.1185
ENSMUST00000003908	ENSMUSG00000003810	Mast2	4:116306762-116463922(-)	1.80641	2.10592	2.50437	3.98033	0.803816	3.23719	3.62715	2.65651	1.47406	2.78031	2.84987	1.85669	4.41429	3.98574	3.35993	1.17949
ENSMUST00000003910	ENSMUSG00000003812	Dnase2a	8:84908560-84911469(+)	1.15589	1.25292	2.2939	1.86243	0.697906	1.95508	1.69416	2.69132	1.46595	2.31167	1.57102	2.28755	1.61118	2.73865	2.73864	1.25711
ENSMUST00000003911	ENSMUSG00000003813	Rad23a	8:84834652-84840641(-)	19.4609	24.8995	27.5975	26.5362	26.022	29.0965	12.7655	23.5171	29.3905	25.8398	25.866	17.0309	24.8454	26.7864	19.2285	19.3435
ENSMUST00000003912	ENSMUSG00000003814	Calr	8:84841850-84846934(-)	75.4804	86.5626	89.4098	135.715	94.7896	83.7132	100.2	98.6408	77.3146	100.805	101.298	93.2962	87.9429	89.2881	86.8612	84.0915
ENSMUST00000003922	ENSMUSG00000003824	Syce2	8:84872193-84887456(+)	0.064134	0.0001	0.27	0.0001	0.326836	0.049091	0.248964	0.287042	0.109143	0.307893	0.0001	0.250302	0.0001	0.290645	0.288418	0.179597
ENSMUST00000003946	ENSMUSG00000003848	Nob1	8:107412489-107425049(-)	3.63248	3.50685	3.53028	6.26483	3.85549	3.852	4.20658	3.80305	4.55144	5.37297	3.8652	4.87521	3.67123	4.63881	3.83983	4.34734
ENSMUST00000003947	ENSMUSG00000003849	Nqo1	8:107388225-107403206(-)	1.21771	1.4326	1.03185	0.978093	0.891957	1.28329	0.652758	1.32491	0.716644	0.584107	1.1579	0.897156	0.717554	0.887783	0.887928	0.72346
ENSMUST00000003961	ENSMUSG00000003863	Ppfia3	7:45339127-45366801(-)	0.060246	0.0001	0.0001	0.0001	0.0001	0.025944	0.0001	0.0001	0.0001	0.013321	0.0001	0.0001	0.0001	0.0001	0.127566	0.0001
ENSMUST00000003964	ENSMUSG00000003865	Gys1	7:45434844-45456619(+)	66.9161	63.9188	70.642	70.2753	65.8735	79.2348	55.617	62.6588	73.2509	81.6877	75.7065	66.5677	75.2107	77.2541	76.6079	67.8106
ENSMUST00000003971	ENSMUSG00000003872	Lin7b	7:45367891-45370583(-)	0.071906	0.040405	0.0001	0.0001	0.0001	0.0001	0.0001	0.0001	0.46839	0.063453	0.0001	0.0001	0.0001	0.0001	0.323596	0.062691
ENSMUST00000003981	ENSMUSG00000003882	Il7r	15:9505788-9529835(-)	0.018028	0.350511	0.268056	1.74285	0.179223	0.092109	0.124732	0.116554	0.073936	0.727163	0.045086	0.29911	0.057705	0.0001	0.091258	0.013834
ENSMUST00000004036	ENSMUSG00000003934	Efnb3	11:69554092-69560205(-)	0.097656	0.129994	0.403123	0.237275	0.338094	0.218992	0.183215	0.126024	0.302937	0.197524	0.379906	0.293763	0.27523	0.113243	0.249008	0.198864
ENSMUST00000004050	ENSMUSG00000003948	Mmd	11:90249476-90278589(+)	137.662	159.631	160.372	165.277	180.349	154.442	148.158	179.48	149.653	141.937	143.471	118.179	165.098	167.205	167.592	134.005
ENSMUST00000004051	ENSMUSG00000003949	Hlf	11:90336536-90390895(-)	8.20958	9.46328	11.2169	13.7269	11.3453	9.74953	16.1638	12.9417	9.46518	14.5672	7.72169	11.836	10.6935	10.52	11.6038	10.7424
ENSMUST00000004054	ENSMUSG00000022905	Kpna1	16:35983315-36037131(+)	10.4889	12.8871	13.8165	15.2841	13.8825	12.3942	11.9388	12.8947	13.0353	14.0231	12.6675	12.3886	13.7614	14.0644	12.8777	12.8688
ENSMUST00000004055	ENSMUSG00000042156	Dzip1	14:118876258-118925387(-)	0.0001	0.0001	0.0001	0.007284	0.059969	0.0001	0.043118	0.04448	0.106024	0.0001	0.018022	0.01961	0.0001	0.03067	0.024547	0.0001
ENSMUST00000004057	ENSMUSG00000003955	Fam162a	16:36043761-36071515(-)	48.6348	61.2356	46.8403	59.4179	47.3007	51.7713	55.3064	67.0579	51.4919	58.3552	54.3493	54.9329	50.2919	58.3688	56.1943	59.9616
ENSMUST00000004072	ENSMUSG00000003970	Rpl8	15:76904078-76906314(+)	39.7276	118.156	95.5079	103.581	83.9798	105.874	1.40737	169.905	103.577	0.590355	97.216	53.9934	66.9907	0.952655	115.38	118.632
ENSMUST00000004076	ENSMUSG00000003974	Grm3	5:9485541-9725170(-)	0.0001	0.0001	0.0001	0.0001	0.0001	0.0001	0.0001	0.0001	0.0001	0.0001	0.0001	0.0001	0.0001	0.0001	0.0001	0.0001
ENSMUST00000004094	ENSMUSG00000003992	Ssbp2	13:91461050-91703429(+)	3.65754	2.95317	3.5318	3.94665	3.51752	3.66489	2.64765	3.2864	3.28048	2.82844	2.37168	3.1934	2.80049	2.03831	2.6418	3.22959
ENSMUST00000004097	ENSMUSG00000029705	Cux1	5:136266415-136567445(-)	2.60929	1.93718	2.44206	4.2133	2.8464	2.55468	2.39194	2.76285	2.12017	3.17974	2.14346	2.05348	3.0275	4.03693	2.35938	3.03505
ENSMUST00000004120	ENSMUSG00000004018	Fancl	11:26386135-26471876(+)	0.326985	0.50561	0.462174	0.993675	0.480811	0.383657	0.750682	0.502732	0.441199	0.766933	0.553493	0.614288	0.524576	0.957995	0.636191	0.453022
ENSMUST00000004133	ENSMUSG00000004031	Brinp2	1:158245269-158356326(-)	0.0001	0.0001	0.0001	0.0001	0.016466	0.0001	0.0001	0.0001	0.0001	0.0001	0.0001	0.0001	0.0001	0.0001	0.0001	0.0001
ENSMUST00000004134	ENSMUSG00000004032	Gstm5	3:107895821-107898686(+)	21.1499	11.361	16.2083	12.4675	16.0082	18.8437	22.821	22.1656	21.6753	13.0675	22.9415	17.5092	11.6593	12.1327	13.1014	14.8083
ENSMUST00000004136	ENSMUSG00000004038	Gstm3	3:107963696-107969283(-)	0.0001	0.0001	0.043126	0.0001	0.0001	0.0001	0.0001	0.0001	0.0001	0.0001	0.0001	0.0001	0.0001	0.0001	0.0001	0.0001
ENSMUST00000004137	ENSMUSG00000004035	Gstm7	3:107926334-107931817(-)	1.64571	2.21541	2.18995	2.26755	2.11467	3.00408	2.71042	2.02109	2.98326	3.19405	3.57164	2.88698	2.58971	3.74299	2.19474	2.39709
ENSMUST00000004140	ENSMUSG00000058135	Gstm1	3:108012255-108017973(-)	72.7189	80.0935	85.1086	79.9686	83.7393	88.979	81.1648	84.4252	87.6903	68.0769	113.532	77.9963	86.1051	77.2142	83.1675	73.6255
ENSMUST00000004143	ENSMUSG00000020919	Stat5b	11:100780731-100850724(-)	12.7806	5.53652	8.20749	17.0802	13.2342	14.1593	11.1714	12.4937	16.124	13.9814	13.1684	13.6918	14.722	14.9355	13.4802	13.6004
ENSMUST00000004145	ENSMUSG00000004043	Stat5a	11:100859351-100885169(+)	22.0658	18.2878	18.7238	16.5622	19.6412	22.7665	16.3888	19.7362	25.7511	22.4816	21.6205	23.3793	19.7247	25.7976	15.3891	21.0606
ENSMUST00000004156	ENSMUSG00000004054	Map3k11	19:5689037-5702865(+)	9.91717	10.0774	13.5173	16.5817	12.8366	13.1377	10.1343	13.2221	12.6549	13.0724	10.9211	11.0975	13.9681	11.996	12.5997	10.6659
ENSMUST00000004172	ENSMUSG00000004070	Hmox2	16:4726363-4766742(+)	19.971	20.0806	19.6112	29.1045	22.1053	21.8302	24.1799	27.033	22.3624	26.0448	20.1483	25.3061	21.8255	28.0807	26.4803	25.1092
ENSMUST00000004173	ENSMUSG00000004071	Cdip1	16:4765461-4789990(-)	21.8784	24.8856	25.4394	44.3082	24.7602	26.6737	34.9053	32.6275	27.6086	32.4357	19.5399	25.8107	29.5894	23.8361	33.7634	28.7198
ENSMUST00000004200	ENSMUSG00000004096	Cwc15	9:14500617-14510577(+)	33.5225	37.2429	36.3256	39.5823	41.5791	37.6142	36.4587	42.7695	37.2526	42.9157	43.7968	34.5273	39.6575	46.5823	34.6759	40.8336
ENSMUST00000004201	ENSMUSG00000004098	Col5a3	9:20770050-20815067(-)	14.1651	15.0331	25.683	14.8104	14.1069	15.4137	5.72718	10.4021	8.49059	3.48734	5.76494	5.05753	6.04225	2.11046	5.94593	5.3474
ENSMUST00000004202	ENSMUSG00000004099	Dnmt1	9:20907209-20952979(-)	2.89829	2.9253	3.69546	4.67	4.00967	3.79132	2.89711	3.07899	3.27107	3.25937	0.450529	3.15187	3.51381	2.45028	3.2537	2.73412
ENSMUST00000004203	ENSMUSG00000004100	Ppan	9:20888175-20892178(+)	2.25561	1.75872	3.78489	7.10319	2.80095	3.28922	4.21674	4.61991	4.14923	5.31454	3.21669	4.28057	3.85107	3.87879	4.03519	4.41108
ENSMUST00000004206	ENSMUSG00000070319	Eif3g	9:20894349-20898623(-)	21.1036	21.0132	23.0988	27.967	26.7852	26.2287	19.3148	31.3423	26.038	23.5278	30.1243	27.1424	24.7478	25.3594	24.1128	27.3536
ENSMUST00000004208	ENSMUSG00000004105	Angptl2	2:33216069-33247717(+)	39.5462	40.3613	31.4652	44.3943	46.2897	39.0477	26.822	41.378	35.4661	33.6619	37.0273	34.1781	26.3961	23.0597	33.7553	31.6184
ENSMUST00000004214	ENSMUSG00000004110	Cacna1e	1:154392519-154725920(-)	0.0001	0.0001	0.0001	0.0001	0.0001	0.0001	0.0001	0.0001	0.0001	0.0001	0.0001	0.0001	0.0001	0.0001	0.0001	0.0001
ENSMUST00000004222	ENSMUSG00000022702	Hira	16:18877066-18970309(+)	3.09426	3.04394	3.86689	4.99534	3.57201	3.61008	3.93084	4.62513	3.40354	3.61824	2.72724	3.32915	4.01978	4.66491	3.62527	3.5788
ENSMUST00000004232	ENSMUSG00000074207	Adh1	3:138277494-138290698(+)	64.9182	65.9297	79.7603	79.2293	76.6527	89.7103	68.0033	92.2977	72.5459	70.4349	93.3037	74.4608	68.5244	74.4486	79.6559	74.8219
ENSMUST00000004281	ENSMUSG00000028630	Dyrk2	10:118855603-118869149(-)	8.28185	7.79796	10.3835	12.4893	11.6806	11.7426	8.58439	10.7377	10.2825	11.5764	7.94668	10.0931	9.23016	13.5186	10.2304	9.50015
ENSMUST00000004294	ENSMUSG00000004187	Kifc2	15:76660566-76668196(+)	0.759012	0.127871	3.61789	1.58971	0.33505	1.43303	0.418614	0.557385	0.122292	1.21353	0.432365	0.740406	0.576504	0.1828	0.831212	0.185032
ENSMUST00000004316	ENSMUSG00000004207	Psap	10:60277628-60302597(+)	24.4336	12.7988	22.4719	26.8128	14.6938	11.2154	27.2324	24.5778	14.8571	33.5071	11.4226	30.5854	34.8594	18.7911	13.9826	28.0423
ENSMUST00000004326	ENSMUSG00000031398	Plxna3	X:74329066-74344689(+)	0.196756	0.252047	0.125351	0.240202	0.229707	0.242993	0.256805	0.17321	0.226133	0.124665	0.138879	0.186568	0.233954	0.271655	0.128405	0.239929
ENSMUST00000004327	ENSMUSG00000031400	G6pdx	X:74409483-74429194(-)	120.985	121.225	133.979	77.7582	89.9976	118.307	66.1885	83.6786	102.039	84.9748	124.473	73.8179	114.372	87.1548	112.574	86.2967
ENSMUST00000004330	ENSMUSG00000004221	Ikbkg	X:74424612-74453778(+)	4.19676	3.05035	1.21461	1.9545	1.14188	3.51105	1.93778	2.53412	2.12292	1.90333	1.46097	0.874485	1.91854	2.04345	0.943547	2.21791
ENSMUST00000004340	ENSMUSG00000004231	Pax2	19:44757394-44837871(+)	0.0001	0.0001	0.0001	0.0001	0.0001	0.0001	0.0001	0.0001	0.0001	0.0001	0.0001	0.0001	0.0001	0.0001	0.0001	0.0001
ENSMUST00000004343	ENSMUSG00000004233	Wars2	3:99141068-99220203(+)	2.59287	2.20613	2.67917	3.16237	2.49321	2.76674	2.46139	2.54749	2.2306	2.94442	1.90723	2.23167	2.84386	3.09529	3.07994	2.81273
ENSMUST00000004375	ENSMUSG00000004264	Phb2	6:124712336-124716950(+)	39.8053	97.7467	59.219	84.6043	102.446	44.3926	59.9439	135.891	114.062	106.976	67.9625	66.5035	114.386	142.175	93.914	51.651
ENSMUST00000004377	ENSMUSG00000004266	Ptpn6	6:124720707-124738625(-)	0.312454	0.040877	0.033063	0.574271	0.71434	0.296564	0.0001	0.068048	0.286713	0.234404	0.083265	0.093592	0.0001	0.167757	0.29804	0.034855
ENSMUST00000004378	ENSMUSG00000004267	Eno2	6:124760055-124769673(-)	0.0001	0.0001	0.0001	0.009157	0.13841	0.017527	0.0001	0.041006	0.123472	0.074013	0.0001	0.12193	0.147658	0.062341	0.0001	0.085335
ENSMUST00000004379	ENSMUSG00000004268	Emg1	6:124704381-124712178(-)	14.7858	15.1368	17.7671	22.6585	17.9165	17.5261	13.5063	21.5513	17.2399	20.7159	18.6749	18.2795	18.2903	19.0493	19.0487	21.9073
ENSMUST00000004381	ENSMUSG00000004270	Lpcat3	6:124663027-124704418(+)	14.4539	27.3665	24.0736	16.0219	7.54263	28.1154	4.85357	10.6711	16.3527	24.5713	10.8603	14.3925	10.0029	12.5445	12.8881	22.5719
ENSMUST00000004389	ENSMUSG00000072772	Grcc10	6:124739183-124741374(-)	29.7671	32.2863	32.5171	42.283	39.1195	38.7155	37.2759	54.2235	40.943	46.8587	41.4036	43.788	48.0051	58.0498	48.9113	49.7814
ENSMUST00000004392	ENSMUSG00000029771	Irf5	6:29526625-29537319(+)	0.0001	0.0001	1.32209	3.81669	0.795319	0.662783	0.85532	0.691352	0.704844	0.0001	0.0001	0.0001	0.095084	0.0001	0.640017	0.0001
ENSMUST00000004396	ENSMUSG00000004285	Atp6v1f	6:29467718-29470512(+)	25.9657	24.9981	25.768	36.0272	31.6496	32.268	23.3978	42.2635	30.0411	36.058	29.1026	34.787	34.3125	37.1042	36.0424	33.4448
ENSMUST00000004428	ENSMUSG00000004317	Clcn5	X:7153810-7188714(-)	0.427929	0.740439	0.743356	1.1738	1.05545	0.741867	0.880738	0.685356	0.54275	0.622736	0.423629	0.675905	0.822681	0.96672	0.633287	0.550128
ENSMUST00000004430	ENSMUSG00000004319	Clcn3	8:60911923-60983239(-)	0.905585	0.785735	0.457833	0.830264	0.998036	0.965908	1.02278	0.422244	0.660726	1.35481	0.702051	0.799366	1.02029	0.647733	0.7183	0.988127
ENSMUST00000004453	ENSMUSG00000004341	Gpx6	13:21312125-21319624(+)	0.0001	0.0001	0.0001	0.0001	0.0001	0.0001	0.0001	0.0001	0.0001	0.0001	0.0001	0.0001	0.0001	0.0001	0.0001	0.0001
ENSMUST00000004470	ENSMUSG00000004356	Utp20	10:88746607-88826804(-)	2.38053	3.13866	2.88723	4.00337	3.40756	3.11618	2.84578	3.2068	2.94906	2.97748	2.40047	2.75377	3.87889	3.39196	3.36174	2.73166
ENSMUST00000004473	ENSMUSG00000004359	Spic	10:88674772-88683023(-)	0.031978	0.313967	0.138108	1.10312	0.102599	0.090979	0.098333	0.159014	0.126441	0.281547	0.03451	0.16794	0.202208	0.143624	0.150519	0.099063
ENSMUST00000004480	ENSMUSG00000004366	Sst	16:23889573-23890958(-)	0.0001	0.0001	0.0001	0.0001	0.0001	0.0001	0.0001	0.0001	0.0001	0.0001	0.0001	0.0001	0.0001	0.0001	0.0001	0.0001
ENSMUST00000004494	ENSMUSG00000031622	Sin3b	8:72723288-72758201(+)	8.86602	7.49566	10.4079	12.2038	10.5076	9.82967	5.73292	8.32481	10.5988	11.2547	11.0952	8.46247	9.29412	8.57356	8.48499	7.23351
ENSMUST00000004497	ENSMUSG00000004383	Large1	8:72814599-73352556(-)	0.63725	1.28218	1.77438	0.931583	2.63828	2.41168	0.911088	1.20406	2.51175	1.24283	2.09525	2.26259	1.91725	1.6018	2.60808	0.905685
ENSMUST00000004505	ENSMUSG00000020447	Npc1l1	11:6211013-6230143(-)	0.012621	0.035755	0.056697	0.043308	0.020551	0.03147	0.0001	0.051954	0.052197	0.039242	0.131617	0.049758	0.047702	0.0001	0.045707	0.043555
ENSMUST00000004507	ENSMUSG00000004393	Ddx56	11:6258919-6267772(-)	6.76504	7.58199	8.29006	10.4596	8.64815	9.06765	9.44061	9.71887	9.84145	8.64189	8.52431	9.6715	8.9683	9.04492	8.74974	9.79429
ENSMUST00000004508	ENSMUSG00000004394	Tmed4	11:6270369-6274870(-)	20.2249	24.4578	21.1102	27.5474	26.9248	25.8901	24.7619	28.9671	25.026	26.3411	24.4104	24.9803	23.3148	29.4391	25.4221	25.9448
ENSMUST00000004554	ENSMUSG00000012848	Rps5	7:12922290-12926686(+)	78.0489	89.5634	80.7323	146.635	93.5449	66.2189	124.733	102.52	74.6359	98.598	97.1291	92.4352	77.0394	108.415	86.9909	86.2861
ENSMUST00000004560	ENSMUSG00000004446	Bid	6:120892854-120916853(-)	1.20548	1.55378	1.23875	2.41575	1.53642	1.29978	1.3119	1.22479	1.484	0.73014	1.40412	1.75877	0.64913	0.592325	0.0001	0.0001
ENSMUST00000004565	ENSMUSG00000004451	Ralb	1:119470305-119504794(-)	14.6758	14.488	18.0206	22.6725	16.9838	17.1801	15.3599	17.9986	17.3973	15.9593	11.2743	16.6136	15.3199	15.8804	16.3658	15.5915
ENSMUST00000004574	ENSMUSG00000004460	Dnajb11	16:22857845-22872388(+)	15.2987	13.813	16.9986	17.5466	17.3718	17.4479	16.5036	17.7882	14.8526	18.125	16.8285	15.7913	15.4301	14.8049	14.5817	15.7765
ENSMUST00000004576	ENSMUSG00000004462	Tbccd1	16:22813214-22857669(-)	2.47233	0.0001	1.75648	2.62562	1.55497	2.52133	0.192479	2.60756	1.70693	0.974006	1.21903	3.68629	1.89	2.71774	0.550408	1.35035
ENSMUST00000004587	ENSMUSG00000004473	Clec11a	7:44302687-44306902(-)	0.43097	0.455207	0.432601	0.552208	0.529348	0.410854	0.1755	0.497356	0.385105	0.407984	0.374669	0.351919	0.501155	0.507749	0.493833	0.429008
ENSMUST00000004614	ENSMUSG00000058638	Zfp110	7:12834761-12850577(+)	6.11188	6.24912	7.59227	10.1076	7.21725	7.83016	7.12548	6.886	9.29435	6.73912	8.82511	7.53232	6.63546	6.04737	6.22285	6.86663
ENSMUST00000004622	ENSMUSG00000004508	Gab2	7:97081586-97308946(+)	2.92056	3.26082	3.41531	5.10717	4.13751	2.90842	3.76783	3.31614	2.74819	3.20417	3.2278	2.59132	4.57005	5.5399	3.95548	3.86496
ENSMUST00000004634	ENSMUSG00000020142	Slc1a4	11:20302205-20332684(-)	0.0001	0.0001	0.0001	0.0001	0.0001	0.0001	0.0001	0.0001	0.0001	0.0001	0.0001	0.0001	0.0001	0.0001	0.0001	0.0001
ENSMUST00000004646	ENSMUSG00000004530	Coro1c	5:113842436-113908758(-)	6.00566	6.21511	7.52478	11.8043	7.09615	6.13521	6.47312	7.23387	6.87628	7.1942	5.20022	6.22171	7.53742	6.33345	6.20816	5.48122
ENSMUST00000004655	ENSMUSG00000004540	Psg17	7:18813937-18821607(-)	0.0001	0.0001	0.029333	0.0001	0.0001	0.0001	0.0001	0.0001	0.0001	0.0001	0.0001	0.0001	0.0001	0.0001	0.0001	0.0001
ENSMUST00000004657	ENSMUSG00000004542	Psg19	7:18789567-18798510(-)	0.0001	0.0001	0.0001	0.0001	0.0001	0.0001	0.0001	0.0001	0.0001	0.0001	0.0001	0.0001	0.0001	0.0001	0.0001	0.0001
ENSMUST00000004673	ENSMUSG00000004558	Ndrg2	14:51905271-51913430(-)	68.2113	77.0991	86.5342	91.4001	71.6007	127.475	77.4598	127.059	91.7288	82.8173	109.653	97.8243	115.003	84.0829	64.7011	88.502
ENSMUST00000004681	ENSMUSG00000004565	Pnpla6	8:3515384-3544267(+)	0.0001	2.67707	0.152571	0.210546	0.416006	0.444845	2.50232	1.00663	4.56197	0.141777	0.0001	1.93284	0.227914	0.401804	1.64995	0.398707
ENSMUST00000004683	ENSMUSG00000004567	Mcoln1	8:3500457-3515232(+)	10.9981	10.0757	12.5005	13.0482	13.3406	13.0311	11.1203	13.439	13.983	14.9857	11.6367	11.9996	14.8617	15.6449	14.4916	13.6902
ENSMUST00000004684	ENSMUSG00000004568	Arhgef18	8:3393038-3456601(+)	5.96007	5.29333	6.36475	7.65397	5.83855	5.01933	5.2348	6.33239	7.30235	6.71177	6.33509	5.71289	7.43165	5.13284	6.39689	5.08028
ENSMUST00000004686	ENSMUSG00000069633	Pex11g	8:3457105-3467680(-)	3.21092	3.03297	3.6488	3.85795	3.20732	4.32646	3.64519	3.2035	3.65475	4.11454	3.87475	4.08884	3.71424	4.18022	3.60806	4.2404
ENSMUST00000004715	ENSMUSG00000061778	Mospd2	X:164938209-164980335(-)	2.22704	1.82088	2.68525	2.32184	2.83232	2.26349	1.64742	1.28313	3.05164	2.18971	1.78234	1.6522	1.22808	2.50906	1.94922	1.57
ENSMUST00000004728	ENSMUSG00000004609	Cd33	7:43527995-43533101(-)	0.0001	0.021212	0.0001	0.047784	0.0001	0.0001	0.0001	0.0001	0.01248	0.00867	0.0001	0.018514	0.0001	0.0001	0.0001	0.0001
ENSMUST00000004729	ENSMUSG00000004610	Etfb	7:43444083-43457800(+)	273.644	297.879	201.937	307.69	228.754	266.169	302.701	352.594	291.974	333.849	302.281	328.805	233.179	276.522	282.793	275.005
ENSMUST00000004732	ENSMUSG00000118560	Lim2	7:43430088-43435996(+)	0.0001	0.0001	0.0001	0.0001	0.0001	0.0001	0.0001	0.0001	0.0001	0.0001	0.0001	0.0001	0.0001	0.0001	0.0001	0.0001
ENSMUST00000004745	ENSMUSG00000004626	Stxbp2	8:3631170-3642795(+)	2.43318	0.268173	3.90941	1.10473	3.57168	1.09875	1.90043	1.42841	1.65963	1.60478	5.73079	1.77582	12.7344	1.51557	4.39301	0.448988
ENSMUST00000004749	ENSMUSG00000004630	Pcp2	8:3623377-3625282(-)	0.0001	0.0001	0.0001	0.0001	0.0001	0.0001	0.0001	0.0001	0.0001	0.0001	0.0001	0.0001	0.0001	0.0001	0.0001	0.0001
ENSMUST00000004750	ENSMUSG00000004631	Sgce	6:4674354-4747207(-)	0.0001	0.0001	0.0001	0.00107	0.0001	0.0001	0.011163	0.000825	0.0001	0.0001	0.0001	0.0001	0.00404	0.0001	0.0001	0.0001
ENSMUST00000004756	ENSMUSG00000004637	Wwox	8:114439655-115352708(+)	3.44065	3.93431	4.96397	1.79979	3.85384	4.61469	0.0001	5.58039	4.48904	2.10918	2.62213	3.30301	4.98824	2.64945	3.72039	2.2256
ENSMUST00000004761	ENSMUSG00000058440	Nrf1	6:30089895-30129392(+)	0.0001	0.0001	0.0001	0.0001	0.0001	0.0001	0.0001	0.0001	0.0001	0.0001	0.0001	0.0001	0.0001	0.0001	0.0001	0.0001
ENSMUST00000004770	ENSMUSG00000004651	Tyr	7:87424771-87493512(-)	0.0001	0.0001	0.0001	0.0001	0.0001	0.0001	0.0001	0.0001	0.0001	0.0001	0.0001	0.0001	0.0001	0.0001	0.0001	0.0001
ENSMUST00000004774	ENSMUSG00000004655	Aqp1	6:55336432-55348555(+)	67.7586	59.1259	119.824	191.602	116.304	111.736	106.207	111.157	104.219	77.0529	56.7165	69.2193	99.6914	41.7348	75.7371	59.5386
ENSMUST00000004780	ENSMUSG00000004661	Arid3b	9:57790513-57834236(-)	0.570658	0.849925	0.747922	1.34701	1.05309	0.723483	0.0001	0.0001	0.905294	0.0001	0.0001	0.281032	0.755584	0.199891	0.753052	0.0001
ENSMUST00000004784	ENSMUSG00000004665	Cnn2	10:79988584-79996062(+)	2.48005	3.83744	4.62633	9.668	4.02281	3.05591	3.96387	4.09241	3.97024	5.46972	2.0715	3.98899	4.24344	2.08567	3.47929	3.02591
ENSMUST00000004786	ENSMUSG00000004667	Polr2e	10:80035949-80039795(-)	25.593	20.999	25.838	24.6775	26.0252	30.5055	16.4546	43.6957	28.8562	28.673	30.2508	32.4271	25.7501	24.2875	31.1324	29.7225
ENSMUST00000004827	ENSMUSG00000004707	Ly9	1:171588632-171607358(-)	0.0001	0.0001	0.0001	0.0001	0.0001	0.0001	0.0001	0.0001	0.0001	0.0001	0.0001	0.0001	0.0001	0.0001	0.0001	0.0001
ENSMUST00000004829	ENSMUSG00000004709	Cd244a	1:171559193-171585318(+)	0.0001	0.039027	0.044266	0.0001	0.0001	0.0001	0.0001	0.040719	0.027797	0.0001	0.043634	0.116244	0.0001	0.027886	0.033699	0.0001
ENSMUST00000004850	ENSMUSG00000004730	Adgre1	17:57358714-57483523(+)	0.0001	0.0001	0.0001	5.09921	0.0001	0.0001	0.0001	0.0001	0.0001	0.0001	0.0001	0.0001	0.01206	0.0001	0.0001	0.0001
ENSMUST00000004868	ENSMUSG00000004748	Mtfp1	11:4091480-4095445(-)	22.1828	26.1378	26.9388	26.4257	22.8047	29.7149	21.0873	24.4296	26.901	29.84	23.6011	25.6046	32.351	27.3407	31.4061	27.3814
ENSMUST00000004892	ENSMUSG00000004771	Rab11a	9:64716953-64737752(-)	0.0001	0.0001	0.0001	0.0001	0.0001	0.0001	0.0001	0.0001	0.0001	0.0001	0.0001	0.0001	0.0001	0.0001	0.0001	0.0001
ENSMUST00000004910	ENSMUSG00000004788	Eif2b2	12:85219481-85226628(+)	4.79955	4.46494	6.41413	8.36697	6.69154	7.52059	6.60625	7.72515	6.94574	7.77197	6.01307	7.07973	7.80978	8.48439	8.35424	6.84406
ENSMUST00000004913	ENSMUSG00000004791	Pgf	12:85166639-85177296(-)	0.0001	0.371417	0.0001	0.467303	0.0001	0.0001	0.501229	0.330755	0.0001	0.0001	0.0001	0.0001	0.0001	0.0001	0.0001	0.0001
ENSMUST00000004920	ENSMUSG00000004798	Ulk2	11:61775649-61855073(-)	10.4556	11.3066	12.4382	14.1463	13.9368	13.3874	10.6101	13.6121	12.8227	12.0153	10.3037	11.7195	12.1236	14.583	12.3108	12.0699
ENSMUST00000004936	ENSMUSG00000004814	Ccl24	5:135569937-135573049(-)	0.232181	0.361717	0.278384	0.293411	0.55916	0.338153	0.451205	0.501443	0.222391	0.098575	0.281981	0.250071	0.221647	0.385177	0.194097	0.056788
ENSMUST00000004943	ENSMUSG00000004821	Tmed11	5:108777235-108795363(-)	0.0001	0.0001	0.0001	0.0001	0.0001	0.0001	0.0001	0.0001	0.0001	0.0001	0.0001	0.0001	0.0001	0.0001	0.0001	0.0001
ENSMUST00000004949	ENSMUSG00000027164	Traf6	2:101678440-101701669(+)	3.35229	3.47176	4.38631	5.65282	3.81978	3.84932	3.57078	3.8068	4.72285	4.32433	3.2964	3.66766	4.15264	3.72923	3.65655	3.4423
ENSMUST00000004955	ENSMUSG00000020528	Prpsap2	11:61729654-61762062(-)	4.60726	4.9917	6.76568	4.81934	2.26528	5.65038	4.33171	3.29584	7.24173	3.78787	4.7551	6.43093	5.57039	3.73039	5.34815	1.99475
ENSMUST00000004959	ENSMUSG00000004837	Grap	11:61653265-61672784(+)	3.19703	3.34428	5.69694	6.93206	5.03223	3.702	4.55182	6.29927	3.20355	2.96533	2.71899	3.01803	4.23875	2.16997	2.73404	2.45844
ENSMUST00000004964	ENSMUSG00000004842	Pou1f1	16:65520512-65535005(+)	0.0001	0.0001	0.0001	0.0001	0.0001	0.0001	0.0001	0.0001	0.0001	0.0001	0.0001	0.0001	0.0001	0.0001	0.0001	0.0001
ENSMUST00000004965	ENSMUSG00000004843	Chmp2b	16:65539128-65562726(-)	14.3507	13.977	14.4262	18.4021	15.4543	17.4737	13.4739	15.5207	17.9209	16.5586	15.7274	16.9455	15.8021	16.5387	14.5701	15.3932
ENSMUST00000004968	ENSMUSG00000004846	Plod3	5:136987019-136996648(+)	10.1174	10.1901	10.7169	12.9355	11.6964	11.6956	7.9602	11.954	11.5053	10.3224	11.4247	12.1917	10.4434	10.1371	10.0514	11.0603
ENSMUST00000004985	ENSMUSG00000063952	Brpf3	17:28801090-28839949(+)	4.53069	2.69759	4.12507	6.69679	4.58936	3.0343	4.35934	5.21894	5.17533	6.05627	2.88677	4.81062	6.64017	6.64357	6.07587	4.31574
ENSMUST00000004986	ENSMUSG00000004864	Mapk13	17:28769419-28779109(+)	0.0001	0.0001	0.0001	0.0001	0.0001	0.0001	0.0001	0.0001	0.0001	0.0001	0.0001	0.0001	0.0001	0.0001	0.0001	0.0001
ENSMUST00000004987	ENSMUSG00000004865	Srpk1	17:28589590-28607192(-)	0.18906	0.0001	0.219972	0.0001	0.0001	0.26497	0.153118	0.431592	0.273329	0.099909	0.095667	0.206891	0.367115	0.125303	0.856764	0.301421
ENSMUST00000004990	ENSMUSG00000053436	Mapk14	17:28691329-28748406(+)	4.59757	3.39178	4.99898	5.55976	5.26538	4.26326	3.25166	1.98484	3.44048	3.03164	6.01896	4.48416	6.44405	2.17173	3.72972	4.64914
ENSMUST00000004994	ENSMUSG00000004872	Pax3	1:78101267-78196838(-)	0.0001	0.0001	0.0001	0.0001	0.0001	0.0001	0.0001	0.0001	0.0001	0.0001	0.0001	0.0001	0.0001	0.0001	0.0001	0.0001
ENSMUST00000005003	ENSMUSG00000004880	Lbr	1:181815335-181842379(-)	1.97308	2.01743	3.48533	5.33698	3.36806	2.21478	4.08641	2.40641	2.73914	2.38551	1.38986	2.21718	2.63709	1.56101	1.98367	1.8553
ENSMUST00000005014	ENSMUSG00000004894	Hapln2	3:88022061-88027478(-)	0.0001	0.0001	0.0001	0.0001	0.0001	0.0001	0.0001	0.0001	0.0001	0.0001	0.0001	0.0001	0.0001	0.0001	0.0001	0.0001
ENSMUST00000005015	ENSMUSG00000004895	Prcc	3:87858903-87885608(-)	9.57038	11.1458	13.6776	17.3626	13.418	14.4202	11.2957	16.2354	13.6337	16.3921	14.6883	12.4798	15.6462	17.0445	15.0039	13.8419
ENSMUST00000005016	ENSMUSG00000004896	Rrnad1	3:87922905-87930144(-)	0.0001	0.0001	0.319602	1.01007	0.288737	0.612924	0.306484	0.0001	0.674818	0.69605	0.132635	0.193702	0.197015	0.25088	0.088817	0.242207
ENSMUST00000005017	ENSMUSG00000004897	Hdgf	3:87906321-87916132(+)	77.1527	83.5881	86.8611	85.1561	85.7283	91.2172	71.4044	90.7024	82.3765	86.3342	75.0584	80.1177	89.3399	89.1005	88.5986	85.4345
ENSMUST00000005019	ENSMUSG00000004885	Crabp2	3:87948666-87953376(+)	0.0001	0.33561	0.034281	0.055378	0.0001	0.0001	0.0001	0.0001	0.114168	0.080071	0.0001	0.0001	0.0001	0.0001	0.065062	0.049927
ENSMUST00000005041	ENSMUSG00000030435	U2af2	7:5062143-5079938(+)	9.27035	11.9519	16.388	9.74989	17.1458	16.0616	13.3217	16.9259	11.9603	9.78734	9.26912	16.5969	18.4103	15.704	10.6997	16.0484
ENSMUST00000005051	ENSMUSG00000063229	Ldha	7:46847131-46855626(+)	32.096	45.9059	45.6923	89.0157	27.1857	24.7455	28.3385	32.8458	45.0883	40.5936	43.7347	47.5602	12.2856	33.9001	27.1048	41.2543
ENSMUST00000005053	ENSMUSG00000004945	Tmem242	17:5410870-5440243(-)	66.5941	67.2279	65.2232	77.4655	64.5574	74.4847	67.6941	79.5947	88.9027	70.3507	71.7619	75.5835	76.5127	70.4982	78.7333	82.8268
ENSMUST00000005057	ENSMUSG00000004929	Thop1	10:81070035-81082559(+)	3.92663	3.31611	4.55169	6.47522	5.31151	6.03238	4.64842	5.66712	5.84022	5.03283	5.06101	4.89264	5.73398	5.6851	5.46635	5.17893
ENSMUST00000005064	ENSMUSG00000004934	Pias4	10:81153266-81167923(-)	6.41531	6.00238	6.20542	7.65798	5.84105	8.03967	6.1235	7.23715	7.60112	7.90713	7.79628	6.15371	7.34168	8.11938	7.23757	6.67585
ENSMUST00000005066	ENSMUSG00000004936	Map2k1	9:64185770-64253631(-)	16.0636	18.937	18.5656	20.3018	16.6312	20.0367	14.3594	19.6019	19.8624	18.9048	17.5498	17.0125	19.4345	18.0315	18.7648	18.4821
ENSMUST00000005067	ENSMUSG00000004937	Sgta	10:81044075-81060178(-)	26.8656	29.8529	42.8866	54.8297	30.3596	45.9163	30.2742	58.4269	28.6877	45.9669	32.1684	51.6514	50.0732	77.0561	54.272	51.5405
ENSMUST00000005069	ENSMUSG00000004939	Nmrk2	10:81198170-81202051(-)	0.0001	0.0001	0.0001	0.0001	0.0001	0.0001	0.0001	0.0001	0.0001	0.0001	0.0001	0.0001	0.0001	0.0001	0.0001	0.0001
ENSMUST00000005072	ENSMUSG00000004947	Dtx2	5:135994877-136032864(+)	0.0001	0.0001	0.0001	1.06895	0.294131	0.226805	0.0001	0.064337	0.886681	0.383112	0.488402	0.84919	0.0001	0.0001	1.27864	0.0001
ENSMUST00000005073	ENSMUSG00000004948	Zp3	5:135980099-135988624(+)	0.033771	0.0001	0.0001	0.0001	0.0001	0.0001	0.0001	0.0001	0.0001	0.026981	0.0001	0.0001	0.0001	0.0001	0.0001	0.0001
ENSMUST00000005077	ENSMUSG00000004951	Hspb1	5:135887919-135889563(+)	73.871	61.5944	133.623	93.2264	107.238	118.19	50.7677	83.4459	94.2576	136.297	95.9053	136.439	143.256	52.9927	81.1398	95.8728
ENSMUST00000005103	ENSMUSG00000029832	Nfe2l3	6:51432670-51458768(+)	0.325091	0.208849	0.115269	0.456113	0.272205	0.140068	0.335664	0.243822	0.454081	0.221267	1.43416	0.838894	0.186035	0.521626	0.307847	0.327333
ENSMUST00000005108	ENSMUSG00000030180	Kdm5a	6:120364124-120444574(+)	6.16321	6.9393	6.82749	8.33713	6.89181	7.31788	6.38763	5.83537	7.21296	6.66361	5.36104	5.24923	6.53188	6.19441	6.13568	5.51439
ENSMUST00000005114	ENSMUSG00000004988	Fxyd4	6:117933729-117937335(-)	0.0001	0.0001	0.0001	0.0001	0.0001	0.0001	0.0001	0.0001	0.0001	0.0001	0.0001	0.0001	0.0001	0.0001	0.0001	0.0001
ENSMUST00000005120	ENSMUSG00000004994	Ccdc130	8:84258301-84270347(-)	0.228453	0.399403	0.0001	1.99045	0.804061	0.584528	0.0001	0.372436	1.42601	1.91282	0.639263	0.31057	2.39183	1.27627	0.502699	0.860622
ENSMUST00000005122	ENSMUSG00000004996	Mri1	8:84253931-84257247(-)	0.0001	0.0001	0.0001	0.0001	0.0001	0.0001	0.194589	0.0001	0.0001	0.0001	0.0001	0.0001	0.0001	0.0001	0.0001	0.0001
ENSMUST00000005164	ENSMUSG00000005034	Prkacb	3:146729867-146781416(-)	0.022012	1.19894	2.29995	2.15868	0.348244	0.385528	0.062774	1.37813	0.308254	2.74442	0.011895	1.26279	2.17879	1.24978	0.415496	0.039934
ENSMUST00000005173	ENSMUSG00000005043	Sgsh	11:119343482-119355536(-)	2.43571	1.91494	2.17045	2.70531	4.64755	2.55218	2.95808	2.27047	1.52869	2.5476	3.47764	2.07883	1.80389	2.66772	2.37397	1.09883
ENSMUST00000005175	ENSMUSG00000005045	Chd5	4:152338887-152390181(+)	0.0001	0.0001	0.0001	0.0001	0.021388	0.0001	0.0001	0.0001	0.0001	0.0001	0.0001	0.0001	0.0001	0.0001	0.0001	0.0001
ENSMUST00000005185	ENSMUSG00000005054	Cstb	10:78425669-78427622(+)	29.9524	38.9776	29.2082	43.9699	34.0704	34.5773	41.293	46.6186	35.6326	35.9907	33.3606	40.3153	33.2565	35.8667	33.2455	36.0916
ENSMUST00000005188	ENSMUSG00000005057	Sh2b2	5:136218149-136244903(-)	39.9988	37.0722	53.3009	47.0153	37.453	48.3687	38.191	42.3446	54.0729	51.2809	51.9406	40.2406	42.0741	51.5772	51.4976	50.3205
ENSMUST00000005218	ENSMUSG00000005087	Cd44	2:102811141-102901625(-)	0.162976	0.609093	0.778904	0.016642	0.696667	0.386005	0.536756	0.0001	0.309022	0.361401	0.255237	0.630444	0.22413	0.250043	0.309741	0.211275
ENSMUST00000005220	ENSMUSG00000005089	Slc1a2	2:102706438-102778106(+)	0.0001	0.0001	0.0001	0.0001	0.0001	0.0001	0.0001	0.0001	0.0001	0.0001	0.0001	0.0001	0.0001	0.0001	0.0001	0.0001
ENSMUST00000005233	ENSMUSG00000005102	Eif2ak4	2:118388618-118475234(+)	3.23649	2.90817	3.48147	3.46334	2.31361	3.38739	2.0024	2.66206	3.70191	2.22851	3.71976	3.19859	3.67643	3.57994	3.74684	3.34295
ENSMUST00000005234	ENSMUSG00000005103	Wdr1	5:38526813-38561806(-)	25.3169	27.6906	29.7449	38.1801	28.6523	28.4479	24.5146	29.0109	29.2136	28.4168	27.1276	28.5618	27.0689	29.9917	27.8944	27.2061
ENSMUST00000005238	ENSMUSG00000005107	Slc2a9	5:38349306-38502152(-)	0.0001	0.0001	0.0001	0.0001	0.02757	0.0001	0.0001	0.0001	0.0001	0.0001	0.0001	0.0001	0.0001	0.0001	0.0001	0.0001
ENSMUST00000005255	ENSMUSG00000005124	Ccn4	15:66891320-66923201(+)	0.0001	0.0001	0.015856	0.034055	0.018393	0.009669	0.0001	0.036457	0.010201	0.027258	0.0001	0.032646	0.021763	0.0001	0.0001	0.019281
ENSMUST00000005256	ENSMUSG00000005125	Ndrg1	15:66929318-66969640(-)	7.19428	8.70342	14.0924	14.5041	11.7487	10.0467	11.9115	11.2224	11.0387	9.03572	9.1061	9.07859	9.46752	8.91863	8.74359	7.83095
ENSMUST00000005262	ENSMUSG00000005131	4930550C14Rik	9:53405286-53432803(+)	0.0001	0.004983	0.0001	0.021221	0.0001	0.084671	0.0001	0.0001	0.0001	0.441967	0.0001	0.0001	0.0001	0.0001	0.180379	0.146549
ENSMUST00000005279	ENSMUSG00000005148	Klf5	14:99298691-99315036(+)	0.0001	0.063953	0.0001	0.055159	0.05257	0.060692	0.079698	0.050435	0.0001	0.045209	0.072453	0.063841	0.027353	0.113245	0.034666	0.049976
ENSMUST00000005292	ENSMUSG00000005161	Prdx2	8:84969611-84974834(+)	54.7485	64.8349	51.8251	71.5412	54.6179	55.6236	61.1781	62.8252	60.0499	51.1884	49.6319	62.4898	62.8749	62.6149	63.4364	66.3888
ENSMUST00000005334	ENSMUSG00000005202	Shbg	11:69614804-69617905(-)	0.0001	0.0001	0.0001	0.0001	0.0001	0.0001	0.0001	0.0001	0.0001	0.0001	0.0001	0.0001	0.0001	0.0001	0.0001	0.0001
ENSMUST00000005336	ENSMUSG00000005204	Senp3	11:69673115-69681846(-)	15.7288	15.81	19.6774	25.2501	18.5993	20.2624	16.226	17.9875	17.099	21.3369	15.8917	17.9569	20.0686	21.7359	19.3923	19.5916
ENSMUST00000005352	ENSMUSG00000005220	Corin	5:72300026-72504208(-)	0.0001	0.0001	0.020752	0.0001	0.011721	0.0001	0.0001	0.0001	0.0001	0.0001	0.0001	0.0001	0.0001	0.0001	0.0001	0.0001
ENSMUST00000005364	ENSMUSG00000005232	G6pc2	2:69219971-69227841(+)	0.0001	0.0001	0.0001	0.0001	0.0001	0.0001	0.0001	0.0001	0.0001	0.0001	0.0001	0.0001	0.0001	0.0001	0.0001	0.0001
ENSMUST00000005365	ENSMUSG00000005233	Spc25	2:69193895-69206194(-)	0.036449	0.368501	0.0001	0.562956	0.0001	0.03897	0.0001	0.123981	0.0001	0.0001	0.087231	0.0001	0.0001	0.0001	0.0001	0.15599
ENSMUST00000005371	ENSMUSG00000059552	Trp53	11:69580359-69591873(+)	1.52268	1.36258	2.11091	3.02503	1.24229	1.72561	1.86194	4.09343	1.72231	1.37448	1.28921	1.36264	0.0001	1.00326	1.26323	1.47975
ENSMUST00000005394	ENSMUSG00000005262	Ufd1	16:18812294-18835261(+)	22.3308	25.8084	23.6189	29.1848	28.362	30.3693	23.6591	27.3182	27.7552	24.3841	23.3752	25.3646	26.7181	26.5656	27.9429	24.5235
ENSMUST00000005399	ENSMUSG00000005267	Zfp287	11:62713287-62729093(-)	0.0001	0.230823	0.074752	0.057249	0.215635	0.07234	0.0001	0.0001	0.272628	0.235756	0.146294	0.0001	0.416886	0.0001	0.0001	0.032372
ENSMUST00000005400	ENSMUSG00000005268	Prlr	15:10177238-10329388(+)	0.0001	0.0001	0.017073	0.0001	0.0001	0.0001	0.0001	0.0001	0.0001	0.000807	0.0001	0.0001	0.0001	0.0001	0.0001	0.0001
ENSMUST00000005406	ENSMUSG00000022892	App	16:84954443-85173758(-)	2.04485	3.07151	3.00561	9.31607	3.44636	1.01322	3.73057	2.46916	7.18157	0.918144	2.25576	3.37338	4.02879	1.73193	6.53081	2.70525
ENSMUST00000005413	ENSMUSG00000052675	Zfp112	7:24112324-24127493(+)	0.0001	0.0001	0.0001	0.143853	0.0001	0.290722	0.24314	0.0001	0.691586	0.2292	0.134061	0.395276	0.251409	0.0001	0.016082	0.26969
ENSMUST00000005431	ENSMUSG00000005299	Letm1	5:33739673-33782817(-)	56.5246	57.9747	72.6689	58.8657	55.7107	65.6372	45.0056	58.4256	73.7605	86.5571	68.2418	63.1963	83.9458	78.4671	88.8563	69.9341
ENSMUST00000005452	ENSMUSG00000005320	Fgfr4	13:55152640-55168759(+)	0.0001	0.018619	0.033915	0.0001	0.0001	0.0001	0.0001	0.0001	0.0001	0.0001	0.0001	0.0001	0.0001	0.0001	0.0001	0.0001
ENSMUST00000005470	ENSMUSG00000005338	Cadm3	1:173335987-173367685(-)	0.0001	0.0001	0.0001	0.0001	0.062241	0.067096	0.0001	0.0001	0.0001	0.0001	0.0001	0.0001	0.035098	0.0001	0.0001	0.0001
ENSMUST00000005477	ENSMUSG00000030483	Cyp2b10	7:25897676-25926559(+)	0.005389	0.0001	0.172889	0.008091	0.0001	0.018752	0.0001	0.00556	0.0001	0.057476	0.014146	0.00374	0.0001	0.03466	0.0001	0.00762
ENSMUST00000005487	ENSMUSG00000005354	Txn2	15:77915047-77929006(-)	155.652	153.615	161.227	185.534	161.151	160.05	144.325	194.522	157.93	190.894	177.627	174.626	174.014	173.54	181.599	176.994
ENSMUST00000005488	ENSMUSG00000005355	Casp14	10:78711991-78718294(-)	0.0001	0.0001	0.0001	0.0001	0.0001	0.0001	0.0001	0.0001	0.0001	0.0001	0.0001	0.0001	0.0001	0.0001	0.0001	0.0001
ENSMUST00000005490	ENSMUSG00000005357	Slc1a6	10:78780496-78814765(+)	0.0001	0.0001	0.0001	0.023418	0.0001	0.0001	0.0001	0.0001	0.0001	0.0001	0.0001	0.0001	0.0001	0.0001	0.0001	0.0001
ENSMUST00000005493	ENSMUSG00000005360	Slc1a3	15:8634124-8710764(-)	29.2136	24.9196	21.1676	20.1199	27.5735	31.1687	19.9203	23.162	20.5946	25.9843	53.5449	39.2081	20.9637	32.284	18.1922	26.0128
ENSMUST00000005503	ENSMUSG00000005370	Msh6	17:87975062-87990892(+)	5.63206	4.97321	5.43097	6.79683	5.72167	6.07738	5.06976	5.3616	8.47339	5.66506	7.79078	7.8037	5.19381	5.00683	5.32729	4.8526
ENSMUST00000005504	ENSMUSG00000005371	Fbxo11	17:87990859-88065291(-)	20.4395	23.7894	23.5229	17.0597	24.5045	28.9003	11.6302	21.88	28.829	22.7673	22.5194	18.9154	22.6187	19.3801	18.6717	20.2649
ENSMUST00000005507	ENSMUSG00000005373	Mlxipl	5:135106918-135138382(+)	66.5822	38.9255	64.8129	46.1109	57.1547	69.8574	37.0527	37.3475	77.4937	47.0168	62.1729	39.0287	69.5831	40.4728	49.0528	39.3703
ENSMUST00000005508	ENSMUSG00000005374	Tbl2	5:135149686-135159821(+)	0.0001	0.0001	0.0001	0.0655	0.0001	0.0001	0.0001	0.0001	0.0001	0.0001	0.037694	0.10417	0.0001	0.0001	0.0001	0.0001
ENSMUST00000005509	ENSMUSG00000007207	Stx1a	5:135023482-135051100(+)	0.0001	0.0001	0.0001	0.0001	0.0001	0.0001	0.0001	0.0001	0.0001	0.01615	0.0001	0.181493	0.208123	0.0001	0.0001	0.0001
ENSMUST00000005518	ENSMUSG00000045098	Kmt5b	19:3768118-3805057(+)	0.045195	0.033204	0.024702	0.022201	0.021873	0.009627	0.02225	0.023079	0.012587	0.021605	0.015517	0.008192	0.018262	0.023806	0.011372	0.017945
ENSMUST00000005532	ENSMUSG00000005397	Nid1	13:13437551-13512269(+)	14.6213	19.1384	22.9897	29.7057	21.7152	18.6735	16.0769	21.0785	13.8615	8.80661	13.6556	11.2379	16.1871	8.00432	12.9161	11.95
ENSMUST00000005548	ENSMUSG00000005413	Hmox1	8:75093621-75100589(+)	3.80098	6.31162	7.43069	16.2124	6.94949	4.61588	7.24649	7.69509	4.53578	6.67597	4.49069	4.90425	7.74803	14.0896	5.43135	8.54349
ENSMUST00000005578	ENSMUSG00000005442	Cic	7:25282179-25294148(+)	0.839906	1.08698	1.41552	3.05613	1.7577	1.0627	2.04242	1.91148	1.85886	2.13404	1.08682	2.08232	1.7899	1.78681	0.933648	1.17197
ENSMUST00000005583	ENSMUSG00000005447	Pafah1b3	7:25295049-25297986(-)	0.0001	0.786615	0.370498	1.11347	0.299995	0.230948	0.638463	0.495852	0.33145	0.35089	0.319868	0.606193	0.576121	0.0001	0.337326	0.338674
ENSMUST00000005592	ENSMUSG00000030468	Siglecg	7:43408204-43418358(+)	0.0001	0.0001	0.0001	0.03779	0.0001	0.0001	0.0001	0.0001	0.0001	0.027794	0.0001	0.0001	0.024459	0.0001	0.0001	0.0001
ENSMUST00000005597	ENSMUSG00000056592	Zfp658	7:43564784-43574966(+)	0.202258	0.093688	0.0001	0.0001	0.067358	0.156148	0.0001	0.072005	0.125191	0.03074	0.052326	0.211701	0.029033	0.116727	0.0001	0.14865
ENSMUST00000005600	ENSMUSG00000031706	Rfx1	8:84066836-84096992(+)	1.84905	1.48185	2.6667	3.09041	2.41225	2.74959	2.15744	0.965608	2.89119	2.60598	2.19787	2.04041	2.34642	2.27779	2.08766	1.92655
ENSMUST00000005601	ENSMUSG00000005465	Il27ra	8:84030294-84042589(-)	0.085695	0.137709	0.255125	1.06939	0.12573	0.11111	0.166425	0.178122	0.200609	0.70622	0.040118	0.592927	0.224841	0.320283	0.026296	0.0001
ENSMUST00000005606	ENSMUSG00000005469	Prkaca	8:83972993-83996443(+)	131.575	128.703	136.826	149.895	137.469	141.099	119.891	140.908	155.404	161.79	139.845	140.523	145.909	156.656	154.465	133.237
ENSMUST00000005607	ENSMUSG00000005470	Asf1b	8:83955507-83970197(+)	1.79296	2.09423	1.60152	1.85653	2.24342	2.21777	2.08999	1.68217	1.52795	2.21914	1.29635	1.4847	2.47402	1.23761	1.69934	1.90426
ENSMUST00000005611	ENSMUSG00000005474	Myl10	5:136693178-136700992(+)	0.0001	0.0001	0.0001	0.0001	0.0001	0.0001	0.0001	0.0001	0.0001	0.0001	0.0001	0.0001	0.0001	0.0001	0.0001	0.0001
ENSMUST00000005616	ENSMUSG00000057672	Pkn1	8:83666536-83699179(-)	46.4932	48.1096	57.2813	84.7887	60.1137	54.4379	59.8306	62.8694	58.193	78.0733	42.5421	46.1619	68.2573	68.0655	66.7744	59.9018
ENSMUST00000005620	ENSMUSG00000005483	Dnajb1	8:83608193-83612653(+)	5.76635	7.30759	8.21846	11.266	7.57768	7.83061	7.19822	8.06584	8.19232	9.51663	8.59421	8.20519	9.2027	8.10399	7.86836	7.66663
ENSMUST00000005630	ENSMUSG00000005493	Msh4	3:153857149-153906138(-)	0.0001	0.0001	0.0001	0.025101	0.01322	0.0001	0.0001	0.0001	0.011848	0.0001	0.0001	0.0001	0.0001	0.01459	0.0001	0.0001
ENSMUST00000005643	ENSMUSG00000005506	Celf1	2:90940397-91019490(+)	7.7789	6.02662	8.11245	7.48523	7.88053	4.31144	3.70507	10.0029	6.40545	8.42887	8.24544	10.1898	6.00358	3.34077	3.92706	9.23944
ENSMUST00000005647	ENSMUSG00000005510	Ndufs3	2:90894636-90904827(-)	119.434	129.312	104.999	142.166	114.83	134.92	159.227	163.052	146.296	142.292	136.645	145.797	133.295	131.971	143.399	149.94
ENSMUST00000005651	ENSMUSG00000005514	Por	5:135689036-135735326(+)	44.3725	21.6103	36.0011	47.1205	47.7109	40.7093	36.2792	137.903	27.7159	47.2304	61.1635	43.2784	62.8335	64.6334	58.8932	34.3917
ENSMUST00000005669	ENSMUSG00000040583	Cyp2b13	7:26061497-26096197(+)	0.055226	0.0001	0.073211	0.023446	0.014004	0.013094	0.041531	0.014327	0.083187	0.0001	0.051694	0.001338	0.017497	0.015314	0.0001	0.0001
ENSMUST00000005671	ENSMUSG00000005533	Igf1r	7:67952827-68233668(+)	1.38431	1.01699	1.79846	2.15061	1.72335	1.81057	1.25842	1.1266	1.69495	1.32048	1.05279	1.43395	1.47954	1.13455	1.21077	0.938622
ENSMUST00000005678	ENSMUSG00000005540	Fcer2a	8:3681737-3694175(-)	0.0001	0.06116	0.079056	0.136014	0.15702	0.0001	0.129803	0.044414	0.055531	0.112396	0.017067	0.040405	0.0001	0.039781	0.076549	0.094473
ENSMUST00000005685	ENSMUSG00000005547	Cyp2a5	7:26835305-26843528(+)	0.0001	0.0001	0.0001	0.0001	0.0001	0.0001	0.0001	0.0001	0.0001	0.0001	0.0001	0.0001	0.0001	0.0001	0.0001	0.0001
ENSMUST00000005692	ENSMUSG00000005553	Atp4a	7:30712209-30725522(+)	0.0001	0.0001	0.0001	0.0001	0.0001	0.0001	0.0001	0.0001	0.0001	0.0001	0.0001	0.0001	0.0001	0.0001	0.0001	0.0001
ENSMUST00000005705	ENSMUSG00000005566	Trim28	7:13024152-13031035(+)	8.56195	9.84304	9.2118	15.8828	10.7584	9.85642	8.60472	10.5095	12.2032	10.7863	9.97865	11.0717	10.229	10.4351	9.92904	9.86309
ENSMUST00000005711	ENSMUSG00000033916	Chmp2a	7:13032014-13034807(-)	35.8062	34.8458	39.0043	45.4098	41.3152	49.3674	44.4686	53.9665	45.4001	47.2739	44.2685	44.4423	46.3291	43.2248	31.0725	40.4946
ENSMUST00000005714	ENSMUSG00000005575	Ube2m	7:13035238-13038273(-)	56.7726	52.2357	54.2632	69.699	64.1539	63.1371	52.4215	83.72	66.9261	69.6424	67.1172	67.6348	72.6282	72.4005	62.2081	69.7113
ENSMUST00000005719	ENSMUSG00000005580	Adcy9	16:4287545-4419587(-)	7.44624	6.04897	7.05602	6.19885	6.17071	9.66855	3.0364	3.5118	8.55166	6.56098	6.79077	6.63311	6.48755	4.18895	4.19958	5.12378
ENSMUST00000005722	ENSMUSG00000005583	Mef2c	13:83504240-83667078(+)	0.0001	0.58484	0.0001	0.0001	0.643951	0.0001	0.0001	0.0001	1e-06	0.519774	0.0001	0.0001	0.0001	0.0001	0.023315	0.0001
ENSMUST00000005749	ENSMUSG00000005609	Ctr9	7:111028951-111056377(+)	10.393	11.3753	11.0581	14.2429	12.3604	12.0543	11.4798	12.0115	15.2768	11.6474	12.6767	11.0649	13.0817	12.6687	13.1554	10.6394
ENSMUST00000005751	ENSMUSG00000005611	Mrvi1	7:110868270-110982461(-)	0.118157	0.149962	0.999364	1.40324	1.51201	1.10669	1.54129	0.862921	0.220083	0.2408	0.962916	0.418741	1.22305	0.668571	0.923866	0.405232
ENSMUST00000005768	ENSMUSG00000028126	Pip5k1a	3:95058569-95106779(-)	0.0001	0.0001	0.0001	0.0001	0.0001	0.0001	0.0001	0.0001	0.0001	0.0001	0.0001	0.0001	0.0001	0.0001	0.0001	0.0001
ENSMUST00000005769	ENSMUSG00000005628	Tmod4	3:95124514-95129209(+)	0.0001	0.0001	0.0001	0.0001	0.0001	0.014997	0.0001	0.0001	0.169854	0.0001	0.0001	0.0001	0.0001	0.0001	0.0001	0.0001
ENSMUST00000005791	ENSMUSG00000005649	Cabp5	7:13398132-13408887(+)	0.0001	0.0001	0.0001	0.0001	0.0001	0.0001	0.0001	0.0001	0.0001	0.0001	0.0001	0.0001	0.0001	0.0001	0.0001	0.0001
ENSMUST00000005798	ENSMUSG00000005656	Snx6	12:54746349-54795703(-)	15.913	19.6216	16.999	22.2321	18.8128	17.2752	18.9356	19.6947	19.5802	19.2342	17.425	18.0507	18.274	19.1482	17.6363	17.9386
ENSMUST00000005810	ENSMUSG00000005667	Mthfd2	6:83305691-83317606(-)	1.69377	1.96528	1.05695	1.73106	1.63765	2.3879	0.705648	0.894649	0.77068	1.59217	2.25221	0.837109	1.31607	0.830912	0.613345	1.01105
ENSMUST00000005815	ENSMUSG00000005672	Kit	5:75574955-75656722(+)	1.77279	1.21055	2.20774	0.031264	0.821763	0.807567	0.0001	1.22941	1.93611	0.819481	0.846269	1.19263	0.415887	0.0001	0.026473	1.19979
ENSMUST00000005817	ENSMUSG00000005674	Tomm40l	1:171216011-171222514(-)	10.409	10.8722	10.7119	13.6728	12.2581	11.1152	10.8873	14.6642	11.0567	13.3585	10.0754	11.7891	12.3352	13.0717	14.1382	12.3599
ENSMUST00000005820	ENSMUSG00000005677	Nr1i3	1:171213970-171218845(+)	0.0001	0.0001	0.0001	0.0001	0.0001	0.0001	0.0001	0.0001	0.0001	0.0001	0.0001	0.0001	0.0001	0.0001	0.0001	0.0001
ENSMUST00000005824	ENSMUSG00000005681	Apoa2	1:171225082-171226378(+)	0.0001	0.0001	0.0001	0.0001	0.694181	0.804674	0.0001	1.0058	0.67228	0.0001	0.0001	0.0001	0.940476	0.574784	1.22487	1.26226
ENSMUST00000005825	ENSMUSG00000005682	Pan2	10:128303335-128321353(+)	0.619815	1.86445	2.0031	2.97236	1.74532	1.77723	0.928899	1.29928	2.17454	2.33161	1.58975	2.06993	2.31962	0.686847	1.8561	1.05594
ENSMUST00000005826	ENSMUSG00000005683	Cs	10:128337734-128362479(+)	759.183	691.477	756.168	925.373	698.528	832.846	707.073	837.946	823.851	810.894	776.58	830.459	791.3	703.843	826.872	797.921
ENSMUST00000005829	ENSMUSG00000005686	Ampd3	7:110772604-110812405(+)	12.4793	11.2274	13.0262	16.5265	14.582	12.82	12.563	13.9968	13.4741	11.004	6.26644	8.37537	13.6829	8.44878	10.1352	10.1212
ENSMUST00000005830	ENSMUSG00000005687	Bcas2	3:103171655-103179152(+)	11.4799	9.4138	9.64329	14.0455	10.2278	11.8956	9.91751	17.4024	11.0866	12.3124	11.5396	14.7209	9.46283	12.7484	11.8675	12.2429
ENSMUST00000005839	ENSMUSG00000005696	Sh2d1a	X:42502562-42522093(+)	0.0001	0.0001	0.0001	0.0001	0.0001	0.0001	0.0001	0.0001	0.0001	0.617101	0.0001	0.0001	0.0001	0.0001	0.0001	0.052077
ENSMUST00000005841	ENSMUSG00000005698	Ctcf	8:105636579-105682922(+)	9.87958	10.4217	11.4778	15.8833	12.5517	12.6797	11.0619	11.8597	12.7707	14.6845	11.5877	12.2416	11.7312	13.4936	11.8889	11.7393
ENSMUST00000005849	ENSMUSG00000005705	Agrp	8:105566698-105568298(-)	0.0001	0.0001	0.0001	0.0001	0.0001	0.0001	0.0001	0.0001	0.0001	0.0001	0.0001	0.0001	0.0001	0.0001	0.0001	0.0001
ENSMUST00000005860	ENSMUSG00000005716	Pvalb	15:78191114-78204237(-)	0.0001	0.067707	0.0001	0.132008	0.021753	0.0001	0.0001	0.06055	0.0001	0.0001	0.0001	0.0001	0.0001	0.0001	0.077223	0.0001
ENSMUST00000005862	ENSMUSG00000005718	Tfap4	16:4544661-4559854(-)	1.7887	1.64631	1.76519	1.67635	2.20142	2.66259	1.54165	1.36928	2.46332	0.927935	2.75333	2.31601	1.70501	1.39375	2.08958	1.20194
ENSMUST00000005889	ENSMUSG00000034116	Vav1	17:57279100-57328031(+)	0.351916	0.665732	0.681838	1.87327	0.372382	0.242445	0.446679	0.633389	0.174789	1.35362	0.254238	0.60979	0.381453	0.284049	0.183007	0.321914
ENSMUST00000005891	ENSMUSG00000047884	Klk9	7:43791891-43796757(+)	0.019358	0.0001	0.0001	0.0001	0.0001	0.0001	0.0001	0.0001	0.0001	0.0001	0.033855	0.0001	0.0001	0.030508	0.0001	0.031829
ENSMUST00000005907	ENSMUSG00000005763	Cd247	1:165788689-165862066(+)	0.649013	1.33129	1.05193	3.44402	0.983119	0.830918	0.972751	0.516415	1.1548	1.47092	0.635039	1.10793	0.662486	0.440502	0.493991	0.156938
ENSMUST00000005923	ENSMUSG00000005779	Psmb4	3:94884093-94886961(-)	41.9699	40.3099	43.0971	50.5876	43.1817	48.8544	37.3047	50.6922	42.3917	47.3887	46.625	46.3159	44.7694	50.7178	45.1997	46.6169
ENSMUST00000005933	ENSMUSG00000038968	Klk1b16	7:44136767-44141610(+)	0.0001	0.0001	0.0001	0.0001	0.0001	0.0001	0.0001	0.0001	0.0001	0.0001	0.0001	0.0001	0.0001	0.0001	0.0001	0.0001
ENSMUST00000005950	ENSMUSG00000049723	Mmp12	9:7347374-7360461(+)	0.028282	2.16427	1.1749	11.7015	1.50781	0.258236	1.07147	1.12252	0.279787	1.26541	0.040794	0.813198	0.647803	0.085305	1.54089	0.322383
ENSMUST00000005952	ENSMUSG00000005802	Slc30a4	2:122681233-122702639(-)	2.48697	2.76761	3.20809	3.91686	3.33947	3.12209	2.88352	3.22424	3.18387	3.00326	2.33363	3.08112	3.31057	3.23667	2.96734	3.17771
ENSMUST00000005953	ENSMUSG00000005803	Sqor	2:122765237-122809569(+)	43.3982	45.1948	42.9361	48.5415	48.8392	46.964	41.0322	50.898	50.7034	46.8728	53.6224	50.194	46.4679	47.9303	46.9925	45.063
ENSMUST00000005954	ENSMUSG00000005804	Bloc1s6	2:122738503-122749475(+)	3.47501	4.16169	5.56162	5.76509	5.12795	4.96406	3.88164	5.51355	4.47144	6.28817	5.3502	6.15521	4.65362	7.51617	6.56354	6.25439
ENSMUST00000005964	ENSMUSG00000028138	Adh5	3:138443093-138455499(+)	36.0671	44.1413	36.6897	41.5952	39.8829	43.2383	41.4582	46.7965	48.2662	41.6468	45.4265	45.4872	45.8669	47.4251	46.5975	44.726
ENSMUST00000005975	ENSMUSG00000005823	Gpr108	17:57234972-57247689(-)	2.17352	10.8637	2.92461	2.02593	8.0719	0.653148	9.20991	4.19051	9.9125	4.41045	12.8841	1.5856	1.28358	5.83237	2.07956	11.0143
ENSMUST00000005976	ENSMUSG00000005824	Tnfsf14	17:57189492-57194177(-)	0.0001	0.0001	0.128947	0.388604	0.08814	0.0001	0.0001	0.029854	0.0001	0.090596	0.055339	0.156905	0.0001	0.088097	0.059566	0.149199
ENSMUST00000006005	ENSMUSG00000032492	Pth1r	9:110722142-110742719(-)	3.22885	1.27384	3.02465	0.35726	0.841158	3.48286	0.205024	0.950651	1.15418	3.64689	0.917606	0.506925	3.49687	0.290361	3.38601	2.60072
ENSMUST00000006020	ENSMUSG00000005864	Cnga2	X:71991849-72010218(+)	0.0001	0.0001	0.0001	0.0001	0.0001	0.0001	0.023096	0.011997	0.0001	0.0001	0.0001	0.0001	0.0001	0.0001	0.015129	0.0001
ENSMUST00000006027	ENSMUSG00000005873	Reep5	18:34344885-34373369(-)	56.8208	65.4051	61.6407	89.1158	71.8051	60.9804	77.7399	82.3019	66.6169	74.5107	60.7912	64.2351	63.132	67.1556	73.8458	64.8538
ENSMUST00000006029	ENSMUSG00000078954	Arhgap8	15:84720052-84772207(+)	0.0001	0.0001	0.0001	0.0001	0.0001	0.0001	0.0001	0.0001	0.0001	0.0001	0.0001	0.0001	0.22721	0.0001	0.0001	0.0001
ENSMUST00000006035	ENSMUSG00000005881	Ergic3	2:156008045-156018279(+)	24.0688	22.9211	24.5421	32.1786	25.1508	24.8464	23.1	26.7977	28.7603	29.5714	25.7385	25.8526	23.6998	28.1936	29.0817	25.071
ENSMUST00000006036	ENSMUSG00000005882	Uqcc1	2:155848240-155930044(-)	0.0001	0.0001	0.0001	0.0001	1.80143	0.0001	0.0001	0.0001	0.603976	0.138802	0.488499	0.778464	0.0001	0.0001	0.0001	0.0001
ENSMUST00000006037	ENSMUSG00000005886	Ncoa2	1:13142475-13374083(-)	1.44689	1.31659	1.34615	1.31038	1.5972	1.6544	0.585497	1.35161	1.18596	1.41632	2.36798	1.26018	1.71996	1.47899	2.24605	1.06397
ENSMUST00000006046	ENSMUSG00000005892	Trh	6:92242061-92244650(-)	0.0001	0.0001	0.0001	0.068665	0.0001	0.0001	0.0001	0.0001	0.0001	0.027038	0.0001	0.0001	0.0001	0.0001	0.0001	0.0001
ENSMUST00000006053	ENSMUSG00000005899	Smpd4	16:17619354-17644828(+)	3.15321	2.5012	4.69375	2.28181	3.87056	3.80154	2.63274	3.39195	4.10961	3.04465	2.63034	2.91907	3.08285	2.58887	3.2429	2.04419
ENSMUST00000006061	ENSMUSG00000005907	Pex1	5:3596066-3637230(+)	0.0001	0.0001	0.022822	0.68724	1.01374	0.0001	0.0001	0.073591	0.0001	0.424381	0.0001	1.15491	0.0001	0.0001	0.0001	0.466965
ENSMUST00000006071	ENSMUSG00000005917	Otx1	11:21994764-22001615(-)	0.0001	0.0001	0.0001	0.0001	0.0001	0.0001	0.0001	0.0001	0.0001	0.0001	0.0001	0.0001	0.0001	0.0001	0.0001	0.0001
ENSMUST00000006094	ENSMUSG00000022445	Cyp2d26	15:82790101-82794294(-)	0.0001	0.0001	0.0001	0.0001	0.042446	0.0001	0.0001	0.0001	0.0001	0.0001	0.0001	0.0001	0.0001	0.0001	0.0001	0.0001
ENSMUST00000006101	ENSMUSG00000005947	Itgae	11:73090583-73147446(+)	0.250437	0.356653	0.339525	0.395124	0.215041	0.325448	0.246569	0.355522	0.271363	0.371925	0.226163	0.179317	0.274535	0.248311	0.239742	0.253565
ENSMUST00000006103	ENSMUSG00000005949	Ctns	11:73183596-73199042(-)	4.51362	4.46557	5.04563	5.43551	4.39783	5.11537	4.82133	1.74711	2.52575	4.98271	3.43992	3.36708	4.98472	5.98632	4.96967	5.60693
ENSMUST00000006104	ENSMUSG00000005950	P2rx5	11:73160421-73172685(+)	31.6872	26.2594	37.0014	38.3194	28.5195	32.0228	24.1265	26.142	47.5531	41.437	37.5028	47.7279	36.5218	25.4935	36.4945	40.7649
ENSMUST00000006105	ENSMUSG00000005951	Shpk	11:73199460-73224511(+)	6.46493	5.05536	7.14164	6.06404	6.10952	7.6987	4.08807	5.46703	7.84764	6.02713	6.71149	5.73016	7.9038	6.05	7.28892	5.33828
ENSMUST00000006106	ENSMUSG00000005952	Trpv1	11:73238259-73260507(+)	0.0001	0.0001	0.0001	0.0001	0.0001	0.0001	0.0001	0.0001	0.0001	0.0001	0.0001	0.0001	0.0001	0.0001	0.0001	0.0001
ENSMUST00000006112	ENSMUSG00000005958	Ephb3	16:21204755-21223304(+)	0.103331	0.201207	0.151285	0.193216	0.095417	0.201453	0.0001	0.0001	0.113515	0.101782	0.143275	0.15547	0.044634	0.196274	0.078473	0.126895
ENSMUST00000006123	ENSMUSG00000005968	Tuft1	3:94612757-94658871(-)	0.040807	0.122835	0.155901	0.224182	0.13033	0.0001	0.134052	0.168375	0.084139	0.053143	0.031148	0.059514	0.01765	0.047128	0.0001	0.033539
ENSMUST00000006128	ENSMUSG00000005973	Rcn1	2:105386291-105399319(-)	2.0255	2.90241	3.04833	5.28582	2.90057	2.9955	3.53261	3.65192	3.08348	2.9535	2.16744	3.38293	3.03715	2.35046	2.67708	2.69041
ENSMUST00000006136	ENSMUSG00000005980	Dnase1	16:4036970-4040024(+)	0.0001	0.0001	0.0001	0.0001	0.0001	0.0001	0.0001	0.0001	0.056084	0.0001	0.0001	0.0001	0.0001	0.0001	0.0001	0.0001
ENSMUST00000006137	ENSMUSG00000005981	Trap1	16:4039971-4077827(-)	172.814	189.541	184.728	224.085	197.141	206.864	188.484	221.506	201.539	188.261	182.185	193.179	200.139	193.98	197.071	198.775
ENSMUST00000006139	ENSMUSG00000005983	1700037C18Rik	16:3895181-3907757(-)	0.0001	0.0001	0.0001	0.036916	0.0001	0.0001	0.0001	0.0001	0.0001	0.0001	0.027325	0.0001	0.0001	0.0001	0.0001	0.093528
ENSMUST00000006151	ENSMUSG00000005994	Tyrp1	4:80834230-80851718(+)	0.0001	0.0001	0.0001	0.0001	0.0001	0.0001	0.0001	0.0001	0.0001	0.0001	0.0001	0.0001	0.0001	0.0001	0.0001	0.0001
ENSMUST00000006167	ENSMUSG00000006010	Odr4	1:150362521-150392719(-)	0.0001	0.0001	0.0001	0.0001	0.0001	0.0001	0.0001	0.0001	0.0001	0.0001	0.0001	0.0001	0.0001	0.0001	0.0001	0.0001
ENSMUST00000006171	ENSMUSG00000006014	Prg4	1:150449412-150465598(-)	0.0001	0.0001	0.0001	0.0001	0.0001	0.05603	0.0001	0.0001	0.0001	0.0001	0.0001	0.190415	0.0001	0.0001	0.0001	0.0001
ENSMUST00000006178	ENSMUSG00000006021	Kptn	7:16119895-16127516(+)	4.65339	5.13126	5.43517	6.33209	5.81655	6.01997	5.79445	7.57364	6.52403	6.43368	4.57106	6.25749	5.33005	6.12785	6.36969	6.67865
ENSMUST00000006181	ENSMUSG00000006024	Napa	7:16098458-16117975(+)	42.3987	48.1622	45.5292	43.1757	48.3938	49.9165	38.2922	53.032	49.2852	51.6628	51.0748	49.1556	52.9265	53.6149	50.0469	49.0681
ENSMUST00000006205	ENSMUSG00000024483	Ankhd1	18:36560611-36658908(+)	2.53702	9.04502	0.0001	0.208365	10.997	0.494982	0.0001	2.0538	0.0001	0.130253	0.848644	0.0001	0.0001	0.330748	1.87313	0.0001
ENSMUST00000006209	ENSMUSG00000006050	Sra1	18:36667429-36670285(-)	0.0001	8.98202	8.60972	8.56896	0.0001	0.0001	8.74387	0.0001	6.54417	0.0001	0.0001	9.41228	0.0001	4.46066	9.94999	0.0001
ENSMUST00000006217	ENSMUSG00000006058	Snf8	11:96034885-96047430(+)	13.0031	13.5957	17.9784	20.5188	17.246	15.4661	15.9212	18.081	19.0052	21.7825	17.0658	18.0962	20.1477	22.4686	17.5876	17.6803
ENSMUST00000006221	ENSMUSG00000020128	Vps54	11:21239281-21321136(+)	5.50644	6.82047	8.8988	8.22326	7.10876	7.48464	5.76458	7.6113	8.76022	7.46046	6.26003	7.5567	7.43154	8.00585	7.91532	6.44854
ENSMUST00000006235	ENSMUSG00000021939	Ctsb	14:63122462-63145923(+)	263.976	299.642	279.112	247.561	264.972	308.668	222.174	283.709	286.541	254.183	312.967	275.659	278.236	288.124	281.234	258.038
ENSMUST00000006254	ENSMUSG00000006095	Tbcb	7:30224131-30232272(-)	10.3515	11.9885	11.0324	15.1714	12.0634	12.4337	10.4367	14.1304	11.4206	11.7862	11.6696	12.3995	10.914	10.8053	12.9578	12.5721
ENSMUST00000006286	ENSMUSG00000006127	Inpp5k	11:75630988-75648871(+)	7.38664	8.68541	6.73379	8.35843	9.73083	9.51784	8.12946	10.8665	8.84977	8.81031	7.38709	7.36836	7.38559	9.88526	5.78485	9.56276
ENSMUST00000006293	ENSMUSG00000006134	Crkl	16:17451987-17487434(+)	5.223	5.61488	6.48875	9.71138	7.13564	6.46977	5.56726	6.50574	6.87918	7.61542	5.12985	5.93241	7.10951	7.4152	6.81631	6.11489
ENSMUST00000006301	ENSMUSG00000029703	Lrwd1	5:136122772-136136074(-)	2.05876	1.16557	2.53762	2.66175	1.53189	2.18946	0.674396	1.94379	1.1464	0.780936	1.95473	2.25322	0.861601	1.92639	2.28195	1.06451
ENSMUST00000006303	ENSMUSG00000006143	Upk3bl	5:136057267-136064326(+)	0.0001	0.0001	0.0001	0.0001	0.0001	0.0001	0.0001	0.0001	0.0001	0.0001	0.0001	0.0001	0.0001	0.0001	0.0001	0.0001
ENSMUST00000006311	ENSMUSG00000030353	Tead4	6:128227143-128300813(-)	0.615735	0.505686	0.93224	1.07944	1.03643	0.659329	0.758228	0.566287	0.536334	0.334002	0.250803	0.568931	0.777827	0.543713	0.729474	0.543911
ENSMUST00000006341	ENSMUSG00000006179	Prss16	13:22002173-22009741(-)	0.0001	0.0001	0.038617	0.030848	0.0001	0.0001	0.0001	0.0001	0.0001	0.0001	0.0001	0.0001	0.0001	0.0001	0.011277	0.0001
ENSMUST00000006353	ENSMUSG00000006191	Cdkal1	13:29325301-29855674(-)	2.77265	3.50028	4.0896	4.786	4.41701	3.82234	4.55968	4.04448	3.95642	3.42359	2.85752	4.2178	3.3408	4.06902	4.79786	3.62938
ENSMUST00000006362	ENSMUSG00000006200	Rhox6	X:37826910-37829857(+)	0.0001	0.0001	0.0001	0.0001	0.0001	0.0001	0.0001	0.0001	0.0001	0.0001	0.0001	0.0001	0.0001	0.0001	0.0001	0.0001
ENSMUST00000006367	ENSMUSG00000006205	Htra1	7:130936203-130985660(+)	11.7141	11.8086	13.1764	19.3245	13.2988	14.7094	13.497	16.4996	15.0416	12.4289	14.1044	15.4126	13.2107	10.6072	13.7237	13.8283
ENSMUST00000006377	ENSMUSG00000006215	Zbtb17	4:141444654-141467225(+)	2.31348	2.4709	3.93696	4.91334	3.83373	4.03903	2.70498	3.4836	4.55209	4.8406	4.00757	3.80396	4.15346	3.30231	4.88675	3.91493
ENSMUST00000006378	ENSMUSG00000006216	Clcnkb	4:141404353-141416014(-)	0.0001	0.0001	0.0001	0.0001	0.0001	0.0001	0.0001	0.0001	0.0001	0.0001	0.0001	0.0001	0.0001	0.0001	0.0001	0.0001
ENSMUST00000006380	ENSMUSG00000006218	Fam131c	4:141368220-141384175(+)	0.212096	0.092475	0.497523	0.637454	0.144821	0.171957	0.251474	0.250891	0.146242	2.25752	0.580857	0.474218	0.609407	1.47795	1.03992	0.770952
ENSMUST00000006381	ENSMUSG00000006219	Fblim1	4:141576062-141598224(-)	0.0001	0.981924	0.0001	0.0001	0.0001	0.001259	1.69296	1.5856	0.0001	0.0001	0.0001	1.45225	0.0001	0.0001	0.0001	0.0001
ENSMUST00000006391	ENSMUSG00000045827	Serpinb9	13:33004541-33017955(+)	2.26789	3.31025	3.70994	6.39512	3.82043	3.01242	3.93083	2.99523	3.15942	2.86657	2.70575	3.44916	2.59056	0.0001	2.24345	2.28681
ENSMUST00000006392	ENSMUSG00000021403	Serpinb9b	13:33027416-33041884(+)	0.0001	0.0001	0.012607	0.11288	0.017519	0.0001	0.0001	0.0001	0.0001	0.0001	0.0001	0.0001	0.016688	0.0001	0.0001	0.0001
ENSMUST00000006397	ENSMUSG00000006235	Epor	9:21958897-21963506(-)	0.68455	0.676637	1.04563	1.10138	1.35875	1.06518	0.820868	1.17902	0.820323	0.770237	1.03292	0.888751	0.715877	0.571566	0.995782	0.684218
ENSMUST00000006403	ENSMUSG00000006241	Ccdc159	9:21927471-21935872(+)	1.97522	1.24201	2.44363	1.42661	2.42235	2.32478	0.855508	1.15046	2.87749	2.00093	1.98612	1.49283	2.83136	1.98803	1.89554	1.58648
ENSMUST00000006415	ENSMUSG00000040061	Plcb2	2:118714233-118728391(-)	0.0001	0.0001	0.03741	0.098351	0.0001	0.0001	0.0001	0.015216	0.0001	0.0001	0.0001	0.027995	0.0001	0.0001	0.0001	0.0001
ENSMUST00000006424	ENSMUSG00000006262	Mob1b	5:88720871-88757989(+)	0.558653	0.464096	0.561662	0.590453	0.699254	0.84943	0.583067	0.645158	0.905408	0.882823	0.320223	0.260345	1.02249	0.724848	0.540767	0.414427
ENSMUST00000006431	ENSMUSG00000006269	Atp6v1b1	6:83742990-83758855(+)	0.0001	0.0001	0.0001	0.0001	0.0001	0.0001	0.0001	0.0001	0.0001	0.0001	0.0001	0.0001	0.0001	0.0001	0.0001	0.0001
ENSMUST00000006435	ENSMUSG00000006273	Atp6v1b2	8:69088646-69113711(+)	36.003	40.6347	35.792	51.0212	43.6636	45.5271	41.1592	46.8666	39.3455	43.7802	42.4755	44.2414	40.6355	48.0347	41.7873	44.5675
ENSMUST00000006444	ENSMUSG00000006281	Tep1	14:50824059-50870560(-)	7.39016	6.92743	8.26863	9.50969	8.70566	10.184	5.50132	6.88397	10.081	9.18673	6.91743	7.3685	9.89382	8.63976	9.09852	6.93521
ENSMUST00000006451	ENSMUSG00000006288	Ttc5	14:50765415-50785519(-)	3.1143	3.12819	3.54997	4.89725	4.26301	4.00451	3.5379	3.67044	2.84005	4.26216	2.50172	3.67311	3.14291	4.11979	3.35263	4.02973
ENSMUST00000006452	ENSMUSG00000006289	Osgep	14:50915682-50924830(-)	0.0001	0.0001	0.0001	0.0001	0.669146	0.0001	0.0001	0.0001	0.291806	0.0001	0.0001	0.0001	0.0001	0.19639	0.0001	0.13014
ENSMUST00000006462	ENSMUSG00000006299	Aamp	1:74279840-74284738(-)	35.6307	34.3263	35.4808	41.001	36.7314	43.1458	30.0775	46.5935	39.0367	44.1502	41.2595	38.9881	42.5714	47.1795	40.5303	42.5829
ENSMUST00000006467	ENSMUSG00000006304	Arpc2	1:74236517-74267987(+)	21.0399	25.7237	15.2112	32.1023	47.6587	43.1755	35.7373	52.0175	19.6049	28.971	38.8378	44.5621	38.6129	13.2866	37.3076	17.0496
ENSMUST00000006470	ENSMUSG00000006307	Kmt2b	7:30568858-30588717(-)	3.90266	3.98475	4.2576	6.30238	4.45321	4.72276	3.14331	4.06922	6.04664	5.5318	4.2594	4.08074	3.85872	4.82163	5.00526	3.31041
ENSMUST00000006476	ENSMUSG00000006313	Upk1a	7:30603092-30612847(-)	0.0001	0.0001	0.293669	0.573799	0.347385	0.307913	0.183198	0.415049	0.456792	0.294717	0.049797	0.158421	0.271781	0.238506	0.199359	0.139371
ENSMUST00000006478	ENSMUSG00000006315	Tmem147	7:30727705-30729540(-)	26.7395	28.8616	29.6623	36.918	33.4098	30.9393	20.3279	41.7365	36.7487	37.2931	29.1867	31.9337	35.6632	38.9317	29.9404	32.0346
ENSMUST00000006496	ENSMUSG00000006333	Rps9	7:3703993-3706897(+)	120.567	137.47	109.776	208.251	136.313	156.873	144.435	203.139	130.455	166.768	161.071	150.407	122.714	157.666	148.648	160.359
ENSMUST00000006508	ENSMUSG00000006345	Ggt1	10:75573448-75586182(+)	0.026016	0.0001	0.0001	0.0001	0.0001	0.0001	0.0001	0.0001	0.0001	0.0001	0.0001	0.0001	0.0001	0.0001	0.0001	0.0001
ENSMUST00000006523	ENSMUSG00000006360	Crip1	12:113152012-113153877(+)	0.210217	0.823595	3.0074	2.82222	2.76715	1.8363	1.89692	0.46582	3.02971	4.47148	0.829277	3.48974	3.13631	2.92598	2.60696	0.90582
ENSMUST00000006525	ENSMUSG00000006362	Cbfa2t3	8:122629463-122678072(-)	0.631544	0.353184	1.05217	1.14899	0.383487	0.574009	0.412507	0.857727	0.725297	1.10041	0.479794	0.336256	2.61885	0.920624	1.18631	0.786587
ENSMUST00000006544	ENSMUSG00000006378	Gcat	15:79030874-79038353(+)	6.37554	5.75398	5.26494	3.47236	5.98288	6.92938	3.24573	5.91404	6.57528	5.37273	7.28068	6.3513	4.77616	5.89442	6.50008	5.64121
ENSMUST00000006556	ENSMUSG00000006389	Mpl	4:118443272-118457495(-)	0.0001	0.0001	0.0001	0.0001	0.0001	0.0001	0.0001	0.0001	0.0001	0.0001	0.0001	0.0001	0.0001	0.0001	0.0001	0.0001
ENSMUST00000006557	ENSMUSG00000006390	Elovl1	4:118428093-118432953(+)	2.05873	3.34717	3.56309	6.11547	3.48577	3.03689	3.63788	3.56811	2.60238	2.20404	2.41638	2.73914	2.65212	1.85664	2.4349	2.70483
ENSMUST00000006559	ENSMUSG00000035274	Tpbg	9:85842380-85847040(+)	0.0001	0.073905	0.062863	0.0001	0.13177	0.04477	0.03305	0.0001	0.1149	0.0001	0.057852	0.0001	0.026634	0.0001	0.010865	0.037459
ENSMUST00000006562	ENSMUSG00000006395	Hyi	4:118360014-118362744(+)	0.0001	0.0001	0.0001	0.0001	0.0001	0.0001	0.0001	0.0001	0.0001	0.0001	0.0001	0.0001	0.0001	0.0001	0.0001	0.0001
ENSMUST00000006565	ENSMUSG00000006398	Cdc20	4:118432901-118437352(-)	0.042993	0.959516	0.315985	0.712774	0.305359	0.360161	0.239817	0.410162	0.29642	0.323228	0.059052	0.34106	0.160204	0.150774	0.128007	0.092216
ENSMUST00000006578	ENSMUSG00000006411	Nectin4	1:171370352-171388598(+)	0.057907	0.123476	0.118309	0.362043	0.065795	0.109883	0.022667	0.0001	0.028208	0.056896	0.04022	0.101896	0.052373	0.034162	0.052867	0.021048
ENSMUST00000006579	ENSMUSG00000006412	Pfdn2	1:171345730-171358402(+)	0.377494	0.506282	0.313027	0.244971	0.409519	0.189936	0.055163	0.058247	0.12615	0.3521	0.415288	0.331989	0.396004	0.202963	0.079859	0.224851
ENSMUST00000006587	ENSMUSG00000090213	Tmem189	2:167642608-167661556(-)	8.93966	9.27374	7.21484	13.2829	9.52685	11.464	7.08073	10.0818	5.53463	10.1065	10.8594	7.31584	7.81035	11.3347	7.8971	6.20728
ENSMUST00000006611	ENSMUSG00000006442	Srm	4:148591503-148594619(+)	7.3916	9.63298	8.86962	11.9191	9.4698	10.9145	11.7729	12.7564	7.80093	8.51014	9.5115	10.2389	10.1421	9.21672	9.41015	11.336
ENSMUST00000006614	ENSMUSG00000006445	Epha2	4:141301240-141329384(+)	0.741054	0.612323	1.58777	2.42138	1.50409	1.09674	1.22758	1.24124	1.41598	1.24826	0.916485	0.83709	1.6587	0.758448	1.02506	0.84022
ENSMUST00000006618	ENSMUSG00000028919	Arhgef19	4:141242869-141257564(+)	0.940124	1.54265	1.48178	2.47111	1.49044	1.45641	1.53608	1.52458	1.56868	3.43282	0.618093	1.21955	2.87762	2.57123	3.35411	1.86451
ENSMUST00000006625	ENSMUSG00000006456	Rbm14	19:4800569-4811634(-)	4.14168	1.98922	3.18199	5.8021	3.11805	4.91018	3.09174	4.59966	4.54096	6.10235	4.25833	3.86727	4.25373	5.29737	3.2715	3.95572
ENSMUST00000006626	ENSMUSG00000006457	Actn3	19:4861216-4877909(-)	0.084554	1.46529	0.0001	0.0001	0.068044	0.017008	0.0001	18.0867	0.0001	0.0001	0.034557	0.034901	0.0001	0.0001	0.223941	0.0001
ENSMUST00000006629	ENSMUSG00000020315	Sptbn1	11:30099395-30268169(-)	187.554	199.111	213.986	262.223	255.981	235.258	213.716	261.391	78.7242	162.519	151.488	171.963	212.173	137.357	176.978	160.567
ENSMUST00000006632	ENSMUSG00000006463	Zdhhc24	19:4878672-4885397(+)	1.91768	1.88501	1.82992	2.00084	2.12258	1.93749	1.86594	1.05621	1.43895	1.42529	1.90542	1.79245	1.47414	1.31722	1.53523	1.08488
ENSMUST00000006638	ENSMUSG00000006469	Slc34a3	2:25228898-25234364(-)	0.0001	0.0001	0.0001	0.0001	0.0001	0.0001	0.0001	0.0001	0.0001	0.0001	0.0001	0.0001	0.0001	0.0001	0.0001	0.0001
ENSMUST00000006646	ENSMUSG00000006476	Nsmf	2:25054384-25062881(+)	2.75262	1.8138	2.66926	3.72466	4.95615	2.84147	2.97269	4.75254	4.7849	3.11491	2.1373	2.66614	2.0973	2.36693	3.84372	3.56277
ENSMUST00000006659	ENSMUSG00000006488	Prl7a1	13:27633380-27642493(-)	0.0001	0.0001	0.0001	0.0001	0.0001	0.0001	0.0001	0.0001	0.0001	0.0001	0.0001	0.0001	0.0001	0.0001	0.0001	0.0001
ENSMUST00000006660	ENSMUSG00000046899	Prl7a2	13:27658584-27668036(-)	0.0001	0.0001	0.0001	0.0001	0.0001	0.0001	0.0001	0.0001	0.0001	0.0001	0.0001	0.0001	0.0001	0.0001	0.0001	0.0001
ENSMUST00000006662	ENSMUSG00000006490	Prl8a9	13:27557995-27564606(-)	0.0001	0.0001	0.0001	0.0001	0.0001	0.0001	0.0001	0.0001	0.0001	0.0001	0.0001	0.0001	0.0001	0.0001	0.0001	0.0001
ENSMUST00000006664	ENSMUSG00000019756	Prl8a1	13:27573922-27582171(-)	0.0001	0.0001	0.0001	0.0001	0.0001	0.0001	0.0001	0.0001	0.0001	0.0001	0.0001	0.0001	0.0001	0.0001	0.0001	0.0001
ENSMUST00000006667	ENSMUSG00000045868	Gvin1	7:106156556-106215310(-)	3.10232	2.6435	5.47135	9.76897	4.51883	3.51112	4.45587	3.04298	5.24325	7.87354	4.24747	4.66419	5.75056	3.91533	3.72916	4.76968
ENSMUST00000006669	ENSMUSG00000006494	Pdk1	2:71873224-71903858(+)	35.5298	36.2464	40.5295	15.1311	25.9555	39.1199	14.8215	24.8911	42.2186	33.9924	39.0242	35.1466	39.6444	32.2057	35.0971	31.6556
ENSMUST00000006679	ENSMUSG00000057729	Prtn3	10:79879614-79883174(+)	0.0001	0.0001	0.0001	0.0001	0.0001	0.093037	0.0001	0.0001	0.0001	0.0001	0.0001	0.0001	0.0001	0.0001	0.0001	0.0001
ENSMUST00000006687	ENSMUSG00000028359	Orm3	4:63356162-63359511(+)	4.18962	1.84377	4.38095	1.14263	2.34151	3.78626	1.05664	1.5372	4.53351	6.07043	5.40526	4.26328	5.1164	6.48379	4.91964	3.92832
ENSMUST00000006692	ENSMUSG00000006517	Mvd	8:122433601-122443422(-)	1.75439	1.0742	2.50179	2.04233	1.81947	2.04038	1.31612	1.7112	2.46964	2.76996	1.64358	1.13187	2.26045	3.91014	2.77358	1.83042
ENSMUST00000006697	ENSMUSG00000006522	Itih3	14:30908572-30923760(-)	0.019032	0.0001	0.0001	0.0001	0.0001	0.0001	0.0001	0.0001	0.0001	0.0001	0.0001	0.0001	0.0001	0.025142	0.0001	0.0001
ENSMUST00000006701	ENSMUSG00000006526	Stimate	14:30825590-30877210(+)	13.9934	13.7779	16.3191	17.4296	14.087	13.119	11.6525	13.8448	13.5897	17.1043	10.6759	12.5224	14.3325	13.6948	14.9754	13.5946
ENSMUST00000006703	ENSMUSG00000021922	Itih4	14:30886502-30901948(+)	0.0001	0.0001	0.0001	0.0001	0.0001	0.0001	0.0001	0.0001	0.0001	0.0001	0.0001	0.0001	0.0001	0.0001	0.0001	0.0001
ENSMUST00000006704	ENSMUSG00000006529	Itih1	14:30929180-30943277(-)	0.0001	0.0001	0.0001	0.0001	0.0001	0.0001	0.0001	0.0001	0.0001	0.0001	0.0001	0.0001	0.0001	0.0001	0.0001	0.0001
ENSMUST00000006716	ENSMUSG00000033227	Wnt6	1:74771892-74785322(+)	0.027222	0.0001	0.0001	0.0001	0.0001	0.045661	0.061514	0.0001	0.0001	0.0001	0.146711	0.062142	0.0001	0.092959	0.0001	0.0001
ENSMUST00000006718	ENSMUSG00000026167	Wnt10a	1:74791516-74804179(+)	0.0001	0.0001	0.0001	0.0001	0.0001	0.0001	0.0001	0.0001	0.0001	0.0001	0.0001	0.0001	0.0001	0.021154	0.0001	0.0001
ENSMUST00000006721	ENSMUSG00000006546	Cryba2	1:74889934-74893143(-)	0.0001	0.0001	0.0001	0.0001	0.0001	0.0001	0.0001	0.0001	0.0001	0.0001	0.0001	0.0001	0.0001	0.0001	0.0001	0.0001
ENSMUST00000006742	ENSMUSG00000006567	Atp7b	8:21992785-22060305(-)	0.0001	0.0001	0.0001	0.048324	0.0001	0.014873	0.0001	0.0001	0.013012	0.042349	0.007333	0.031584	0.037357	0.031334	0.033098	0.019574
ENSMUST00000006745	ENSMUSG00000006570	Defb2	8:21839926-21843482(+)	0.0001	0.0001	0.0001	0.0001	0.0001	0.0001	0.0001	0.0001	0.0001	0.0001	0.0001	0.0001	0.0001	0.0001	0.0001	0.0001
ENSMUST00000006749	ENSMUSG00000006574	Slc4a1	11:102348824-102365280(-)	0.032656	0.068306	0.110844	0.095549	0.073092	0.086306	0.017696	0.099502	0.067036	0.080115	0.05924	0.072834	0.058968	0.033168	0.044334	0.058623
ENSMUST00000006750	ENSMUSG00000006575	Rundc3a	11:102393403-102402555(+)	0.10577	0.0001	0.036253	0.027006	0.125767	0.0001	0.0001	0.0001	0.0001	0.056825	0.074132	0.03566	0.030884	0.070172	0.0001	0.0001
ENSMUST00000006754	ENSMUSG00000020923	Ubtf	11:102305924-102319096(-)	0.0001	0.0001	0.21908	0.168919	0.238011	0.20481	0.0001	0.20202	0.101053	0.155933	0.854464	0.0001	0.0001	0.511623	0.0001	0.083387
ENSMUST00000006760	ENSMUSG00000006585	Cdt1	8:122568015-122573128(+)	0.11325	0.0001	0.0001	0.624158	0.171481	0.0001	0.2496	0.299772	0.290223	0.421883	0.08968	0.29918	0.329785	0.246898	0.493245	0.058601
ENSMUST00000006761	ENSMUSG00000006586	Runx1t1	4:13743436-13893649(+)	0.0001	0.092738	0.119041	0.0001	0.124464	0.0001	0.0001	0.0001	0.138325	0.209016	0.059777	0.0001	0.0001	0.142941	0.0001	0.116116
ENSMUST00000006762	ENSMUSG00000006587	Snai3	8:122454208-122460733(-)	0.0001	0.043286	0.02715	0.052913	0.0001	0.0001	0.0001	0.060428	0.019155	0.02055	0.03152	0.0001	0.0001	0.0001	0.0001	0.0001
ENSMUST00000006764	ENSMUSG00000006589	Aprt	8:122574637-122576890(-)	2.83624	2.22935	2.22172	4.74257	3.28885	2.7104	2.95433	3.08548	2.33085	3.57981	1.83254	3.56493	1.80033	3.14472	2.95709	2.34514
ENSMUST00000006774	ENSMUSG00000006599	Gtf2h1	7:46796103-46823800(+)	14.9789	17.1732	19.1187	20.9531	18.8415	19.2389	14.7398	19.7935	18.6165	20.3177	21.1297	17.9302	19.096	22.0587	17.092	18.9173
ENSMUST00000006785	ENSMUSG00000021335	Slc17a1	13:23870296-23895730(+)	0.023189	0.0001	0.0001	0.0001	0.0001	0.0001	0.0001	0.0001	0.0001	0.0001	0.0001	0.0001	0.0001	0.0001	0.0001	0.0001
ENSMUST00000006786	ENSMUSG00000036110	Slc17a2	13:23807027-23825180(+)	0.0001	0.0001	0.0001	0.0001	0.0001	0.0001	0.0001	0.0001	0.0001	0.0001	0.0001	0.0001	0.0001	0.004136	0.0001	0.0001
ENSMUST00000006787	ENSMUSG00000006611	Hfe	13:23704386-23710714(-)	0.0001	0.0001	0.0001	0.0001	0.0001	0.0001	0.0001	0.0001	0.0001	0.0001	0.0001	0.0001	0.0001	0.0001	0.0001	0.0001
ENSMUST00000006792	ENSMUSG00000062524	Ncr1	7:4337724-4345164(+)	0.0001	0.0001	0.0001	0.218868	0.114598	0.0001	0.0001	0.0001	0.0001	0.348931	0.0001	0.169634	0.0001	0.0001	0.0001	0.0001
ENSMUST00000006814	ENSMUSG00000006638	Abhd1	5:30950106-30955089(+)	0.116484	0.141347	0.139632	0.220939	0.0001	0.0001	0.0001	0.127463	0.360566	0.312423	0.115709	0.0001	0.235004	0.0001	0.125449	0.0001
ENSMUST00000006818	ENSMUSG00000006642	Tcf23	5:30968662-30977018(+)	0.17792	0.13442	0.367231	0.224916	0.375527	0.431752	0.378792	0.380702	0.185854	0.302567	0.386159	0.164244	0.354858	0.342367	0.282214	0.215454
ENSMUST00000006825	ENSMUSG00000006649	Nphs1	7:30459725-30487223(+)	0.0001	0.0001	0.0001	0.0001	0.0001	0.0001	0.0001	0.0001	0.0001	0.0001	0.0001	0.0001	0.0001	0.0001	0.0001	0.0001
ENSMUST00000006828	ENSMUSG00000006651	Aplp1	7:30434982-30445535(-)	0.123649	0.062149	0.300184	1.07761	0.104279	0.0001	0.36867	0.510134	0.298822	0.266492	0.075055	0.063701	0.232851	0.0001	0.389941	0.079207
ENSMUST00000006838	ENSMUSG00000032604	Qars	9:108507706-108515941(+)	9.53962	19.9291	3.42642	7.90205	16.3597	16.8349	15.885	12.3432	15.2004	12.249	20.5765	17.1036	9.62201	12.1066	17.4464	16.9223
ENSMUST00000006851	ENSMUSG00000006673	Qrich1	9:108517114-108560163(+)	4.07167	2.76896	5.74233	17.0362	4.92066	6.26195	3.19399	1.69735	4.43056	12.0397	4.82606	5.54085	3.36616	8.37167	4.8907	11.6789
ENSMUST00000006853	ENSMUSG00000006675	P4htm	9:108578862-108597667(-)	0.136865	0.312782	0.419791	0.391028	0.3442	0.270976	0.258881	0.19237	0.224677	0.389051	0.331708	0.165506	0.223825	0.371681	0.323088	0.402979
ENSMUST00000006854	ENSMUSG00000006676	Usp19	9:108490602-108501699(+)	1.00915	1.39632	1.83705	1.25526	1.40706	1.44313	1.54985	0.991814	1.21328	1.42481	0.799493	1.15795	1.57492	1.57039	1.88498	1.49577
ENSMUST00000006856	ENSMUSG00000006678	Pola1	X:93304767-93632155(-)	0.950164	1.04144	1.07355	1.35879	1.31703	1.32187	1.27812	1.33362	1.3059	0.991804	0.896161	1.49482	1.07635	0.88229	1.10211	1.03652
ENSMUST00000006893	ENSMUSG00000006711	D130043K22Rik	13:24845135-24901270(+)	0.0001	0.0001	0.0001	0.0001	0.009973	0.0001	0.0001	0.0001	0.020053	0.0001	0.0001	0.014562	0.0001	0.0001	0.0001	0.0001
ENSMUST00000006898	ENSMUSG00000006715	Gmnn	13:24751845-24761861(-)	0.063154	0.0001	0.0001	0.032861	0.0001	0.127737	0.108137	0.0001	0.0001	0.02816	0.0001	0.143927	0.075388	0.096778	0.0001	0.560995
ENSMUST00000006900	ENSMUSG00000006717	Acot13	13:24817948-24831517(-)	99.9624	101.956	95.1	124.22	107.076	107.163	128.729	140.38	111.117	98.1573	110.714	111.226	102.293	109.826	115.648	119.754
ENSMUST00000006903	ENSMUSG00000006720	Zfp184	13:21945793-21960339(+)	0.0001	0.0001	0.0001	0.0001	0.0001	0.0001	0.0001	0.0001	0.0001	0.0001	0.0001	0.0001	0.0001	0.0001	0.0001	0.0001
ENSMUST00000006911	ENSMUSG00000006728	Cdk4	10:127063534-127067920(+)	6.72728	11.6526	2.66574	6.46259	3.67727	6.54355	10.0983	8.38658	8.65497	3.99408	6.20698	4.39422	10.4971	14.0053	8.02596	5.35866
ENSMUST00000006912	ENSMUSG00000026737	Pip4k2a	2:18842255-18998126(-)	1.72741	2.97483	3.20358	6.02271	2.47208	2.0417	2.11845	2.52677	2.02735	3.19299	1.97268	2.51524	2.14438	1.65406	2.00382	1.81461
ENSMUST00000006914	ENSMUSG00000006731	B4galnt1	10:127165225-127172330(+)	0.082326	0.354937	0.541051	3.49534	0.219997	0.107284	0.312596	0.293988	0.225177	2.15332	0.393095	0.676009	0.166992	0.158124	0.100954	0.244449
ENSMUST00000006915	ENSMUSG00000006732	Mettl1	10:127041932-127046365(+)	1.76858	1.84503	1.71457	3.05254	1.56528	1.75051	1.52656	2.17595	1.56472	2.25615	1.89962	1.70052	2.27227	2.48175	1.83861	1.97406
ENSMUST00000006949	ENSMUSG00000006764	Tph2	10:115078641-115185022(-)	0.0001	0.084865	0.0001	0.36552	0.051254	0.07493	0.067532	0.045842	0.0001	0.0001	0.0001	0.0001	0.0001	0.0001	0.0001	0.0001
ENSMUST00000006952	ENSMUSG00000040017	Saa4	7:46727998-46732603(-)	0.0001	0.0001	0.0001	0.0001	0.0001	0.0001	0.0001	0.0001	0.0001	0.0001	0.0001	0.0001	0.0001	0.0001	0.0001	0.0001
ENSMUST00000006956	ENSMUSG00000040026	Saa3	7:46711998-46715700(-)	0.0001	0.412785	0.133857	0.52883	0.0001	0.0001	0.373438	0.025474	0.079612	0.106487	0.0001	0.114354	0.0001	0.0001	0.0001	0.0001
ENSMUST00000006963	ENSMUSG00000055937	Krt28	11:99364872-99374903(-)	0.0001	0.032885	0.051772	0.045679	0.0001	0.091712	0.0001	0.129472	0.030813	0.0001	0.0001	0.139454	0.108047	0.0001	0.0001	0.076257
ENSMUST00000006969	ENSMUSG00000006777	Krt23	11:99477974-99493137(-)	0.0001	0.0001	0.0001	0.0001	0.0001	0.0001	0.0001	0.0001	0.0001	0.0001	0.0001	0.0001	0.0001	0.0001	0.0001	0.0001
ENSMUST00000006973	ENSMUSG00000020918	Kat2a	11:100704746-100712465(-)	2.44588	0.625791	1.9695	1.11894	2.03216	3.21912	2.26856	3.05643	2.8623	1.72304	2.06031	2.09488	2.58156	1.08956	3.72562	2.69596
ENSMUST00000006976	ENSMUSG00000006784	Ttc25	11:100545694-100572568(+)	1.60623	1.0059	1.96788	0.096443	0.188385	0.776388	0.075888	0.185573	0.688339	0.632197	1.25852	0.48302	2.17168	0.251679	1.28483	0.504352
ENSMUST00000006991	ENSMUSG00000021730	Hcn1	13:117602480-117987418(+)	0.0001	0.0001	0.0001	0.0001	0.0001	0.0001	0.0001	0.0001	0.0001	0.0001	0.00362	0.0001	0.003359	0.00423	0.0001	0.0001
ENSMUST00000007005	ENSMUSG00000023832	Acat2	17:12942890-12960747(-)	40.1608	26.8998	39.8394	26.8974	28.556	39.1128	25.6263	42.7688	33.2074	45.4115	44.5574	52.6443	31.3007	43.7536	30.5854	32.8801
ENSMUST00000007007	ENSMUSG00000060475	Wtap	17:12966799-12992259(-)	4.89697	9.39968	9.34877	11.3518	5.27996	8.80251	4.57931	9.37773	7.27986	7.10701	4.36698	4.71387	5.90224	7.72436	8.23791	7.51881
ENSMUST00000007012	ENSMUSG00000006818	Sod2	17:13007817-13020134(+)	89.775	88.9982	98.6121	113.221	91.961	99.8699	92.7587	108.947	98.4682	130.822	97.4724	99.6906	116.701	106.625	116.518	107.312
ENSMUST00000007042	ENSMUSG00000024474	Ik	18:36744656-36757639(+)	35.4235	41.8327	42.0047	44.4537	38.4413	40.4104	39.2852	42.0502	35.7308	42.294	44.0135	40.2807	41.0404	42.3312	38.2341	43.127
ENSMUST00000007046	ENSMUSG00000006850	Tmco6	18:36735068-36742397(+)	1.89202	1.74502	2.29542	1.97088	2.38792	2.55533	1.40686	1.87267	3.62708	2.34501	3.19297	2.88019	2.41873	2.23401	2.65218	2.19113
ENSMUST00000007130	ENSMUSG00000006932	Ctnnb1	9:120933400-120960507(+)	65.8665	75.1619	80.65	106.197	87.0299	80.1629	88.5271	81.7764	80.5363	83.9111	58.9428	72.6706	80.9132	83.7992	84.0349	80.1638
ENSMUST00000007131	ENSMUSG00000020917	Acly	11:100476356-100528000(-)	211.083	426.363	567.871	39.8403	164.252	449.212	65.2609	123.768	244.117	232.465	188.406	157.232	511.103	66.3331	426.756	270.959
ENSMUST00000007139	ENSMUSG00000006941	Eif1b	9:120492491-120495330(+)	8.93598	9.8183	8.75373	17.778	11.7757	10.4125	9.75462	16.2084	14.2799	13.5574	12.4693	13.5442	14.7142	14.3414	13.539	15.1267
ENSMUST00000007156	ENSMUSG00000044485	Klk1b11	7:43995877-43999875(+)	0.0001	0.0001	0.0001	0.0001	0.0001	0.0001	0.0001	0.0001	0.0001	0.0001	0.0001	0.0001	0.0001	0.0001	0.0001	0.0001
ENSMUST00000007161	ENSMUSG00000006948	Klk4	7:43881160-43885804(+)	0.0001	0.0001	0.0001	0.026527	0.0001	0.0001	0.0001	0.0001	0.0001	0.0001	0.0001	0.0001	0.0001	0.0001	0.0001	0.0001
ENSMUST00000007171	ENSMUSG00000006958	Chrd	16:20733127-20742384(+)	0.0001	0.025224	0.0001	0.0001	0.0001	0.0001	0.0001	0.011068	0.0001	0.0001	0.037508	0.004273	0.072366	0.0001	0.0001	0.0001
ENSMUST00000007207	ENSMUSG00000022843	Clcn2	16:20702964-20716117(-)	0.126512	0.309761	0.0001	0.0001	0.035483	0.412724	0.287025	0.04114	0.181	0.0001	0.0001	0.0001	0.05958	0.031774	0.0001	0.0001
ENSMUST00000007212	ENSMUSG00000006998	Psmd2	16:20651652-20663414(+)	68.0272	70.5201	70.1572	60.3486	67.5623	74.2031	42.226	58.2516	64.6319	58.6416	63.7261	64.4564	57.7003	59.7973	56.9331	60.5279
ENSMUST00000007216	ENSMUSG00000022841	Ap2m1	16:20535480-20544909(+)	0.179341	0.0001	3.79902	0.581382	0.628435	0.259083	0.326037	0.0001	13.112	2.61212	5.49627	0.449368	0.0001	0.507573	1.07727	0.396929
ENSMUST00000007236	ENSMUSG00000007021	Syngr3	17:24685092-24689955(-)	0.078069	0.037466	0.0001	0.0001	0.072157	0.027487	0.0001	0.106284	0.108365	0.128443	0.205574	0.067082	0.0001	0.077382	0.076855	0.060573
ENSMUST00000007245	ENSMUSG00000007030	Vwa7	17:35016579-35026741(+)	0.037791	0.016201	0.039346	0.063516	0.02608	0.0001	0.0001	0.130519	0.02736	0.04495	0.027061	0.052698	0.051684	0.0001	0.0001	0.0001
ENSMUST00000007248	ENSMUSG00000007033	Hspa1l	17:34972703-34979285(+)	0.068306	0.110884	0.175174	0.302582	0.129698	0.170628	0.112993	0.560752	0.180762	0.199877	0.178524	0.101214	0.192007	0.299463	0.178415	0.10773
ENSMUST00000007249	ENSMUSG00000007034	Slc44a4	17:34914470-34930356(+)	0.0001	0.0001	0.0001	0.0001	0.0001	0.0001	0.0001	0.0001	0.0001	0.0001	0.0001	0.0001	0.0001	0.0001	0.0001	0.0001
ENSMUST00000007250	ENSMUSG00000007035	Msh5	17:35028605-35046622(-)	0.0001	0.031394	0.0001	0.115373	0.066525	0.030561	0.133039	0.0001	0.052755	0.043085	0.035171	0.01748	0.0001	0.030979	0.0001	0.076388
ENSMUST00000007251	ENSMUSG00000007036	Abhd16a	17:35089291-35102987(+)	25.7655	25.7616	25.6686	38.5849	25.9653	24.2164	24.5354	30.1284	30.737	31.1908	30.5744	30.7767	26.2099	32.3188	27.8134	25.6108
ENSMUST00000007253	ENSMUSG00000007038	Neu1	17:34931253-34935921(+)	3.69886	5.29053	3.58978	4.38368	3.19468	5.67965	2.91226	6.69901	4.26131	4.49043	4.30826	4.18332	2.84883	4.02701	4.0796	3.40365
ENSMUST00000007255	ENSMUSG00000007039	Ddah2	17:35059035-35062091(+)	1.85681	0.646893	2.31939	3.81102	2.43445	2.09946	2.51691	2.88012	1.50614	1.5035	1.34939	1.91359	2.16698	1.7636	2.36215	1.33977
ENSMUST00000007257	ENSMUSG00000007041	Clic1	17:35049966-35058749(+)	3.32286	6.15699	6.39237	14.8909	8.14039	5.68649	8.19097	8.23882	4.76038	6.74087	4.35939	6.31634	6.63883	3.67155	5.15398	4.80801
ENSMUST00000007259	ENSMUSG00000073413	Ly6g6d	17:35071443-35074500(-)	0.09342	0.0001	0.0001	0.021305	0.0001	0.0001	0.0001	0.0001	0.025441	0.0001	0.0001	0.0001	0.0001	0.0001	0.0001	0.0001
ENSMUST00000007266	ENSMUSG00000007050	Lsm2	17:34982129-34985891(+)	0.0001	0.213792	0.019857	0.025561	0.019037	0.0001	0.0001	0.0001	0.081072	0.026286	0.108953	0.033244	0.0001	0.0001	0.0001	0.016622
ENSMUST00000007272	ENSMUSG00000045545	Krt14	11:100203162-100207548(-)	0.0001	0.194151	0.0001	0.0001	0.0001	0.0001	0.0001	0.0001	0.0001	0.0001	0.0001	0.0001	0.0001	0.0001	0.0001	0.0001
ENSMUST00000007275	ENSMUSG00000044041	Krt13	11:100117327-100121566(-)	0.0001	0.0001	0.0001	0.0001	0.0001	0.0001	0.0001	0.0001	0.0001	0.0001	0.0001	0.0001	0.0001	0.0001	0.0001	0.0001
ENSMUST00000007280	ENSMUSG00000053797	Krt16	11:100246091-100248902(-)	0.0001	0.0001	0.0001	0.0001	0.0001	0.0001	0.0001	0.0001	0.0001	0.0001	0.0001	0.0001	0.0001	0.0001	0.0001	0.0001
ENSMUST00000007296	ENSMUSG00000007080	Pole	5:110286306-110337474(+)	0.115706	0.339294	0.170581	0.257687	0.257147	0.244137	0.18986	0.136078	0.217173	0.212195	0.171278	0.160548	0.178741	0.07647	0.148879	0.109438
ENSMUST00000007301	ENSMUSG00000020908	Myh3	11:67078300-67102291(+)	0.0001	0.0001	0.0001	0.0001	0.0001	0.0001	0.0001	0.0001	0.0001	0.0001	0.0001	0.0001	0.0001	0.0001	0.0001	0.0001
ENSMUST00000007317	ENSMUSG00000020911	Krt19	11:100140810-100146120(-)	0.0001	0.091051	0.028852	0.776305	0.0001	0.0001	0.0001	0.0001	0.0001	0.0001	0.0001	0.0001	0.0001	0.0001	0.0001	0.02191
ENSMUST00000007318	ENSMUSG00000048981	Krt31	11:100046646-100050551(-)	0.0001	0.0001	0.0001	0.0001	0.0001	0.0001	0.0001	0.0001	0.0001	0.0001	0.0001	0.0001	0.0001	0.0001	0.0001	0.0001
ENSMUST00000007340	ENSMUSG00000022229	Atp12a	14:56365068-56388550(+)	0.0001	0.0001	0.0001	0.0001	0.0001	0.0001	0.0001	0.0001	0.0001	0.0001	0.0001	0.0001	0.0001	0.0001	0.0001	0.0001
ENSMUST00000007423	ENSMUSG00000007279	Scube2	7:109798676-109865586(-)	0.015787	0.0001	0.010956	0.0001	0.0001	0.0001	0.0001	0.0001	0.014609	0.0001	0.0001	0.0001	0.0001	0.0001	0.0001	0.013388
ENSMUST00000007433	ENSMUSG00000116158	Kiss1	1:133321875-133329901(+)	0.0001	0.0001	0.0001	0.0001	0.0001	0.0001	0.0001	0.0001	0.0001	0.0001	0.0001	0.0001	0.0001	0.0001	0.0001	0.0001
ENSMUST00000007444	ENSMUSG00000069631	Strada	11:106163351-106193536(-)	1.46896	0.940387	1.98745	4.29898	1.16067	2.06597	0.331253	4.15127	1.11355	4.94548	1.17509	1.58703	2.26842	4.04609	3.02746	3.56383
ENSMUST00000007449	ENSMUSG00000052131	Akr1b7	6:34412334-34423142(+)	0.0001	0.0001	0.0001	0.106971	0.0001	0.0001	0.066363	0.0001	0.0001	0.0001	0.039827	0.021306	0.090654	0.0001	0.0001	0.0381
ENSMUST00000007482	ENSMUSG00000007338	Mrpl49	19:6053622-6057785(-)	19.3179	19.2019	18.1693	20.6902	19.5546	20.0649	17.5918	22.3067	19.4869	20.2491	20.5384	20.9951	18.6276	20.4661	21.8077	19.8948
ENSMUST00000007533	ENSMUSG00000078656	Vps25	11:101253707-101258049(+)	1.76056	2.36502	2.29962	0.303322	1.65386	0.295888	1.42706	4.64109	4.66477	6.03111	0.798262	2.4902	4.47548	3.03502	0.806423	1.46618
ENSMUST00000007559	ENSMUSG00000007415	Gatad1	5:3639961-3647934(-)	28.5651	29.9954	26.5964	29.078	31.0511	30.5383	26.251	30.1327	31.3807	30.8697	26.9514	27.517	31.9721	30.2578	31.915	28.1604
ENSMUST00000007584	ENSMUSG00000103255	Pcdhac1	18:37090013-37187657(+)	0.0001	0.0001	0.0001	0.0001	0.0001	0.0001	0.0001	0.0001	0.0001	0.0001	0.0001	0.0001	0.0001	0.0001	0.0001	0.0001
ENSMUST00000007601	ENSMUSG00000007457	2310003L06Rik	5:87969459-87972870(+)	0.0001	0.0001	0.0001	0.0001	0.0001	0.0001	0.0001	0.0001	0.0001	0.0001	0.0001	0.0001	0.0001	0.0001	0.0001	0.0001
ENSMUST00000007602	ENSMUSG00000007458	M6pr	6:122308720-122317680(+)	29.0297	33.497	22.2194	36.9115	32.9437	26.4102	23.546	30.279	26.5026	30.0693	20.4444	32.0744	26.5993	35.3434	31.523	29.7146
ENSMUST00000007708	ENSMUSG00000007564	Ppp2r1a	17:20945311-20965916(+)	42.0549	45.3042	46.2924	56.5348	46.2854	46.6659	51.2571	58.6276	47.0198	52.0237	48.7439	48.9981	48.7821	53.9653	51.2953	46.2231
ENSMUST00000007733	ENSMUSG00000007589	Tinf2	14:55677866-55681820(-)	2.08602	2.36724	2.09301	1.0208	0.280384	1.82312	0.738544	1.67163	2.31446	2.00775	1.73378	0.348215	1.59231	0.91776	0.30823	2.1374
ENSMUST00000007735	ENSMUSG00000007591	Tssk4	14:55650184-55652539(+)	0.0001	0.0001	0.0001	0.0001	0.0001	0.0001	0.0001	0.0001	0.0001	0.0001	0.145505	0.0001	0.062565	0.032967	0.0001	0.0001
ENSMUST00000007738	ENSMUSG00000007594	Hapln4	8:70083457-70090862(+)	1.86101	1.59094	1.59033	1.68785	1.44379	2.0479	1.27406	1.32054	1.37107	1.93099	0.845152	1.15843	2.02151	2.16337	2.07147	1.6089
ENSMUST00000007747	ENSMUSG00000007603	Dus3l	17:56764778-56769841(+)	5.00333	4.83075	7.99038	7.78109	7.85996	7.5195	6.71927	5.97823	5.55556	8.0292	5.71098	6.17099	5.14651	9.14138	9.1987	8.41045
ENSMUST00000007754	ENSMUSG00000007610	Gtpbp3	8:71488103-71493400(+)	1.16281	1.88491	0.762194	3.16666	1.47906	2.96154	1.81205	2.14755	1.88375	2.08293	1.70401	2.94432	1.39768	1.23479	1.57757	1.13324
ENSMUST00000007757	ENSMUSG00000007613	Tgfbr1	4:47353222-47414931(+)	3.19644	3.80874	3.84924	5.84587	4.04919	4.4771	3.61263	3.56982	4.30381	3.91928	3.16653	3.49418	3.27647	3.34633	3.10968	3.18237
ENSMUST00000007790	ENSMUSG00000007646	Rad51c	11:87379097-87404954(-)	0.0001	0.0001	0.0001	0.0001	0.0001	0.0001	0.0001	0.0001	0.0001	0.0001	0.0001	0.0001	0.0001	0.0001	0.0001	0.0001
ENSMUST00000007797	ENSMUSG00000007653	Gabrb2	11:42419757-42629028(+)	0.057349	0.0001	0.081256	0.102182	0.038519	0.062001	0.101596	0.060964	0.012456	0.016866	0.0001	0.022948	0.0001	0.0001	0.0001	0.0001
ENSMUST00000007799	ENSMUSG00000007655	Cav1	6:17306335-17341324(+)	52.3569	77.7109	111.25	111.106	106.331	133.77	139.898	118.821	56.9149	84.9527	44.8562	91.3424	90.5541	55.0284	78.0523	74.9522
ENSMUST00000007800	ENSMUSG00000007656	Arpp19	9:75037718-75060313(+)	2.37317	2.12322	2.84711	5.1962	2.20242	3.46353	1.99132	0.822212	0.779916	2.4546	3.84071	2.90999	3.69302	6.19975	4.81924	3.81705
ENSMUST00000007803	ENSMUSG00000007659	Bcl2l1	2:152780668-152831728(-)	7.00267	6.93643	15.3013	13.2178	7.96155	12.8737	12.3925	10.6133	10.0096	6.35405	7.99559	7.18231	9.2079	9.90177	12.1625	7.24435
ENSMUST00000007814	ENSMUSG00000007670	Khsrp	17:57021051-57031488(-)	13.2977	11.7798	13.4009	17.0593	14.3809	15.0673	10.87	11.8887	16.4153	14.0999	15.9802	14.1779	13.3459	13.4317	13.0715	11.809
ENSMUST00000007865	ENSMUSG00000007721	Ccdc124	8:70868227-70873935(-)	20.2975	16.1223	18.4542	24.4078	21.7148	21.4551	16.1813	27.427	25.0313	24.6842	24.2369	22.0624	25.487	20.9728	24.685	25.3424
ENSMUST00000007884	ENSMUSG00000023882	Zfp54	17:21423233-21435154(+)	0.820196	0.7697	0.945188	1.18501	0.598982	0.57564	0.0001	0.0001	0.695959	0.138635	0.0001	0.0001	1.00744	0.0001	0.524255	0.722275
ENSMUST00000007921	ENSMUSG00000007777	0610009B22Rik	11:51685386-51688653(-)	9.66826	12.0822	9.84965	10.1838	10.458	13.5825	13.1248	12.9044	15.6887	13.8631	8.57002	10.9471	12.9102	14.4776	13.5484	12.8917
ENSMUST00000007949	ENSMUSG00000007805	Twist2	1:91801461-91848028(+)	1.87365	2.08654	2.4949	2.41526	2.4396	2.70296	1.69354	4.84483	2.49462	2.59358	1.08719	2.27782	2.15565	2.59028	2.48785	2.83524
ENSMUST00000007959	ENSMUSG00000007815	Rhoa	9:108306129-108337934(+)	90.4044	106.332	99.3988	131.136	112.463	104.267	119.957	118.033	102.243	101.972	104.749	106.082	100.369	103.932	108.422	101.725
ENSMUST00000007961	ENSMUSG00000007817	Zmiz1	14:25459267-25664719(+)	2.19926	1.44456	3.76648	6.06202	4.18352	1.22422	0.864421	2.24653	5.14843	1.86907	1.07456	0.691998	1.51861	0.423539	0.914009	1.10733
ENSMUST00000007980	ENSMUSG00000007836	Hnrnpa0	13:58125879-58128556(-)	15.3823	13.541	16.4579	25.7257	18.6409	21.3972	14.4347	24.1395	21.5178	24.7716	18.5281	17.0842	22.79	26.083	20.4571	20.0526
ENSMUST00000007981	ENSMUSG00000007837	Prrg2	7:45053613-45061652(-)	0.558384	1.11505	0.422709	0.704078	0.454035	0.744282	0.642868	0.979316	0.545165	1.1171	0.677416	0.876485	5.55939	0.65373	1.09407	0.349702
ENSMUST00000007993	ENSMUSG00000029701	Rbm28	6:29123576-29165006(-)	7.66369	7.77936	9.18439	10.5823	9.29866	8.64669	8.70939	7.54526	7.78558	8.59791	6.15382	6.84061	8.4484	7.23703	9.18485	6.42195
ENSMUST00000008004	ENSMUSG00000057788	Ddx49	8:70292866-70302489(-)	7.35793	3.22784	1.72054	2.35597	7.62937	4.2648	4.08101	3.07134	3.50595	3.99934	4.57991	6.4269	8.07492	9.64923	7.71651	3.41724
ENSMUST00000008011	ENSMUSG00000054488	Gm9946	6:117559697-117568193(+)	0.0001	0.0001	0.0001	0.0001	0.0001	0.0001	0.0001	0.0001	0.0001	0.0001	0.0001	0.0001	0.0001	0.0001	0.0001	0.0001
ENSMUST00000008016	ENSMUSG00000007872	Id3	4:136143497-136145392(+)	6.1028	8.21142	17.8009	36.1897	16.7691	13.2296	13.6111	20.0336	23.1534	11.9811	8.54189	13.3216	14.3349	11.5486	12.7066	11.7996
ENSMUST00000008021	ENSMUSG00000007877	Tcap	11:98383811-98384953(+)	0.0001	1.73981	0.0001	0.0001	0.0001	0.108384	0.0001	34.5854	0.118298	0.079506	0.075012	0.0001	0.0001	0.0001	0.920393	0.0001
ENSMUST00000008024	ENSMUSG00000007880	Arid1a	4:133679941-133756769(-)	0.008586	0.018703	0.007124	0.481869	0.0001	0.0001	0.0001	0.021092	0.0001	0.0001	0.0001	0.009367	0.0001	0.016139	0.0001	0.0001
ENSMUST00000008032	ENSMUSG00000007888	Crlf1	8:70493158-70504081(+)	0.0001	0.0001	0.030686	0.026347	0.0001	0.0001	0.0001	0.0001	0.126629	0.0001	0.094481	0.061042	0.0001	0.0001	0.0001	0.047257
ENSMUST00000008036	ENSMUSG00000007892	Rplp1	9:61913284-61914542(-)	120.887	114.353	115.21	203.323	158.59	148.47	138.159	220.997	171.425	188.641	171.651	164.585	158.72	167.031	158.328	177.734
ENSMUST00000008051	ENSMUSG00000007907	Cabs1	5:87979439-87981544(+)	0.0001	0.0001	0.0001	0.0001	0.0001	0.0001	0.0001	0.0001	0.0001	0.0001	0.0001	0.0001	0.0001	0.0001	0.0001	0.0001
ENSMUST00000008052	ENSMUSG00000007908	Hmgcll1	9:76014855-76136350(+)	0.008775	0.062974	0.0001	0.096754	0.015198	0.013918	0.037949	0.085452	0.02284	0.024075	0.0001	0.044273	0.033285	0.0001	0.0001	0.0001
ENSMUST00000008088	ENSMUSG00000007944	Ttc9b	7:27653915-27657346(+)	0.0001	0.0001	0.0001	0.0001	0.0001	0.0001	0.0001	0.0001	0.0001	0.0001	0.0001	0.0001	0.0001	0.0001	0.0001	0.0001
ENSMUST00000008090	ENSMUSG00000007946	Phox2a	7:101818313-101822726(+)	0.128502	0.0001	0.07409	0.18016	0.018279	0.0001	0.049418	0.066899	0.081175	0.035232	0.0001	0.044823	0.183399	0.123663	0.053233	0.120808
ENSMUST00000008094	ENSMUSG00000007950	Abhd8	8:71456705-71463655(-)	1.13355	1.31885	1.71493	2.30204	0.754772	1.72565	0.893017	2.05669	1.26037	1.42323	1.00935	1.73896	1.83499	1.84393	2.24323	1.38101
ENSMUST00000008131	ENSMUSG00000007987	Ift22	5:136908243-136913181(+)	0.100499	0.007832	0.0001	0.0001	0.0001	0.0001	0.045222	0.0001	0.0001	0.051801	0.0001	0.0001	0.0001	0.0001	0.0001	0.0001
ENSMUST00000008179	ENSMUSG00000008035	Mid1ip1	X:10717390-10719690(+)	10.5161	12.9847	16.084	8.95141	10.8774	11.981	10.3494	7.27679	10.988	10.6352	11.127	9.54547	14.5041	10.6427	13.0566	8.97883
ENSMUST00000008273	ENSMUSG00000030069	Prok2	6:99712020-99726383(-)	0.0001	0.0001	0.0001	0.0001	0.0001	0.0001	0.0001	0.0001	0.0001	0.0001	0.0001	0.0001	0.0001	0.0001	0.0001	0.0001
ENSMUST00000008280	ENSMUSG00000008136	Fhl2	1:43123074-43163961(-)	0.072016	0.247005	0.18977	0.295113	0.100919	0.117979	0.121279	0.206245	0.073567	0.112152	0.083727	0.037569	0.198957	0.057202	0.092272	0.090916
ENSMUST00000008297	ENSMUSG00000008153	Clstn3	6:124430759-124464794(-)	0.663289	0.57065	1.09471	0.0001	0.535029	0.861914	0.708809	0.46523	0.449578	0.658289	0.9058	0.505724	0.945817	1.48847	1.54534	1.02129
ENSMUST00000008350	ENSMUSG00000008206	Cers4	8:4493199-4531680(+)	1.11206	1.34529	1.55834	1.75951	1.31941	1.47812	1.43081	1.13666	1.17861	1.29418	0.827691	0.875741	1.08909	1.05814	1.46905	1.08623
ENSMUST00000008445	ENSMUSG00000008301	Phax	18:56572822-56587712(+)	7.67587	9.73875	9.34059	13.1004	10.0998	10.1506	8.2965	12.8446	9.11355	11.4217	8.54905	10.3966	9.69298	12.7232	10.5489	10.7629
ENSMUST00000008451	ENSMUSG00000008307	1700109H08Rik	5:3571673-3584356(+)	0.0001	0.046415	0.074683	0.060009	0.070536	0.057823	0.0001	0.0001	0.065942	0.053026	0.024746	0.015567	0.025657	0.0001	0.047123	0.031144
ENSMUST00000008462	ENSMUSG00000008318	Relt	7:100845847-100863446(-)	0.038472	0.058823	0.082505	0.519502	0.120887	0.01886	0.114337	0.122776	0.057572	0.296315	0.054726	0.074156	0.141234	0.066153	0.061426	0.093876
ENSMUST00000008477	ENSMUSG00000008333	Snrpb2	2:143063039-143072853(+)	5.41107	6.98061	4.73695	6.35703	5.80427	4.78759	6.6697	6.19728	5.24032	5.28136	4.53969	5.38807	4.27818	5.63211	5.27779	4.92428
ENSMUST00000008517	ENSMUSG00000008373	Prpf31	7:3629985-3642486(+)	4.76466	6.0519	5.66867	6.25951	6.08497	6.6997	5.21448	6.37659	3.304	6.05654	6.19539	5.50722	6.41923	7.61146	5.87836	6.26627
ENSMUST00000008528	ENSMUSG00000008384	Sertad1	7:27486910-27490316(+)	2.88547	2.83901	4.28663	6.93101	2.81777	3.23853	3.12433	5.0525	3.70799	3.46035	3.56789	3.42833	3.10683	3.10028	2.37464	3.39419
ENSMUST00000008537	ENSMUSG00000008393	Carhsp1	16:8658580-8672155(-)	62.7027	63.0102	60.6909	75.722	62.138	66.0998	58.702	73.0974	65.4775	72.2064	65.3622	73.687	68.3816	94.4638	78.2512	77.6222
ENSMUST00000008542	ENSMUSG00000008398	Elk3	10:93247414-93311135(-)	3.02941	3.85142	5.1452	7.69455	6.399	5.18593	5.17252	4.67756	5.16555	4.10655	2.93968	4.13793	5.63107	4.43207	4.59738	3.64223
ENSMUST00000008573	ENSMUSG00000008429	Herpud2	9:25108132-25151820(-)	15.3672	15.7312	16.8942	18.1502	19.7946	18.3762	15.2527	18.5055	22.4096	17.0831	18.7509	17.4134	18.3546	18.6896	18.661	16.281
ENSMUST00000008579	ENSMUSG00000008435	Rdh13	7:4425667-4445649(-)	9.93144	11.6318	11.3533	13.3513	13.1306	12.6869	12.3491	11.3506	11.0745	13.6153	9.65008	8.83576	14.2017	13.6791	12.0865	12.1551
ENSMUST00000008582	ENSMUSG00000008438	Adam21	12:81558584-81568474(-)	0.0001	0.0001	0.045093	0.026206	0.0001	0.0001	0.0001	0.0001	0.0001	0.0001	0.0001	0.0001	0.0001	0.0001	0.015712	0.0001
ENSMUST00000008594	ENSMUSG00000008450	Nutf2	8:105860580-105879330(+)	12.277	10.3695	11.1318	15.8878	12.0027	12.5604	12.7818	16.7337	9.76206	13.6526	11.1438	15.4655	16.6533	16.9786	12.8455	14.4864
ENSMUST00000008605	ENSMUSG00000008461	Fut1	7:45617606-45621059(+)	0.0001	0.0001	0.0001	0.016788	0.0001	0.017904	0.023243	0.034212	0.0001	0.046444	0.017472	0.0001	0.0001	0.0001	0.0001	0.0001
ENSMUST00000008626	ENSMUSG00000008482	Rnf151	17:24715839-24718063(-)	0.0001	0.0001	0.0001	0.0001	0.0001	0.0001	0.0001	0.0001	0.0001	0.0001	0.0001	0.0001	0.0001	0.0001	0.0001	0.0001
ENSMUST00000008633	ENSMUSG00000008489	Elavl2	4:91250763-91372054(-)	0.0001	0.0001	0.0001	0.0001	0.0001	0.0001	0.0001	0.0001	0.0001	0.0001	0.0001	0.0001	0.0001	0.0001	0.0001	0.0001
ENSMUST00000008684	ENSMUSG00000008540	Mgst1	6:138140316-138156755(+)	226.561	244.217	172.21	277.901	198.236	224.188	222.903	269.043	226.906	230.111	312.074	216.922	207.488	340.357	242.05	273.104
ENSMUST00000008733	ENSMUSG00000029131	Dnajb6	5:29735688-29786478(+)	11.0547	8.69511	15.737	13.0607	12.5773	13.3351	10.7423	10.2037	16.7788	13.2965	13.7284	16.6813	14.8215	12.7803	11.7688	14.7264
ENSMUST00000008734	ENSMUSG00000008590	Htr3b	9:48935008-48964990(-)	0.0001	0.0001	0.0001	0.0001	0.0001	0.0001	0.0001	0.0001	0.0001	0.0001	0.0001	0.0001	0.0001	0.0001	0.0001	0.0001
ENSMUST00000008745	ENSMUSG00000008601	Rab25	3:88542029-88548300(-)	0.0001	0.0001	0.0001	0.0001	0.0001	0.0001	0.0001	0.0001	0.0001	0.0001	0.0001	0.0001	0.0001	0.035216	0.0001	0.0001
ENSMUST00000008748	ENSMUSG00000008604	Ubqln4	3:88553758-88569725(+)	25.6461	28.0748	32.4301	38.872	33.1105	33.0549	27.5551	32.1335	36.5064	40.5014	30.8114	33.9485	36.4888	37.0879	37.2647	32.7859
ENSMUST00000008801	ENSMUSG00000073424	Cyp4f15	17:32685679-32703352(+)	0.0001	0.0001	0.0001	0.0001	0.0001	0.0001	0.0001	0.0001	0.0001	0.0001	0.0001	0.0001	0.0001	0.0001	0.0001	0.0001
ENSMUST00000008812	ENSMUSG00000008668	Rps18	17:33951999-33955677(-)	1.83286	0.145065	73.4451	23.8192	1.2576	20.5248	61.0421	25.96	2.50625	22.7912	22.81	1.16115	2.18248	80.3715	45.1999	1.09734
ENSMUST00000008826	ENSMUSG00000008682	Rpl10	X:74270812-74273135(+)	0.046041	0.0001	0.0001	0.064327	0.041665	2.5741	8.67685	2.73551	0.058648	26.4296	0.0001	8.45557	0.0001	7.85001	3.11512	7.673
ENSMUST00000008830	ENSMUSG00000094441	Zfp955a	17:33239718-33255145(-)	2.9325	2.98105	2.16512	2.99629	2.65639	2.91282	2.68176	1.8702	2.43159	2.16077	2.70996	2.80866	2.58047	2.26544	2.49775	2.03295
ENSMUST00000008847	ENSMUSG00000034116	Vav1	17:57311896-57327953(+)	0.0001	0.075575	0.001396	0.149949	0.0001	0.0318	0.0001	0.044084	0.02171	0.032359	0.0001	0.0001	0.01925	0.0001	0.0001	0.0001
ENSMUST00000008878	ENSMUSG00000008734	Gprc5b	7:118972047-118995211(-)	33.1964	32.3622	40.751	20.069	28.6125	37.6001	20.5376	19.8953	32.3211	41.3694	31.3069	35.2284	29.9815	25.5011	29.6451	30.084
ENSMUST00000008893	ENSMUSG00000024835	Coro1b	19:4148619-4154035(+)	35.6401	52.4121	40.9804	42.1157	49.0957	62.4929	42.5131	49.6937	36.7289	44.3198	45.0104	45.0643	53.111	52.6564	52.2811	35.8034
ENSMUST00000008907	ENSMUSG00000008763	Man1a2	3:100562208-100685503(-)	3.55229	4.3447	4.14183	5.83409	4.56504	4.23341	4.16885	3.8657	3.91997	4.15364	3.19186	3.40162	4.17917	4.10159	3.66267	3.91149
ENSMUST00000008957	ENSMUSG00000008813	Tppp2	14:51918425-51920700(+)	0.0001	0.0001	0.0001	0.0001	0.0001	0.0001	0.0001	0.0001	0.0001	0.0001	0.0001	0.0001	0.0001	0.0001	0.0001	0.0001
ENSMUST00000008966	ENSMUSG00000008822	Acyp1	12:85272398-85280435(-)	8.50303	6.51908	7.52259	11.5668	9.2204	10.7103	9.40436	14.455	9.84683	10.6002	11.3086	9.34504	12.1225	12.5155	13.4727	12.3169
ENSMUST00000008987	ENSMUSG00000008843	Cldn13	5:134914249-134915526(-)	0.0001	0.0001	0.0001	0.0001	0.0001	0.0001	0.0001	0.0001	0.0001	0.0001	0.0001	0.0001	0.0001	0.0001	0.0001	0.0001
ENSMUST00000008991	ENSMUSG00000067889	Sptbn2	19:4711167-4752360(+)	0.015764	0.032558	0.039803	0.065194	0.018348	0.027811	0.04888	0.017608	0.033657	0.074372	0.013527	0.036318	0.032634	0.023077	0.042488	0.027423
ENSMUST00000008995	ENSMUSG00000026313	Hdac4	1:91932757-92148393(-)	0.219716	0.42835	0.0001	0.202046	0.216801	0.260945	0.431076	0.212878	0.194366	0.169229	0.299877	0.122219	0.431587	0.0001	0.630419	0.281099
ENSMUST00000008999	ENSMUSG00000008855	Hdac5	11:102195744-102230124(-)	0.386641	0.344046	0.846673	2.59861	0.772523	0.900498	0.417285	0.640545	1.45864	2.93601	0.73658	0.732959	0.668813	0.477353	0.931127	0.425187
ENSMUST00000009003	ENSMUSG00000008859	Rala	13:17880571-17944239(-)	29.9009	29.1801	31.5945	30.0357	32.987	34.2126	25.3992	35.8257	34.5561	31.3547	28.4924	30.7258	34.2431	28.2906	32.3186	31.0431
ENSMUST00000009018	ENSMUSG00000008874	Clec3a	8:114418086-114425846(+)	0.0001	0.0001	0.0001	0.0001	0.0001	0.0001	0.0001	0.0001	0.0001	0.0001	0.0001	0.0001	0.0001	0.0001	0.0001	0.0001
ENSMUST00000009036	ENSMUSG00000008892	Vdac3	8:22577086-22593758(-)	58.3048	69.3463	60.1105	73.212	64.6617	70.0791	66.0374	72.0118	67.712	61.2525	57.9546	70.4299	68.1334	68.2682	66.827	71.6113
ENSMUST00000009039	ENSMUSG00000058600	Rpl30	15:34440510-34443222(-)	27.2178	24.9543	23.4665	23.8363	31.7816	34.7142	23.8273	65.1729	31.7891	9.32165	12.7053	10.4914	15.523	37.9384	29.728	30.5049
ENSMUST00000009058	ENSMUSG00000028970	Abcb1b	5:8798186-8866315(+)	1.96983	2.1717	3.14751	4.11352	2.86908	2.8839	2.7455	2.58248	3.02629	2.62565	2.57012	2.73528	2.8465	2.17004	2.71499	2.11987
ENSMUST00000009099	ENSMUSG00000021144	Mta1	12:113098278-113137206(+)	0.0001	0.0001	0.0001	0.0001	0.0001	0.0001	0.0001	0.0001	0.0001	0.0001	0.0001	0.0001	0.0001	0.0001	0.0001	0.0001
ENSMUST00000009102	ENSMUSG00000008958	Vps72	3:95111022-95123051(+)	8.72593	7.16127	8.59334	10.9426	10.7055	9.74132	7.2578	10.7182	11.6013	9.52412	12.3054	8.5158	10.4106	13.9169	11.3929	10.4282
ENSMUST00000009120	ENSMUSG00000008976	Gabpa	16:84835124-84863779(+)	20.4968	23.7882	26.7778	35.7777	29.938	25.6919	35.2036	29.313	27.2412	32.1204	19.1633	20.9821	29.4795	34.5228	27.7855	23.2765
ENSMUST00000009138	ENSMUSG00000024006	Stk38	17:28970880-29007995(-)	18.0532	15.7547	25.4193	26.0533	20.1501	4.6411	19.1572	17.2107	11.5122	22.847	7.15752	8.13505	17.6725	20.4081	21.6524	20.1598
ENSMUST00000009143	ENSMUSG00000008999	Bmp7	2:172868012-172940321(-)	0.0001	0.02992	0.053741	0.105251	0.0001	0.032605	0.044682	0.04645	0.099603	0.112178	0.0001	0.032998	0.01223	0.0001	0.068209	0.0001
ENSMUST00000009157	ENSMUSG00000009013	Dynll1	5:115297110-115300999(-)	9.6451	9.46704	8.03797	13.3339	11.372	10.1852	11.0533	11.3901	6.26639	10.8527	10.4526	11.111	7.16394	5.1582	6.34184	9.15532
ENSMUST00000009174	ENSMUSG00000009030	Pdcl	2:37350074-37359332(-)	5.40276	5.75926	5.97373	7.88068	5.89701	6.73752	6.77261	6.30638	5.27997	6.36352	4.21255	5.73798	6.50837	6.55015	6.14029	5.68933
ENSMUST00000009191	ENSMUSG00000009047	Gm5965	16:88777896-88778528(+)	0.0001	0.0001	0.0001	0.0001	0.0001	0.0001	0.0001	0.0001	0.0001	0.0001	0.0001	0.0001	0.0001	0.0001	0.0001	0.0001
ENSMUST00000009214	ENSMUSG00000009070	Rsph14	10:74957477-75032565(-)	0.0001	0.0001	0.0001	0.0001	0.0001	0.0001	0.0001	0.0001	0.0001	0.0001	0.0001	0.0001	0.0001	0.0001	0.0001	0.0001
ENSMUST00000009219	ENSMUSG00000009075	Cabp7	11:4736892-4746778(-)	0.0001	0.0001	0.0001	0.0001	0.0001	0.0001	0.0001	0.0001	0.0001	0.0001	0.0001	0.0001	0.0001	0.0001	0.0001	0.0001
ENSMUST00000009220	ENSMUSG00000009076	Zmat5	11:4704678-4737669(+)	9.85584	8.08132	11.1823	12.6798	9.64368	11.0408	11.5474	13.7652	10.6804	10.0805	9.95761	11.843	10.3946	11.1077	13.8471	12.5928
ENSMUST00000009234	ENSMUSG00000009090	Ap1b1	11:4986824-5042791(+)	20.6767	21.3695	20.8679	22.0289	22.3114	25.1246	15.6083	20.8555	22.8283	25.4878	21.8386	19.8342	23.4345	26.0302	25.3734	20.9364
ENSMUST00000009236	ENSMUSG00000009092	Derl3	10:75893413-75895941(+)	0.0001	0.156801	0.153786	0.671797	0.690964	0.303787	0.0001	0.0001	0.17879	0.269219	0.069222	0.079413	0.21468	0.0001	0.072367	0.186828
ENSMUST00000009241	ENSMUSG00000009097	Tbx1	16:18581704-18590671(-)	0.0001	0.0001	0.0001	0.0001	0.0001	0.0001	0.0001	0.0001	0.0001	0.0001	0.0001	0.0001	0.0001	0.0001	0.0001	0.0001
ENSMUST00000009256	ENSMUSG00000009112	Bcl2l13	6:120836238-120892842(+)	24.4125	25.3046	29.2935	34.2957	29.5979	28.1187	25.3758	31.5475	31.193	32.56	28.773	26.645	31.0498	34.2183	31.375	28.9576
ENSMUST00000009259	ENSMUSG00000009115	Spatc1l	10:76562272-76570201(+)	0.0001	0.0001	0.0001	0.0001	0.082355	0.0001	0.060168	0.0001	0.0001	0.060172	0.0001	0.0001	0.0001	0.0001	0.0001	0.0001
ENSMUST00000009321	ENSMUSG00000022718	Dgcr8	16:18253948-18289246(-)	1.8796	2.7279	2.15975	4.12512	3.55365	2.53026	3.29745	2.67528	3.21111	2.71344	1.60024	2.40689	2.50722	2.93636	2.63082	2.37433
ENSMUST00000009329	ENSMUSG00000009185	Ccl8	11:82115185-82116799(+)	0.0001	0.949889	1.2075	7.79061	0.188027	0.414958	0.39821	0.443093	0.0001	2.94375	0.0001	2.82053	0.366804	0.124731	0.181434	0.0001
ENSMUST00000009340	ENSMUSG00000026536	Ifi211	1:173896345-173913046(-)	1.17815	2.63379	2.69665	6.55497	1.98497	1.97135	2.50916	2.5188	1.24011	2.58161	1.77448	1.56934	1.89188	0.859308	0.957486	1.85066
ENSMUST00000009344	ENSMUSG00000000131	Xpo6	7:126101716-126200408(-)	0.634434	3.87665	0.380081	0.231406	0.0001	2.19131	1.06272	0.0001	0.329425	0.494614	0.569717	1.04608	0.828435	0.31717	0.492117	1.28915
ENSMUST00000009354	ENSMUSG00000009210	Prr29	11:106365472-106377114(+)	0.0001	0.0001	0.0001	0.0001	0.0001	0.0001	0.0001	0.045228	0.0001	0.0001	0.0001	0.0001	0.0001	0.0001	0.0001	0.0001
ENSMUST00000009356	ENSMUSG00000062345	Serpinb2	1:107511423-107525598(+)	0.0001	0.0001	0.0001	0.0001	0.0001	0.0001	0.0001	0.0001	0.0001	0.0001	0.0001	0.0001	0.0001	0.0001	0.0001	0.0001
ENSMUST00000009358	ENSMUSG00000009214	Mymk	2:27061636-27072179(-)	0.039961	0.0001	0.0001	0.0001	0.0001	0.0001	0.0001	0.0001	0.0001	0.0001	0.0001	0.0001	0.0001	0.0001	0.0001	0.0001
ENSMUST00000009390	ENSMUSG00000009246	Trpm5	7:143071789-143094642(-)	0.0001	0.0001	0.010363	0.0001	0.0001	0.0001	0.0001	0.0001	0.0001	0.0001	0.0001	0.0001	0.0001	0.0001	0.0001	0.0001
ENSMUST00000009392	ENSMUSG00000009248	Ascl2	7:142966829-142969264(-)	0.0001	0.015698	0.0001	0.0001	0.0001	0.0001	0.0001	0.0001	0.0001	0.0001	0.0001	0.0001	0.0001	0.0001	0.0001	0.0001
ENSMUST00000009396	ENSMUSG00000000244	Tspan32	7:143005046-143019486(+)	0.0001	0.0001	0.356569	0.370091	0.0001	0.0001	0.151896	0.0001	0.0001	0.0001	0.0001	0.233567	0.0001	0.0001	0.0001	0.0001
ENSMUST00000009411	ENSMUSG00000052763	Zfp212	6:47920476-47932639(+)	1.98508	1.86653	2.09125	3.58547	1.688	2.56894	1.98051	2.63384	2.25607	2.46017	2.19628	2.32949	2.3312	2.18243	2.54776	2.5932
ENSMUST00000009420	ENSMUSG00000052751	Repin1	6:48593883-48599081(+)	2.72606	1.5496	2.16189	2.27128	1.97622	2.25119	1.90057	2.23099	3.29197	1.34221	1.79377	1.06488	1.68633	2.12513	2.00382	0.920705
ENSMUST00000009425	ENSMUSG00000009281	Rarres2	6:48569696-48572688(-)	18.0517	20.8181	27.0981	70.0119	36.6942	20.8135	46.792	65.7768	28.2917	14.0195	32.5756	26.0018	20.9307	11.8209	20.202	26.8429
ENSMUST00000009435	ENSMUSG00000009291	Pttg1ip	10:77581720-77598732(+)	46.0792	49.2574	50.775	68.8354	56.3605	54.8863	55.9977	60.6337	52.6016	54.4578	56.6218	57.9977	51.0243	54.8629	55.8968	54.9071
ENSMUST00000009522	ENSMUSG00000009378	Slc16a12	19:34668403-34747289(-)	0.097085	0.058955	0.126987	0.158068	0.026935	0.072994	0.122701	0.034603	0.169957	0.031381	0.066938	0.071037	0.015405	0.146436	0.058386	0.058067
ENSMUST00000009530	ENSMUSG00000001131	Timp1	X:20870221-20874735(+)	0.0001	0.0001	0.0001	0.81866	0.0001	0.0001	0.0001	0.413655	0.125257	0.0001	0.0001	0.087668	0.136839	0.0001	0.0001	0.196708
ENSMUST00000009538	ENSMUSG00000009394	Syn2	6:115134917-115282006(+)	1.51431	1.46991	1.929	0.930838	1.96899	2.43533	1.17524	1.8505	1.46495	0.442004	1.82209	0.457421	1.60607	0.760112	0.753149	1.16386
ENSMUST00000009550	ENSMUSG00000009406	Elk1	X:20933395-20950608(-)	4.18412	2.9572	4.26061	5.73867	4.3387	4.83793	3.39932	4.15108	3.39017	4.69374	3.40625	3.22896	4.65543	4.59081	4.33758	4.27051
ENSMUST00000009617	ENSMUSG00000027895	Kcnc4	3:107438303-107459552(-)	0.063849	0.047367	0.095925	0.121203	0.061049	0.050783	0.099744	0.509662	0.057875	0.078569	0.048933	0.065162	0.0001	0.037491	0.0001	0.0001
ENSMUST00000009667	ENSMUSG00000030838	Ush1c	7:46195357-46238503(-)	0.0001	0.0001	0.0001	0.0001	0.0001	0.0001	0.0001	0.0001	0.0001	0.0001	0.0001	0.0001	0.0001	0.0001	0.0001	0.0001
ENSMUST00000009679	ENSMUSG00000009535	Rnmt	18:68300355-68324852(+)	3.39533	4.15121	4.12484	5.2481	4.08779	4.37679	3.92696	3.68937	4.82346	5.12658	3.84009	4.355	4.6894	4.81529	3.89416	4.18857
ENSMUST00000009689	ENSMUSG00000009545	Kcnq1	7:143107254-143427042(+)	0.067932	0.256844	0.326976	0.436673	0.387793	0.268117	0.599107	0.230092	0.232226	0.241563	0.079613	0.201278	0.152669	0.214453	0.351189	0.277613
ENSMUST00000009693	ENSMUSG00000009549	Srp14	2:118475850-118479711(-)	39.0651	35.5208	42.2563	53.2856	44.3456	40.292	41.8372	56.1726	44.8044	45.1103	49.2557	47.4417	48.3073	45.4083	47.8393	50.8989
ENSMUST00000009695	ENSMUSG00000009551	6330409D20Rik	2:32732620-32741016(-)	0.0001	0.0001	0.0001	0.0001	0.0001	0.0001	0.0001	0.0001	0.0001	0.0001	0.0001	0.0001	0.0001	0.0001	0.0001	0.0001
ENSMUST00000009699	ENSMUSG00000009555	Cdk9	2:32707438-32712784(-)	8.04987	10.8024	7.26215	8.35084	5.09436	7.88992	5.8339	9.38142	10.0748	6.97236	9.36555	7.61898	7.05598	9.51874	9.05983	6.69774
ENSMUST00000009705	ENSMUSG00000026814	Eng	2:32646595-32682658(+)	0.972254	4.09288	4.40632	8.96489	5.30276	6.20972	2.77926	2.07921	4.47031	8.76969	4.76745	8.58352	2.19863	1.0168	1.13756	1.98607
ENSMUST00000009707	ENSMUSG00000009563	Tor2a	2:32757234-32762244(+)	4.01912	5.91338	5.01187	4.80032	3.18998	4.64992	5.11775	5.65802	5.30189	5.37117	5.40798	4.45533	5.9947	5.27973	6.4286	2.49264
ENSMUST00000009713	ENSMUSG00000009569	Mrtfb	16:13256481-13415063(+)	1.2031	0.394246	0.693761	0.847474	0.86005	0.764725	0.356857	0.578686	0.729156	0.558772	0.573388	0.346198	0.715312	0.541638	0.45905	0.407712
ENSMUST00000009727	ENSMUSG00000022415	Syngr1	15:80091344-80119501(+)	1.86387	1.37536	1.44615	1.77025	1.04129	2.17648	1.13119	1.40683	1.38556	2.47759	1.7136	2.10839	2.42555	2.46933	1.72518	1.99962
ENSMUST00000009728	ENSMUSG00000022415	Syngr1	15:80091334-80113441(+)	8.95231	9.68645	10.9283	8.61748	13.8967	10.7797	11.0343	13.4607	12.88	10.6923	9.66691	9.26195	11.1877	8.92145	14.2887	13.6946
ENSMUST00000009732	ENSMUSG00000009588	St6galnac1	11:116765025-116775507(-)	0.0001	0.0001	0.046771	0.022905	0.0001	0.0001	0.060416	0.0001	0.0001	0.032453	0.0001	0.022167	0.0001	0.065024	0.0001	0.0001
ENSMUST00000009740	ENSMUSG00000009596	Taf7l	X:134460118-134476490(-)	0.0001	0.0001	0.040833	0.0001	0.0001	0.0001	0.0001	0.0001	0.0001	0.0001	0.0001	0.0001	0.0001	0.0001	0.0001	0.0001
ENSMUST00000009772	ENSMUSG00000009628	Tex15	8:33570544-33585582(+)	0.02213	0.011877	0.040442	0.071647	0.026473	0.023086	0.052819	0.026626	0.02221	0.024582	0.007193	0.036465	0.029293	0.021378	0.03422	0.012206
ENSMUST00000009774	ENSMUSG00000009630	Ppp2cb	8:33599625-33619441(+)	20.6168	20.8097	21.8426	28.4285	23.945	25.2392	20.3507	30.1588	24.4183	25.1317	20.0818	24.0201	24.8253	23.5004	24.4332	23.7362
ENSMUST00000009777	ENSMUSG00000009633	G0s2	1:193272161-193273217(-)	169.734	183.376	261.576	438.962	289.108	312.966	305.238	463.883	204.983	445.037	274.167	248.206	338.328	202.686	270.695	337.58
ENSMUST00000009789	ENSMUSG00000019916	P4ha1	10:59323296-59373304(+)	5.44411	3.23689	5.12421	7.09696	6.57342	5.46295	3.62838	4.01071	4.52846	6.9725	8.08463	6.09671	5.03099	4.15166	2.76084	5.35561
ENSMUST00000009790	ENSMUSG00000009646	Pla2g12b	10:59403660-59421976(+)	0.0001	0.0001	0.0001	0.0001	0.0001	0.0001	0.0001	0.0001	0.0001	0.0001	0.0001	0.0001	0.0001	0.0001	0.0001	0.0001
ENSMUST00000009791	ENSMUSG00000009647	Mcu	10:59448597-59458160(-)	0.0001	0.0001	0.0634	0.272154	0.126835	0.115393	0.087239	0.102581	0.096115	0.078778	0.065402	0.077623	0.056434	0.037819	0.141929	0.065254
ENSMUST00000009798	ENSMUSG00000009654	Oit3	10:59422958-59441778(-)	0.0001	0.068797	0.0001	0.121229	0.050468	0.042703	0.128239	0.112179	0.072102	0.12542	0.055046	0.043025	0.022497	0.023459	0.08182	0.013014
ENSMUST00000009814	ENSMUSG00000009670	Tex11	X:100838648-101059639(-)	0.0001	0.0001	0.0001	0.0001	0.0001	0.0001	0.0001	0.0001	0.0001	0.0001	0.0001	0.0001	0.0001	0.0001	0.0001	0.0001
ENSMUST00000009831	ENSMUSG00000009687	Fxyd5	7:31032763-31042146(-)	0.894478	0.459098	0.278087	1.97689	0.405348	0.146391	0.541136	1.0016	0.088079	0.091164	0.182661	0.416267	1.8176	0.138752	0.0001	0.242466
ENSMUST00000009875	ENSMUSG00000009731	Kcnd1	X:7822289-7838280(+)	0.016902	0.082274	0.069096	0.142269	0.0891	0.029925	0.121269	0.039579	0.045008	0.081697	0.044614	0.102139	0.038525	0.012055	0.051595	0.032686
ENSMUST00000009877	ENSMUSG00000009733	Tfcp2	15:100502796-100551981(-)	0.0001	0.347805	0.0001	0.0001	0.0001	0.0001	0.0001	0.0001	0.0001	0.0001	0.0001	0.0001	0.0001	0.0001	0.0001	0.0001
ENSMUST00000009885	ENSMUSG00000009741	Ubp1	9:113930934-113977199(+)	4.80354	3.85241	5.89154	5.70071	3.58324	4.87615	4.27403	4.47916	3.71944	1.89989	5.42341	1.13538	6.05575	5.31177	7.01114	3.49638
ENSMUST00000009972	ENSMUSG00000009828	Cilk1	9:78113284-78125656(+)	0.0001	0.198929	0.030482	0.498253	0.067494	0.267619	0.049661	0.276892	0.180905	0.267232	0.184839	0.105335	0.284338	0.038692	0.188872	0.431693
ENSMUST00000010007	ENSMUSG00000009863	Sdhb	4:140961203-140979193(+)	456.36	415.496	480.453	554.413	461.359	554.823	436.266	608.156	611.724	550.318	535.326	550.674	599.021	558.521	592.605	608.708
ENSMUST00000010020	ENSMUSG00000009876	Cox4i2	2:152754173-152765037(+)	1.86646	0.874076	3.28501	2.90019	2.09208	2.15341	2.62958	2.75891	1.55002	1.49534	1.23233	1.63842	2.23487	1.04435	1.53385	1.05218
ENSMUST00000010038	ENSMUSG00000009894	Snap47	11:59407134-59449999(-)	11.8851	12.2498	12.4492	11.381	12.5496	11.8401	10.3016	11.2556	9.84078	10.6631	10.0306	9.459	13.1199	13.6562	12.7605	12.1682
ENSMUST00000010044	ENSMUSG00000009900	Wnt3a	11:59248033-59290752(-)	0.0001	0.0001	0.0001	0.0001	0.0001	0.0001	0.0001	0.0001	0.0001	0.0001	0.0001	0.0001	0.0001	0.0001	0.0001	0.0001
ENSMUST00000010049	ENSMUSG00000009905	Kdsr	1:106720459-106759727(-)	6.86575	8.05842	8.46518	10.1531	10.5783	9.14787	6.9563	9.41166	8.39886	7.78167	7.94149	7.11874	8.8981	10.5088	8.21449	7.22841
ENSMUST00000010085	ENSMUSG00000009941	Nxf2	X:134944528-134964754(-)	0.0001	0.0001	0.0001	0.05214	0.0001	0.0001	0.0001	0.0001	0.042489	0.0001	0.0001	0.046413	0.041709	0.0001	0.0001	0.0001
ENSMUST00000010127	ENSMUSG00000031397	Tktl1	X:74177259-74208500(+)	0.0001	0.0001	0.0001	0.0001	0.013999	0.0001	0.0001	0.018622	0.0001	0.022376	0.0001	0.0001	0.0001	0.0001	0.0001	0.0001
ENSMUST00000010188	ENSMUSG00000010044	Zmynd10	9:107547298-107551319(+)	0.0001	0.016656	0.031743	0.135724	0.0001	0.0001	0.070848	0.0001	0.073715	0.033044	0.0001	0.109105	0.027366	0.058543	0.0001	0.0001
ENSMUST00000010189	ENSMUSG00000010045	Tmem115	9:107533945-107538673(+)	6.09627	5.03259	6.47305	9.68227	6.26779	6.52649	5.55986	7.7933	6.96056	8.60615	9.16183	7.30391	7.39922	6.83575	6.23149	6.13869
ENSMUST00000010191	ENSMUSG00000010047	Hyal2	9:107569117-107572776(+)	6.70928	2.35543	6.89966	9.67206	7.18311	6.62997	4.41671	7.94793	9.27772	8.18722	9.38213	6.4185	6.20383	7.98043	6.62855	7.93647
ENSMUST00000010192	ENSMUSG00000010048	Ifrd2	9:107587642-107593038(+)	2.38981	5.00275	5.27297	4.63616	4.7908	4.55257	3.06988	6.03565	3.42225	3.34885	4.45789	5.9635	3.19492	4.64025	8.41776	3.61212
ENSMUST00000010195	ENSMUSG00000010051	Hyal1	9:107576958-107580978(+)	5.09621	5.67444	8.58211	8.62132	5.99695	5.89963	4.51067	3.55728	8.2341	11.1777	7.33249	4.86198	11.5773	12.2801	8.68736	7.78974
ENSMUST00000010198	ENSMUSG00000010054	Tusc2	9:107563255-107566112(+)	20.7936	21.3194	21.4161	25.996	21.2557	22.4986	18.0422	25.7602	21.4014	29.9093	25.146	23.5666	24.0134	33.6795	24.1734	23.6419
ENSMUST00000010201	ENSMUSG00000010057	Nprl2	9:107542226-107545706(+)	7.87307	8.26952	6.51955	8.62852	9.63534	10.9729	6.84003	10.384	8.34519	9.25395	9.66484	10.1141	9.31967	11.7768	9.65752	10.0503
ENSMUST00000010205	ENSMUSG00000034837	Gnat1	9:107674474-107679712(-)	0.0001	0.0001	0.0001	0.0001	0.0001	0.0001	0.0001	0.0001	0.0001	0.0001	0.0001	0.0001	0.0001	0.0001	0.0001	0.0001
ENSMUST00000010208	ENSMUSG00000010064	Slc38a3	9:107651155-107667374(-)	0.0001	0.035901	0.009078	0.026692	0.0001	0.0001	0.0001	0.03856	0.0001	0.0001	0.0001	0.0001	0.0001	0.0001	0.0001	0.0001
ENSMUST00000010210	ENSMUSG00000010066	Cacna2d2	9:107399612-107529343(+)	0.0001	0.0001	0.0001	0.0001	0.0001	0.0001	0.0001	0.0001	0.0001	0.0001	0.0001	0.0001	0.0001	0.033031	0.009567	0.0001
ENSMUST00000010211	ENSMUSG00000010067	Rassf1	9:107554583-107562263(+)	3.30295	2.23114	4.32877	10.3309	3.79744	5.22175	3.80618	7.14412	5.45748	4.0393	3.29681	4.9153	4.92029	3.05965	3.55683	4.51991
ENSMUST00000010224	ENSMUSG00000010080	Epn3	11:94491113-94499909(-)	0.0001	0.0001	0.0001	0.0001	0.0001	0.0001	0.0001	0.0001	0.0001	0.0001	0.0001	0.0001	0.0001	0.0001	0.0001	0.0001
ENSMUST00000010239	ENSMUSG00000010095	Slc3a2	19:8707617-8713879(-)	11.8388	8.88457	18.0424	31.4655	15.4778	15.5541	12.8757	20.8035	12.6016	26.4885	16.511	15.319	20.0151	40.3719	18.7365	21.5843
ENSMUST00000010241	ENSMUSG00000010097	Nxf1	19:8757073-8770922(+)	2.97946	3.82759	3.55809	3.98691	4.8506	4.34415	4.09275	4.07445	2.64411	4.35963	3.03947	2.3871	5.37711	4.56034	4.0829	4.22719
ENSMUST00000010248	ENSMUSG00000117924	Tmem223	19:8770996-8772475(+)	20.7398	18.1012	22.4827	29.2187	27.1556	31.3317	18.6738	31.401	33.9383	34.2105	35.9475	30.4512	35.2917	28.3672	33.6966	36.9028
ENSMUST00000010249	ENSMUSG00000118346	Tmem179b	19:8772552-8774467(-)	5.59776	3.52465	5.65592	7.74031	4.8554	8.10255	5.7248	5.00355	6.12368	6.89819	6.5398	5.13646	6.40823	6.84971	5.75912	4.92436
ENSMUST00000010250	ENSMUSG00000024650	Slc22a6	19:8618039-8628299(+)	0.0001	0.0001	0.0001	0.0001	0.0001	0.0001	0.0001	0.0001	0.0001	0.0001	0.0001	0.0001	0.0001	0.0001	0.0001	0.0001
ENSMUST00000010251	ENSMUSG00000063796	Slc22a8	19:8591289-8611835(+)	0.0001	0.0001	0.0001	0.0001	0.0001	0.0001	0.0001	0.0001	0.0001	0.0001	0.0001	0.0001	0.0001	0.0001	0.0001	0.0001
ENSMUST00000010254	ENSMUSG00000010110	Stx5a	19:8741489-8755642(+)	0.0001	0.0001	0.102573	0.062222	0.170836	0.0001	0.0001	0.623381	0.092778	0.513212	0.0001	1.60011	0.751519	0.0001	0.137224	0.352806
ENSMUST00000010267	ENSMUSG00000010122	Slc47a1	11:61343401-61378081(-)	0.061229	0.0001	0.007613	0.870111	0.0001	0.027005	0.0001	0.0001	0.0001	0.827345	0.0001	0.0001	0.747648	0.19582	0.740528	0.0001
ENSMUST00000010278	ENSMUSG00000000561	Wdr77	3:105959369-105969760(+)	5.32167	6.68501	6.67088	10.3221	6.89624	6.24685	7.03117	8.44784	6.92471	8.36197	5.96729	7.29697	7.7516	8.40124	7.15869	6.70104
ENSMUST00000010279	ENSMUSG00000074344	Tmigd3	3:105870907-105924036(+)	0.0001	0.0001	0.0001	0.0001	0.0001	0.0001	0.0001	0.0001	0.0001	0.0001	0.0001	0.0001	0.0001	0.0001	0.0001	0.0001
ENSMUST00000010280	ENSMUSG00000010136	Pifo	3:105996957-106014646(-)	0.0001	0.0001	0.0001	0.0001	0.0001	0.0001	0.0001	0.0001	0.0001	0.0001	0.0001	0.0001	0.0001	0.0001	0.0001	0.0001
ENSMUST00000010286	ENSMUSG00000010142	Tnfrsf13b	11:61126755-61149372(+)	0.150119	0.312535	0.582226	1.16944	0.352545	0.206176	0.168467	0.334343	0.186751	0.461218	0.051541	0.308608	0.150459	0.068852	0.166451	0.092821
ENSMUST00000010298	ENSMUSG00000010154	Spire2	8:123332713-123369515(+)	0.0001	0.0001	0.021729	0.0001	0.0001	0.0001	0.0001	0.022467	0.059832	0.0001	0.010959	0.048369	0.0001	0.0001	0.015468	0.082364
ENSMUST00000010319	ENSMUSG00000010175	Prox1	1:190122453-190169399(-)	0.0001	0.0001	0.0001	0.0001	0.0001	0.0001	0.0001	0.0001	0.0001	0.0001	0.0001	0.0001	0.0001	0.0001	0.0001	0.0001
ENSMUST00000010348	ENSMUSG00000079677	Fdx2	9:21067520-21073544(-)	3.09287	2.38351	1.74803	3.83621	4.52654	3.38196	2.85007	8.40709	3.50198	3.00466	2.39383	4.72149	4.08324	4.12808	5.38067	3.86736
ENSMUST00000010421	ENSMUSG00000010277	2610507B11Rik	11:78261752-78290623(+)	71.3477	80.8116	80.3315	93.2863	85.086	81.3447	72.9855	81.8698	87.5967	94.5317	67.2338	77.7748	88.0105	82.992	86.6777	77.1336
ENSMUST00000010434	ENSMUSG00000010290	AI597479	1:43098710-43115947(+)	5.24131	5.85888	5.45089	6.26277	7.05274	6.69479	5.18262	6.10639	7.20919	5.75035	5.7112	5.72624	6.05061	5.66247	5.94118	5.49612
ENSMUST00000010451	ENSMUSG00000010307	Tmem86a	7:47050601-47054777(+)	1.87023	2.69922	3.30806	5.55126	3.84781	2.8821	2.35665	2.46029	2.90026	2.3476	2.16907	3.10547	1.76445	2.2397	1.8629	1.67308
ENSMUST00000010502	ENSMUSG00000010358	Ifi35	11:101448407-101458698(+)	3.40667	4.61406	4.29659	10.8385	5.2428	5.30995	5.33575	5.47473	5.35726	5.21337	5.12096	6.78283	4.85927	4.51232	4.70711	5.65446
ENSMUST00000010506	ENSMUSG00000010362	Rdm1	11:101627942-101636100(+)	11.703	10.9299	9.2715	14.0608	12.1447	13.9854	10.0113	14.292	12.0482	11.806	13.7933	15.3583	9.06205	13.2759	11.2401	13.7556
ENSMUST00000010520	ENSMUSG00000010376	Nedd8	14:55662263-55672124(-)	19.1364	21.3674	20.3233	27.4317	22.3155	24.563	28.6354	33.6278	23.6165	27.1322	23.3033	23.1712	23.886	26.196	23.8548	26.5455
ENSMUST00000010536	ENSMUSG00000010392	Gosr1	11:76726602-76763579(-)	17.5379	19.1361	19.6762	22.4146	19.3799	18.9326	17.2829	18.2494	20.2125	21.3237	18.3204	18.4806	22.23	22.2027	19.8786	19.021
ENSMUST00000010550	ENSMUSG00000010406	Mrpl52	14:54426909-54429756(+)	10.2722	8.21335	7.53856	12.2999	11.2059	12.7235	10.6124	20.6463	13.3644	17.9242	14.6075	14.7549	16.4044	17.4875	13.8273	14.8651
ENSMUST00000010579	ENSMUSG00000010435	Spaca7	8:12573049-12600739(+)	0.0001	0.0001	0.0001	0.0001	0.0001	0.0001	0.0001	0.0001	0.0001	0.0001	0.0001	0.0001	0.0001	0.0001	0.0001	0.0001
ENSMUST00000010597	ENSMUSG00000010453	Kansl3	1:36335730-36369181(-)	17.3034	19.6884	22.918	31.6425	25.2475	22.3129	23.5547	23.2746	27.1108	24.3203	18.1766	24.0941	24.199	27.4725	24.6157	22.8656
ENSMUST00000010673	ENSMUSG00000010529	Gm266	12:111484609-111485823(-)	0.176132	0.0001	0.071601	0.117191	0.096208	0.0001	0.064793	0.0001	0.042646	0.0001	0.168681	0.105365	0.090063	0.034376	0.099369	0.063943
ENSMUST00000010682	ENSMUSG00000010538	Tsacc	3:88282760-88296838(-)	0.249018	0.0001	0.254887	0.0001	0.145277	0.0001	0.0001	0.0001	0.923808	0.186122	0.0001	0.0001	0.0001	0.0001	0.0001	0.0001
ENSMUST00000010698	ENSMUSG00000010554	Mettl16	11:74770830-74817894(+)	0.0001	0.130529	0.133342	0.083282	0.0001	0.0001	0.0001	0.016743	0.0001	0.022455	0.0001	0.0001	0.011464	0.0001	0.0001	0.023011
ENSMUST00000010736	ENSMUSG00000010592	Dazl	17:50279397-50293636(-)	0.0001	0.048134	0.016836	0.082656	0.053983	0.057848	0.054719	0.014253	0.0001	0.037098	0.016615	0.035407	0.118783	0.021563	0.054276	0.054555
ENSMUST00000010745	ENSMUSG00000010601	Apol7a	15:77388957-77396458(-)	0.0001	0.0001	0.0001	0.0001	0.0001	0.0001	0.0001	0.0001	0.0001	0.0001	0.0001	0.0001	0.0001	0.0001	0.0001	0.0001
ENSMUST00000010753	ENSMUSG00000010609	Psen2	1:180227006-180245950(-)	0.041605	0.0001	0.0001	0.162778	0.034106	0.227008	0.329819	0.0001	0.067601	0.024231	0.0001	0.0001	0.0001	0.230729	0.051207	0.023421
ENSMUST00000010795	ENSMUSG00000010651	Acaa1b	9:119148023-119157093(-)	14.4604	10.9278	15.5569	14.4604	10.7536	13.9527	6.65878	11.7293	15.5494	20.4088	16.704	18.0709	15.8123	26.5416	19.0846	22.4702
ENSMUST00000010804	ENSMUSG00000010660	Plcd1	9:119071527-119093502(-)	5.42819	4.05659	3.59345	8.07906	6.33378	4.6935	5.37399	5.37545	3.3211	6.1681	3.90272	6.52807	5.53172	6.41707	5.90121	5.03156
ENSMUST00000010807	ENSMUSG00000010663	Fads1	19:10182888-10196874(+)	4.51084	4.13358	4.3637	4.6621	4.19787	4.65456	2.75614	4.08805	3.24744	2.27182	3.83911	3.50495	2.95353	2.37591	2.51146	2.78141
ENSMUST00000010899	ENSMUSG00000010755	Cars	7:143557230-143600090(-)	1.01245	0.685387	1.09157	1.01392	1.45348	1.79733	0.17686	2.70784	1.007	0.683627	1.12158	0.84228	0.872953	0.691533	0.598576	0.830433
ENSMUST00000010904	ENSMUSG00000010760	Phlda2	7:143501545-143502541(-)	0.0001	0.0001	0.0001	0.0001	0.0001	0.0001	0.0001	0.0001	0.0001	0.0001	0.0001	0.0001	0.0001	0.0001	0.0001	0.0001
ENSMUST00000010940	ENSMUSG00000010796	Asz1	6:18050964-18109057(-)	0.0001	0.0001	0.0001	0.0001	0.0001	0.0001	0.0001	0.0001	0.0001	0.0001	0.0001	0.0001	0.0001	0.0001	0.0001	0.0001
ENSMUST00000010941	ENSMUSG00000010797	Wnt2	6:17988940-18030585(-)	0.038692	0.073485	0.017425	0.020928	0.018285	0.070968	0.0001	0.066819	0.0001	0.012652	0.0001	0.036685	0.027675	0.0001	0.05354	0.065078
ENSMUST00000010969	ENSMUSG00000010825	Grid2ip	5:143363908-143391798(+)	0.0001	0.0001	0.0001	0.0001	0.0001	0.0001	0.0001	0.0001	0.0001	0.0001	0.0001	0.0001	0.0001	0.0001	0.0001	0.0001
ENSMUST00000010974	ENSMUSG00000010830	Kdelr3	15:79516411-79527739(+)	0.703425	0.576056	0.48181	0.788742	0.567092	0.209952	0.31723	0.282573	0.406709	0.37712	0.446769	0.340809	0.0001	0.204891	0.559393	0.564142
ENSMUST00000010985	ENSMUSG00000010841	Cfap97d1	11:101987056-101992264(+)	0.0001	0.0001	0.0001	0.0001	0.0001	0.0001	0.0001	0.0001	0.0001	0.0001	0.0001	0.0001	0.0001	0.0001	0.0001	0.0001
ENSMUST00000011029	ENSMUSG00000027679	Dnajc19	3:34056020-34081312(-)	5.71342	6.03732	5.61557	6.50068	6.67608	8.02608	5.62355	6.85811	6.75217	7.67632	5.55191	6.01183	5.95724	6.7102	6.32646	6.5462
ENSMUST00000011055	ENSMUSG00000010911	Apip	2:103073675-103092644(+)	24.0834	19.7041	25.8748	25.0417	22.3838	27.6358	21.8845	25.7337	24.5845	29.1661	29.9291	25.6487	26.6042	26.7576	26.9352	26.1684
ENSMUST00000011058	ENSMUSG00000010914	Pdhx	2:103021075-103073513(-)	61.7912	64.1736	64.8316	54.7505	59.3206	71.1958	47.0816	56.8455	58.6722	67.7066	66.4726	59.0227	69.1536	62.7807	70.8401	65.3667
ENSMUST00000011152	ENSMUSG00000011008	Mcoln2	3:146149833-146195513(+)	0.0001	0.099127	0.078028	0.0001	0.072242	0.051588	0.0001	0.052739	0.147802	0.129676	0.0001	0.086372	0.0001	0.031594	0.068594	0.0001
ENSMUST00000011178	ENSMUSG00000011034	Slc5a1	5:33104219-33162870(+)	0.0001	0.0001	0.0001	0.0001	0.0001	0.0001	0.0001	0.0001	0.0001	0.0001	0.0001	0.0001	0.0001	0.0001	0.0001	0.0001
ENSMUST00000011196	ENSMUSG00000024190	Dusp1	17:26554254-26561499(-)	0.0001	0.0001	0.0001	0.0001	0.0001	0.0001	0.0001	0.0001	0.0001	0.0001	0.0001	0.0001	0.036044	0.0001	0.0001	0.0001
ENSMUST00000011262	ENSMUSG00000011118	Panx3	9:37659902-37669235(-)	0.0001	0.0001	0.0001	0.0001	0.0001	0.0001	0.0001	0.0001	0.0001	0.0001	0.0001	0.0001	0.0001	0.0001	0.0001	0.0001
ENSMUST00000011285	ENSMUSG00000042826	Fgf11	11:69796068-69801716(-)	1.79733	0.0001	2.34065	1.78176	2.43001	0.161307	1.58144	2.30592	2.04437	1.74397	2.34824	3.25554	0.138819	2.29936	2.22929	0.171144
ENSMUST00000011298	ENSMUSG00000011154	Cfap161	7:83775617-83794880(-)	0.0001	0.060741	0.0001	0.026876	0.0001	0.0001	0.062373	0.0001	0.051307	0.0001	0.101853	0.0001	0.244225	0.0001	0.281969	0.144245
ENSMUST00000011302	ENSMUSG00000011158	Brf1	12:112960085-113000704(-)	9.58986	8.07035	11.6163	13.8293	11.4912	11.3604	9.85816	10.9908	12.1744	13.0128	9.60196	9.92418	11.6447	11.6953	10.5231	10.6074
ENSMUST00000011315	ENSMUSG00000011171	Vipr2	12:116077728-116146261(+)	0.086101	0.115366	0.217846	0.076916	0.091873	0.138958	0.096105	0.051883	0.177552	0.265962	0.078193	0.119818	0.101714	0.0001	0.181669	0.182151
ENSMUST00000011391	ENSMUSG00000047257	Prss45	9:110834588-110841310(+)	0.0001	0.0001	0.0001	0.0001	0.0001	0.0001	0.0001	0.057709	0.0001	0.0001	0.0001	0.0001	0.042155	0.0001	0.0001	0.056593
ENSMUST00000011398	ENSMUSG00000011254	Thg1l	11:45946843-45955494(-)	2.09082	2.84344	2.17116	3.5037	2.83966	2.20972	2.41236	2.3737	2.1319	3.08751	1.39804	2.13706	3.23171	3.74833	2.66428	2.5602
ENSMUST00000011400	ENSMUSG00000011256	Adam19	11:46055992-46147343(+)	0.502656	0.785013	1.28522	3.05411	1.01707	0.736056	0.555751	0.877083	0.764636	1.16202	0.524653	0.908117	0.759604	0.681031	0.682546	0.572949
ENSMUST00000011407	ENSMUSG00000011263	Exoc3l2	7:19489056-19496760(+)	0.184497	0.0001	0.025619	0.151476	0.290825	0.0001	0.0001	0.0001	0.140006	0.088818	0.180499	0.266783	0.0001	0.0001	0.0001	0.06715
ENSMUST00000011445	ENSMUSG00000031495	Cd209d	8:3871824-3878555(-)	0.267708	0.308487	0.12491	0.0001	0.47746	0.415952	0.0001	0.66946	0.0001	0.348276	0.0001	0.319626	0.459078	0.062491	0.051115	0.100074
ENSMUST00000011450	ENSMUSG00000011306	Sugp1	8:70042813-70072347(+)	7.14101	6.29823	7.34597	8.77403	8.03226	7.40001	6.18001	7.97482	7.50148	7.71754	6.4936	6.78211	7.62027	7.25088	8.02834	7.64811
ENSMUST00000011492	ENSMUSG00000027710	Acad9	3:36065979-36092853(+)	9.9385	11.0432	11.4933	11.2679	10.2513	12.9984	9.40295	11.8993	13.2086	15.9362	9.85828	18.7124	14.1147	12.5125	12.5197	12.3742
ENSMUST00000011493	ENSMUSG00000011349	Dmrtc2	7:24870057-24877651(+)	0.0001	0.0001	0.0001	0.0001	0.0001	0.0001	0.0001	0.0001	0.0001	0.0001	0.0001	0.0001	0.0001	0.0001	0.0001	0.0001
ENSMUST00000011526	ENSMUSG00000011382	Dhdh	7:45470987-45488805(-)	68.3152	70.8311	74.4565	56.33	65.4388	78.2073	54.6971	61.9864	80.7718	69.9847	83.1885	67.881	78.303	64.7391	78.1452	67.208
ENSMUST00000011607	ENSMUSG00000011463	Cpb1	3:20248264-20275733(-)	0.0001	0.0001	0.0001	0.0001	0.0001	0.0001	0.0001	0.0001	0.0001	0.0001	0.0001	0.0001	0.0001	0.027292	0.0001	0.0001
ENSMUST00000011623	ENSMUSG00000002668	Dennd1c	17:57066055-57078510(-)	0.030577	0.21573	0.040876	1.20893	0.062728	0.093103	0.316841	0.0001	0.011832	0.195429	0.049716	0.301478	0.0001	0.0001	0.0001	0.055225
ENSMUST00000011733	ENSMUSG00000011589	Fsd1	17:55986511-55996881(+)	0.0001	0.0001	0.0001	0.0001	0.0001	0.024657	0.0001	0.024728	0.0001	0.027177	0.0001	0.0001	0.048907	0.056499	0.11268	0.024502
ENSMUST00000011776	ENSMUSG00000011632	Pinlyp	7:24541658-24546118(-)	0.052773	0.0001	0.0001	0.0001	0.0001	0.0001	0.0001	0.0001	0.0001	0.0001	0.0001	0.0001	0.0001	0.0001	0.0001	0.0001
ENSMUST00000011877	ENSMUSG00000020315	Sptbn1	11:30099396-30219772(-)	1.20543	2.06149	2.4823	1.24765	1.62842	1.38728	3.21105	1.23927	146.564	0.911524	0.957306	1.00444	1.47814	0.84145	1.82891	0.882125
ENSMUST00000011895	ENSMUSG00000011751	Sptbn4	7:27356383-27446599(-)	0.019774	0.0001	0.0001	0.0001	0.019568	0.016965	0.0001	0.0001	0.004527	0.011469	0.0001	0.022094	0.0001	0.0001	0.013026	0.0001
ENSMUST00000011896	ENSMUSG00000011752	Pgam1	19:41911923-41918660(+)	269.236	285.785	317.691	308.986	267.722	306.956	254.422	310.049	304.796	337.835	306.199	285.221	369.287	347.809	385.877	302.45
ENSMUST00000011934	ENSMUSG00000051747	Ttn	2:76703980-76982455(-)	0.0001	0.0001	0.0001	0.0001	0.0001	0.0001	0.0001	0.0001	0.0001	0.0001	0.0001	0.0001	0.0001	0.0001	0.0001	0.0001
ENSMUST00000011981	ENSMUSG00000011837	Snapc2	8:4253080-4256220(+)	4.84164	4.34357	5.07123	6.54369	5.54366	5.38536	3.83149	6.24671	6.67646	5.49322	6.82229	5.39863	6.57873	6.29728	6.24602	5.74873
ENSMUST00000012028	ENSMUSG00000011884	Gltp	5:114669398-114690984(-)	14.1913	13.7855	17.7476	22.7892	18.8552	15.8383	12.2741	20.1149	16.3606	16.5283	15.8506	14.3371	18.4162	13.9168	16.2278	13.7006
ENSMUST00000012104	ENSMUSG00000011960	Ccnt1	15:98543211-98567636(-)	0.331608	0.073356	0.242206	0.394438	0.112065	0.128181	0.04032	0.065823	0.251679	0.067315	0.037471	0.090623	0.08909	0.451513	0.131915	0.074525
ENSMUST00000012152	ENSMUSG00000003166	Dgcr2	16:17840355-17891693(-)	2.21223	6.76297	0.803956	6.76994	2.6182	2.6233	3.47435	5.5646	2.70244	1.90591	6.86464	3.0773	4.11725	4.18384	3.66847	2.84005
ENSMUST00000012161	ENSMUSG00000012017	Scarf2	16:17797282-17808293(+)	0.549876	0.0001	0.412318	0.289073	0.356356	0.310259	0.0001	0.63255	0.126863	0.265489	0.0001	0.445945	0.287498	0.0001	0.570917	0.111747
ENSMUST00000012186	ENSMUSG00000012042	4930579F01Rik	3:138164078-138186673(-)	0.0001	0.0001	0.0001	0.0001	0.0001	0.0001	0.0001	0.0001	0.0001	0.0001	0.0001	0.0001	0.0001	0.0001	0.0001	0.0001
ENSMUST00000012259	ENSMUSG00000012114	Med15	16:17651211-17722947(-)	3.4115	3.96096	2.85935	5.70524	3.17415	1.21047	6.07644	4.33627	3.85027	4.6948	2.271	3.73184	6.33496	6.15305	1.77474	4.08104
ENSMUST00000012262	ENSMUSG00000012117	Dhdds	4:133969057-134000887(-)	0.0001	0.602335	0.551046	2.2623	2.12185	0.572513	0.901115	0.0001	0.201406	0.632291	0.0001	0.0001	0.526938	1.44509	0.0001	0.0001
ENSMUST00000012279	ENSMUSG00000022738	Gsc2	16:17913107-17915059(-)	0.0001	0.0001	0.0001	0.0001	0.0001	0.042205	0.0001	0.0001	0.0001	0.0001	0.0001	0.0001	0.0001	0.0001	0.0001	0.0001
ENSMUST00000012281	ENSMUSG00000032179	Bmp5	9:75775364-75900310(+)	0.836063	1.02873	0.993166	1.53953	1.25594	0.855939	1.25443	1.22272	0.913653	0.62165	0.755201	1.04686	0.763946	0.632452	0.858373	0.880721
ENSMUST00000012314	ENSMUSG00000021510	Zfp729a	13:67612763-67637791(-)	1.26166	1.53489	1.58479	1.74698	1.64125	1.39151	1.34333	1.06634	1.80508	1.25098	1.27275	1.3241	1.27642	1.21941	1.28794	1.02934
ENSMUST00000012331	ENSMUSG00000012187	Mogat1	1:78511867-78538173(+)	2.12835	2.9216	3.55745	2.08518	2.07799	2.0941	0.177496	2.75695	0.612733	2.884	5.04499	1.48326	2.43025	5.85577	3.89603	2.86196
ENSMUST00000012348	ENSMUSG00000040562	Gstm2	3:107981702-107986453(-)	23.7457	20.374	20.2455	19.9218	29.3438	27.8651	23.0975	28.3165	23.2684	16.6337	32.1727	19.2692	20.4033	15.8661	17.298	21.4847
ENSMUST00000012355	ENSMUSG00000012211	Tex22	12:113074502-113088914(+)	0.0001	0.0001	0.044556	0.0001	0.0001	0.054686	0.045983	0.0001	0.0001	0.0001	0.0001	0.0001	0.0001	0.0001	0.0001	0.033411
ENSMUST00000012426	ENSMUSG00000012282	Wnt8a	18:34542313-34548273(+)	0.0001	0.0001	0.0001	0.0001	0.0001	0.0001	0.0001	0.0001	0.0001	0.0001	0.0001	0.0001	0.0001	0.0001	0.0001	0.0001
ENSMUST00000012440	ENSMUSG00000012296	Tjap1	17:46257871-46283010(-)	0.304681	0.779385	0.713121	0.44157	1.80191	1.84766	1.28541	2.32476	2.89529	0.450851	2.18275	0.818907	1.39381	0.953332	0.580594	0.825514
ENSMUST00000012540	ENSMUSG00000012396	Nanog	6:122707568-122714633(+)	0.025325	0.089282	0.061775	0.034868	0.0001	0.0001	0.0001	0.083314	0.036677	0.0001	0.0001	0.0001	0.044659	0.0001	0.096165	0.0001
ENSMUST00000012566	ENSMUSG00000012422	Tmem167	13:90089762-90104661(+)	0.19623	0.122943	0.110322	0.204362	0.12499	0.285118	0.04906	0.076239	0.153013	0.263008	0.31216	0.121266	0.095556	0.052996	0.047744	0.232502
ENSMUST00000012580	ENSMUSG00000027615	Hps3	3:19995945-20035315(-)	1.52483	1.79753	2.94035	3.07707	2.1957	2.45938	2.44747	2.0751	2.39262	2.00001	1.30794	2.08667	1.69398	1.58613	2.17257	1.92322
ENSMUST00000012587	ENSMUSG00000012443	Kif11	19:37376403-37421859(+)	0.099359	0.473191	0.393203	0.464214	0.430404	0.316643	0.349162	0.397466	0.221925	0.540711	0.107654	0.343531	0.195138	0.134297	0.186771	0.124717
ENSMUST00000012612	ENSMUSG00000041164	Zmiz2	11:6389364-6406158(+)	8.72232	10.0315	11.1979	2.7967	3.85521	2.83419	3.40795	11.3463	4.95844	4.51599	8.33311	4.19424	5.34078	3.99912	7.74816	3.28383
ENSMUST00000012627	ENSMUSG00000012483	Rpa3	6:8255936-8259173(-)	6.03995	6.1433	5.95284	5.30305	7.88382	9.07433	6.01688	10.3487	9.40608	6.00006	7.03136	8.12403	8.07988	6.75058	6.72508	7.72758
ENSMUST00000012664	ENSMUSG00000012520	Phox2b	5:67094399-67099301(-)	0.0001	0.0001	0.0001	0.0001	0.0001	0.0001	0.0001	0.0001	0.0001	0.0001	0.0001	0.0001	0.0001	0.0001	0.0001	0.0001
ENSMUST00000012679	ENSMUSG00000012535	Tnpo3	6:29540827-29609887(-)	15.2935	13.6867	13.968	18.089	15.4068	19.5402	16.8939	14.3687	14.7936	12.9108	19.3785	14.2959	21.3581	11.712	16.9419	10.0226
ENSMUST00000012725	ENSMUSG00000030446	Zfp273	13:67813816-67826999(+)	1.33219	1.14693	0.470162	1.5938	1.44742	0.78242	1.49954	0.70105	1.18799	0.249532	1.17792	0.920449	0.475785	0.79659	1.1553	0.460401
ENSMUST00000012734	ENSMUSG00000029131	Dnajb6	5:29735995-29757969(+)	0.814624	0.0001	0.375531	0.407471	0.385062	0.447366	0.176875	0.0001	0.337161	0.0001	0.173214	0.318159	0.268133	0.0001	0.190686	0.242293
ENSMUST00000012759	ENSMUSG00000080316	Spaca6	17:17831180-17838509(+)	0.0001	0.0001	0.0001	0.0001	0.0001	0.0001	0.331779	0.0001	0.0001	0.0001	0.0001	0.0001	0.0001	0.0001	0.0001	0.0001
ENSMUST00000012796	ENSMUSG00000012640	Zfp715	7:43296197-43313247(-)	0.0001	0.0001	0.0001	0.0001	0.0001	0.0001	0.189605	0.0001	0.0001	0.0001	0.006989	0.051639	0.0001	0.0001	0.0001	0.0001
ENSMUST00000012798	ENSMUSG00000039013	Siglecf	7:43351341-43359470(+)	0.0001	0.0001	0.0001	0.0001	0.0001	0.0001	0.0001	0.0001	0.0001	0.0001	0.0001	0.0001	0.0001	0.0001	0.0001	0.0001
ENSMUST00000012847	ENSMUSG00000031494	Cd209a	8:3743397-3748984(-)	0.087856	0.361541	0.23029	0.667743	0.104335	0.259162	0.084377	0.307333	0.419192	1.07875	0.212565	0.372889	0.23377	0.0001	0.438472	0.314203
ENSMUST00000012849	ENSMUSG00000012705	Retn	8:3655770-3660110(+)	5.30492	4.87157	3.6303	2.78114	4.92718	4.55174	2.27506	2.88885	4.91565	3.88664	17.4198	5.74296	1.96951	3.22393	4.4252	5.47616
ENSMUST00000012873	ENSMUSG00000058093	Zfp729b	13:67589439-67609707(-)	2.68786	2.84101	2.91769	3.1617	2.41181	2.47311	3.089	1.98195	3.11823	2.45135	2.69363	2.59413	2.46328	2.30627	2.31052	2.11213
ENSMUST00000012921	ENSMUSG00000012777	Acp4	7:44253092-44257205(-)	0.0001	0.0001	0.0001	0.0001	0.0001	0.0001	0.0001	0.0001	0.0001	0.0001	0.0001	0.0001	0.0001	0.0001	0.0001	0.0001
ENSMUST00000013130	ENSMUSG00000020954	Strn3	12:51609632-51691887(-)	3.70725	6.80577	15.944	7.29012	6.06909	5.64951	16.3718	11.1091	4.5949	17.7389	7.18401	6.05464	10.5984	5.61004	9.92679	4.48176
ENSMUST00000013220	ENSMUSG00000013076	Amotl1	9:14541966-14615006(-)	16.572	15.2173	16.5715	16.4691	20.4326	18.5494	12.6502	15.7335	22.2167	12.7521	19.2511	15.7686	18.8491	12.3932	15.4026	14.0962
ENSMUST00000013227	ENSMUSG00000013083	2200002J24Rik	7:30699783-30700380(+)	0.0001	0.0001	0.0001	0.0001	0.0001	0.0001	0.0001	0.0001	0.0001	0.0001	0.0001	0.0001	0.0001	0.0001	0.0001	0.0001
ENSMUST00000013235	ENSMUSG00000013091	Tmem190	7:4782937-4784341(+)	0.063485	0.0001	0.0001	0.0001	0.0001	0.0001	0.0001	0.0001	0.0001	0.0001	0.0001	0.0001	0.0001	0.0001	0.0001	0.0001
ENSMUST00000013262	ENSMUSG00000020472	Zkscan17	11:59485520-59506644(-)	3.63698	2.60496	3.39658	3.31036	2.20143	4.10614	2.22758	3.66618	4.84485	1.61187	2.67019	4.13909	3.59696	1.97894	2.48148	2.74036
ENSMUST00000013294	ENSMUSG00000013150	Gfod2	8:105713854-105758664(-)	1.23532	1.02806	1.11156	1.5987	1.18429	1.3499	1.38447	1.23315	1.49447	1.45592	1.48248	1.48385	1.70264	2.16015	1.40581	1.27134
ENSMUST00000013299	ENSMUSG00000013155	Enkd1	8:105703652-105707933(-)	0.0001	0.0001	0.580247	0.29766	0.17583	0.347421	0.0001	0.579765	0.0001	0.0001	0.097861	0.0001	0.388017	0.393111	0.0001	0.0001
ENSMUST00000013302	ENSMUSG00000013158	4933405L10Rik	8:105708291-105710246(+)	0.064445	0.221602	0.062897	0.021084	0.195619	0.290909	0.0001	0.0001	0.158985	0.129418	0.245036	0.183479	0.166433	0.208986	0.0001	0.0001
ENSMUST00000013304	ENSMUSG00000013160	Atp6v0d1	8:105524465-105566047(-)	24.5217	23.8493	26.7841	30.6374	28.6408	28.7035	18.2228	33.3432	28.5274	25.6382	30.6477	28.4444	27.1118	28.0515	25.2541	27.2196
ENSMUST00000013338	ENSMUSG00000064145	Arih2	9:108602942-108649380(-)	10.3252	10.9706	11.2141	12.6761	10.766	11.4317	10.3348	12.0038	13.7297	14.8875	13.5914	11.6887	12.9233	11.4959	8.62229	7.58989
ENSMUST00000013455	ENSMUSG00000053054	Adh6a	3:138313286-138330415(+)	0.0001	0.0001	0.0001	0.0001	0.0001	0.0001	0.0001	0.0001	0.0001	0.0001	0.0001	0.0001	0.0001	0.0001	0.018135	0.012435
ENSMUST00000013458	ENSMUSG00000037797	Adh4	3:138415495-138430892(+)	0.28698	0.358346	0.254747	0.077964	0.181084	0.294864	0.157847	0.337097	0.164753	0.348815	0.496504	0.204967	0.371487	0.493431	0.384714	0.163726
ENSMUST00000013497	ENSMUSG00000013353	4931406B18Rik	7:43492044-43505938(-)	0.0001	0.0001	0.0001	0.0001	0.0001	0.0001	0.0001	0.0001	0.0001	0.0001	0.0001	0.0001	0.0001	0.0001	0.0001	0.0001
ENSMUST00000013559	ENSMUSG00000013415	Igf2bp1	11:95957163-96005940(-)	0.0001	0.13881	0.006943	0.00544	0.0001	0.0001	0.0001	0.0001	0.0001	0.00331	0.0001	0.0001	0.0001	0.0001	0.0001	0.0001
ENSMUST00000013615	ENSMUSG00000039860	Srrm3	5:135818106-135873109(+)	0.0001	0.0001	0.0001	0.0001	0.0001	0.0001	0.0001	0.0001	0.0001	0.0001	0.0001	0.0001	0.0001	0.0001	0.0001	0.0001
ENSMUST00000013633	ENSMUSG00000008090	Fgfrl1	5:108694502-108706896(+)	30.0916	23.3923	32.3178	40.0696	25.8701	24.7421	25.6216	37.4427	24.9815	22.6588	23.7701	21.1871	23.0132	17.0429	24.288	24.9046
ENSMUST00000013667	ENSMUSG00000013523	Bcas1	2:170347148-170427828(-)	0.0001	0.0001	0.0001	0.0001	0.0001	0.0001	0.0001	0.0001	0.0001	0.016469	0.0001	0.0001	0.0001	0.0001	0.0001	0.0001
ENSMUST00000013693	ENSMUSG00000029213	Commd8	5:72156575-72168189(-)	3.74895	3.96711	4.75283	6.29595	4.23693	4.84999	5.1686	4.44491	3.90811	5.65383	2.59043	4.46008	3.62459	6.58657	5.33614	4.82509
ENSMUST00000013706	ENSMUSG00000013562	4833413E03Rik	17:31557126-31559110(+)	0.0001	0.0001	0.0001	0.0001	0.0001	0.0001	0.0001	0.0001	0.0001	0.0001	0.0001	0.0001	0.0001	0.0001	0.0001	0.0001
ENSMUST00000013737	ENSMUSG00000013593	Ndufs2	1:171234853-171247122(-)	498.536	465.965	566.733	634.789	492.977	585.205	469.715	659.9	643.115	604.411	562.616	604.268	636.227	620.713	672.104	619.161
ENSMUST00000013755	ENSMUSG00000013611	Snx31	15:36504062-36555573(-)	0.0001	0.0001	0.0001	0.0001	0.0001	0.0001	0.0001	0.0001	0.0001	0.0001	0.0001	0.0001	0.0001	0.0001	0.0001	0.0001
ENSMUST00000013759	ENSMUSG00000008200	Fnbp4	2:90745370-90781021(+)	3.23685	1.70141	5.09781	5.67058	4.19479	3.90817	3.18698	2.31527	5.23561	4.33071	3.26337	3.11384	4.16815	3.19951	2.76298	2.00619
ENSMUST00000013766	ENSMUSG00000013622	Atraid	5:31048635-31054623(+)	36.6465	34.2338	33.5639	42.5613	34.5965	26.2311	27.5946	39.3775	28.1582	32.9636	43.8034	34.8163	33.1859	36.3779	28.3002	35.026
ENSMUST00000013771	ENSMUSG00000062077	Trim54	5:31116712-31137628(+)	0.0001	0.155757	0.0001	0.0001	0.0001	0.0001	0.0001	2.30771	0.0001	0.0001	0.0001	0.0001	0.0001	0.0001	0.0001	0.0001
ENSMUST00000013773	ENSMUSG00000013629	Cad	5:31054780-31078479(+)	7.56622	5.5401	7.14332	7.32536	7.12685	9.10016	4.57562	5.45805	8.04894	9.0974	10.4136	8.89913	8.57128	12.1898	9.589	8.05953
ENSMUST00000013787	ENSMUSG00000013643	Lypd8	11:58379043-58390537(+)	0.0001	0.0001	0.0001	0.0001	0.0001	0.0001	0.0001	0.0001	0.0001	0.0001	0.0001	0.0001	0.0001	0.0001	0.0001	0.0001
ENSMUST00000013797	ENSMUSG00000013653	1810065E05Rik	11:58421111-58426024(+)	0.0001	0.0001	0.0001	0.0001	0.0001	0.0001	0.0001	0.0001	0.0001	0.0001	0.0001	0.0001	0.0001	0.0001	0.0001	0.0001
ENSMUST00000013807	ENSMUSG00000013663	Pten	19:32757497-32826160(+)	16.3771	18.1729	20.435	25.4952	21.6974	18.9344	20.6786	21.6944	19.0415	22.2233	22.1443	23.8475	20.3085	22.6407	19.3956	19.405
ENSMUST00000013842	ENSMUSG00000013698	Pea15a	1:172196728-172206804(-)	10.7234	14.6235	16.2575	21.2955	14.5379	13.2477	17.6672	16.026	13.6236	11.0283	11.1537	12.2296	13.9247	10.074	12.0708	12.3815
ENSMUST00000013845	ENSMUSG00000013701	Timm23	14:32180162-32201898(-)	96.0394	103.035	108.421	124.053	110.545	106.224	108.196	132.748	122.199	135.945	125.226	125.017	115.912	126.409	124.374	131.342
ENSMUST00000013851	ENSMUSG00000013707	Tnfaip8l2	3:95139521-95142360(-)	0.246789	0.86901	1.39886	2.90122	0.850968	0.764539	0.589166	0.692532	0.634508	1.30746	0.679727	0.497367	0.924617	0.31932	0.306289	0.303162
ENSMUST00000013882	ENSMUSG00000005362	Crbn	6:106780201-106800065(-)	5.76688	6.75605	7.17253	8.69433	4.69095	9.66715	6.56977	9.51135	9.01521	6.78905	5.28226	9.27477	9.70503	6.56975	6.85304	8.43409
ENSMUST00000013886	ENSMUSG00000019254	Ppp1r12c	7:4481520-4501680(-)	6.98398	8.38567	9.33673	12.2752	13.8109	10.2819	7.61112	9.28644	9.92305	8.52627	9.18191	6.44546	11.7495	8.42805	10.8101	7.25148
ENSMUST00000013910	ENSMUSG00000013766	Ly6g6e	17:35076937-35078804(+)	0.0001	0.0001	0.0001	0.074459	0.0001	0.0001	0.0001	0.0001	0.0001	0.0001	0.0001	0.042536	0.0001	0.0001	0.0001	0.0001
ENSMUST00000013931	ENSMUSG00000013787	Ehmt2	17:34898971-34914051(+)	7.21118	11.0873	9.90765	14.6303	13.2337	7.54243	9.16554	7.85594	14.8931	11.3936	14.6654	13.1826	5.68325	13.3641	13.6175	11.8032
ENSMUST00000013949	ENSMUSG00000032000	Birc3	9:7848699-7873024(-)	2.93178	3.23926	4.31022	5.69087	3.59243	3.86788	2.80756	3.28867	3.6234	4.24846	2.86167	3.42583	3.02991	2.2981	3.14962	2.67006
ENSMUST00000013966	ENSMUSG00000013822	Elof1	9:22112991-22117172(-)	24.4489	22.9979	22.4105	30.2397	25.7542	24.9413	21.9984	31.4422	19.8042	28.1943	27.3185	26.1306	26.6733	30.5871	25.6032	29.7451
ENSMUST00000013970	ENSMUSG00000025417	Pip4k2c	10:127197067-127211555(-)	13.9668	15.0967	15.3234	16.0571	14.2629	16.5564	13.8759	15.0164	15.3971	17.9901	13.6818	15.2539	15.6117	19.8472	16.5086	16.2133
ENSMUST00000013995	ENSMUSG00000028125	Abca4	3:122044443-122180059(+)	0.024501	0.0001	0.066882	0.083917	0.034626	0.0488	0.046096	0.073668	0.083462	0.026254	0.048185	0.034076	0.061913	0.0001	0.0001	0.104474
ENSMUST00000014022	ENSMUSG00000013878	Rnf170	8:26119368-26143871(+)	5.51773	5.82745	4.98473	5.91985	5.30108	5.71635	4.1431	4.70837	5.67419	4.74702	4.29003	5.11415	5.24664	4.18816	5.20573	3.69274
ENSMUST00000014058	ENSMUSG00000030693	Klk10	7:43781035-43785410(+)	0.067736	0.0001	0.152343	0.113946	0.124801	0.069404	0.059613	0.078115	0.184038	0.048517	0.437246	0.154577	0.033156	0.314497	0.1292	0.020675
ENSMUST00000014063	ENSMUSG00000044430	Klk12	7:43769100-43773475(+)	0.0001	0.0001	0.0001	0.0001	0.0001	0.0001	0.0001	0.0001	0.0001	0.0001	0.0001	0.0001	0.0001	0.0001	0.0001	0.0001
ENSMUST00000014065	ENSMUSG00000013921	Clip3	7:30291753-30308367(+)	0.823165	0.942089	0.901619	1.75317	0.738145	0.939187	0.782842	0.975456	0.747924	1.17651	1.22192	0.950202	0.970223	0.690795	1.14087	0.745613
ENSMUST00000014072	ENSMUSG00000013928	Thap8	7:30280094-30290237(+)	0.0001	0.0001	0.0001	0.0001	0.0001	0.0001	0.0001	0.0001	0.001898	0.0001	0.0001	0.0001	0.0001	0.0001	0.0001	0.0001
ENSMUST00000014080	ENSMUSG00000013936	Myl2	5:122100951-122106854(+)	0.0001	0.679424	0.0001	0.0001	0.0001	0.0001	0.0001	1.47407	0.0001	0.0001	0.0001	0.0001	0.0001	0.0001	0.0001	0.0001
ENSMUST00000014089	ENSMUSG00000029510	Gpc2	5:138273660-138279965(-)	0.0001	0.0001	0.0001	0.0001	0.0001	0.0001	0.0001	0.0001	0.0001	0.0001	0.0001	0.0001	0.0001	0.0001	0.0001	0.0001
ENSMUST00000014118	ENSMUSG00000013974	Mcemp1	8:3665754-3669259(+)	0.0001	0.143154	0.095212	0.335463	0.0001	0.0001	0.0001	0.0001	0.093237	0.351639	0.0001	0.25652	0.0001	0.0001	0.0001	0.0001
ENSMUST00000014174	ENSMUSG00000014030	Pax5	4:44524757-44710487(-)	0.013752	0.023977	0.029263	0.080911	0.045319	0.041261	0.038951	0.015141	0.041435	0.022382	0.017114	0.02799	0.0001	0.047317	0.04291	0.016758
ENSMUST00000014218	ENSMUSG00000014074	Rnf168	16:32277461-32300906(+)	0.112119	1.90789	0.278501	0.726573	0.721588	0.278735	0.806663	0.153554	0.934047	0.291953	1.12616	0.334842	0.264073	0.599731	0.516341	0.877776
ENSMUST00000014220	ENSMUSG00000014075	Tctex1d2	16:32419702-32429099(+)	1.96847	2.65025	1.3008	2.3681	1.15436	1.38159	0.909718	2.13589	1.6346	1.55485	1.05889	2.0482	2.00243	1.49947	1.79802	2.39217
ENSMUST00000014221	ENSMUSG00000014077	Chp1	2:119547697-119587027(+)	93.1549	121.142	103.632	97.1671	101.027	94.4927	109.125	120.708	109.782	86.6932	84.2314	126.817	83.6082	130.681	110.921	114.178
ENSMUST00000014248	ENSMUSG00000014104	Sval2	6:41860239-41864372(+)	0.0001	0.0001	0.0001	0.0001	0.0001	0.0001	0.0001	0.0001	0.0001	0.0001	0.0001	0.0001	0.0001	0.0001	0.0001	0.0001
ENSMUST00000014263	ENSMUSG00000054545	Ugt1a6a	1:88138378-88218997(+)	0.032124	0.149005	0.097634	0.072199	0.0001	0.199166	0.0001	0.336023	0.442221	0.0001	0.0001	0.0001	0.235192	0.0001	0.033758	0.169408
ENSMUST00000014290	ENSMUSG00000026786	Apbb1ip	2:22774094-22875653(+)	0.363447	0.858937	0.859473	3.49686	0.679262	0.550684	0.551485	0.695613	0.438051	1.29893	0.371668	0.681672	0.48979	0.19314	0.313351	0.356392
ENSMUST00000014321	ENSMUSG00000014177	Tvp23b	11:62879455-62895185(+)	10.2368	10.5346	10.2346	12.4372	10.8071	12.0889	8.508	11.8341	10.8653	10.9077	10.9611	10.5669	9.47806	12.4525	10.2094	11.8427
ENSMUST00000014339	ENSMUSG00000014195	Dnajc7	11:100582818-100620168(-)	19.569	35.4542	14.1606	32.7678	8.94983	4.06805	14.7319	51.0848	45.8888	31.1733	39.632	4.40902	2.37112	15.4675	11.2274	16.6031
ENSMUST00000014370	ENSMUSG00000014226	Cacybp	1:160202367-160212875(-)	33.0064	30.1695	36.1794	29.4279	30.3255	34.2618	24.3586	30.3193	34.1633	34.7527	35.4289	37.9139	32.4766	28.6905	29.765	31.6767
ENSMUST00000014389	ENSMUSG00000014245	Pigl	11:62458460-62514417(+)	4.3479	4.52567	4.70432	3.97464	5.07635	5.80948	2.87013	3.87839	5.38435	4.2149	5.32592	4.14102	3.79269	4.38269	4.85583	4.36533
ENSMUST00000014421	ENSMUSG00000055204	Ankrd17	5:90227166-90366577(-)	10.3254	11.1141	11.3256	11.9857	11.258	12.1042	12.0724	10.8321	4.02432	12.2129	2.57449	11.7966	4.341	10.7973	9.37998	8.22202
ENSMUST00000014438	ENSMUSG00000014294	Ndufa2	18:36742332-36744557(-)	58.6344	50.0719	55.2278	82.2012	73.3978	73.6871	76.4874	111.697	90.7513	88.1131	87.1034	81.7757	83.2014	91.1324	84.6642	90.4547
ENSMUST00000014445	ENSMUSG00000014301	Pam16	16:4616464-4624988(-)	20.733	24.4662	23.4247	30.9675	23.9165	24.1186	25.5123	37.0913	25.4785	33.3307	26.9352	29.396	30.7321	34.0556	29.4525	33.1211
ENSMUST00000014447	ENSMUSG00000014303	Glis2	16:4594713-4615957(+)	0.587987	0.736873	0.53731	1.51497	0.768063	0.945204	0.42645	0.855159	0.882256	0.77471	0.371745	0.81376	0.76023	0.648032	0.954535	0.802459
ENSMUST00000014457	ENSMUSG00000014313	Cox6c	15:35931976-35938246(-)	608.478	650.074	577.846	756.334	627.637	703.782	716.471	995.314	663.017	686.018	682.9	792.666	629.289	737.504	691.195	806.223
ENSMUST00000014473	ENSMUSG00000014329	Bicc1	10:70925102-71159690(-)	0.152256	0.149514	0.293575	0.225925	0.175883	0.1424	0.67437	0.113571	0.140386	0.120535	0.0001	0.112887	0.695474	0.096374	0.217455	0.644529
ENSMUST00000014476	ENSMUSG00000089727	Klra8	6:130115226-130129898(-)	0.0001	0.122449	0.031171	0.799933	0.0001	0.0001	0.0001	0.092589	0.0001	0.376408	0.0001	0.119668	0.0001	0.0001	0.075206	0.0001
ENSMUST00000014499	ENSMUSG00000014355	Anapc1	2:128610104-128687391(-)	9.81523	10.987	11.1532	12.1963	12.4085	12.6077	10.2676	9.50227	10.793	11.0233	9.03504	8.06537	10.9304	10.6672	10.538	9.43648
ENSMUST00000014505	ENSMUSG00000014361	Mertk	2:128698956-128802894(+)	1.77393	1.81723	3.29914	6.24688	2.83485	2.8966	2.80683	1.82689	2.22992	2.29484	1.91943	1.90334	2.12699	1.71741	1.90934	1.38211
ENSMUST00000014545	ENSMUSG00000030851	Ldhc	7:46861203-46878142(+)	0.0001	0.0001	0.0001	0.0001	0.0001	0.0001	0.0001	0.0001	0.0001	0.0001	0.0001	0.0001	0.0001	0.0001	0.0001	0.0001
ENSMUST00000014546	ENSMUSG00000014402	Tsg101	7:46888949-46919969(-)	26.188	30.875	27.8055	29.4984	27.7446	29.7076	24.0057	29.8696	25.6588	25.874	29.5616	29.3229	27.1063	25.6341	29.5069	27.045
ENSMUST00000014562	ENSMUSG00000014418	Hps5	7:46760466-46796027(-)	1.99662	1.93636	4.46621	2.00687	2.42026	2.76745	0.796633	4.15759	1.1948	1.80115	3.16635	1.62422	2.53776	0.696115	2.30605	1.11221
ENSMUST00000014578	ENSMUSG00000059481	Plg	17:12378608-12419385(+)	0.0001	0.0001	0.052777	0.0001	0.019612	0.0001	0.0001	0.0001	0.0001	0.0001	0.0001	0.0001	0.0001	0.0001	0.0001	0.0001
ENSMUST00000014597	ENSMUSG00000014453	Blk	14:63372836-63417037(-)	0.0001	0.036908	0.050459	0.07004	0.0001	0.065753	0.0001	0.045589	0.0001	0.025216	0.0001	0.046961	0.0001	0.0001	0.025953	0.035542
ENSMUST00000014614	ENSMUSG00000014470	Rnf166	8:122466147-122476064(-)	11.8227	11.994	12.6986	14.7459	14.1207	15.9672	11.0884	14.5594	14.4586	13.7865	11.607	12.9636	13.8481	14.2886	13.1458	12.2058
ENSMUST00000014640	ENSMUSG00000014496	Ankrd28	14:31698768-31830651(-)	7.34107	7.57613	8.14832	11.1044	8.34771	8.73558	9.23854	8.6875	8.64747	9.16105	5.99215	8.23404	8.61507	8.64466	8.66626	7.22616
ENSMUST00000014642	ENSMUSG00000014498	Ankrd52	10:128377119-128394006(+)	13.3426	13.5504	18.9215	23.2155	15.6206	15.9684	13.3598	14.5317	18.0623	20.2049	13.051	15.195	19.4864	15.7133	15.9152	15.8264
ENSMUST00000014647	ENSMUSG00000014503	Pkd2l2	18:34409423-34444116(+)	2.29894	1.7896	2.92993	2.3153	2.73162	2.67957	1.15053	1.45329	3.04408	1.89819	2.17148	2.07562	2.28981	1.83743	2.59611	1.83739
ENSMUST00000014673	ENSMUSG00000014529	Tmbim7	5:3657004-3679416(+)	0.0001	0.0001	0.0001	0.0001	0.0001	0.0001	0.0001	0.0001	0.0001	0.0001	0.0001	0.0001	0.0001	0.0001	0.0001	0.0001
ENSMUST00000014683	ENSMUSG00000030173	Klra5	6:129898996-129913224(-)	0.0001	0.0001	0.0001	0.0001	0.0001	0.0001	0.0001	0.0001	0.0001	0.0001	0.0001	0.0001	0.0001	0.0001	0.0001	0.0001
ENSMUST00000014684	ENSMUSG00000061613	U2af1	17:31647081-31658892(-)	10.8191	11.7119	11.3596	13.2858	9.48572	10.0156	11.7019	12.0269	13.9426	14.3631	13.6376	13.9674	11.263	13.4639	12.2169	10.3074
ENSMUST00000014686	ENSMUSG00000014542	Clec4f	6:83644542-83656187(-)	0.0001	0.0001	0.0001	0.0001	0.0001	0.0001	0.0001	0.0001	0.0001	0.0001	0.018243	0.0001	0.0001	0.044017	0.0001	0.0001
ENSMUST00000014687	ENSMUSG00000014543	Klra17	6:129831154-129876670(-)	0.0001	0.0001	0.0001	0.0001	0.0001	0.0001	0.0001	0.0001	0.0001	0.0001	0.0001	0.033504	0.0001	0.0001	0.0001	0.0001
ENSMUST00000014691	ENSMUSG00000014547	Wdfy2	14:62837678-62961509(+)	5.84663	6.56763	8.63773	8.47796	7.82395	7.80468	4.95784	5.97796	7.95564	7.8983	5.71727	5.85411	7.84591	6.69632	7.497	6.08411
ENSMUST00000014694	ENSMUSG00000014550	Rbsn	6:92186712-92214925(-)	5.25407	6.04778	6.87908	8.9781	7.02599	6.888	6.36511	6.80695	7.16579	7.45998	5.39532	6.15905	7.62258	7.77937	7.02731	6.52827
ENSMUST00000014695	ENSMUSG00000014551	Mrps25	6:92174838-92175902(-)	0.139146	0.090807	0.019808	0.297404	0.0766	0.170371	0.025689	0.029925	0.150231	0.08835	0.051937	0.041139	0.029331	0.036002	0.078248	0.132732
ENSMUST00000014698	ENSMUSG00000014554	Dguok	6:83480217-83506969(-)	7.62842	9.02364	8.16466	11.417	10.7895	9.6801	7.49093	10.6004	11.8774	10.9505	9.00692	10.4423	9.20758	11.1734	11.9222	10.8521
ENSMUST00000014743	ENSMUSG00000014599	Csf1	3:107741048-107760469(-)	1.44686	2.37948	3.12459	4.57146	2.72156	1.81256	2.67658	2.61588	2.03839	2.65441	1.47346	1.96525	2.37402	1.95163	1.15092	1.98395
ENSMUST00000014747	ENSMUSG00000014603	Alx3	3:107595031-107605776(+)	0.0001	0.03782	0.0001	0.0001	0.0001	0.0001	0.0001	0.0001	0.0001	0.0001	0.0001	0.0001	0.0001	0.0001	0.0001	0.0001
ENSMUST00000014750	ENSMUSG00000014606	Slc25a11	11:70644196-70647058(-)	55.0905	61.7166	53.8512	70.4757	62.3775	65.8394	65.5652	74.3229	61.1336	73.757	51.3165	63.0436	65.182	70.9099	75.9092	72.0264
ENSMUST00000014753	ENSMUSG00000014609	Chrne	11:70614883-70619216(-)	0.0001	0.0001	0.0001	0.023631	0.0001	0.026446	0.0001	0.0001	0.0001	0.0001	0.0001	0.082828	0.0001	0.0001	0.0001	0.0001
ENSMUST00000014777	ENSMUSG00000052560	Cpne8	15:90643326-90679388(-)	0.101763	0.019706	0.186905	0.359889	0.116079	0.092579	0.218631	0.091754	0.098762	0.188352	0.107998	0.052302	0.22701	0.150476	0.098112	0.507347
ENSMUST00000014812	ENSMUSG00000014668	Chfr	5:110135860-110171972(+)	1.36345	1.31482	1.45991	3.00451	2.77137	0.985513	0.440735	1.91724	3.25765	2.4478	1.02156	0.651083	0.663869	0.797079	0.476551	1.75093
ENSMUST00000014830	ENSMUSG00000014686	Ceacam16	7:19852097-19861299(-)	0.0001	0.0001	0.0001	0.128208	0.0001	0.0001	0.0001	0.0001	0.0001	0.019803	0.021693	0.033343	0.0001	0.0001	0.027597	0.0001
ENSMUST00000014848	ENSMUSG00000014704	Hoxa2	6:52162417-52164831(-)	0.890718	0.881216	0.960702	1.14436	0.955359	1.22944	0.860283	0.721442	1.27174	0.635109	1.12357	1.03142	0.862205	0.727236	0.824116	0.520279
ENSMUST00000014891	ENSMUSG00000014747	Ankrd53	6:83762644-83768326(+)	0.0001	0.0001	0.0001	0.0001	0.0001	0.0001	0.0001	0.0001	0.0001	0.0001	0.0001	0.0001	0.0001	0.0001	0.0001	0.0001
ENSMUST00000014892	ENSMUSG00000014748	Tex261	6:83768885-83775813(-)	17.5604	19.6268	18.1197	21.5653	20.5138	19.978	19.432	22.2263	20.7714	23.0161	16.7302	19.5074	19.4197	24.1991	20.9181	19.721
ENSMUST00000014911	ENSMUSG00000014767	Tbp	17:15499888-15517427(+)	1.43343	1.65377	1.88116	0.987505	1.74651	1.75368	0.95807	1.82438	1.40924	1.74821	2.1285	1.53809	1.52719	0.808772	0.338372	1.12124
ENSMUST00000014913	ENSMUSG00000014769	Psmb1	17:15475021-15498298(-)	34.3257	37.9709	36.8063	29.5235	36.3818	35.0632	37.1942	46.0126	36.6976	34.1326	38.0075	39.3874	34.7678	37.8667	34.8936	38.6218
ENSMUST00000014917	ENSMUSG00000014773	Dll1	17:15367354-15375976(-)	0.807922	1.18101	1.74731	2.79643	1.2715	1.27618	1.48063	1.63674	1.35633	1.0232	0.614267	1.54077	1.72654	1.16443	1.58441	1.26638
ENSMUST00000014920	ENSMUSG00000014776	Nol3	8:105276140-105281939(+)	41.4453	41.0692	44.1867	46.5388	47.1018	50.5484	39.7473	56.1574	45.7035	38.3216	40.7985	44.0616	46.6795	37.8008	46.2371	42.974
ENSMUST00000014922	ENSMUSG00000014778	Fhod1	8:105329163-105347953(-)	1.86358	1.11666	2.15959	4.29385	3.67162	2.1756	2.80517	2.2825	2.35601	1.81632	1.50451	1.6542	3.17535	1.89225	2.38891	1.17524
ENSMUST00000014927	ENSMUSG00000014782	Plekhg4	8:105375381-105382862(+)	0.0001	0.0001	0.0001	0.0001	0.084158	0.0001	0.0001	0.0001	0.0001	0.0001	0.0001	0.0001	0.0001	0.0001	0.005456	0.0001
ENSMUST00000014957	ENSMUSG00000014813	Stc1	14:69029238-69041804(+)	0.31434	0.222029	0.474659	0.729847	0.660512	0.49994	0.678702	0.471626	0.180026	0.290151	0.126846	0.161171	0.440995	0.122424	0.264642	0.142591
ENSMUST00000014981	ENSMUSG00000014837	4931428F04Rik	8:105280409-105289864(-)	0.338415	0.399194	0.263229	0.423618	0.28919	0.440273	0.330672	0.288173	0.43732	0.0001	0.186337	0.230294	0.319113	0.315543	0.402977	0.082619
ENSMUST00000014990	ENSMUSG00000014846	Tppp3	8:105467493-105471526(-)	2.48915	3.8034	2.58676	4.68858	3.32884	3.35378	2.57419	5.4043	3.57292	4.07783	1.66305	1.9654	2.70938	2.01203	2.83683	1.96457
ENSMUST00000014996	ENSMUSG00000014852	Adamts13	2:26973416-26998580(+)	0.0001	0.0001	0.0001	0.0001	0.020057	0.0001	0.0001	0.0001	0.0001	0.0001	0.0001	0.0001	0.0001	0.00708	0.0001	0.013523
ENSMUST00000015000	ENSMUSG00000014856	Tmem208	8:105326354-105329057(+)	4.44897	4.76204	6.34324	7.76192	4.36673	3.86732	4.86541	5.60625	3.71086	5.16322	4.40777	4.24267	2.99898	5.84106	4.28892	6.74918
ENSMUST00000015003	ENSMUSG00000014859	E2f4	8:105297663-105305370(+)	9.73893	11.3853	12.1326	15.6686	13.1616	14.1808	10.7275	12.7994	13.9307	15.0573	14.7798	14.5436	16.5391	15.4836	13.3686	12.3771
ENSMUST00000015011	ENSMUSG00000014867	Surf4	2:26920040-26933928(-)	26.8428	31.7729	28.293	31.6966	30.2249	31.9212	25.7103	30.5626	29.8069	30.1167	29.8215	29.4538	26.1024	28.4794	26.6713	28.2597
ENSMUST00000015017	ENSMUSG00000014873	Surf2	2:26916367-26920183(+)	4.79631	3.75593	2.57361	2.87329	7.06999	3.46534	4.19718	4.00438	3.12941	3.18878	2.80683	5.25271	3.20442	6.21837	6.77826	3.12689
ENSMUST00000015049	ENSMUSG00000014905	Dnajb9	12:44205559-44210326(-)	18.4251	21.6641	23.4112	25.867	20.8582	23.4285	22.9074	21.7891	17.5867	29.9607	29.0171	24.0319	24.5753	36.3244	23.448	25.4754
ENSMUST00000015100	ENSMUSG00000014956	Ppp1cb	5:32458843-32495523(+)	64.3331	70.6751	67.1112	63.168	62.401	66.8482	65.8545	69.1069	81.3458	62.0551	72.298	70.0402	70.7087	48.627	62.8138	64.9066
ENSMUST00000015107	ENSMUSG00000020694	Tlk2	11:105181917-105282176(+)	0.487298	0.344123	0.292809	2.83128	0.759818	1.72912	0.195768	0.13145	2.82343	0.169915	0.132378	0.572286	1.30537	1.99325	1.05064	2.68262
ENSMUST00000015124	ENSMUSG00000014980	Tsen15	1:152370735-152386682(-)	2.08326	2.56454	2.32644	4.12043	2.64497	2.50061	2.46758	3.10363	3.53282	2.3491	2.76955	3.32296	2.87395	3.75081	2.69654	2.61828
ENSMUST00000015137	ENSMUSG00000029674	Limk1	5:134656039-134688598(-)	2.8689	2.7153	2.48673	1.43017	2.61055	4.45984	1.9528	3.204	2.83421	2.59381	2.75694	2.08252	2.83196	2.456	3.23291	3.25508
ENSMUST00000015138	ENSMUSG00000029675	Eln	5:134702593-134747323(-)	3.04766	3.21343	5.35743	7.04454	4.42074	5.35085	2.90286	5.17751	2.94459	2.01229	2.21053	2.04963	3.46269	2.27507	2.51537	1.57602
ENSMUST00000015146	ENSMUSG00000015002	Efr3a	15:65787040-65873816(+)	9.464	10.0997	10.6795	12.7837	10.6851	11.2547	9.54538	10.8519	10.4386	10.1206	9.40324	9.01222	11.1339	11.0437	10.6923	9.47909
ENSMUST00000015157	ENSMUSG00000015013	Trappc2l	8:122611646-122616660(+)	7.40843	9.66733	6.99661	10.3779	8.46938	9.24098	10.7149	10.5918	8.39117	9.70353	8.8315	9.46832	8.14936	9.56538	8.77102	9.09587
ENSMUST00000015160	ENSMUSG00000015016	Acsf3	8:122775505-122817880(+)	31.375	40.4206	43.7245	38.892	33.6421	33.5624	25.0498	18.0545	45.8329	43.2191	37.4759	32.8159	55.6702	52.2741	54.0794	47.687
ENSMUST00000015171	ENSMUSG00000015027	Galns	8:122578242-122611463(-)	0.901413	0.706241	1.30155	1.48172	0.78441	0.736214	0.502141	0.790293	0.898765	0.860122	0.922782	0.842871	0.671595	0.675753	1.02345	0.766636
ENSMUST00000015197	ENSMUSG00000015053	Gata2	6:88198334-88207030(+)	1.42164	1.19423	3.18414	4.86227	2.87476	2.79522	2.85245	2.22439	2.87044	2.79561	1.77244	1.90209	3.07756	2.52423	2.2335	1.96513
ENSMUST00000015227	ENSMUSG00000015083	C8g	2:25498651-25501719(-)	0.056294	0.0001	0.100124	0.115495	0.005389	0.104826	0.0001	0.0001	0.163196	0.0323	0.0001	0.098106	0.0001	0.0001	0.047855	0.09168
ENSMUST00000015234	ENSMUSG00000015090	Ptgds	2:25466709-25469842(-)	0.929128	1.52055	4.64169	3.32862	1.45658	1.77775	1.96406	5.42105	3.24501	2.47159	1.67003	2.05262	3.43882	2.42286	4.90826	3.01472
ENSMUST00000015236	ENSMUSG00000015092	Edf1	2:25557847-25562082(+)	106.971	92.8572	106.635	110.957	113.084	127.223	109.706	158.421	122.973	145.142	153.192	128.911	145.587	156.002	139.802	139.166
ENSMUST00000015239	ENSMUSG00000015095	Fbxw5	2:25500750-25505471(+)	23.5417	22.8725	26.0042	27.9924	24.457	28.1302	21.8231	29.1427	30.2297	31.4598	23.9227	24.6271	32.2961	33.6619	33.3738	25.9597
ENSMUST00000015256	ENSMUSG00000015112	Slc25a13	6:6041218-6217118(-)	0.0001	0.0001	0.0001	0.0001	0.0001	0.0001	0.0001	0.0001	0.0001	0.0001	0.0001	0.017271	0.0001	0.007558	0.0001	0.0001
ENSMUST00000015267	ENSMUSG00000024171	Prss28	17:25308646-25311876(+)	0.0001	0.0001	0.0001	0.0001	0.0001	0.0001	0.0001	0.0001	0.0001	0.0001	0.0001	0.0001	0.0001	0.0001	0.0001	0.0001
ENSMUST00000015271	ENSMUSG00000015127	Unkl	17:25222582-25234442(+)	0.0001	0.662512	0.109944	0.077917	0.040819	0.027969	0.0001	0.0001	0.088752	0.169935	0.02844	0.029795	0.089837	0.083371	0.048966	0.381718
ENSMUST00000015277	ENSMUSG00000015133	Lrrk1	7:66258745-66388350(-)	0.824137	0.879528	1.38215	2.3639	1.28982	0.919371	0.967481	0.908047	1.04799	0.979096	0.870014	0.962833	1.00067	0.667289	0.807459	0.635619
ENSMUST00000015278	ENSMUSG00000015134	Aldh1a3	7:66390890-66427517(-)	0.137681	0.315935	0.237534	0.195872	0.262144	0.543329	0.184133	0.164277	0.117559	0.101684	0.097484	0.095115	0.175549	0.222398	0.188369	0.10945
ENSMUST00000015333	ENSMUSG00000015189	Casd1	6:4600839-4643355(+)	5.3886	5.3488	5.56689	8.19007	6.20201	6.09237	6.74033	5.31995	4.57682	6.80862	4.04614	5.00896	5.42863	6.52684	5.52172	5.30891
ENSMUST00000015346	ENSMUSG00000015202	Cnksr3	10:7119063-7212237(-)	1.26405	1.23066	1.26926	2.21441	1.6585	1.79098	1.19482	1.65614	1.71465	1.17589	2.36483	1.50085	1.37858	1.47508	1.54754	1.26611
ENSMUST00000015358	ENSMUSG00000015214	Mtmr1	X:71364760-71419196(+)	9.52161	10.3928	10.7822	13.8087	11.1188	12.0223	10.2389	10.4413	11.7655	12.9707	9.07135	10.8013	11.1723	11.7547	11.3707	10.1111
ENSMUST00000015361	ENSMUSG00000015217	Hmgb3	X:71555941-71560676(+)	1.59524	0.0001	0.0001	3.05243	0.0001	2.89175	1.19246	0.0001	0.0001	1.25762	0.0001	0.366386	0.0001	2.41953	2.48732	0.0001
ENSMUST00000015368	ENSMUSG00000066097	Cyp2j11	4:96294508-96348662(-)	0.0001	0.0001	0.0001	0.0001	0.0001	0.0001	0.0001	0.0001	0.0001	0.0001	0.0001	0.0001	0.0001	0.0001	0.0001	0.0001
ENSMUST00000015386	ENSMUSG00000015242	Nipsnap3a	4:52989272-53000847(+)	0.0001	0.0001	0.0001	0.0001	0.0001	0.0001	0.0001	0.0001	0.0001	0.0001	0.0001	0.0001	0.0001	0.0001	0.0001	0.0001
ENSMUST00000015391	ENSMUSG00000015247	Nipsnap3b	4:53011880-53022060(+)	5.30341	5.35175	6.07824	8.41055	6.2437	5.30388	6.0476	6.17828	6.56071	5.00744	5.23367	6.48434	6.4541	6.04936	6.05588	5.67867
ENSMUST00000015394	ENSMUSG00000050578	Mmp13	9:7272514-7283331(+)	0.19893	0.382042	0.37996	1.1109	0.543544	0.42086	0.571266	0.465168	0.337502	0.284656	0.195703	0.223941	0.35301	0.197269	0.25744	0.114273
ENSMUST00000015427	ENSMUSG00000031399	Fam3a	X:74384761-74393003(-)	0.0001	0.0001	0.0001	0.0001	0.0001	0.0001	0.0001	0.0001	0.0001	0.0001	0.0001	0.0001	0.0001	0.0001	0.0001	0.0001
ENSMUST00000015433	ENSMUSG00000015289	Lage3	X:74352161-74353618(-)	3.57236	5.97933	4.38419	6.59801	4.44987	6.3585	11.2225	7.62937	6.01217	7.31234	9.48028	6.43005	4.34895	6.27461	7.06363	6.99731
ENSMUST00000015434	ENSMUSG00000015290	Ubl4a	X:74367272-74368466(-)	0.0001	0.0001	0.0001	0.101068	0.599985	0.250376	0.11825	0.211039	0.401327	0.367813	0.0001	0.055497	0.0001	0.089459	0.0001	0.226564
ENSMUST00000015435	ENSMUSG00000015291	Gdi1	X:74304998-74311862(+)	17.8575	30.3382	29.8531	36.8628	18.5725	33.5724	32.4839	37.413	25.4878	27.2904	18.5909	18.456	29.5543	26.37	27.9929	26.0757
ENSMUST00000015449	ENSMUSG00000015305	Sash1	10:8722219-8886070(-)	4.9777	5.58079	7.4002	16.1486	11.1852	7.82485	9.86927	10.9506	6.89146	7.83247	4.23948	5.02874	8.39903	7.87644	7.17387	6.2661
ENSMUST00000015456	ENSMUSG00000015312	Gadd45b	10:80930073-80932204(+)	3.00572	2.62933	1.18871	3.31513	2.39491	1.06858	2.76876	1.81306	2.89778	1.48741	3.55629	3.47642	3.74405	1.63784	1.31058	2.10727
ENSMUST00000015460	ENSMUSG00000015316	Slamf1	1:171767127-171801184(+)	0.0001	0.053748	0.018669	0.065806	0.0001	0.029443	0.0001	0.0001	0.0001	0.123581	0.0001	0.017373	0.0001	0.0001	0.02234	0.0001
ENSMUST00000015467	ENSMUSG00000052310	Slc39a1	3:90248172-90253612(+)	23.4684	21.4232	21.803	27.1006	22.3238	22.5967	19.3806	21.1054	21.9633	21.7632	24.8034	24.3416	20.4669	23.4425	21.3549	24.1361
ENSMUST00000015481	ENSMUSG00000015337	Endog	2:30171493-30174069(+)	16.9334	17.2294	16.7527	27.9246	20.3609	24.6137	24.5508	33.9232	26.8586	35.1934	26.9744	27.4707	28.8267	38.9076	32.9848	28.0133
ENSMUST00000015484	ENSMUSG00000015340	Cybb	X:9435252-9469324(-)	0.736076	2.63076	2.6552	8.53656	1.96391	1.27657	1.53465	1.54378	1.25211	2.77703	0.538685	1.96375	0.956275	0.510682	0.831465	0.525772
ENSMUST00000015486	ENSMUSG00000015342	Xk	X:9272756-9313250(+)	0.857616	0.749859	0.66232	0.96236	0.940069	0.884915	1.17755	1.07333	1.35522	1.41499	0.522819	1.08311	1.38946	1.32594	1.1552	1.25388
ENSMUST00000015498	ENSMUSG00000015354	Pcolce2	9:95637601-95698096(+)	0.569437	0.691546	0.711292	1.18134	0.995494	0.740248	1.18168	1.303	0.65849	0.599052	0.509516	0.557117	0.778762	0.924051	0.805082	0.725821
ENSMUST00000015499	ENSMUSG00000015355	Cd48	1:171682009-171705258(+)	0.0001	0.0001	0.0001	0.136351	0.0001	0.0001	0.130921	0.005804	0.0001	0.0001	0.0001	0.033465	0.0001	0.0001	0.0001	0.0001
ENSMUST00000015501	ENSMUSG00000015357	Clpx	9:65294260-65330657(+)	36.5817	37.3417	33.165	48.3117	37.6821	41.656	36.016	37.3879	36.8755	40.616	38.0275	27.6029	24.3624	39.5582	35.0553	35.8278
ENSMUST00000015509	ENSMUSG00000015365	Mov10l1	15:88982994-89055152(+)	0.0001	0.0001	0.0001	0.0001	0.0001	0.0001	0.0001	0.0001	0.0001	0.0001	0.0001	0.0001	0.0001	0.0001	0.0001	0.0001
ENSMUST00000015511	ENSMUSG00000030123	Plxnd1	6:115954811-115995005(-)	6.75124	7.18889	12.7484	22.8863	11.6155	7.91571	13.8258	9.97631	12.5843	13.8094	5.91795	10.7771	12.6787	17.1363	12.4306	9.13559
ENSMUST00000015540	ENSMUSG00000015396	Cd83	13:43784775-43803132(+)	0.305922	0.881977	1.16718	3.5263	0.451213	0.55091	0.266614	0.0001	0.543032	1.65298	0.485083	1.11632	0.548114	0.315542	0.479815	0.358471
ENSMUST00000015545	ENSMUSG00000015401	Cltrn	X:164090187-164118859(+)	0.0001	0.0001	0.0001	0.0001	0.0001	0.0001	0.0001	0.0001	0.0001	0.0001	0.0001	0.0001	0.0001	0.0001	0.0001	0.0001
ENSMUST00000015576	ENSMUSG00000022226	Mcpt2	14:56042041-56044642(+)	0.0001	0.0001	0.0001	0.0001	0.0001	0.0001	0.0001	0.0001	0.0001	0.0001	0.0001	0.0001	0.0001	0.0001	0.0001	0.0001
ENSMUST00000015578	ENSMUSG00000040284	Gzmg	14:56156582-56159579(-)	0.0001	0.0001	0.0001	0.0001	0.0001	0.0001	0.0001	0.0001	0.0001	0.0001	0.0001	0.0001	0.0001	0.0001	0.0001	0.0001
ENSMUST00000015581	ENSMUSG00000015437	Gzmb	14:56258838-56262260(-)	0.215125	0.265896	0.240415	1.2243	0.039685	0.05015	0.0001	0.124058	0.089218	0.806441	0.235799	0.454245	0.0001	0.185419	0.072454	0.080807
ENSMUST00000015583	ENSMUSG00000040314	Ctsg	14:56099881-56102574(-)	0.0001	0.0001	0.0001	0.0001	0.0001	0.0001	0.0001	0.0001	0.0001	0.0001	0.0001	0.0001	0.0001	0.0001	0.0001	0.0001
ENSMUST00000015585	ENSMUSG00000079186	Gzmc	14:56231441-56234656(-)	0.0001	0.0001	0.0001	0.0001	0.0001	0.0001	0.0001	0.0001	0.0001	0.0001	0.0001	0.0001	0.0001	0.0001	0.0001	0.0001
ENSMUST00000015587	ENSMUSG00000015443	Gzmn	14:56165797-56174599(-)	0.0001	0.0001	0.0001	0.0001	0.0001	0.0001	0.0001	0.0001	0.0001	0.0001	0.0001	0.0001	0.0001	0.0001	0.0001	0.0001
ENSMUST00000015594	ENSMUSG00000022157	Mcpt8	14:56082166-56085197(-)	0.0001	0.0001	0.0001	0.0001	0.0001	0.0001	0.0001	0.0001	0.0001	0.0001	0.0001	0.0001	0.0001	0.0001	0.0001	0.0001
ENSMUST00000015595	ENSMUSG00000015451	C4a	17:34809094-34823454(-)	0.0001	0.0001	0.0001	0.0001	0.0001	0.0001	0.0001	0.0001	0.0001	0.0001	0.0001	0.0001	0.0001	0.0001	0.0001	0.0001
ENSMUST00000015596	ENSMUSG00000015452	Ager	17:34597862-34600932(+)	0.0001	0.0001	0.0001	0.004485	0.009389	0.094155	0.0001	0.0001	0.100694	0.0001	0.090789	0.0001	0.0001	0.019465	0.193121	0.0001
ENSMUST00000015605	ENSMUSG00000015461	Atf6b	17:34647146-34655074(+)	7.19975	7.25449	7.36055	9.57447	7.60468	7.74946	7.27723	8.0749	7.5065	8.17561	8.11063	8.27939	8.06836	7.08781	8.00755	7.21976
ENSMUST00000015611	ENSMUSG00000015467	Egfl8	17:34613354-34615971(-)	0.085015	0.0001	0.0001	0.052974	0.073294	0.0001	0.073977	0.220073	0.0001	0.0001	0.0001	0.18156	0.038073	0.194473	0.0001	0.0001
ENSMUST00000015612	ENSMUSG00000015468	Notch4	17:34564268-34588503(+)	3.83309	3.61501	7.80351	9.12526	7.40918	6.15406	6.11483	6.53823	5.32418	5.37757	3.44988	4.16433	6.6757	3.3911	4.45658	3.97455
ENSMUST00000015620	ENSMUSG00000015476	Prrt1	17:34629533-34633126(+)	0.049956	0.078727	0.331522	0.424313	0.278916	0.109725	0.127277	0.198441	0.262238	0.20934	0.158419	0.171272	0.192132	0.163998	0.153895	0.127671
ENSMUST00000015622	ENSMUSG00000015478	Rnf5	17:34601091-34603690(-)	17.9352	20.9112	19.6697	27.1797	22.4915	22.3793	23.5424	29.143	22.4573	31.6535	24.4842	26.8165	31.0069	28.4831	25.9702	26.6145
ENSMUST00000015628	ENSMUSG00000015484	Fam163a	1:156075966-156205026(-)	0.0001	0.0001	0.068821	0.068944	0.012676	0.0001	0.021377	0.0001	0.0001	0.008751	0.0001	0.0001	0.0001	0.01513	0.0001	0.0001
ENSMUST00000015645	ENSMUSG00000015501	Hivep2	10:13966379-14151373(+)	4.96297	6.27937	8.56229	8.49369	6.71136	4.09899	7.73955	7.08593	4.6093	6.08514	4.39773	6.55804	6.68974	0.0001	0.0001	2.67535
ENSMUST00000015663	ENSMUSG00000015519	2310057J18Rik	10:28972366-28986303(-)	0.0001	0.0001	0.0001	0.0001	0.0001	0.0001	0.0001	0.0001	0.0001	0.0001	0.0001	0.0001	0.0001	0.0001	0.0001	0.0001
ENSMUST00000015664	ENSMUSG00000028111	Ctsk	3:95499256-95509362(+)	0.555105	0.737785	1.30099	2.7021	2.48511	0.771443	0.985106	1.97559	0.832429	0.88184	0.937735	0.838519	0.468159	0.225015	1.2017	0.953879
ENSMUST00000015666	ENSMUSG00000015522	Arnt	3:95434428-95495571(+)	0.004601	0.002295	0.00416	0.002685	0.004509	0.009399	0.002585	0.003672	0.010603	0.007791	0.004318	0.005494	0.001848	0.001913	0.00175	0.001385
ENSMUST00000015667	ENSMUSG00000038642	Ctss	3:95526786-95556400(+)	0.0001	1.75508	0.994439	8.20167	0.332899	0.636074	0.783025	0.035224	0.388535	2.11687	0.496889	6.01544	0.494289	0.083222	0.679501	0.105206
ENSMUST00000015680	ENSMUSG00000015536	Mocs2	13:114818277-114828723(+)	6.3894	4.71101	14.1005	7.92138	7.39296	8.09425	23.0365	50.0391	9.89696	7.16352	5.28254	3.60677	6.00305	10.1106	11.1183	15.93
ENSMUST00000015712	ENSMUSG00000015568	Lpl	8:68880491-68906934(+)	683.644	765.608	697.758	953.346	771.244	784.109	852.547	770.382	678.917	1103.44	903.915	818.696	729.964	1184.17	793.012	858.59
ENSMUST00000015719	ENSMUSG00000015575	Atp6v0e	17:26676370-26699647(+)	48.9334	54.1645	48.7386	59.4236	53.9259	53.9262	55.6973	66.6085	56.2329	64.5265	51.2166	58.9802	54.0158	81.4743	68.6235	61.7932
ENSMUST00000015723	ENSMUSG00000015579	Nkx2-5	17:26838664-26841565(-)	0.0001	0.0001	0.0001	0.0001	0.0001	0.0001	0.0001	0.0001	0.0001	0.0001	0.0001	0.0001	0.0001	0.0001	0.0001	0.0001
ENSMUST00000015725	ENSMUSG00000024191	Bnip1	17:26781066-26792521(+)	3.89222	4.94934	4.56373	7.37114	2.85892	4.35114	4.14182	4.29487	5.75519	4.57431	2.18065	4.79314	6.0691	6.0196	6.45892	5.4398
ENSMUST00000015749	ENSMUSG00000015605	Srf	17:46548329-46556175(-)	5.43229	4.89263	7.29494	12.2762	7.10429	6.70754	5.94968	8.44862	8.11599	9.78863	7.02983	7.46411	8.35834	7.45492	7.54452	6.4105
ENSMUST00000015771	ENSMUSG00000015627	Gata5	2:180325133-180334699(-)	0.0001	0.0001	0.0001	0.0001	0.0001	0.0001	0.0001	0.0001	0.0001	0.0001	0.0001	0.0001	0.0001	0.0001	0.0001	0.0001
ENSMUST00000015791	ENSMUSG00000015647	Lama5	2:180176373-180225859(-)	2.20854	1.33749	3.99375	5.57856	4.26198	3.3811	3.06947	2.38155	3.7574	2.51004	1.37902	1.92877	3.71773	2.23013	2.94842	1.76571
ENSMUST00000015796	ENSMUSG00000015652	Steap1	5:5736317-5749326(-)	0.0001	0.0001	0.130435	0.20946	0.0001	0.081022	0.067468	0.131534	0.0001	0.070988	0.0001	0.120067	0.0001	0.123976	0.334504	0.115935
ENSMUST00000015797	ENSMUSG00000015653	Steap2	5:5671491-5694067(-)	0.0001	0.0001	0.0001	0.0001	0.0001	0.0001	0.0001	0.0001	0.0001	0.0001	0.0001	0.0001	0.0001	0.0001	0.0001	0.0001
ENSMUST00000015800	ENSMUSG00000015656	Hspa8	9:40800984-40805200(+)	145.565	187.133	176.282	325.128	188.754	156.943	329.468	311.64	316.835	266.629	229.579	286.339	263.314	339.091	210.344	309.762
ENSMUST00000015812	ENSMUSG00000015668	Pdzd11	X:100622886-100626568(-)	1.44917	1.70184	1.86029	2.39152	1.98114	1.77918	1.84403	2.30576	2.45905	2.2207	1.87001	1.30611	1.53899	1.1461	1.74021	1.80922
ENSMUST00000015816	ENSMUSG00000015672	Mrpl32	13:14610373-14613015(-)	1.51892	0.469218	0.0001	0.739588	0.214278	0.81094	0.441748	1.4296	0.510462	0.554945	0.503597	1.73042	1.05764	0.679593	2.0783	0.533851
ENSMUST00000015829	ENSMUSG00000030861	Acadsb	7:131410601-131448944(+)	35.5889	39.1073	37.7581	42.5633	35.6725	39.0397	38.1237	37.8464	45.4328	45.8955	40.8747	44.1859	36.6541	40.5999	40.3204	39.4141
ENSMUST00000015841	ENSMUSG00000015697	Setdb1	3:95323525-95357200(-)	0.012595	0.068122	0.381564	0.034881	2.11639	0.460881	0.009954	0.0001	0.0001	0.84898	1.13173	0.003345	0.044423	0.0001	0.0001	0.017904
ENSMUST00000015846	ENSMUSG00000015702	Anxa9	3:95296096-95307176(-)	0.308062	0.058421	0.926846	0.767587	0.015348	0.573938	0.0001	0.004469	0.098366	0.166287	0.437997	0.159636	0.71082	0.0001	0.200568	0.017149
ENSMUST00000015855	ENSMUSG00000015711	Prune1	3:95253674-95282076(-)	8.6321	9.64383	9.43037	12.5264	9.7072	8.97896	7.45472	9.87752	8.46668	8.95361	8.24774	8.73671	9.28823	11.2563	9.23533	9.48998
ENSMUST00000015858	ENSMUSG00000015714	Cers2	3:95315084-95323599(+)	67.4578	73.6632	67.3386	82.6533	75.2305	75.8892	72.0351	78.8555	78.7738	65.7703	73.2246	69.3793	69.2046	63.4825	69.2097	69.8891
ENSMUST00000015866	ENSMUSG00000015721	Nlrp5	7:23385901-23441922(+)	0.0001	0.0001	0.0001	0.0001	0.0001	0.0001	0.0001	0.0001	0.0001	0.0001	0.0001	0.0001	0.0001	0.0001	0.0001	0.0001
ENSMUST00000015877	ENSMUSG00000015733	Capza2	6:17636983-17666972(+)	40.6231	44.6389	37.8934	51.7631	41.8329	45.4251	44.8548	46.7809	44.4124	43.1216	39.3276	40.7824	41.0457	45.2536	42.4497	42.3996
ENSMUST00000015889	ENSMUSG00000015745	Plekho1	3:95988429-95996001(-)	1.8621	2.33079	2.9955	7.47258	2.88857	2.46981	3.15716	3.2063	1.98466	3.17738	1.86681	3.28147	3.25784	2.97121	2.84328	2.41566
ENSMUST00000015891	ENSMUSG00000015747	Vps45	3:95999832-96058466(-)	5.21688	4.9513	5.05799	5.71983	5.21399	5.64764	4.23023	5.34028	5.72576	5.18639	6.24219	5.57775	5.22696	6.9252	5.18042	4.41333
ENSMUST00000015892	ENSMUSG00000015748	Prpf3	3:95830124-95855885(-)	3.97362	3.7616	4.43547	5.18372	4.29047	4.79271	4.39053	4.28468	4.92664	5.2646	6.42198	5.00463	4.7563	4.72461	4.55695	4.62015
ENSMUST00000015893	ENSMUSG00000015749	Anp32e	3:95929278-95945565(+)	0.160359	0.758615	0.107007	0.123551	4.49207	0.341245	0.112986	0.250402	0.562142	0.115305	0.493878	4.42364	0.812238	0.112429	0.315687	0.272227
ENSMUST00000015894	ENSMUSG00000015750	Aph1a	3:95893969-95898288(+)	21.4093	21.4936	21.9826	32.9473	23.0203	22.6613	22.7218	23.522	20.6925	27.5843	18.728	25.7204	20.3002	24.1515	23.3245	21.9004
ENSMUST00000015901	ENSMUSG00000015757	Ppil4	10:7792891-7823135(+)	6.21038	7.66569	8.94063	11.5274	7.79652	7.96568	7.84181	6.72895	7.43616	8.78754	6.91232	5.83681	7.9226	8.0628	6.78812	7.03799
ENSMUST00000015903	ENSMUSG00000015759	Cnih1	14:46775567-46788411(-)	34.8201	35.5961	30.6936	39.6613	34.0927	32.4899	30.3205	38.1176	32.8007	34.207	35.7563	37.103	30.2332	38.9814	34.6625	36.7218
ENSMUST00000015920	ENSMUSG00000015776	Med22	2:26905588-26910569(-)	0.0001	0.070233	0.0001	0.050269	0.084205	0.212291	0.170061	0.089579	0.242312	0.128404	0.319595	0.099063	0.0001	0.201825	0.365967	0.0001
ENSMUST00000015934	ENSMUSG00000015790	Surf1	2:26913383-26916530(-)	20.9216	19.4735	23.8785	23.5169	23.7221	25.1063	19.4288	25.6761	20.8809	28.2181	25.2273	24.0068	26.4292	27.9194	24.7674	26.0253
ENSMUST00000015941	ENSMUSG00000042118	Bhmt2	13:93655720-93674302(-)	0.0001	0.0001	0.0001	0.0001	0.0001	0.0001	0.0001	0.0001	0.0001	0.0001	0.0001	0.0001	0.0001	0.0001	0.0001	0.0001
ENSMUST00000015948	ENSMUSG00000015804	Med28	5:45521007-45525605(+)	0.0001	0.127523	0.087718	0.250411	0.034907	0.03512	0.064274	0.035946	0.175394	0.079162	0.127345	0.0001	0.016413	0.063054	0.155224	0.001903
ENSMUST00000015950	ENSMUSG00000015806	Qdpr	5:45434053-45450236(-)	36.9832	39.5047	35.7645	42.0686	41.8389	46.1085	33.3809	49.1377	48.2863	48.7485	52.1926	53.2312	47.052	61.4126	53.4946	47.5405
ENSMUST00000015981	ENSMUSG00000015837	Sqstm1	11:50199366-50210791(-)	55.6451	49.8825	47.4171	44.0737	21.2537	53.3541	35.4496	59.8383	57.349	13.5663	55.1804	43.6683	18.7855	60.0841	48.1522	44.0998
ENSMUST00000015987	ENSMUSG00000015843	Rxrg	1:167598384-167639623(+)	0.0001	0.547754	0.079371	0.109268	0.172266	0.362928	0.0001	1.41325	0.132995	0.062551	0.114944	0.675512	0.0001	0.6652	0.220383	0.223498
ENSMUST00000015994	ENSMUSG00000015850	Adamtsl4	3:95676204-95687858(-)	0.003592	0.0001	0.0001	0.058917	0.0001	0.383962	0.0001	0.0001	0.013927	0.0001	0.0001	0.016291	0.050144	0.0001	0.0001	0.0001
ENSMUST00000015998	ENSMUSG00000015854	Cd5l	3:87357881-87371073(+)	0.0001	0.0001	0.0001	0.092002	0.055216	0.0001	0.0001	0.0001	0.0001	0.045101	0.0001	0.0001	0.0001	0.0001	0.0001	0.0001
ENSMUST00000016023	ENSMUSG00000015879	Fam184b	5:45529705-45639614(-)	0.0001	0.0001	0.0001	0.0001	0.0001	0.0001	0.0001	0.0001	0.0001	0.0001	0.0001	0.0001	0.0001	0.0001	0.0001	0.0001
ENSMUST00000016026	ENSMUSG00000015882	Lcorl	5:45730391-45857513(-)	0.948834	0.965336	0.950529	0.996066	0.230189	0.827166	1.023	0.837831	1.13909	0.865739	0.98431	1.09539	1.1391	1.15935	0.964469	0.86279
ENSMUST00000016031	ENSMUSG00000020017	Hal	10:93488803-93516464(+)	0.0001	0.0001	0.0001	0.0001	0.0001	0.0001	0.0001	0.0001	0.0001	0.0001	0.0001	0.0001	0.0001	0.0001	0.0001	0.0001
ENSMUST00000016033	ENSMUSG00000015889	Lta4h	10:93453411-93484874(+)	9.86775	11.6202	12.2729	14.5018	12.9862	11.8509	10.702	11.6053	12.6029	10.8448	10.4579	11.1243	11.7635	11.8825	10.287	10.6602
ENSMUST00000016034	ENSMUSG00000015890	Amdhd1	10:93523338-93540033(-)	0.0001	0.0001	0.0001	0.0001	0.0001	0.0001	0.0001	0.0001	0.019716	0.0001	0.0001	0.0001	0.0001	0.0001	0.0001	0.0001
ENSMUST00000016072	ENSMUSG00000027422	Rrbp1	2:143947395-144011263(-)	31.0594	34.2093	35.9545	43.3123	39.0001	41.5254	29.2254	37.9534	39.8997	34.9033	34.5128	34.6683	34.8494	36.5105	32.5815	34.7952
ENSMUST00000016081	ENSMUSG00000015937	Macroh2a1	13:56073619-56135631(-)	4.86817	4.19214	3.71098	3.08394	2.41807	4.83696	2.24825	6.92629	4.87869	1.79386	4.24575	2.44067	3.7673	1.35577	3.40107	3.62275
ENSMUST00000016086	ENSMUSG00000015942	Gtf2ird2	5:134184027-134218146(+)	0.994861	0.868076	1.33278	1.52732	1.32525	0.897207	0.783543	0.814839	1.13678	1.42243	0.878797	0.911167	1.42293	0.988767	1.16085	1.25494
ENSMUST00000016087	ENSMUSG00000015943	Bola1	3:96196588-96197586(-)	3.06372	2.21968	3.6	3.7156	4.10686	4.5788	2.5353	7.41913	5.1163	4.45134	3.89526	4.02449	6.03638	6.00336	4.8136	4.39089
ENSMUST00000016088	ENSMUSG00000015944	Castor2	5:134099711-134144343(+)	3.48719	3.16969	3.20398	2.49717	3.07751	3.59049	1.98913	2.51482	2.8888	2.34455	3.05499	2.24271	2.70283	2.64241	2.72577	2.18374
ENSMUST00000016094	ENSMUSG00000015950	Ncf1	5:134220260-134229625(-)	0.0001	0.0001	0.290252	0.0001	0.0001	0.0001	0.0001	0.0001	0.0001	0.0001	0.0001	0.0001	0.0001	0.0001	0.0001	0.0001
ENSMUST00000016105	ENSMUSG00000015961	Adss	1:177762962-177796511(-)	10.5707	12.0974	12.1716	11.739	13.0828	11.0559	9.48357	11.9711	15.6954	12.1437	15.5366	19.588	13.6269	14.2686	13.2369	13.2163
ENSMUST00000016106	ENSMUSG00000015962	1700016C15Rik	1:177729814-177753324(+)	0.0001	0.0001	0.0001	0.0001	0.0001	0.0001	0.0001	0.331638	0.0001	0.0001	0.0001	0.0001	0.0001	0.0001	0.0001	0.0001
ENSMUST00000016110	ENSMUSG00000015966	Il17rb	14:29996168-30008896(-)	0.09314	0.143974	0.514742	1.34651	0.998332	0.0001	0.025734	0.695726	0.021297	0.0001	0.159763	0.022557	0.565933	0.0001	0.941326	0.862117
ENSMUST00000016115	ENSMUSG00000015971	Actr8	14:29978337-29993219(+)	11.7729	12.2052	13.131	17.8336	14.5596	14.6312	11.5449	15.7447	15.7882	14.5367	13.6841	14.8306	15.5627	15.8571	15.5836	14.6749
ENSMUST00000016124	ENSMUSG00000015980	Lrrc27	7:139212988-139242979(+)	4.91169	5.213	5.88178	4.46862	6.25668	5.7309	3.59985	6.07473	5.61059	4.82159	3.20961	4.15218	6.66545	5.40853	5.62725	4.9466
ENSMUST00000016125	ENSMUSG00000015981	Stk32c	7:139103638-139188517(-)	0.091184	0.326826	0.073738	0.879455	0.312377	0.225217	0.230734	0.140727	0.136826	0.244883	0.287425	0.168255	0.069368	0.109358	0.135516	0.128606
ENSMUST00000016138	ENSMUSG00000015994	Fnta	8:25998722-26015650(-)	44.0019	45.1982	40.2451	45.9219	45.9013	43.3534	43.4443	51.5491	46.0418	43.7849	43.7	43.3608	45.2801	46.368	45.3559	46.2205
ENSMUST00000016143	ENSMUSG00000029636	Wasf3	5:146384985-146473615(+)	0.034137	0.095098	0.051801	0.084726	0.107505	0.01274	0.086364	0.052367	0.0919	0.063565	0.101315	0.044656	0.020794	0.03119	0.064652	0.074517
ENSMUST00000016144	ENSMUSG00000021759	Plpp1	13:112800792-112867894(+)	1.06882	1.32411	1.64033	2.4478	1.6738	1.57742	2.77947	2.52512	1.81145	1.7034	1.91108	1.51479	2.35223	1.86892	1.79366	1.78858
ENSMUST00000016168	ENSMUSG00000016024	Lbp	2:158306493-158332852(+)	0.484614	0.70685	0.485039	2.17798	0.601085	0.373065	1.37247	1.11715	0.553983	0.283423	0.51033	0.432353	0.284382	0.30563	0.538791	0.629021
ENSMUST00000016172	ENSMUSG00000016028	Celsr1	15:85898929-86034203(-)	0.0001	0.055255	0.03409	0.090352	0.051682	0.026116	0.014731	0.012124	0.026747	0.049173	0.0001	0.012986	0.073189	0.028248	0.019683	0.03326
ENSMUST00000016231	ENSMUSG00000016087	Fli1	9:32422204-32541595(-)	5.52378	5.71482	11.5892	14.0339	10.0757	7.71603	8.62773	8.25486	10.0533	7.88723	6.43925	6.86616	9.36672	6.56665	8.49511	6.0922
ENSMUST00000016279	ENSMUSG00000041132	N4bp2l1	5:150571644-150594525(-)	9.19757	8.85633	8.43709	12.1482	9.19176	10.2076	5.78406	9.11361	9.96184	11.0409	13.3997	10.0482	10.2847	10.4301	9.30365	11.0257
ENSMUST00000016294	ENSMUSG00000016150	Tenm1	X:42532391-43274786(-)	0.0001	0.0001	0.0001	0.0001	0.0001	0.0001	0.0001	0.0001	0.0001	0.0001	0.0001	0.0001	0.0001	0.0001	0.0001	0.0001
ENSMUST00000016309	ENSMUSG00000006301	Tmbim1	1:74288247-74304405(-)	9.77328	16.6543	7.53252	18.089	18.9423	14.1804	7.07951	21.5647	10.4123	13.8797	9.90364	18.1799	8.21016	30.0126	8.45007	3.98879
ENSMUST00000016315	ENSMUSG00000026639	Lamb3	1:193301993-193343878(+)	0.0001	0.026257	0.0001	0.0001	0.0001	0.0001	0.626917	0.0001	0.0001	0.0001	0.0001	0.196209	0.0001	0.0001	0.0001	0.0001
ENSMUST00000016323	ENSMUSG00000016179	Camk1g	1:193346346-193370298(-)	0.0001	0.0001	0.0001	0.113834	0.0001	0.0001	0.0001	0.05252	0.0001	0.025573	0.018187	0.0001	0.0001	0.0001	0.0001	0.0001
ENSMUST00000016338	ENSMUSG00000016194	Hsd11b1	1:193221634-193242629(-)	62.1385	79.2428	84.0373	30.0212	50.0776	95.9514	47.7731	48.8623	68.1003	51.2578	93.0378	67.1312	53.5373	30.2385	52.8977	53.8455
ENSMUST00000016344	ENSMUSG00000016200	Syt14	1:192897210-193035717(-)	0.0001	0.0001	0.0001	0.0001	0.0001	0.0001	0.0001	0.0001	0.0001	0.0001	0.0001	0.0001	0.0001	0.0001	0.0001	0.0001
ENSMUST00000016383	ENSMUSG00000016239	Lonrf3	X:36328353-36362341(+)	0.21501	0.117621	0.187935	0.344087	0.436138	0.448298	0.367085	0.152856	0.172159	0.328666	0.149452	0.334396	0.191038	0.274401	0.262791	0.24824
ENSMUST00000016396	ENSMUSG00000016252	Atp5e	2:174461072-174464105(-)	115.461	90.4934	90.4419	138.375	118.611	134.507	110.116	189.444	145.023	154.69	134.308	150.951	152.308	177.943	150.797	169.762
ENSMUST00000016397	ENSMUSG00000016253	Nelfcd	2:174415851-174427502(+)	0.0001	1.26586	0.039033	0.0001	1.89689	0.0001	0.0001	0.0001	0.019103	0.806241	0.054318	0.025114	0.087145	0.793859	0.0001	0.0001
ENSMUST00000016399	ENSMUSG00000016255	Tubb1	2:174450695-174457882(+)	0.208805	0.161167	0.0001	0.207254	0.255364	0.180691	0.213047	0.197528	0.1777	0.136189	0.110101	0.113043	0.20354	0.057246	0.173352	0.171674
ENSMUST00000016400	ENSMUSG00000016256	Ctsz	2:174427493-174439039(-)	103.67	122	141.439	223.249	158.448	134.991	131.275	183.68	119.633	213.2	109.717	133.5	164.228	303.819	175.283	151.465
ENSMUST00000016401	ENSMUSG00000016257	Prelid3b	2:174465067-174473081(-)	84.7369	89.9416	99.256	149.736	95.1654	102.425	104.793	114.335	96.5741	147.175	88.1108	106.797	124.124	147.395	128.051	131.982
ENSMUST00000016406	ENSMUSG00000016262	Sertad4	1:192844489-192851747(-)	0.0001	0.0001	0.005745	0.0001	0.0001	0.010825	0.0001	0.0001	0.0001	0.0001	0.0001	0.0001	0.0001	0.0001	0.0001	0.0001
ENSMUST00000016427	ENSMUSG00000016283	H2-M2	17:37480851-37483551(-)	0.0001	0.671685	0.348793	2.54506	0.0001	0.0001	0.065824	0.106333	0.176989	0.703403	0.025024	0.333671	0.0001	0.0001	0.0001	0.0001
ENSMUST00000016452	ENSMUSG00000016308	Ube2a	X:36874295-36884222(+)	14.1755	14.8942	16.0454	17.8764	11.336	17.4817	16.4145	16.7461	14.1399	15.4548	17.8659	17.2803	12.65	13.526	13.7564	12.5072
ENSMUST00000016463	ENSMUSG00000016319	Slc25a5	X:36795651-36798807(+)	206.007	219.263	208.062	238.688	207.836	233.299	208.252	260.54	231.841	220.834	187.87	211.593	235.425	205.599	228.03	219.319
ENSMUST00000016471	ENSMUSG00000016327	Atp1b4	X:38316184-38336769(+)	0.0001	0.0001	0.0001	0.0001	0.0001	0.0001	0.0001	0.028175	0.0001	0.0001	0.0001	0.0001	0.0001	0.0001	0.0001	0.0001
ENSMUST00000016488	ENSMUSG00000016344	Ppdpf	2:181187247-181188771(+)	7.32065	6.80042	9.70589	7.79804	6.08324	7.64069	4.7797	7.93753	6.16214	9.90189	5.21803	8.94244	7.04207	11.3256	10.8272	7.5487
ENSMUST00000016491	ENSMUSG00000016346	Kcnq2	2:181075579-181135300(-)	0.0001	0.0001	0.0001	0.0001	0.0001	0.0001	0.0001	0.0001	0.0001	0.0001	0.0001	0.0001	0.0001	0.0001	0.0001	0.0001
ENSMUST00000016498	ENSMUSG00000027579	Srms	2:181205562-181213185(-)	0.488523	0.488989	0.439553	0.571976	0.335549	0.412475	0.153857	0.290436	0.370686	0.488525	0.358306	0.230785	0.57644	0.867077	0.466822	0.369465
ENSMUST00000016511	ENSMUSG00000038751	Ptk6	2:181193721-181202789(-)	0.038518	0.067311	0.0647	0.081576	0.066326	0.02381	0.0001	0.0001	0.09274	0.025396	0.019419	0.07139	0.071203	0.048708	0.096229	0.0001
ENSMUST00000016530	ENSMUSG00000016386	Mpped2	2:106695601-106867202(+)	0.0001	0.0001	0.0001	0.0001	0.0001	0.0001	0.0001	0.0001	0.0001	0.0001	0.0001	0.0001	0.0001	0.0001	0.0001	0.0001
ENSMUST00000016553	ENSMUSG00000016409	Nkap	X:37126795-37150746(+)	4.05964	4.46773	3.99638	4.32261	3.5621	4.13302	4.13196	4.05254	4.01642	3.2526	3.97931	3.65188	3.77696	3.06237	3.50331	3.24853
ENSMUST00000016569	ENSMUSG00000034021	Pds5b	5:150673739-150810690(+)	3.97641	5.01712	2.5594	4.2168	3.9187	4.25081	3.69822	3.98502	4.11447	4.34459	3.71578	3.89891	4.43068	4.00992	3.69258	3.66887
ENSMUST00000016571	ENSMUSG00000016427	Ndufa1	X:37187588-37191163(-)	141.581	105.858	124.33	137.082	173.558	185.188	123.617	249.144	194.602	228.952	220.909	203.303	199.209	212.771	186.357	209.252
ENSMUST00000016631	ENSMUSG00000016487	Ppfibp1	6:146888487-147032025(+)	6.97013	7.61454	7.45176	9.96019	8.80088	6.01466	9.19409	8.00299	8.38153	5.86041	6.6143	5.82822	8.03659	8.01951	6.68893	6.20878
ENSMUST00000016638	ENSMUSG00000016494	Cd34	1:194938819-194961279(+)	2.28607	4.77326	4.29815	8.44434	5.11581	3.40506	6.95967	5.14928	3.74537	2.70933	1.56452	3.0688	2.57164	2.1382	2.68861	2.73935
ENSMUST00000016639	ENSMUSG00000016495	Plgrkt	19:29348705-29361970(-)	2.24154	2.2333	1.06484	2.20622	0.770133	1.52534	1.0002	1.61132	2.43201	1.67318	1.62353	2.73738	1.58895	1.29306	1.55352	1.42105
ENSMUST00000016640	ENSMUSG00000016496	Cd274	19:29367455-29388095(+)	20.9044	19.0513	19.3695	30.6515	19.2544	18.9673	21.4377	14.0229	24.9572	23.7824	20.4554	28.9847	25.7977	25.0005	20.7378	25.738
ENSMUST00000016654	ENSMUSG00000016510	Mtif3	5:146954520-146963787(-)	0.0001	1.09089	0.458628	0.69101	0.829869	0.929215	2.59315	0.00108	0.286634	0.329675	0.69903	2.95958	1.3231	2.09478	1.12831	0.602123
ENSMUST00000016664	ENSMUSG00000016520	Lnx2	5:147016655-147076586(-)	3.69741	4.12652	5.94072	8.08763	6.85866	5.58081	5.35448	5.27309	5.87877	5.02998	3.90473	4.2887	5.67536	5.82972	5.19245	4.5593
ENSMUST00000016668	ENSMUSG00000016524	Il19	1:130932658-130939241(-)	0.0001	0.0001	0.0001	0.0001	0.0001	0.0001	0.0001	0.0001	0.0001	0.0001	0.0001	0.0001	0.0001	0.0001	0.0001	0.0001
ENSMUST00000016670	ENSMUSG00000016526	Dyrk3	1:131127455-131138340(-)	0.0001	0.035099	0.025163	0.014967	0.0001	0.0001	0.0001	0.055474	0.0001	0.024325	0.0001	0.012515	0.019724	0.0001	0.0001	0.0001
ENSMUST00000016672	ENSMUSG00000016528	Mapkapk2	1:131053700-131097826(-)	44.8351	54.2216	46.4963	76.8265	53.341	51.8256	60.3195	62.2524	63.2279	73.0674	43.4968	59.2189	54.2693	66.5194	56.3122	56.7435
ENSMUST00000016673	ENSMUSG00000016529	Il10	1:131019845-131024974(+)	0.0001	0.0001	0.0001	0.070076	0.0001	0.0001	0.0001	0.0001	0.0001	0.0001	0.0001	0.0001	0.0001	0.0001	0.0001	0.0001
ENSMUST00000016678	ENSMUSG00000016534	Lamp2	X:38405062-38456454(-)	3.97278	5.21039	3.48121	9.53042	10.4032	5.90419	3.24734	3.18112	7.64302	8.28388	6.13614	5.38594	6.71272	5.80743	6.94119	9.17881
ENSMUST00000016680	ENSMUSG00000031446	Cul4a	8:13105621-13147940(+)	30.2333	30.8692	32.8603	32.9712	31.8222	34.8885	25.2892	30.5619	36.53	32.1226	29.5019	30.6144	32.1962	33.813	32.5376	31.0683
ENSMUST00000016681	ENSMUSG00000031095	Cul4b	X:38533274-38564525(-)	18.0332	18.2888	15.6936	15.3204	14.759	15.2088	14.1728	14.8689	18.7203	12.8466	14.3975	15.8424	13.201	15.0983	14.3131	11.8976
ENSMUST00000016696	ENSMUSG00000016552	Foxred2	15:77940522-77956722(-)	0.081678	0.109781	0.297263	0.125373	0.062015	0.315807	0.261192	0.156781	0.100728	0.096377	0.193421	0.198513	0.186884	0.112994	0.152543	0.031165
ENSMUST00000016698	ENSMUSG00000091442	Gm17031	12:106508242-106509910(+)	0.0001	0.0001	0.0001	0.0001	0.0001	0.0001	0.0001	0.0001	0.0001	0.0001	0.0001	0.0001	0.0001	0.0001	0.0001	0.0001
ENSMUST00000016703	ENSMUSG00000016559	H3f3b	11:116021961-116024504(-)	37.0905	35.4111	36.473	55.2989	35.6841	38.0753	39.8796	37.6166	33.9793	39.7127	40.603	38.063	34.7338	39.5373	31.6887	37.9355
ENSMUST00000016768	ENSMUSG00000016624	Phf21b	15:84785381-84855110(-)	0.0001	0.0001	0.0001	0.0001	0.0001	0.0001	0.0001	0.0001	0.098711	0.0001	0.0001	0.0001	0.0001	0.0001	0.0001	0.0001
ENSMUST00000016771	ENSMUSG00000022443	Myh9	15:77760587-77842175(-)	22.6303	23.8519	38.8877	48.9055	35.4303	31.2931	30.4559	32.7152	37.3695	31.8292	29.5882	28.2728	35.3359	25.9178	29.6086	25.4948
ENSMUST00000016781	ENSMUSG00000016637	Ift27	15:78159463-78174107(-)	1.78275	1.49731	2.42176	3.09738	2.11239	2.43106	1.98631	3.28348	2.9619	2.28898	2.30332	3.49294	2.63997	2.6139	3.26548	2.56732
ENSMUST00000016897	ENSMUSG00000022442	Ttll1	15:83483769-83510893(-)	3.05009	3.86296	2.34508	3.36025	3.72046	3.09024	3.61098	2.67871	2.65003	2.75914	2.3558	2.6384	3.78363	2.77924	3.61911	2.14471
ENSMUST00000016901	ENSMUSG00000016757	Ttll12	15:83575090-83595157(-)	6.03157	4.54057	5.28565	4.97516	5.38151	6.5674	3.91503	5.80548	4.53038	4.13835	4.38056	3.83013	5.26732	4.80131	5.1574	4.5898
ENSMUST00000016902	ENSMUSG00000016758	Bik	15:83526862-83544634(+)	0.60784	0.0001	0.269163	0.585094	0.290711	0.291584	0.894831	0.427977	0.308376	0.158304	0.211941	0.200303	0.437151	0.299092	0.384063	0.0001
ENSMUST00000016907	ENSMUSG00000016763	Scube1	15:83606506-83725021(-)	0.0001	0.0001	0.0001	0.0001	0.0001	0.0001	0.0001	0.0001	0.0001	0.0001	0.0001	0.0001	0.0001	0.0001	0.0001	0.0001
ENSMUST00000016951	ENSMUSG00000051029	Serpinb1b	13:33084125-33094380(+)	0.0001	0.082843	0.0001	0.117022	0.0001	0.0001	0.0001	0.0001	0.0001	0.0001	0.0001	0.0001	0.0001	0.0001	0.0001	0.0001
ENSMUST00000016977	ENSMUSG00000016833	Mrps18c	5:100798627-100804471(+)	9.0105	5.10923	3.82497	9.24906	9.517	11.3	11.2759	15.3521	10.3449	9.51755	12.2919	12.7757	9.64593	6.55899	11.8696	16.2388
ENSMUST00000017065	ENSMUSG00000016921	Srsf6	2:162931562-162935026(+)	0.055078	0.043698	0.104258	0.167969	0.251188	0.092071	0.198448	0.41661	0.131574	0.115015	0.222029	0.026798	0.016771	0.1289	0.020594	0.082802
ENSMUST00000017077	ENSMUSG00000016933	Plcg1	2:160740987-160762506(+)	0.0001	0.0001	0.330426	0.032494	0.03527	0.011987	0.134908	0.004726	0.043988	0.011236	0.0001	0.019562	0.301726	0.024411	0.000469	0.014087
ENSMUST00000017086	ENSMUSG00000016942	Tmprss6	15:78439667-78468634(-)	0.080996	0.133334	0.17347	0.055156	0.032538	0.0001	0.0001	0.0001	0.164589	0.084248	0.119655	0.039343	0.205145	0.079326	0.133011	0.108269
ENSMUST00000017090	ENSMUSG00000016946	Kctd5	17:24047734-24073485(-)	2.54036	2.57629	2.78086	4.52127	3.60777	3.35594	2.27861	3.06434	3.16601	3.10257	2.9328	2.62203	3.32127	3.07474	2.59648	2.63566
ENSMUST00000017126	ENSMUSG00000016982	Pom121l2	13:21981520-21984479(+)	0.0001	0.0001	0.0001	0.0001	0.0001	0.018001	0.0001	0.0001	0.0001	0.0001	0.0001	0.0001	0.0001	0.0001	0.0001	0.0001
ENSMUST00000017142	ENSMUSG00000016998	Svs4	2:164275952-164278459(-)	0.0001	0.0001	0.0001	0.0001	0.0001	0.0001	0.0001	0.0001	0.0001	0.0001	0.0001	0.0001	0.0001	0.0001	0.0001	0.0001
ENSMUST00000017144	ENSMUSG00000017000	Svs6	2:164316751-164318453(+)	0.0001	0.0001	0.0001	0.0001	0.0001	0.0001	0.0001	0.0001	0.0001	0.0001	0.0001	0.0001	0.0001	0.0001	0.0001	0.0001
ENSMUST00000017147	ENSMUSG00000017003	Svs3a	2:164289268-164291491(+)	0.0001	0.0001	0.0001	0.0001	0.0001	0.0001	0.0001	0.0001	0.0001	0.0001	0.0001	0.0001	0.0001	0.0001	0.0001	0.0001
ENSMUST00000017148	ENSMUSG00000017004	Svs5	2:164332740-164334396(+)	0.0001	0.0001	0.0001	0.0001	0.0001	0.0001	0.0001	0.0001	0.0001	0.0001	0.0001	0.0001	0.0001	0.0001	0.0001	0.0001
ENSMUST00000017151	ENSMUSG00000017007	Rbpjl	2:164403194-164415448(+)	0.0001	0.0001	0.0001	0.0001	0.0001	0.0001	0.0001	0.0001	0.0001	0.0001	0.0001	0.0001	0.0001	0.0001	0.0001	0.0001
ENSMUST00000017153	ENSMUSG00000017009	Sdc4	2:164424247-164443186(-)	30.3178	23.7472	32.5147	68.5542	26.8802	32.5741	58.5903	50.0134	14.9132	65.9089	16.1909	21.0074	37.1209	24.7104	23.9384	33.0778
ENSMUST00000017184	ENSMUSG00000042842	Serpinb6b	13:32965444-32979062(+)	0.0001	0.0001	0.0001	0.0001	0.0001	0.0001	0.0001	0.0001	0.0001	0.0001	0.0001	0.0001	0.0001	0.0001	0.0001	0.273391
ENSMUST00000017188	ENSMUSG00000060147	Serpinb6a	13:33917927-33935996(-)	1.41342	0.0001	1.16027	3.19374	0.0001	3.10007	0.0001	2.52605	1.64191	0.0001	0.0001	0.932288	0.0001	1.26431	0.0001	0.0001
ENSMUST00000017193	ENSMUSG00000017049	Ccdc70	8:21970596-21974041(+)	0.0001	0.0001	0.0001	0.0001	0.0001	0.0001	0.0001	0.0001	0.0001	0.0001	0.0001	0.0001	0.0001	0.0001	0.0001	0.0001
ENSMUST00000017208	ENSMUSG00000017064	Prl5a1	13:28142484-28151611(+)	0.0001	0.0001	0.0001	0.0001	0.0001	0.0001	0.0001	0.0001	0.0001	0.0001	0.0001	0.0001	0.0001	0.0001	0.0001	0.0001
ENSMUST00000017255	ENSMUSG00000020913	Krt24	11:99279959-99285262(-)	0.0001	0.0001	0.0001	0.0001	0.0001	0.0001	0.0001	0.0001	0.0001	0.0001	0.0001	0.0001	0.0001	0.0001	0.0001	0.0001
ENSMUST00000017270	ENSMUSG00000053654	Krt42	11:100262887-100269871(-)	0.0001	0.0001	0.0001	0.0001	0.0001	0.0001	0.0001	0.0001	0.0001	0.0001	0.0001	0.0001	0.0001	0.0001	0.0001	0.0001
ENSMUST00000017276	ENSMUSG00000017132	Cyth1	11:118164175-118248560(-)	18.9619	21.0227	25.5413	25.4349	19.616	24.9426	20.7209	23.7083	20.3557	24.1436	28.4051	21.7768	22.2822	19.293	29.6119	25.7967
ENSMUST00000017288	ENSMUSG00000017144	Rnd3	2:51130438-51149111(-)	2.04188	2.503	2.64837	5.45845	3.37696	2.57287	5.88322	3.94835	2.46027	2.86468	1.69128	3.38933	2.87952	1.64648	1.69441	2.22851
ENSMUST00000017290	ENSMUSG00000017146	Brca1	11:101488764-101551879(-)	0.023401	0.16131	0.115794	0.216435	0.125991	0.129066	0.053406	0.166916	0.066895	0.170997	0.083053	0.127709	0.081171	0.017642	0.067809	0.062164
ENSMUST00000017309	ENSMUSG00000017165	Gast	11:100334407-100336996(+)	0.0001	0.0001	0.0001	0.0001	0.0001	0.0001	0.0001	0.0001	0.0001	0.0001	0.0001	0.0001	0.0001	0.0001	0.0001	0.0001
ENSMUST00000017316	ENSMUSG00000019326	Aoc3	11:101331069-101341938(+)	0.393633	0.345954	0.457857	0.48193	0.336102	0.44853	0.317685	0.107564	0.418153	0.380598	0.187486	0.262151	0.123896	0.295979	0.310071	0.252105
ENSMUST00000017332	ENSMUSG00000017188	Coa3	11:101277968-101279114(-)	29.1457	27.4666	30.1192	34.3466	31.6168	33.0172	22.4693	34.8438	31.0161	37.4244	33.0067	29.2635	36.3823	37.3364	39.0573	36.4109
ENSMUST00000017339	ENSMUSG00000017195	Zpbp2	11:98551152-98558656(+)	0.119927	0.256842	0.0001	0.0001	0.0001	0.0001	0.0001	0.0001	0.033523	0.02242	0.0001	0.0001	0.0001	0.0001	0.0001	0.0001
ENSMUST00000017348	ENSMUSG00000017204	Gsdma	11:98664351-98677708(+)	0.0001	0.0001	0.0001	0.0001	0.0001	0.0001	0.0001	0.0001	0.0001	0.0001	0.0001	0.0001	0.0001	0.0001	0.0001	0.0001
ENSMUST00000017354	ENSMUSG00000017210	Med24	11:98704591-98729435(-)	6.55577	5.76057	5.98085	10.4562	7.76572	7.25172	7.35933	6.90233	6.42172	7.87599	5.26307	7.1637	6.10105	7.70609	9.03271	8.7812
ENSMUST00000017355	ENSMUSG00000017211	Gsdma2	11:98646763-98657953(+)	0.0001	0.0001	0.0001	0.0001	0.0001	0.0001	0.0001	0.0001	0.0001	0.0001	0.0001	0.0001	0.0001	0.0001	0.0001	0.0001
ENSMUST00000017365	ENSMUSG00000017221	Psmd3	11:98682554-98695979(+)	44.5198	39.3211	48.5983	44.0912	49.0222	55.6646	34.0306	50.1642	47.4678	49.4497	49.6157	42.7429	53.4971	52.0433	48.9011	43.4545
ENSMUST00000017384	ENSMUSG00000078676	Casc3	11:98804905-98833814(+)	0.111958	0.178933	0.159134	0.220409	1.89175	0.081803	0.011614	0.08162	0.233502	0.165509	0.140973	0.015344	0.193317	0.367933	0.199211	0.095376
ENSMUST00000017408	ENSMUSG00000017264	Exosc10	4:148558429-148582401(+)	7.82355	7.34825	9.24682	9.62245	10.8925	9.48173	11.8392	13.3757	9.19774	10.5291	9.23513	8.39622	10.6817	11.5065	10.8273	9.27367
ENSMUST00000017430	ENSMUSG00000017286	Glod4	11:76221510-76243725(-)	26.0376	26.6721	27.3815	27.1507	26.9466	30.0012	25.0444	29.3909	29.4045	25.4529	28.9264	28.8587	26.9307	28.8068	28.5984	29.1149
ENSMUST00000017435	ENSMUSG00000017291	Taok1	11:77529162-77585506(-)	2.65796	13.4949	0.873793	1.70719	1.87445	1.67156	2.31497	1.30338	1.7858	1.72222	1.78035	1.50959	0.275156	1.64805	1.94694	1.11719
ENSMUST00000017443	ENSMUSG00000017299	Dnttip1	2:164745983-164768607(+)	8.11672	7.27501	7.55316	9.83005	8.60343	8.02314	6.16074	9.24994	9.43372	8.4097	10.1556	9.39012	8.3134	10.0277	8.49031	8.22103
ENSMUST00000017451	ENSMUSG00000017307	Acot8	2:164792768-164804882(-)	0.0001	0.0001	0.0001	1.15042	0.94554	0.0001	0.0001	0.0001	0.0001	1.40203	2.1354	1.0348	0.0001	1.18464	2.04556	0.0001
ENSMUST00000017453	ENSMUSG00000017309	Cd300lg	11:102041509-102055620(+)	12.1179	16.9153	18.9595	23.215	20.3077	17.5348	14.5185	14.9972	17.1431	16.9404	15.7435	13.609	15.6775	12.8161	15.5489	13.1
ENSMUST00000017454	ENSMUSG00000017310	Spint4	2:164698501-164702453(+)	0.0001	0.0001	0.0001	0.0001	0.0001	0.0001	0.0001	0.0001	0.0001	0.0001	0.0001	0.0001	0.0001	0.0001	0.0001	0.0001
ENSMUST00000017455	ENSMUSG00000017311	Pyy	11:102106676-102107832(-)	0.0001	0.0001	0.0001	0.0001	0.0001	0.0001	0.0001	0.0001	0.0001	0.0001	0.0001	0.0001	0.0001	0.0001	0.0001	0.0001
ENSMUST00000017458	ENSMUSG00000017314	Mpp2	11:102057015-102088515(-)	4.11733	3.62256	6.33484	4.2883	4.76978	5.72163	2.13667	3.44664	5.6334	5.2623	7.50374	6.96946	4.51124	2.88538	3.87999	4.15661
ENSMUST00000017460	ENSMUSG00000017316	Ppy	11:102099930-102101319(-)	0.0001	0.0001	0.0001	0.0001	0.0001	0.0001	0.0001	0.0001	0.0001	0.0001	0.0001	0.0001	0.0001	0.0001	0.0001	0.0001
ENSMUST00000017488	ENSMUSG00000017344	Vtn	11:78499120-78502324(+)	1.6724	1.714	2.47763	3.74075	2.71588	3.11131	2.13011	2.92938	2.20102	2.90759	2.56791	2.38092	2.43366	1.81781	3.02745	2.46002
ENSMUST00000017530	ENSMUSG00000017386	Traf4	11:78159400-78165589(-)	12.8051	8.87023	11.9248	16.002	9.3398	14.6713	14.7829	11.3185	13.4499	22.9493	13.4474	15.4047	13.7095	15.6995	17.7593	14.411
ENSMUST00000017534	ENSMUSG00000017390	Aldoc	11:78322968-78327781(+)	0.346055	0.401068	0.257279	0.136883	0.260421	0.442009	0.597349	0.339931	0.298758	0.196739	0.326984	0.27036	0.248323	0.094274	0.184661	0.343552
ENSMUST00000017544	ENSMUSG00000017400	Stac2	11:98036623-98053462(-)	0.035208	0.090414	0.044951	0.319476	0.028888	0.037921	0.04864	0.0001	0.031591	0.052165	0.016842	0.038549	0.0001	0.0001	0.041003	0.015839
ENSMUST00000017548	ENSMUSG00000017404	Rpl19	11:98026924-98030492(+)	163.306	221.73	184.64	267.421	202.405	177.683	238.917	232.3	169.611	227.139	208.18	228.6	184.527	175.795	155.343	194.971
ENSMUST00000017549	ENSMUSG00000017405	Nek8	11:78166106-78176675(-)	1.36468	1.70698	0.916867	1.41963	1.8735	1.33172	1.51109	0.887794	1.33817	1.21536	0.434951	0.751999	1.05744	1.44945	1.6417	1.04484
ENSMUST00000017552	ENSMUSG00000020882	Cacnb1	11:98001508-98022634(-)	0.417062	0.593698	0.241429	0.698135	0.706979	0.25916	0.211661	0.866742	0.492027	0.367623	0.338717	0.227816	0.459844	0.462407	0.500972	0.37313
ENSMUST00000017561	ENSMUSG00000017417	Plxdc1	11:97923238-97986444(-)	0.25784	0.373863	0.373286	0.636925	0.440068	0.313087	0.339045	0.384138	0.393817	0.276587	0.119169	0.237682	0.391152	0.215419	0.276518	0.183697
ENSMUST00000017562	ENSMUSG00000017418	Arl5b	2:15049395-15082452(+)	0.0001	0.0001	0.0001	0.0001	0.0001	0.0001	0.0001	0.0001	0.0001	0.0001	0.0001	0.0001	0.0001	0.0001	0.0001	0.0001
ENSMUST00000017567	ENSMUSG00000017421	Zfp207	11:80383303-80396248(+)	10.9805	17.2094	13.4747	13.9746	11.7173	5.78846	15.5671	14.8652	14.0266	16.7992	14.3432	15.4893	19.1847	29.3624	18.1321	12.5068
ENSMUST00000017572	ENSMUSG00000017428	Psmd11	11:80428625-80473248(+)	31.6733	28.3381	33.5541	28.638	30.5452	34.1113	17.7553	27.9275	41.7611	29.7366	42.014	35.8215	29.51	28.4501	30.0684	29.155
ENSMUST00000017576	ENSMUSG00000025576	Rbfox3	11:118491155-118909572(-)	0.0001	0.0001	0.0001	0.0001	0.0001	0.0001	0.0001	0.0001	0.0001	0.0001	0.0001	0.0001	0.0001	0.0001	0.0001	0.0001
ENSMUST00000017590	ENSMUSG00000017446	C1qtnf1	11:118428499-118449963(+)	1.72461	0.527935	3.26317	2.80649	1.71785	3.50236	0.102487	3.52761	2.00826	1.38982	1.96324	1.71808	1.46421	1.44525	1.50065	1.96802
ENSMUST00000017597	ENSMUSG00000017453	Pipox	11:77880615-77894096(-)	0.028216	0.0001	0.041921	0.03721	0.072815	0.0001	0.041534	0.0001	0.044317	0.017799	0.0001	0.0001	0.058405	0.0001	0.0001	0.041543
ENSMUST00000017604	ENSMUSG00000006519	Cyba	8:122424776-122432930(-)	1.73002	3.33467	5.03444	15.414	3.55877	2.38527	2.72974	3.59752	2.7409	5.51044	1.97094	4.60097	2.19965	1.72596	2.83885	1.85459
ENSMUST00000017610	ENSMUSG00000017466	Timp2	11:118301069-118355506(-)	3.78382	6.55065	7.52047	13.5381	7.69475	7.87235	6.21905	8.03551	5.03945	4.55997	5.12193	6.83761	4.68518	4.83175	5.98528	4.15417
ENSMUST00000017620	ENSMUSG00000025575	Cant1	11:118406289-118419086(-)	5.64704	6.54612	7.56886	9.98526	8.23263	4.19309	4.07292	6.39913	7.27968	8.18043	7.93255	6.53526	7.99875	6.68594	5.29064	5.90519
ENSMUST00000017622	ENSMUSG00000017478	Zc3h18	8:122376609-122417359(+)	2.92484	5.92555	4.55316	4.65248	0.690899	4.74688	2.05511	4.09614	2.00884	6.03347	2.6214	4.33745	4.30754	5.19007	3.21711	5.59398
ENSMUST00000017629	ENSMUSG00000017485	Top2b	14:16365179-16435462(+)	9.68197	11.9495	11.264	13.6069	11.4346	11.9301	11.516	10.6902	11.6334	10.6462	9.52042	10.8809	10.9632	9.80823	10.0614	9.45539
ENSMUST00000017637	ENSMUSG00000017493	Igfbp4	11:99041244-99054392(+)	5.11823	7.146	7.65215	10.7781	6.43843	7.35964	5.82659	8.36535	5.80025	4.26255	8.3	5.8395	4.76491	5.34893	5.77332	4.35452
ENSMUST00000017692	ENSMUSG00000017548	Suz12	11:79993106-80034123(+)	8.30185	9.58228	9.71003	9.6637	9.37494	7.10041	9.73146	7.41997	9.77923	6.63137	5.69425	8.92328	8.8966	8.35904	8.30584	6.76369
ENSMUST00000017694	ENSMUSG00000017550	Atad5	11:80089400-80135791(+)	0.281539	0.411461	0.346009	0.472543	0.469446	0.396546	0.18914	0.390908	0.0001	0.244556	0.340473	0.155392	0.339937	0.207064	0.25901	0.202953
ENSMUST00000017732	ENSMUSG00000017588	Krt27	11:99345565-99351104(-)	0.0001	0.0001	0.0001	0.0001	0.0001	0.0001	0.0001	0.0001	0.0001	0.0001	0.0001	0.0001	0.0001	0.0001	0.0001	0.0001
ENSMUST00000017741	ENSMUSG00000020912	Krt12	11:99415666-99422259(-)	0.0001	0.0001	0.0001	0.0001	0.0001	0.0001	0.0001	0.0001	0.0001	0.0001	0.0001	0.0001	0.0001	0.0001	0.0001	0.0001
ENSMUST00000017743	ENSMUSG00000035775	Krt20	11:99428403-99438150(-)	0.0001	0.0001	0.0001	0.040426	0.0001	0.0001	0.0001	0.0001	0.0001	0.012533	0.022939	0.0001	0.0001	0.0001	0.0001	0.0001
ENSMUST00000017751	ENSMUSG00000017607	Tns4	11:99065678-99089306(-)	0.027705	0.058834	0.017393	0.093878	0.085366	0.059203	0.087321	0.069153	0.052805	0.057014	0.018042	0.047457	0.0001	0.054349	0.032193	0.024508
ENSMUST00000017759	ENSMUSG00000017615	Tnfaip1	11:78522850-78536271(-)	4.30973	9.03278	11.4808	17.1356	11.4455	10.2434	9.93988	11.5381	12.9491	11.0516	10.5045	11.1991	12.391	8.58806	5.40423	10.4098
ENSMUST00000017783	ENSMUSG00000017639	Rab11fip4	11:79591212-79698023(+)	0.766946	1.12326	1.39841	2.98279	1.65329	1.10686	2.04292	2.0633	1.30901	1.02933	1.50802	1.73646	1.18673	0.66397	1.69651	1.27418
ENSMUST00000017799	ENSMUSG00000017652	Cd40	2:165055627-165072948(+)	0.091254	0.251812	0.340659	0.751445	0.228494	0.076006	0.159959	0.154597	0.314675	0.0001	0.080046	0.193427	0.062565	0.136565	0.074057	0.213207
ENSMUST00000017808	ENSMUSG00000017664	Slc35c2	2:165276554-165287827(-)	0.0001	0.0001	0.0001	0.0001	0.231798	0.0001	0.0001	0.0001	0.0001	1.29194	0.0001	0.0001	0.0001	0.0001	0.0001	3.42973
ENSMUST00000017821	ENSMUSG00000017677	Wsb1	11:79239372-79254671(-)	1.42075	0.756119	2.54342	4.99914	2.45314	1.57896	2.01961	1.08474	1.60552	2.44304	1.4664	0.883137	1.28254	1.75982	2.01293	1.17582
ENSMUST00000017831	ENSMUSG00000017686	Rhot1	11:80209119-80266767(+)	3.35498	0.958147	1.21496	4.60239	2.83412	2.86439	8.90626	1.43966	1.5366	2.0651	11.8261	0.841441	9.84056	12.9432	3.00185	6.29196
ENSMUST00000017836	ENSMUSG00000017692	Rhbdl3	11:80300912-80355955(+)	0.262141	0.393928	0.547751	0.919015	0.535639	0.221094	0.614874	0.529398	0.376491	0.539599	0.251499	0.496605	0.488432	0.205772	0.309657	0.369382
ENSMUST00000017839	ENSMUSG00000020707	Rnf135	11:80183851-80199757(+)	2.13899	2.21123	2.71952	2.93763	2.74708	3.01014	1.68657	2.56255	3.26807	2.19724	2.73481	2.66047	2.04298	2.42775	2.1415	1.97727
ENSMUST00000017841	ENSMUSG00000017697	Ada	2:163726584-163750239(-)	0.153479	0.290139	0.183727	0.78642	0.206651	0.211169	0.116339	0.188101	0.433604	0.284026	0.325963	0.190011	0.233188	0.199878	0.060661	0.0001
ENSMUST00000017851	ENSMUSG00000017707	Serinc3	2:163623272-163645131(-)	46.1816	57.4563	65.2445	92.4368	63.478	63.4326	68.9159	64.1652	51.9644	55.6348	44.1194	49.3058	52.5092	46.938	46.8819	46.2118
ENSMUST00000017859	ENSMUSG00000017715	Pgs1	11:117986885-118024011(+)	0.414446	1.81031	2.61165	1.88037	1.28778	0.5684	0.0001	0.580343	0.885756	0.756818	1.28818	1.60018	0.768874	1.43922	1.18397	0.543878
ENSMUST00000017864	ENSMUSG00000017720	Trp53tg5	2:164470301-164473724(-)	0.0001	0.0001	0.0001	0.0001	0.0001	0.0001	0.0001	0.0001	0.0001	0.0001	0.0001	0.0001	0.0001	0.0001	0.0001	0.0001
ENSMUST00000017867	ENSMUSG00000017723	Wfdc2	2:164562579-164568510(+)	0.0001	0.091711	0.0001	0.0001	0.0001	0.0001	0.0001	0.0001	0.0001	0.0001	0.0001	0.0001	0.0001	0.0001	0.0001	0.0001
ENSMUST00000017868	ENSMUSG00000017724	Etv4	11:101769747-101785371(-)	0.0001	0.0001	0.05185	0.050814	0.0001	0.0001	0.064434	0.036179	0.0001	0.0001	0.0001	0.0001	0.0001	0.0001	0.024087	0.0001
ENSMUST00000017878	ENSMUSG00000017734	Dbndd2	2:164487821-164490767(+)	0.859627	0.226141	0.375804	0.20251	0.630381	0.228929	0.206751	0.240358	0.273776	0.49354	0.311048	0.670076	0.358926	0.351409	0.176478	0.119739
ENSMUST00000017881	ENSMUSG00000017737	Mmp9	2:164948219-164955850(+)	0.129851	0.26473	0.131164	0.458946	0.180836	0.205128	0.187615	0.262353	0.391781	0.104486	0.834496	0.217682	0.258457	0.40492	0.405639	0.147759
ENSMUST00000017891	ENSMUSG00000017747	Ghdc	11:100766032-100770957(-)	6.31004	6.06345	6.89143	7.44731	6.47171	6.53539	7.17467	7.122	6.93175	8.03288	6.00126	5.62408	6.83428	7.70669	6.91951	6.79042
ENSMUST00000017900	ENSMUSG00000017756	Slc12a7	13:73763697-73816754(+)	18.6622	16.2944	21.7588	19.6736	17.4811	24.2298	13.3876	14.5833	23.1241	21.6645	20.3745	22.7216	18.1923	12.9561	18.7652	15.7156
ENSMUST00000017908	ENSMUSG00000017764	Zswim1	2:164822686-164826871(+)	1.68782	1.99318	2.73054	3.13393	2.4413	2.5923	2.36915	2.11793	3.1171	2.59587	2.3503	1.86604	2.64695	2.77845	2.20016	1.95661
ENSMUST00000017911	ENSMUSG00000017767	Spata25	2:164827382-164828537(-)	0.0001	0.131765	0.100794	0.142116	0.0001	0.0001	0.0001	0.0001	0.0001	0.0001	0.108922	0.0001	0.143571	0.093268	0.0001	0.067374
ENSMUST00000017920	ENSMUSG00000017776	Crk	11:75679259-75706065(+)	10.5687	12.0522	13.7702	16.5071	14.9925	10.4924	10.418	14.0091	12.401	17.9258	8.90894	10.7222	10.1227	13.6686	6.69142	7.5724
ENSMUST00000017922	ENSMUSG00000017778	Cox7c	13:86044895-86046774(-)	6.34128	9.44931	9.71524	7.17614	9.89602	10.374	9.69209	13.4299	9.48421	11.9762	8.81488	12.5978	11.1377	9.55344	11.211	11.5002
ENSMUST00000017945	ENSMUSG00000017801	Mlx	11:101087300-101092207(+)	4.60241	2.73757	6.66401	9.22117	3.56466	8.28886	5.56495	6.62638	5.78958	6.9638	6.48643	4.34123	8.61137	2.22509	7.23459	6.29902
ENSMUST00000017946	ENSMUSG00000017802	Retreg3	11:101096513-101119893(-)	22.925	10.1498	25.6531	36.858	13.2107	25.6141	25.1136	17.0779	30.5239	15.7926	26.0087	29.8132	29.384	32.6615	15.5823	19.2076
ENSMUST00000017961	ENSMUSG00000017817	Jph2	2:163336242-163397949(-)	0.31498	0.352501	0.346355	0.676183	0.584554	0.486229	0.438074	2.60616	0.550124	0.43113	0.374875	0.273254	0.275036	0.23768	0.330791	0.37723
ENSMUST00000017974	ENSMUSG00000017830	Dhx58	11:100694884-100704271(-)	1.76673	1.80741	2.2399	3.37871	1.95461	2.3795	0.966694	1.59507	1.71701	2.2707	0.933204	1.55578	2.81065	2.3472	3.01473	1.55751
ENSMUST00000017975	ENSMUSG00000017831	Rab5a	17:53479234-53507680(+)	27.3925	28.9519	30.0747	33.8448	31.9322	31.7944	28.776	31.0186	30.4125	30.2179	29.1284	29.2848	29.9489	28.8608	28.3582	29.7871
ENSMUST00000017976	ENSMUSG00000017832	Hspb9	11:100713922-100714573(+)	0.0001	0.0001	0.0001	0.049824	0.0001	0.044627	0.0001	0.0001	0.0001	0.055765	0.0001	0.0001	0.0001	0.0001	0.0001	0.0001
ENSMUST00000017981	ENSMUSG00000017837	Nkiras2	11:100622876-100627607(+)	17.7009	15.6575	14.8708	18.5263	17.9703	18.927	16.0372	18.0252	16.834	21.3032	18.1834	17.3987	18.4291	22.4215	19.0653	19.7602
ENSMUST00000018002	ENSMUSG00000017858	Ift52	2:163017354-163046141(+)	11.3675	11.7422	12.3451	13.5491	12.6436	14.2733	12.4494	13.0934	14.5171	14.1896	15.007	13.5809	13.2346	15.9443	13.9542	13.3322
ENSMUST00000018005	ENSMUSG00000017861	Mybl2	2:163054687-163084688(+)	0.126716	0.310672	0.286968	0.331517	0.277943	0.17967	0.164816	0.186612	0.405569	0.3221	0.183987	0.316521	0.337327	0.129601	0.228052	0.222433
ENSMUST00000018012	ENSMUSG00000017868	Sgk2	2:162987330-163014127(+)	0.09036	0.306459	0.116226	2.39094	0.84844	0.119938	0.500011	0.483214	0.22792	1.23943	0.133327	0.460418	0.510413	2.4246	0.97075	1.26342
ENSMUST00000018050	ENSMUSG00000039671	Zmynd8	2:165785282-165884772(-)	0.0001	0.091425	0.060875	0.03998	0.068257	0.033694	0.032383	0.052217	0.110745	0.054006	0.051634	0.04469	0.099835	0.032273	0.107822	0.030224
ENSMUST00000018061	ENSMUSG00000021342	Prl	13:27057577-27065205(+)	0.0001	0.0001	0.0001	0.0001	0.0001	0.0001	0.0001	0.0001	0.0001	0.0001	0.0001	0.0001	0.0001	0.0001	0.0001	0.0001
ENSMUST00000018066	ENSMUSG00000017922	Prl3c1	13:27196659-27203749(+)	0.0001	0.0001	0.0001	0.0001	0.0001	0.0001	0.0001	0.0001	0.0001	0.0001	0.0001	0.0001	0.0001	0.0001	0.0001	0.0001
ENSMUST00000018087	ENSMUSG00000017943	Gdap1l1	2:163438478-163454975(+)	0.0001	0.0001	0.0001	0.0001	0.0001	0.0001	0.0001	0.0001	0.0001	0.0001	0.0001	0.0001	0.0001	0.0001	0.0001	0.0001
ENSMUST00000018094	ENSMUSG00000017950	Hnf4a	2:163547188-163572905(+)	0.0001	0.0001	0.0001	0.0001	0.0001	0.0001	0.0001	0.0001	0.0001	0.0001	0.0001	0.0001	0.0001	0.0001	0.0001	0.0001
ENSMUST00000018113	ENSMUSG00000017969	Ptgis	2:167202907-167240604(-)	0.12765	0.386954	0.48724	0.077626	0.247852	0.539784	0.12072	0.337757	0.212819	0.193598	0.213612	0.255971	0.380789	0.028708	0.34009	0.316177
ENSMUST00000018122	ENSMUSG00000017978	Cadps2	6:23262823-23839225(-)	0.0001	0.0001	0.0001	0.0001	0.0001	0.0001	0.0001	0.0001	0.0001	0.0001	0.0001	0.0001	0.0001	0.0001	0.0001	0.0001
ENSMUST00000018143	ENSMUSG00000017999	Ddx27	2:167015193-167034947(+)	9.53156	9.64535	10.3417	13.086	10.8126	12.777	9.81539	12.9399	11.2735	11.152	14.4632	10.7143	10.9763	10.5678	11.9408	12.1788
ENSMUST00000018156	ENSMUSG00000018012	Rac3	11:120721470-120723969(+)	0.420582	0.11759	0.37966	1.0343	0.396865	0.193517	0.438182	0.748231	0.71655	0.428011	0.235775	0.219209	0.592167	0.466829	0.339035	0.320905
ENSMUST00000018184	ENSMUSG00000018040	Rrp7a	15:83113433-83122801(-)	6.55114	5.85332	7.65866	8.67124	7.16113	7.56705	5.86634	8.53647	7.70207	6.93282	7.32755	7.23185	6.80591	7.30234	6.87531	7.8722
ENSMUST00000018186	ENSMUSG00000018042	Cyb5r3	15:83153494-83172592(-)	55.4185	53.5938	65.8698	44.8896	56.9665	62.8521	43.0033	63.2449	63.4202	43.8844	57.5493	48.2806	63.6145	54.1279	56.24	51.9999
ENSMUST00000018212	ENSMUSG00000018068	Ints2	11:86210681-86257550(-)	1.88985	2.3076	2.52981	2.52724	2.3687	2.35424	2.33936	1.68469	2.14161	2.86244	2.3337	1.73644	2.61346	2.68335	1.78333	2.44183
ENSMUST00000018246	ENSMUSG00000018102	H2bc4	13:23684199-23692908(+)	47.2358	43.6684	47.2156	45.8445	38.2889	48.8124	35.6796	37.5606	38.1418	49.2374	55.8149	39.0933	45.9062	44.2659	49.3538	45.6557
ENSMUST00000018274	ENSMUSG00000025162	Csnk1d	11:120961749-120991330(-)	12.5802	12.4754	12.9949	20.0309	15.5685	15.5346	14.1587	10.8628	19.0286	15.911	16.0274	14.6431	15.178	13.4899	14.0707	15.2176
ENSMUST00000018287	ENSMUSG00000018143	Mafk	5:139791513-139802653(+)	2.87808	3.60895	5.07902	7.28042	4.96459	4.50107	5.31776	5.91812	5.00974	4.53312	3.8704	3.5534	4.80005	3.34725	4.00578	4.53755
ENSMUST00000018295	ENSMUSG00000068206	Pick1	15:79229382-79249466(+)	4.71859	3.96407	4.94374	3.27523	2.17581	5.34062	3.93905	4.90733	5.31147	5.46043	2.2889	2.96018	5.97403	6.01504	5.70176	4.85583
ENSMUST00000018304	ENSMUSG00000018160	Med1	11:98154248-98192955(-)	0.100997	0.010429	0.0001	0.087835	0.0001	0.0001	0.012478	0.074911	0.0001	0.005791	0.0001	0.0001	0.136627	0.0001	0.009128	0.003481
ENSMUST00000018311	ENSMUSG00000018167	Stard3	11:98358368-98381099(+)	3.58782	3.52681	4.64795	6.35662	4.38876	3.77669	4.47707	4.70071	4.40068	6.33974	3.86039	4.81533	4.46161	5.96134	4.85581	4.64195
ENSMUST00000018313	ENSMUSG00000018169	Mfng	15:78755882-78773475(-)	4.1072	3.58164	6.27752	6.51776	4.76347	5.15656	4.05397	4.96283	6.00716	4.1137	4.72917	4.38736	5.16614	5.88853	5.38425	3.93526
ENSMUST00000018315	ENSMUSG00000018171	Vmp1	11:86583865-86683836(-)	12.629	12.1282	12.3617	15.6958	14.1787	14.0274	13.5246	14.9078	12.2718	15.759	12.5332	13.8872	13.265	15.9158	13.855	14.3339
ENSMUST00000018333	ENSMUSG00000018189	Uchl5	1:143777281-143807466(+)	8.12555	7.11588	8.41447	2.55676	6.45854	6.83945	5.60602	6.74925	6.45023	6.63709	6.59449	9.25767	7.18507	7.14448	8.86494	6.68328
ENSMUST00000018337	ENSMUSG00000026361	Cdc73	1:143598800-143702893(-)	3.81362	4.47982	4.33174	5.33624	4.53523	4.21131	4.87707	4.13751	3.78098	4.55414	3.58407	3.89328	4.22906	4.84617	4.23189	4.27126
ENSMUST00000018343	ENSMUSG00000018199	Ro60	1:143755848-143771026(-)	0.031333	0.0001	0.032033	0.126732	0.107911	0.015588	0.0001	0.063042	0.042063	0.014857	0.0001	0.0001	0.066347	0.030573	0.137681	0.028941
ENSMUST00000018353	ENSMUSG00000018209	Stk4	2:164074138-164155524(+)	6.47576	6.64442	7.28485	8.9984	7.40807	7.31623	6.77239	7.30754	6.38171	7.48595	5.65624	6.23374	6.32781	6.67804	6.16722	6.50582
ENSMUST00000018355	ENSMUSG00000018211	Wfdc15b	2:164214454-164221631(-)	0.0001	0.0001	0.0001	0.0001	0.0001	0.0001	0.0001	0.0001	0.0001	0.0001	0.0001	0.0001	0.0001	0.0001	0.0001	0.0001
ENSMUST00000018361	ENSMUSG00000018217	Pmp22	11:63131512-63159547(+)	17.8429	18.3717	16.6093	20.8382	21.7095	17.6468	19.6021	24.4313	17.3625	15.0737	11.7609	17.2242	12.9898	14.7721	15.8098	15.4154
ENSMUST00000018382	ENSMUSG00000018238	Gdf9	11:53433299-53437904(+)	0.284993	0.1537	0.224414	0.269581	0.279543	0.205183	0.217309	0.087287	0.143745	0.183689	0.0001	0.079325	0.127403	0.330889	0.189075	0.118037
ENSMUST00000018383	ENSMUSG00000018239	Zcchc10	11:53324679-53333301(+)	2.20417	3.4873	3.20335	3.63542	2.93408	3.04184	3.34791	3.68027	2.27395	3.08051	2.38843	2.48737	3.41803	3.13463	2.09275	2.64398
ENSMUST00000018389	ENSMUSG00000021346	Prl8a8	13:27507037-27513213(-)	0.0001	0.0001	0.0001	0.0001	0.0001	0.0001	0.0001	0.0001	0.0001	0.0001	0.0001	0.0001	0.0001	0.0001	0.0001	0.0001
ENSMUST00000018392	ENSMUSG00000021345	Prl8a6	13:27432850-27438635(-)	0.0001	0.0001	0.0001	0.0001	0.0001	0.0001	0.0001	0.0001	0.0001	0.0001	0.0001	0.0001	0.0001	0.0001	0.0001	0.0001
ENSMUST00000018399	ENSMUSG00000035592	Krt33a	11:100011195-100016212(-)	0.0001	0.0001	0.0001	0.0001	0.0001	0.0001	0.0001	0.0001	0.0001	0.0001	0.0001	0.0001	0.0001	0.0001	0.0001	0.0001
ENSMUST00000018403	ENSMUSG00000018259	Prl8a2	13:27345673-27354216(+)	0.0001	0.0001	0.0001	0.0001	0.0001	0.0001	0.0001	0.0001	0.0001	0.0001	0.0001	0.0001	0.0001	0.0001	0.0001	0.0001
ENSMUST00000018407	ENSMUSG00000018263	Tbx5	5:119834663-119885219(+)	0.818063	0.676508	1.74928	3.21246	1.30511	1.3232	1.37564	1.09414	1.50296	1.44317	0.730847	1.03056	1.67015	1.25872	1.40612	0.97496
ENSMUST00000018429	ENSMUSG00000020828	Pld2	11:70540306-70558110(+)	1.52571	1.67183	2.03265	2.85576	1.80706	2.66561	1.85863	2.29246	1.86015	2.02355	1.79059	2.00551	2.67625	1.86225	1.98196	1.95468
ENSMUST00000018430	ENSMUSG00000018286	Psmb6	11:70525386-70527649(+)	64.6067	64.6294	62.7262	78.0438	76.6382	78.2944	63.1779	88.3852	68.7944	72.7907	78.1567	68.3814	69.7957	82.3047	73.9694	80.5868
ENSMUST00000018431	ENSMUSG00000018287	Spag7	11:70663771-70669416(-)	22.8166	23.2873	23.8024	32.6547	26.5326	28.0953	21.292	33.1934	27.9389	28.2197	25.5701	26.8619	28.0255	31.491	30.6553	33.3283
ENSMUST00000018437	ENSMUSG00000018293	Pfn1	11:70651850-70654644(-)	61.1302	58.1384	72.3165	93.5964	62.4954	60.7942	70.3311	102.994	67.2894	83.5771	62.2759	71.4563	68.0852	94.8652	67.3864	78.7363
ENSMUST00000018449	ENSMUSG00000020850	Prpf8	11:75486816-75509447(+)	38.1754	41.3284	42.2773	44.2752	44.2441	49.525	32.3806	36.4319	47.2226	45.0045	40.0815	38.3307	45.163	44.5898	43.3595	37.3664
ENSMUST00000018466	ENSMUSG00000018322	Tomm34	2:164053540-164071102(-)	3.38108	1.12943	5.47732	5.1151	3.58104	4.27379	2.16436	2.68614	5.37051	4.47603	4.57124	0.251336	3.63107	3.63673	0.299243	3.78606
ENSMUST00000018470	ENSMUSG00000018326	Ywhab	2:163994960-164018588(+)	90.1275	93.1696	95.657	102.359	91.6955	94.7184	76.4315	99.2301	96.3478	98.6909	87.9848	86.5084	92.285	111.443	93.9784	88.9695
ENSMUST00000018476	ENSMUSG00000022329	Stk3	15:34875496-35155806(-)	8.27904	7.37202	8.28366	8.18826	8.58367	9.71059	6.01075	8.46116	8.94363	6.30518	8.08868	8.50238	7.62791	6.44132	7.97953	7.93184
ENSMUST00000018478	ENSMUSG00000018334	Ksr1	11:79013440-79146407(-)	3.27877	3.09113	3.92493	3.9791	3.36563	2.98252	1.82174	1.98329	3.06525	4.55219	2.85715	3.49941	3.39936	2.13735	2.82201	2.89448
ENSMUST00000018482	ENSMUSG00000020400	Tnip1	11:54910787-54962912(-)	0.972517	0.0001	0.0001	3.07633	1.32076	1.11284	0.70238	1.0587	1.57617	0.756229	0.72123	0.232219	2.2143	0.0001	0.0001	0.0001
ENSMUST00000018485	ENSMUSG00000018341	Il12rb2	6:67292018-67376188(-)	0.0001	0.0001	0.040895	0.023599	0.0001	0.0001	0.0001	0.012083	0.0001	0.0001	0.0001	0.01657	0.0001	0.0001	0.0001	0.0001
ENSMUST00000018491	ENSMUSG00000018347	Zkscan6	11:65807244-65829239(+)	0.0001	0.073692	0.015663	0.082395	0.0001	0.0001	0.044799	0.0001	0.783089	0.031509	0.0001	0.065292	0.022616	0.131033	0.0001	0.0001
ENSMUST00000018506	ENSMUSG00000018362	Kpna2	11:106988629-106999541(-)	2.20849	5.03311	5.58575	8.36621	3.77832	5.02908	4.40689	4.32914	4.81712	7.32685	4.34812	4.74893	6.08446	4.38092	4.5152	5.46866
ENSMUST00000018516	ENSMUSG00000018372	Cep95	11:106789275-106818853(+)	3.85501	2.90852	3.81186	4.34224	4.86832	4.89186	3.22459	3.0094	3.99799	4.12702	3.78177	2.70856	4.24741	3.34814	3.45527	2.70231
ENSMUST00000018521	ENSMUSG00000018377	Vezf1	11:88068279-88084729(+)	9.25681	10.4627	11.2628	16.4347	12.6771	11.4495	12.7105	10.9289	10.3786	10.0265	8.31298	9.48309	9.20067	8.90211	10.0457	7.83692
ENSMUST00000018522	ENSMUSG00000018378	Cuedc1	11:88099146-88194140(+)	3.96264	4.42932	5.57028	9.09042	6.76797	5.54557	6.17099	8.5602	5.12839	5.9324	3.15082	4.28092	6.11355	6.43708	5.08998	4.95272
ENSMUST00000018531	ENSMUSG00000018387	Shroom1	11:53457230-53467298(+)	0.0001	0.223198	0.034831	0.0001	0.0001	0.063257	0.194876	0.0001	0.259209	0.219434	0.0001	0.0001	0.175985	0.0001	0.0001	0.0001
ENSMUST00000018544	ENSMUSG00000020486	Septin4	11:87581041-87590539(+)	0.0001	0.0001	0.0001	0.121579	0.0001	0.0001	0.210548	0.0001	0.0001	0.0001	0.0001	0.350596	0.0001	0.698739	2.28837	0.0001
ENSMUST00000018547	ENSMUSG00000020530	Ggnbp2	11:84832861-84870646(-)	4.2896	2.02749	4.291	3.71292	2.59704	2.31905	2.29121	0.999319	1.36085	1.59167	1.41081	1.01321	1.74972	1.76986	1.07788	1.31174
ENSMUST00000018549	ENSMUSG00000018405	Mrm1	11:84813061-84819515(-)	3.44261	4.6007	4.37853	6.36149	3.58402	4.30384	3.59161	4.40045	5.66127	5.09842	2.82316	4.92953	5.81558	6.07336	5.122	5.22364
ENSMUST00000018556	ENSMUSG00000018412	Kansl1	11:104333501-104468861(-)	1.47471	0.230168	0.413866	1.35122	1.05103	0.539571	0.327904	0.672123	0.49807	1.27448	0.702016	0.376269	0.831694	0.588552	0.245251	1.59566
ENSMUST00000018561	ENSMUSG00000018417	Myo1b	1:51749994-51915928(-)	0.0001	0.316598	0.066735	0.007432	0.026558	0.020875	0.070421	0.001766	0.036436	1.48884	0.023828	1.12136	0.007193	0.075093	0.014337	0.661429
ENSMUST00000018568	ENSMUSG00000020537	Drg2	11:60454591-60468754(+)	16.3813	17.6053	19.4427	21.2616	21.2599	20.5542	18.6101	22.0675	20.6268	20.8648	21.9462	20.1393	20.7474	20.061	20.6334	21.0069
ENSMUST00000018569	ENSMUSG00000018425	Dhx40	11:86768846-86807746(-)	13.3323	13.6102	12.0351	13.337	15.2283	13.8766	11.0833	13.7927	15.0678	12.3565	13.4316	14.5571	12.2103	12.5469	12.2463	13.1635
ENSMUST00000018571	ENSMUSG00000018427	Ypel2	11:86936425-86993707(-)	4.09952	4.49992	4.42794	5.05492	5.32454	4.47981	2.53796	3.53621	5.48067	4.48241	4.03123	4.666	4.78359	6.397	5.01598	3.51779
ENSMUST00000018572	ENSMUSG00000018428	Akap1	11:88830792-88864586(-)	109.012	105.204	109.745	169.055	147.306	126.748	101.474	131.96	137.412	159.876	111.771	120.279	148.411	184.988	159.468	154.174
ENSMUST00000018577	ENSMUSG00000018433	Nol11	11:107166663-107189381(-)	4.18966	2.98596	3.60458	4.62174	5.00437	3.78526	3.85597	5.65245	5.36359	5.44187	4.2612	4.88824	5.40056	2.81247	4.88695	2.9286
ENSMUST00000018586	ENSMUSG00000018442	Derl2	11:71010351-71019269(-)	0.173248	0.0001	0.0001	0.0001	0.0001	0.12205	0.191704	0.693245	2.93608	1.97735	0.285409	0.422099	0.202666	0.0001	1.90698	1.90209
ENSMUST00000018593	ENSMUSG00000018449	Rpain	11:70970213-70977833(+)	2.62786	2.9833	2.64149	3.88339	3.53526	3.23094	2.08049	2.91878	2.73557	2.57338	2.12324	4.00322	2.49677	2.36912	2.45262	3.37021
ENSMUST00000018610	ENSMUSG00000020826	Nos2	11:78920787-78960254(+)	0.0001	0.631517	0.077	0.674544	0.164062	0.0001	1.94735	0.173003	0.214264	0.552125	0.056183	0.466039	0.404304	0.984349	0.222578	0.027854
ENSMUST00000018614	ENSMUSG00000018470	Kcnab3	11:69326258-69333042(+)	0.243227	0.327181	0.443072	0.613996	0.498827	0.553835	0.453955	0.37419	0.393314	0.657259	0.41807	0.56052	0.666029	0.900991	0.656853	0.244852
ENSMUST00000018623	ENSMUSG00000018479	1700125H20Rik	11:85171096-85181145(+)	0.058559	0.0001	0.0001	0.0001	0.0001	0.0001	0.0001	0.0001	0.0001	0.0001	0.0001	0.0001	0.0001	0.0001	0.048201	0.0001
ENSMUST00000018625	ENSMUSG00000018481	Appbp2	11:85187262-85235130(-)	9.53851	9.93805	10.2513	12.1793	10.1162	11.1246	9.46709	9.60115	9.68426	10.5569	8.64022	7.8676	9.48007	9.35038	8.83952	8.37262
ENSMUST00000018630	ENSMUSG00000018486	Wnt9b	11:103727364-103749821(-)	0.062009	0.016295	0.0001	0.042319	0.025227	0.0001	0.018494	0.02584	0.030046	0.035979	0.0001	0.032748	0.034012	0.0001	0.0001	0.0001
ENSMUST00000018632	ENSMUSG00000057003	Myh4	11:67238029-67260446(+)	0.0001	6.05309	0.0001	0.0001	0.047202	0.0001	0.0001	80.005	0.0001	0.0001	0.0001	0.0001	0.0001	0.0001	1.27771	0.0001
ENSMUST00000018637	ENSMUSG00000056328	Myh1	11:67200111-67224495(+)	0.0001	0.015898	0.0001	0.0001	0.0001	0.0001	0.0001	0.049971	0.0001	0.0001	0.0001	0.0001	0.0001	0.0001	0.0001	0.0001
ENSMUST00000018641	ENSMUSG00000033196	Myh2	11:67171220-67197514(+)	0.0001	0.0001	0.0001	0.0001	0.0001	0.0001	0.0001	15.6581	0.0001	0.0001	0.0001	0.0001	0.0001	0.0001	0.0001	0.0001
ENSMUST00000018644	ENSMUSG00000018500	Adora2b	11:62248984-62266453(+)	0.0001	0.0001	0.01581	0.202177	0.030782	0.028782	0.158658	0.0001	0.113393	0.063436	0.0001	0.0001	0.0001	0.034782	0.0001	0.050027
ENSMUST00000018645	ENSMUSG00000018501	Ncor1	11:62316426-62457332(-)	12.7932	10.1266	12.055	18.2492	15.7566	10.9932	14.7685	12.3644	12.2866	8.54986	15.5216	9.16302	2.05	13.0126	16.9142	14.5112
ENSMUST00000018651	ENSMUSG00000018507	Trpv2	11:62574538-62600515(+)	0.027362	0.279105	0.089529	0.662967	0.152981	0.060025	0.0001	0.095007	0.030933	0.09879	0.072345	0.055246	0.106311	0.0001	0.052853	0.010204
ENSMUST00000018653	ENSMUSG00000018509	Cenpv	11:62524946-62539261(-)	8.88822	7.74471	9.14626	11.1092	11.6367	12.6554	8.06001	17.5222	12.6148	12.8169	13.4756	11.1474	11.4325	16.8494	11.9101	12.8374
ENSMUST00000018681	ENSMUSG00000018537	Pcgf2	11:97689820-97700497(-)	1.13479	0.645935	2.18551	1.51912	1.74958	1.35967	0.053487	1.42513	2.20725	1.31451	1.11369	1.25813	5.30181	1.47175	3.1306	1.80008
ENSMUST00000018685	ENSMUSG00000018541	Cwc25	11:97745615-97766556(-)	2.7998	3.18155	4.25496	4.93133	4.06478	4.60233	3.90257	3.4089	4.08247	3.80536	3.85305	2.93493	3.60219	3.79117	3.36136	3.84168
ENSMUST00000018691	ENSMUSG00000018547	Pip4k2b	11:97715157-97744704(-)	3.6698	4.59492	4.5559	6.27481	4.66158	5.1059	4.04699	5.14598	4.88199	5.05724	4.59928	5.1671	4.77884	4.8984	4.72737	4.50659
ENSMUST00000018698	ENSMUSG00000018554	Ybx2	11:69935796-69941605(+)	17.2044	11.3053	22.7544	11.9249	15.9967	26.7468	12.6589	12.9358	29.5262	24.2595	18.0197	18.9803	31.6842	26.229	25.509	21.2857
ENSMUST00000018699	ENSMUSG00000020884	Asgr1	11:70054355-70057894(+)	0.0001	0.0001	0.0001	0.0001	0.0001	0.0001	0.0001	0.0001	0.0001	0.0001	0.0001	0.0001	0.0001	0.0001	0.0001	0.0001
ENSMUST00000018700	ENSMUSG00000020886	Dlg4	11:70029525-70045140(+)	0.0001	0.0001	0.0001	0.0001	0.0001	0.0001	0.0001	0.0001	0.0001	0.0001	0.0001	0.0001	0.0001	0.0001	0.0001	0.0001
ENSMUST00000018710	ENSMUSG00000018566	Slc2a4	11:69942543-69948149(-)	92.2599	101.072	104.856	70.6742	62.2873	93.4611	95.5113	72.7048	93.1883	97.2289	98.9835	75.8078	91.4714	64.242	88.4098	70.1613
ENSMUST00000018711	ENSMUSG00000018567	Gabarap	11:69991143-69994951(+)	89.3394	97.5985	88.7378	106.018	103.31	104.544	93.008	115.256	95.9425	110.905	105.263	102.74	96.6711	114.533	102.088	109.54
ENSMUST00000018713	ENSMUSG00000018569	Cldn7	11:69965396-69967885(+)	0.0001	0.054772	0.074291	0.0001	0.0001	0.039913	0.0001	0.03089	0.031901	0.0001	0.097369	0.0001	0.0001	0.0001	0.0001	0.0001
ENSMUST00000018714	ENSMUSG00000018570	2810408A11Rik	11:69897363-69900938(-)	0.451582	0.0001	0.0001	0.0001	0.0001	0.0001	0.0001	0.0001	0.480353	0.0001	0.0001	0.356156	0.0001	0.327603	0.0001	0.0001
ENSMUST00000018716	ENSMUSG00000018572	Phf23	11:69995777-70000009(+)	2.22384	6.05192	3.80043	9.23783	6.69972	5.48682	3.43108	3.97226	7.98784	7.24701	6.35533	6.48208	7.07008	8.5995	7.32213	5.85342
ENSMUST00000018718	ENSMUSG00000018574	Acadvl	11:70010244-70015387(-)	674.37	0.0001	761.682	840.206	642.836	774.66	0.0001	910.482	872.246	921.379	770.352	905.119	909.954	982.307	945.045	867.701
ENSMUST00000018719	ENSMUSG00000033987	Dnah17	11:118087327-118093702(-)	0.0001	0.0001	0.0001	0.0001	0.0001	0.0001	0.0001	0.0001	0.0001	0.0001	0.0001	0.0001	0.0001	0.0001	0.0001	0.0001
ENSMUST00000018727	ENSMUSG00000018583	G3bp1	11:55469685-55504838(+)	7.9946	8.71662	8.97651	12.6911	9.50105	8.90976	8.33577	10.4867	9.87712	10.1984	8.89388	9.77365	9.7661	10.4488	9.29043	9.52257
ENSMUST00000018737	ENSMUSG00000018593	Sparc	11:55394500-55420080(-)	51.1727	61.0414	69.7799	67.0354	69.2043	60.7933	61.3784	71.0927	52.4314	41.7433	48.1735	43.7558	52.1422	48.7496	50.0017	47.0822
ENSMUST00000018739	ENSMUSG00000018595	Glra4	X:136757674-136780141(-)	0.0001	0.0001	0.0001	0.0001	0.0001	0.0001	0.0001	0.0001	0.0001	0.0001	0.0001	0.0001	0.0001	0.0001	0.0001	0.0001
ENSMUST00000018743	ENSMUSG00000018599	Mief2	11:60728398-60732951(+)	9.59695	8.91491	10.9515	14.0668	10.8024	11.574	11.6852	11.6781	13.0387	14.2302	9.94391	10.7266	12.6209	13.954	12.1081	10.8901
ENSMUST00000018744	ENSMUSG00000020534	Shmt1	11:60788104-60811265(-)	10.9637	11.5888	11.6006	12.3328	11.1374	13.4926	10.5203	12.9246	15.5651	15.189	13.2549	14.8606	14.1465	14.079	14.2382	13.8431
ENSMUST00000018748	ENSMUSG00000018604	Tbx3	5:119671018-119684724(+)	0.011909	0.412909	0.321883	1.48385	0.58999	0.046098	0.724264	0.0001	2.09454	2.33423	2.02033	0.676622	1.25725	2.45602	0.425016	0.944165
ENSMUST00000018755	ENSMUSG00000020388	Pdlim4	11:54054928-54069014(-)	0.259598	0.204377	0.30929	1.5209	0.347622	0.16047	0.178263	0.62346	0.51562	0.44909	0.554785	0.499826	0.426668	0.0001	0.527924	0.249608
ENSMUST00000018765	ENSMUSG00000005800	Mmp8	9:7558456-7568485(+)	0.0001	0.0001	0.0001	0.0001	0.020452	0.0001	0.0001	0.017991	0.014854	0.0001	0.018805	0.0001	0.022739	0.0001	0.0001	0.0001
ENSMUST00000018767	ENSMUSG00000018623	Mmp7	9:7692090-7699585(+)	0.052966	0.0001	0.0001	0.0001	0.0001	0.0001	0.0001	0.0001	0.0001	0.0001	0.0001	0.0001	0.0001	0.0001	0.0001	0.0001
ENSMUST00000018792	ENSMUSG00000018648	Dusp14	11:84048041-84068801(-)	0.0001	0.0001	0.0001	0.0001	0.697392	0.0001	0.0001	0.0001	0.0001	0.0001	0.0001	0.0001	0.0001	0.070263	0.0001	0.0001
ENSMUST00000018795	ENSMUSG00000018651	Tada2a	11:84078920-84129600(-)	2.73912	2.11375	2.2167	3.08276	2.89701	2.87912	2.27166	2.55071	2.43391	2.57011	2.15717	2.73034	2.8462	2.59053	2.59834	2.14771
ENSMUST00000018798	ENSMUSG00000018654	Ikzf1	11:11686445-11769798(+)	0.0001	0.0001	0.0119	0.188627	0.0001	0.0001	0.089783	0.0001	0.0001	0.077089	0.0001	0.314107	0.0001	0.0001	0.0001	0.0001
ENSMUST00000018800	ENSMUSG00000061086	Myl4	11:104550663-104587215(+)	0.802711	0.0001	0.0001	1.43527	0.0001	0.021489	0.0001	0.254031	0.403309	0.0001	0.115784	0.010617	0.0001	0.395085	0.05383	0.135165
ENSMUST00000018803	ENSMUSG00000018659	Pnpo	11:96937825-96943986(-)	13.7913	11.7448	12.4685	14.1642	14.0715	15.9766	12.5432	16.3123	16.6328	14.9643	17.517	22.0777	14.1003	14.6999	16.0354	16.58
ENSMUST00000018805	ENSMUSG00000018661	Cog1	11:113649169-113662947(+)	6.19503	6.61533	7.37288	9.61341	8.66403	7.68194	5.77059	7.59639	8.54546	7.63678	6.60034	7.0946	7.8986	7.58174	8.36617	6.77897
ENSMUST00000018810	ENSMUSG00000018666	Cbx1	11:96789127-96803969(+)	0.390017	0.44175	0.497706	1.06682	0.807986	0.439148	1.08797	0.436306	0.854182	0.621524	0.683748	0.235976	0.680151	0.225835	0.564985	0.093107
ENSMUST00000018816	ENSMUSG00000018672	Copz2	11:96849876-96861203(+)	15.2661	14.3428	15.3726	15.3327	16.859	17.5552	12.0157	20.3371	19.3895	16.1052	21.8762	15.9552	17.546	21.8863	15.9769	14.8704
ENSMUST00000018821	ENSMUSG00000018677	Slc25a39	11:102402985-102407544(-)	110.964	54.2805	58.2312	86.6919	70.9136	46.7507	87.8564	116.044	37.9217	128.248	71.2963	58.9069	77.2328	77.4122	65.8768	67.7308
ENSMUST00000018841	ENSMUSG00000018697	Aatf	11:84422855-84513522(-)	2.92191	4.66286	4.59408	8.19207	6.81621	6.2378	4.47731	5.69758	7.3559	6.53063	7.17441	6.24248	5.26751	6.96585	4.6297	6.12905
ENSMUST00000018842	ENSMUSG00000018698	Lhx1	11:84518284-84525535(-)	0.068955	0.0001	0.033863	0.014792	0.024072	0.021231	0.0001	0.01544	0.1141	0.049891	0.096809	0.052198	0.110086	0.064765	0.0001	0.0001
ENSMUST00000018851	ENSMUSG00000018707	Dync1h1	12:110601452-110666945(+)	30.9502	27.5157	35.8928	39.9472	37.202	36.8501	22.8419	29.7418	38.1041	30.883	28.6796	28.7111	36.1387	26.7994	30.1144	26.6444
ENSMUST00000018871	ENSMUSG00000018727	Cpsf4l	11:113698172-113710017(-)	0.0001	0.0001	0.0001	0.0001	0.0001	0.0001	0.0001	0.0001	0.022592	0.0001	0.0001	0.0001	0.0001	0.0001	0.0001	0.0001
ENSMUST00000018875	ENSMUSG00000035152	Ap2b1	11:83302483-83405035(+)	15.3746	17.1776	15.6609	17.5149	16.5408	17.7857	13.5804	17.519	17.2433	15.3386	14.9653	15.3512	15.2245	15.4194	13.2806	13.5222
ENSMUST00000018877	ENSMUSG00000018733	Pex12	11:83294642-83298977(-)	1.00937	0.556844	0.715415	0.878493	0.298486	1.1783	0.818713	0.218423	0.598511	1.12964	0.389329	1.69582	0.099729	1.06222	0.0001	0.802463
ENSMUST00000018880	ENSMUSG00000018736	Ndel1	11:68821434-68853135(-)	13.9185	14.4279	16.2186	32.0996	20.9328	18.0766	22.1677	21.6968	19.1764	23.5053	15.914	18.6898	19.2734	19.8402	19.6301	21.0133
ENSMUST00000018884	ENSMUSG00000018740	Slc25a35	11:68968148-68974365(+)	26.623	18.7812	37.0751	33.2512	32.9164	31.9641	24.0589	25.6409	28.8962	37.0047	24.0071	32.2934	37.117	20.8523	30.5996	23.0443
ENSMUST00000018887	ENSMUSG00000020900	Myh10	11:68692112-68816612(+)	0.0001	0.0001	0.0001	0.0001	0.0001	0.0001	0.0001	0.0001	0.0001	0.0001	0.0001	0.0001	0.0001	0.0001	0.0001	0.0001
ENSMUST00000018896	ENSMUSG00000089669	Tnfsf13	11:69682846-69685554(-)	0.248378	0.140551	0.306575	1.08423	0.334313	0.355258	0.555071	0.214889	0.53028	0.352566	0.17388	0.590252	0.531029	0.250882	0.478042	0.257659
ENSMUST00000018905	ENSMUSG00000018761	Mpdu1	11:69656697-69662642(-)	17.81	25.3918	23.469	35.8088	31.3008	23.6659	30.7553	40.4845	26.722	35.1558	24.9725	23.0808	26.789	33.4404	33.0867	36.6169
ENSMUST00000018909	ENSMUSG00000018765	Fxr2	11:69632990-69653297(+)	23.2408	22.4702	26.6347	30.8909	26.4184	29.4644	19.9895	27.2654	28.3905	25.8842	26.18	27.2547	28.9071	26.1396	26.9616	26.0046
ENSMUST00000018914	ENSMUSG00000018770	Atp5g3	2:73908447-73911326(-)	43.9813	36.7362	44.2347	44.8991	47.9687	50.4539	36.9517	56.8056	61.5706	37.411	53.9662	56.9561	57.9582	63.3261	62.6347	57.6302
ENSMUST00000018918	ENSMUSG00000018774	Cd68	11:69664213-69666153(-)	1.61804	4.99149	4.15892	17.1433	3.99236	2.44322	3.31864	4.23881	1.73038	3.37779	1.25995	3.94848	2.46134	1.50027	1.9981	2.2546
ENSMUST00000018963	ENSMUSG00000018819	Lsp1	7:142460846-142494867(+)	0.0001	0.402672	1.53829	7.287	0.925438	0.745702	1.49182	1.6893	1.20238	5.26563	0.284634	1.62583	0.547439	0.566114	0.845436	0.46781
ENSMUST00000018965	ENSMUSG00000018821	Avpi1	19:42123273-42129059(-)	4.33796	2.92669	3.6677	4.04423	3.47654	4.406	3.51028	5.32874	4.39557	6.02723	4.15613	4.38371	5.78879	4.65746	4.62105	5.00105
ENSMUST00000018966	ENSMUSG00000018822	Sfrp5	19:42197971-42202252(-)	0.27623	0.61326	0.318794	0.69811	0.374867	0.439133	0.684917	0.482203	0.491155	0.489234	0.801047	0.531601	0.206863	0.591462	0.571134	0.397018
ENSMUST00000018971	ENSMUSG00000053046	Brsk2	7:141949751-142004246(+)	0.0001	0.0001	0.0001	0.0001	0.045708	0.0001	0.0001	0.0001	0.0001	0.206327	0.0001	0.0001	0.0001	0.0001	0.0001	0.118975
ENSMUST00000018985	ENSMUSG00000018841	Rad51d	11:82876699-82890614(-)	4.25621	5.45434	5.3028	6.13471	5.47411	4.19348	5.54627	5.43491	4.5785	3.90671	5.41519	5.27983	6.06304	4.54626	6.78436	5.03055
ENSMUST00000018988	ENSMUSG00000018844	Fndc8	11:82892124-82900801(+)	0.184088	0.135034	0.170717	0.070662	0.085485	0.065152	0.038575	0.152185	0.020881	0.160102	0.22263	0.110318	0.284966	0.277591	0.334535	0.215364
ENSMUST00000018989	ENSMUSG00000018845	Unc45b	11:82911253-82943403(+)	0.0001	0.0001	0.0001	0.0001	0.0001	0.0001	0.0001	4.6033	0.0001	0.0001	0.0001	0.0001	0.0001	0.0001	0.0001	0.0001
ENSMUST00000018990	ENSMUSG00000018846	Pank3	11:35769484-35791285(+)	34.9456	43.8552	48.2375	36.3346	39.3665	43.0615	36.5489	41.2865	33.4455	40.6854	33.6758	35.6422	38.92	42.1056	36.2662	36.5711
ENSMUST00000018992	ENSMUSG00000018848	Rars	11:35808381-35834506(-)	11.4743	14.0019	14.147	18.8366	14.3509	13.1431	14.4004	16.9736	12.608	14.7066	13.8545	15.6277	15.522	14.3869	13.4329	16.3077
ENSMUST00000018993	ENSMUSG00000018849	Wwc1	11:35838400-35980527(-)	0.0001	0.037828	0.029274	0.069012	0.0355	0.0001	0.0001	0.07399	0.0001	0.0001	0.0001	0.017419	0.039198	0.012963	0.0001	0.0001
ENSMUST00000019006	ENSMUSG00000018862	Otop3	11:115334734-115346926(+)	0.0001	0.0001	0.0001	0.0001	0.0001	0.0001	0.0001	0.0001	0.0001	0.0001	0.0001	0.0001	0.0001	0.0001	0.0001	0.0001
ENSMUST00000019012	ENSMUSG00000018868	Pnpla5	15:84112621-84123175(-)	0.0001	0.0001	0.0001	0.0001	0.0001	0.0001	0.0001	0.0001	0.0001	0.0001	0.0001	0.0001	0.0001	0.0001	0.0001	0.0001
ENSMUST00000019026	ENSMUSG00000018882	Mrpl45	11:97315716-97329920(+)	16.7059	19.591	17.5554	24.0975	18.1302	19.5066	19.0947	21.7738	20.1947	23.1714	18.8652	21.9065	19.3416	23.7235	21.9265	20.2411
ENSMUST00000019037	ENSMUSG00000018893	Mb	15:77015905-77022727(-)	0.0001	0.031287	0.0001	0.203392	0.0001	0.0001	0.13495	4.46441	0.0001	0.02602	0.084356	0.0001	0.0001	0.156209	0.0001	0.0001
ENSMUST00000019038	ENSMUSG00000059248	Septin9	11:117266246-117362313(+)	0.364231	1.66749	1.17148	3.11296	0.028861	2.38622	0.185187	2.51967	0.834526	4.05151	0.544945	1.23311	2.14443	1.95454	0.830218	0.152748
ENSMUST00000019043	ENSMUSG00000018899	Irf1	11:53770495-53777323(+)	0.216142	0.684969	2.06644	3.1192	5.26738	3.22746	0.680644	0.260522	7.29603	3.81997	1.16638	1.77823	0.737894	0.836678	0.94559	1.0916
ENSMUST00000019044	ENSMUSG00000018900	Slc22a5	11:53864542-53891660(-)	15.3895	13.9671	19.0573	26.8184	20.495	21.7316	14.344	20.5812	25.8633	29.5114	24.5806	26.7234	22.2817	26.6026	23.1108	23.2719
ENSMUST00000019050	ENSMUSG00000018906	P4ha2	11:54100963-54131652(+)	0.613238	1.01368	0.132893	1.11618	0.844295	0.0001	1.29382	1.16317	0.766548	0.105104	1.46972	0.561538	0.117657	0.107798	0.218026	0.70602
ENSMUST00000019051	ENSMUSG00000018907	Alox12e	11:70315610-70322628(-)	0.0001	0.0001	0.0001	0.03163	0.0001	0.0001	0.0001	0.0001	0.0001	0.0001	0.0001	0.0001	0.0001	0.0001	0.0001	0.0001
ENSMUST00000019058	ENSMUSG00000018914	Il3	11:54265303-54267277(-)	0.0001	0.0001	0.0001	0.0001	0.0001	0.0001	0.0001	0.0001	0.0001	0.0001	0.0001	0.0001	0.0001	0.0001	0.0001	0.0001
ENSMUST00000019060	ENSMUSG00000018916	Csf2	11:54247271-54249667(-)	0.0001	0.0001	0.0001	0.0001	0.0001	0.0001	0.0001	0.0001	0.0001	0.0001	0.0001	0.0001	0.0001	0.0001	0.0001	0.0001
ENSMUST00000019063	ENSMUSG00000018919	Tm4sf5	11:70505244-70511178(+)	0.0001	0.0001	0.0001	0.149756	0.0001	0.0001	0.0001	0.0001	0.0001	0.0001	0.0001	0.0001	0.0001	0.0001	0.0001	0.044656
ENSMUST00000019064	ENSMUSG00000018920	Cxcl16	11:70453983-70459984(-)	0.76348	1.99653	1.60991	7.85049	1.30942	1.08798	1.1635	1.28937	1.13773	2.87251	0.793625	2.31093	0.699836	0.554312	0.571508	0.642205
ENSMUST00000019065	ENSMUSG00000018921	Pelp1	11:70392883-70410028(-)	2.17391	3.02777	2.3677	3.97575	2.86916	2.74042	2.95111	2.5893	2.35424	2.95687	2.36789	2.3222	2.33554	2.91147	2.61379	2.225
ENSMUST00000019067	ENSMUSG00000018923	Med11	11:70451919-70453727(+)	3.85098	3.78445	3.06833	4.66192	3.12885	4.74001	3.22767	4.79413	3.78001	2.5401	3.30755	4.03935	2.85975	4.25187	4.11481	4.84243
ENSMUST00000019068	ENSMUSG00000018924	Alox15	11:70344152-70352031(-)	0.0001	0.0001	0.0001	0.0001	0.0001	0.0001	0.0001	0.0001	0.0001	0.0001	0.0001	0.0001	0.024841	0.0001	0.0001	0.0001
ENSMUST00000019069	ENSMUSG00000018925	Heatr9	11:83511736-83522175(-)	0.0001	0.039131	0.08282	0.350821	0.0001	0.0001	0.0001	0.0001	0.0001	0.053787	0.005311	0.034645	0.0001	0.0001	0.0001	0.0001
ENSMUST00000019071	ENSMUSG00000018927	Ccl6	11:83587882-83593087(-)	1.49055	4.6285	5.09057	22.2495	2.89775	3.5618	4.17086	4.82862	1.67888	6.70066	2.40412	4.39077	3.75678	0.965226	1.17815	1.36208
ENSMUST00000019074	ENSMUSG00000018930	Ccl4	11:83662584-83664683(+)	0.158345	0.428411	0.15105	1.01722	0.0001	0.0001	0.334148	0.0001	0.119911	0.837602	0.245403	0.449987	0.0001	0.239616	0.259097	0.259322
ENSMUST00000019075	ENSMUSG00000018931	Natd1	11:60902246-60913812(-)	7.79939	6.4907	7.43501	6.59371	7.92225	8.59973	5.0937	6.70515	9.09953	6.35584	8.51351	7.4239	7.17852	8.20386	7.10743	7.1881
ENSMUST00000019076	ENSMUSG00000018932	Map2k3	11:60932033-60952811(+)	14.3143	14.0247	16.9579	19.0653	13.9166	15.4156	12.1865	14.9145	15.5952	10.2272	13.1263	13.0719	15.2858	13.873	13.4596	12.5987
ENSMUST00000019101	ENSMUSG00000000037	Scml2	X:161162772-161258196(+)	0.0001	0.0001	0.0001	0.0001	0.0001	0.0001	0.0001	0.0001	0.0001	0.0001	0.0001	0.0001	0.0001	0.0001	0.0001	0.0001
ENSMUST00000019109	ENSMUSG00000018965	Ywhah	5:33018816-33027966(+)	18.1617	21.4688	25.5271	34.6329	25.8094	22.5889	20.9148	30.3502	25.8258	25.5162	19.6531	23.6572	28.3832	21.9782	25.1686	23.0284
ENSMUST00000019117	ENSMUSG00000018973	Hoxb1	11:96365752-96368256(+)	0.0001	0.0001	0.0001	0.0001	0.0001	0.0001	0.0001	0.0001	0.0001	0.0001	0.0001	0.0001	0.0001	0.0001	0.0001	0.0001
ENSMUST00000019118	ENSMUSG00000018974	Sart3	5:113742446-113772510(-)	4.07678	3.93934	5.40674	6.29265	4.9718	5.55265	3.49759	4.48856	7.17951	5.69684	5.67023	5.11737	6.10375	5.22169	5.06163	4.31046
ENSMUST00000019128	ENSMUSG00000000568	Hnrnpd	5:99960598-99978937(-)	2.49467	4.88932	1.99378	2.96796	0.954792	1.7652	4.98874	2.01181	3.00955	0.350218	0.799198	2.80151	1.0012	1.3131	1.8473	3.03233
ENSMUST00000019130	ENSMUSG00000018986	Slfn3	11:83191330-83215154(+)	0.167776	0.430005	0.672527	0.680953	0.269405	0.262816	0.949892	0.854471	0.327775	0.395293	0.068612	0.37434	0.480831	1.00195	1.0391	0.301058
ENSMUST00000019133	ENSMUSG00000057897	Camk2b	11:5971680-6065612(-)	1.04675	0.0001	0.301812	0.236973	0.0001	0.156841	0.491611	0.330189	0.153649	0.290598	0.48185	0.279727	0.512211	0.194285	0.518609	0.0001
ENSMUST00000019135	ENSMUSG00000020740	Gga3	11:115584255-115604051(-)	1.57614	2.25542	1.59434	3.18364	1.84015	1.02323	2.34631	2.17478	2.8139	3.76308	1.74135	2.21654	2.03098	1.60802	2.92986	1.26774
ENSMUST00000019143	ENSMUSG00000018999	Slc35b4	6:34153380-34177111(-)	3.60647	3.80751	3.5149	4.38975	4.47192	4.13731	2.41217	3.35088	3.02794	3.97548	5.09985	4.15516	3.45897	4.86817	3.30555	3.65708
ENSMUST00000019169	ENSMUSG00000002395	Use1	8:71367217-71369732(+)	12.2041	2.73522	1.4853	1.05528	3.44286	2.44917	3.38146	14.9116	0.574134	1.93471	0.0001	6.13021	1.28811	6.55103	0.670786	5.31652
ENSMUST00000019183	ENSMUSG00000019039	Dalrd3	9:108569886-108572774(+)	12.6904	10.6731	13.3749	16.2115	15.7316	16.6617	11.3246	13.9405	15.9439	16.8866	13.9632	11.8883	14.2071	17.762	16.9318	13.8672
ENSMUST00000019192	ENSMUSG00000024041	Cryaa	17:31677860-31681729(+)	0.0001	0.0001	0.0001	0.0001	0.0001	0.0001	0.0001	0.0001	0.0001	0.0001	0.0001	0.0001	0.0001	0.0001	0.0001	0.0001
ENSMUST00000019198	ENSMUSG00000019054	Fis1	5:136962077-136966234(+)	18.0541	23.1853	22.4397	30.5633	23.9837	19.366	25.0516	35.3393	23.0008	28.5211	24.2827	21.3958	28.308	29.3863	27.8173	22.9838
ENSMUST00000019199	ENSMUSG00000019055	Plod1	4:147909753-147936767(-)	19.8154	18.415	24.1503	26.079	23.724	24.1679	18.7411	24.6854	20.8805	24.6036	29.0019	25.7594	21.8474	20.5364	18.6714	20.4721
ENSMUST00000019220	ENSMUSG00000030374	Strn4	7:16815889-16840931(+)	4.27112	1.95188	4.6633	1.65423	3.48624	1.91834	2.96343	5.70331	1.52302	5.29719	3.93921	3.70527	0.901327	2.98474	3.40383	3.18646
ENSMUST00000019224	ENSMUSG00000019080	Mfsd3	15:76701465-76704239(+)	2.05196	1.43169	1.90847	1.88568	1.67405	2.25273	1.30783	1.40411	1.99697	2.25725	2.24728	1.904	1.94533	2.18839	1.90994	1.87547
ENSMUST00000019226	ENSMUSG00000019082	Slc25a22	7:141429744-141437892(-)	11.5324	13.3526	16.9462	11.5297	12.4332	1.7645	11.2437	24.2994	10.4181	0.256869	17.1654	13.5006	19.2724	17.6143	17.7578	0.925805
ENSMUST00000019229	ENSMUSG00000006392	Med8	4:118409366-118415111(+)	3.91125	4.95925	0.305533	7.88105	5.90101	4.21446	8.12722	6.07577	4.88873	4.10048	0.508977	0.627875	3.57591	0.648691	1.08086	3.55236
ENSMUST00000019231	ENSMUSG00000019087	Atp6ap1	X:74297097-74304721(+)	25.6395	31.8438	30.0223	21.6965	34.8578	29.4623	35.935	33.9585	27.1431	19.715	26.8561	28.4503	28.1864	35.3595	31.2407	28.3654
ENSMUST00000019232	ENSMUSG00000019088	Dnase1l1	X:74273217-74281736(-)	1.65426	1.39354	1.94822	2.10184	1.19774	1.24584	1.49143	1.69269	1.34203	1.05069	0.849451	1.71913	1.22329	1.37432	2.03389	1.30895
ENSMUST00000019246	ENSMUSG00000019102	Aldh3a1	11:61208745-61218421(+)	0.031276	0.0001	0.0001	0.0001	0.0001	0.0001	0.0001	0.0001	0.0001	0.0001	0.0001	0.0001	0.0001	0.0001	0.0001	0.0001
ENSMUST00000019248	ENSMUSG00000030577	Cd22	7:30865402-30879028(-)	0.0001	0.117872	0.168027	0.004028	0.112323	0.031987	0.058427	0.067141	0.120962	0.18394	0.097208	0.194087	0.03969	0.0001	0.106436	0.060112
ENSMUST00000019257	ENSMUSG00000000731	Aire	10:78030031-78043580(-)	0.0001	0.0001	0.0001	0.0001	0.0001	0.0001	0.0001	0.0001	0.0001	0.0001	0.0001	0.0001	0.0001	0.0001	0.0001	0.0001
ENSMUST00000019266	ENSMUSG00000019122	Ccl9	11:83572919-83578636(-)	0.40584	1.68832	1.90511	8.10976	1.44568	0.982873	1.70046	2.29167	0.509201	2.10006	0.730908	1.3619	1.06445	0.471467	0.48937	0.818325
ENSMUST00000019268	ENSMUSG00000019124	Scrn1	6:54505890-54566489(-)	0.093837	0.197146	0.201498	0.217602	0.252241	0.185198	0.180713	0.291517	0.121781	0.105835	0.204774	0.161534	0.167319	0.20071	0.131441	0.130217
ENSMUST00000019276	ENSMUSG00000019132	BC005537	13:24801657-24816197(+)	30.5477	28.863	31.9195	37.4997	32.8893	36.8974	22.6678	30.2644	31.751	29.9525	24.3428	30.8622	29.8788	28.8559	26.1436	32.2491
ENSMUST00000019281	ENSMUSG00000027381	Bcl2l11	2:128126038-128160961(+)	0.0001	0.0001	0.192065	0.0001	0.0001	0.0001	0.0001	0.0001	0.0001	0.0001	0.0001	0.0001	0.0001	0.0001	0.0001	0.0001
ENSMUST00000019283	ENSMUSG00000019139	Isyna1	8:70594481-70597288(+)	0.0001	0.942662	0.951045	0.547702	0.575826	0.143297	0.751205	0.618358	1.12396	1.67451	1.70337	0.788008	1.10701	0.91624	1.10508	1.00967
ENSMUST00000019287	ENSMUSG00000019143	Hars2	18:36783231-36791694(+)	2.80143	0.0001	2.38756	2.52897	1.88146	2.36868	1.03835	0.511424	0.240464	3.45509	1.8486	0.60857	3.34622	0.800251	2.86509	0.0001
ENSMUST00000019290	ENSMUSG00000019146	Cacng2	15:77991748-78120028(-)	0.0001	0.0001	0.0001	0.0001	0.0001	0.0001	0.0001	0.0001	0.0001	0.0001	0.0001	0.0001	0.0001	0.0001	0.0001	0.008014
ENSMUST00000019291	ENSMUSG00000030373	Psg28	7:18422536-18432041(-)	0.0001	0.0001	0.0001	0.0001	0.0001	0.0001	0.0001	0.0001	0.0001	0.0001	0.0001	0.0001	0.0001	0.0001	0.0001	0.0001
ENSMUST00000019302	ENSMUSG00000019158	Tmem160	7:16452779-16455490(+)	7.39851	6.57685	7.76485	11.9715	8.91089	10.7448	9.95124	17.396	11.2759	11.3446	10.5759	10.3878	11.602	15.0114	12.3715	12.6854
ENSMUST00000019317	ENSMUSG00000019173	Rab5c	11:100715011-100738215(-)	2.8973	3.59764	3.35506	4.22703	3.54978	3.93685	2.70775	2.81691	6.65585	7.39007	2.76554	9.74035	7.0821	2.61407	2.81168	2.9748
ENSMUST00000019323	ENSMUSG00000019179	Mdh2	5:135778480-135790391(+)	408.384	426.975	479.595	559.579	470.247	509.616	486.081	593.757	576.164	553.562	452.083	496.226	606.379	514.662	625.593	564.361
ENSMUST00000019333	ENSMUSG00000019189	Rnf145	11:44518964-44565520(+)	9.40311	9.20175	10.4911	13.5427	12.4916	11.4727	7.66591	12.2244	9.7533	9.83923	6.69857	9.27503	9.44768	10.918	9.98256	8.83588
ENSMUST00000019354	ENSMUSG00000019210	Atp6v1e1	6:120795244-120822793(-)	64.6886	91.7629	77.4815	103.688	90.2853	82.5159	91.4072	97.2059	87.0298	95.3918	73.0139	81.3179	93.4353	103.131	96.5528	90.7792
ENSMUST00000019362	ENSMUSG00000020888	Dvl2	11:70000595-70010111(+)	1.49544	1.19394	1.66023	2.22791	1.80784	2.04436	1.61262	1.55943	2.34058	1.74114	2.0113	2.19967	1.43226	1.55773	1.71308	0.693478
ENSMUST00000019374	ENSMUSG00000019230	Lhx9	1:138825186-138842457(-)	0.0001	0.0001	0.0001	0.0001	0.0001	0.0001	0.0001	0.0001	0.007871	0.0001	0.0001	0.0001	0.0001	0.0001	0.0001	0.0001
ENSMUST00000019378	ENSMUSG00000021245	Mlh3	12:85234520-85270599(-)	2.8252	3.33043	2.65404	3.64726	3.92874	3.72186	3.3668	3.15417	1.23256	3.04674	2.49562	2.87395	2.62451	2.97167	0.0001	2.88153
ENSMUST00000019379	ENSMUSG00000019235	Rps6kl1	12:85135640-85151236(-)	0.0001	0.0001	0.0001	0.047585	0.016832	0.0001	0.0001	0.0001	0.0001	0.0001	0.0001	0.0001	0.0001	0.0001	0.0001	0.0001
ENSMUST00000019382	ENSMUSG00000031708	Tecr	8:83571700-83594477(-)	132.244	109.043	113.982	86.6611	112.137	136.441	89.6127	127.923	113.353	108.918	166.486	121.488	140.753	116.987	125.92	121.224
ENSMUST00000019386	ENSMUSG00000005251	Ripk4	16:97741933-97763787(-)	0.244942	0.345255	0.698921	0.76732	0.571088	0.767632	1.50971	1.35779	0.572021	0.430204	1.53312	1.03297	0.309606	0.252971	0.589343	0.280607
ENSMUST00000019405	ENSMUSG00000019261	Map1s	8:70905932-70917527(+)	1.27283	0.246411	0.905184	2.24583	1.13929	0.0001	1.9004	1.3955	1.30992	0.908434	1.43377	1.29491	1.51013	2.05445	1.77857	1.2313
ENSMUST00000019422	ENSMUSG00000019278	Dpep1	8:123186242-123201812(+)	9.89357	12.3075	18.1663	27.0482	12.4108	12.7975	12.1306	14.7922	9.04382	10.417	11.8947	10.5549	10.1439	11.31	10.7579	8.96168
ENSMUST00000019426	ENSMUSG00000001804	Dsg4	18:20436175-20471821(+)	0.0001	0.0001	0.0001	0.0001	0.0001	0.0001	0.0001	0.0001	0.0001	0.0001	0.0001	0.0001	0.0001	0.0001	0.0001	0.0001
ENSMUST00000019439	ENSMUSG00000019295	Tmem129	5:33653216-33658416(-)	3.50968	4.63207	5.6946	5.52572	5.94501	4.34067	5.51	6.42308	7.47464	4.82444	7.86584	5.94129	5.61634	4.82052	6.08118	5.37993
ENSMUST00000019441	ENSMUSG00000019297	Nop9	14:55745693-55755500(+)	2.89687	2.7552	3.17457	3.81035	3.14899	3.25141	2.45389	4.04136	3.84109	3.10446	3.33028	3.26334	3.08594	2.97394	3.02363	2.79586
ENSMUST00000019443	ENSMUSG00000047098	Rnf31	14:55591708-55603693(+)	3.58539	4.31446	4.99036	5.29358	4.17044	4.08829	4.09008	4.28173	4.80427	4.87632	5.10461	4.71257	4.11675	4.78273	3.24687	3.54935
ENSMUST00000019445	ENSMUSG00000019301	Hsd17b1	11:101078411-101080527(+)	0.019333	0.0001	0.106618	0.265905	0.0001	0.113541	0.060278	0.0001	0.126029	0.044298	0.0001	0.057526	0.0913	0.072782	0.061393	0.0001
ENSMUST00000019447	ENSMUSG00000019303	Psmc3ip	11:101091823-101095436(-)	0.126577	0.167027	0.53204	0.420395	0.231382	0.788021	0.334415	0.742031	0.175758	0.585229	0.423554	0.186011	0.837372	0.298594	0.936116	0.530316
ENSMUST00000019456	ENSMUSG00000019312	Grb7	11:98446834-98455373(+)	0.078719	0.030818	0.0001	0.037625	0.033431	0.048859	0.057741	0.0001	0.009113	0.0001	0.0001	0.0001	0.0001	0.182503	0.098946	0.020361
ENSMUST00000019464	ENSMUSG00000019320	Noxo1	17:24696234-24700529(+)	0.289531	0.531927	0.541977	0.240464	0.374688	0.688126	0.237342	0.511745	0.678412	0.515066	0.261898	0.451359	0.529909	0.66419	0.678901	0.340172
ENSMUST00000019469	ENSMUSG00000078650	G6pc	11:101367561-101377903(+)	0.059974	0.0001	0.041298	0.030262	0.042461	0.0001	0.069225	0.0001	0.049765	0.0001	0.0001	0.016516	0.0001	0.0001	0.024665	0.0001
ENSMUST00000019470	ENSMUSG00000078652	Psme3	11:101316213-101323537(+)	27.9074	32.3454	33.322	40.4999	34.3268	32.6506	31.7716	34.8394	30.6894	35.1668	32.7339	32.5341	33.2619	38.7914	33.4755	32.3411
ENSMUST00000019482	ENSMUSG00000019338	Zfp687	3:95006702-95015238(-)	1.96024	3.03232	0.93976	0.82471	2.7802	1.86075	1.908	0.712313	2.02863	0.840409	2.8843	2.34266	2.31726	3.42989	1.23503	2.40286
ENSMUST00000019503	ENSMUSG00000019359	Gdpd2	X:100729942-100738894(+)	0.0001	0.0001	0.0001	0.0001	0.0001	0.0001	0.0001	0.0001	0.0001	0.0001	0.0001	0.0001	0.0001	0.0001	0.0001	0.0001
ENSMUST00000019506	ENSMUSG00000019362	D8Ertd738e	8:84246238-84249719(-)	52.9459	49.0141	51.4345	56.525	65.5207	66.2795	56.825	89.2828	70.15	75.0325	67.6515	63.3975	69.3856	75.1562	67.6993	71.1443
ENSMUST00000019512	ENSMUSG00000019368	Sec14l4	11:4031783-4048024(+)	5.97543	8.24333	7.94021	6.97848	8.32383	5.59066	5.64735	7.23383	7.35401	9.14381	2.80274	7.85798	10.8543	8.92851	9.78093	8.89984
ENSMUST00000019514	ENSMUSG00000019370	Calm3	7:16915379-16924114(-)	34.7049	38.6378	37.4776	45.2158	38.216	39.8111	40.3496	46.0669	36.6445	33.4916	34.6754	32.7097	36.8371	32.0681	37.3792	32.7011
ENSMUST00000019516	ENSMUSG00000075590	Nrbp2	15:76085595-76090013(-)	1.55217	0.582418	1.48067	3.82241	4.21751	5.46328	1.26329	2.16193	3.4883	2.39939	2.62852	6.62325	3.95192	1.30258	3.16497	1.3637
ENSMUST00000019517	ENSMUSG00000019373	Cops3	11:59817795-59839838(-)	32.8339	35.9373	35.1442	36.6475	38.2617	38.8142	32.8118	40.719	34.9397	37.9365	37.8996	38.3147	38.2221	41.2977	36.1753	38.672
ENSMUST00000019572	ENSMUSG00000059839	Zfp874b	13:67471513-67484225(-)	1.99615	2.57848	2.1603	3.24697	2.16882	2.31613	2.27734	1.6551	1.93718	2.43227	2.04807	2.4803	2.02751	2.09794	2.46551	2.06779
ENSMUST00000019576	ENSMUSG00000005481	Ddx39	8:83715177-83723348(+)	1.80733	1.99449	0.841975	3.88735	1.49954	1.76144	2.14331	0.933771	1.45568	1.47132	1.05559	1.03889	1.49015	1.76841	1.17811	1.35997
ENSMUST00000019577	ENSMUSG00000019433	Gipc1	8:83652677-83664694(+)	10.2345	10.6412	11.3261	11.7806	10.5671	12.6566	9.15693	14.3045	9.64794	11.6302	9.46208	10.3348	13.0221	14.3841	11.5581	11.5403
ENSMUST00000019605	ENSMUSG00000019461	Plscr3	11:69846676-69851043(+)	1.2114	1.57227	2.64722	2.22038	1.335	1.52036	1.93122	1.59465	1.39451	0.949326	1.63109	1.13424	2.61652	1.64666	1.37767	1.86502
ENSMUST00000019608	ENSMUSG00000019464	Ptger1	8:83666678-83672753(+)	0.0001	0.052491	0.499567	0.420345	0.0001	0.0001	0.0001	0.0001	0.502676	0.0001	0.0001	0.182644	0.0001	0.0001	0.348197	0.31609
ENSMUST00000019611	ENSMUSG00000019467	Arhgef25	10:127182529-127190019(-)	0.971209	0.643151	0.412187	0.953831	1.12546	0.968282	1.2977	1.21801	0.42986	0.679668	0.625471	0.200953	0.577901	0.146594	1.18518	1.19007
ENSMUST00000019614	ENSMUSG00000019470	Xab2	8:3610087-3621316(-)	7.26021	8.25005	6.75538	7.4936	6.11075	9.96307	6.71764	9.35537	7.02355	6.5952	9.0928	10.4074	6.88908	6.1512	7.39689	8.76819
ENSMUST00000019615	ENSMUSG00000019471	Cdc37	9:21133222-21149982(-)	11.8521	12.8071	12.6906	14.113	13.8513	14.0601	12.2941	15.0105	14.7529	13.6474	14.7591	13.6481	13.8577	15.384	13.4281	13.2881
ENSMUST00000019616	ENSMUSG00000032174	Icam5	9:21032073-21039036(+)	0.0001	0.0001	0.022591	0.015356	0.0001	0.009195	0.0001	0.0001	0.017582	0.025624	0.0001	0.0001	0.04112	0.019413	0.0001	0.0001
ENSMUST00000019625	ENSMUSG00000055775	Myh8	11:67277124-67308634(+)	0.0001	0.030451	0.0001	0.0001	0.0001	0.0001	0.0001	0.563716	0.0001	0.0001	0.0001	0.0001	0.0001	0.0001	0.0001	0.0001
ENSMUST00000019631	ENSMUSG00000019487	Trip10	17:57249482-57263665(+)	0.708688	2.17577	5.19045	7.95705	5.69519	4.47767	3.70211	5.63364	4.02698	4.79398	3.08192	2.3529	3.58542	2.70301	2.69624	0.688377
ENSMUST00000019633	ENSMUSG00000019489	Cd70	17:57145997-57149777(-)	0.0001	0.0001	0.0001	0.0001	0.0001	0.0001	0.0001	0.0001	0.0001	0.0001	0.0001	0.0001	0.0001	0.0001	0.0001	0.0001
ENSMUST00000019638	ENSMUSG00000019494	Cops6	5:138161071-138164646(+)	40.6017	38.5722	38.4385	45.1028	39.5186	41.9543	46.2636	49.6042	40.3627	41.792	46.4542	41.7772	36.6296	45.0877	41.0199	46.0922
ENSMUST00000019649	ENSMUSG00000019505	Ubb	11:62551171-62553213(+)	295.012	259.064	257.728	374.911	348.188	372.033	230.973	454.37	277.117	299.592	403.042	334.523	292.752	334.073	296.522	320.814
ENSMUST00000019660	ENSMUSG00000029729	Zkscan1	5:138085084-138107822(+)	3.24141	2.75702	2.91979	5.35342	3.92908	5.07148	2.74112	4.52926	4.63772	4.51556	2.7592	3.83902	3.07552	4.08478	4.27187	3.14474
ENSMUST00000019662	ENSMUSG00000019518	Ap4m1	5:138172002-138180429(+)	8.06758	7.23436	9.66831	8.451	8.66086	11.1129	6.26123	7.04597	9.33663	8.69707	11.1117	8.93867	8.21372	6.50384	7.72917	7.37721
ENSMUST00000019677	ENSMUSG00000028708	Mknk1	4:115839198-115879250(+)	3.49795	5.91808	5.01921	7.60123	6.50698	6.52716	5.8731	6.65536	5.01934	7.15738	4.90937	2.34829	6.48017	5.72522	3.38645	6.13498
ENSMUST00000019679	ENSMUSG00000002343	Armc6	8:70220172-70234466(-)	1.70305	1.35589	1.93715	3.01803	2.50038	1.55903	2.11143	2.23935	1.67508	2.96752	1.67773	2.25925	2.59588	3.33925	2.0873	2.9407
ENSMUST00000019683	ENSMUSG00000019539	Rcn3	7:45082913-45092221(-)	1.88223	2.07869	1.56439	3.36439	1.75832	2.89947	2.18568	3.19772	1.65843	1.76711	1.93903	1.97887	1.87422	0.929615	1.47233	1.70535
ENSMUST00000019684	ENSMUSG00000002504	Slc9a3r2	17:24639286-24644990(-)	1.80533	1.68399	3.93908	14.9101	4.21013	4.29499	5.80972	4.17251	3.3564	3.62227	2.54959	6.83443	11.3732	7.6944	4.38314	5.07808
ENSMUST00000019697	ENSMUSG00000078762	Haus5	7:30653716-30664994(-)	1.16544	1.23774	1.491	2.11208	1.77352	1.79842	1.31656	1.71082	1.71123	1.6028	1.55838	1.14044	1.86773	1.1032	1.94657	1.5163
ENSMUST00000019701	ENSMUSG00000031383	Dusp9	X:73639419-73643514(+)	0.036069	0.059319	0.0001	0.0001	0.061236	0.01697	0.145336	0.066264	0.166626	0.088481	0.0001	0.021971	0.018295	0.0001	0.062369	0.0001
ENSMUST00000019708	ENSMUSG00000019564	Arid3a	10:79927043-79955018(+)	0.666266	0.772001	1.03689	0.975833	1.10074	1.57686	0.362391	0.741953	1.01988	0.663937	0.709294	0.772916	0.298073	1.04883	0.915851	0.419058
ENSMUST00000019721	ENSMUSG00000019577	Pdk4	6:5483351-5496309(-)	731.949	738.227	842.062	870.736	966.867	837.779	549.109	844.737	1292.13	872.774	1147.36	929.518	920.696	1038.29	993.372	1024.26
ENSMUST00000019722	ENSMUSG00000019578	Ubxn6	17:56067045-56075028(-)	18.5184	17.0764	16.7601	19.3217	18.6033	19.0344	14.8568	22.8656	20.7778	21.1638	18.4017	21.5345	17.4223	22.8402	17.7904	18.827
ENSMUST00000019723	ENSMUSG00000019579	Mydgf	17:56175744-56183920(-)	7.72256	8.85816	7.28634	10.1165	7.64848	8.89395	7.83785	9.11647	8.06263	8.29916	9.60653	8.26502	8.02423	9.81854	7.34283	8.68399
ENSMUST00000019726	ENSMUSG00000024197	Plin3	17:56277476-56290511(-)	33.527	31.3121	38.3926	41.1758	35.5062	38.7407	34.9709	36.6822	43.0623	38.84	36.8795	34.4203	41.2387	26.8368	40.087	33.4438
ENSMUST00000019734	ENSMUSG00000019590	Cyb561	11:105933702-105944412(-)	0.634156	0.761833	0.58882	0.886051	0.542025	0.519614	1.10421	0.930725	0.517081	0.60655	0.291718	0.406561	0.679086	0.413553	0.465801	0.565759
ENSMUST00000019749	ENSMUSG00000027102	Hoxd8	2:74704905-74707933(+)	0.967245	1.70843	1.61437	2.34412	2.70898	1.6231	1.11414	1.63116	1.9111	1.38913	1.43131	1.5733	2.4543	1.7567	1.5134	1.3059
ENSMUST00000019791	ENSMUSG00000019647	Sema6a	18:47245254-47368830(-)	1.7183	1.64015	3.38822	2.23069	3.61008	2.29101	3.04301	2.49186	3.1013	2.10933	1.94363	2.83498	2.37244	1.39177	2.87038	2.42371
ENSMUST00000019803	ENSMUSG00000019659	Ccdc12	9:110656503-110711606(+)	7.33795	7.37986	8.02479	14.1178	8.89742	9.87425	9.11857	15.1929	9.58901	11.9303	9.39179	11.5115	11.6255	14.3726	13.2558	11.2017
ENSMUST00000019808	ENSMUSG00000011305	Plin5	17:56111601-56117596(-)	36.2722	34.7605	44.3719	44.7218	39.0199	42.1301	25.9124	51.9346	50.0236	49.3724	41.2245	46.4855	34.8179	53.0024	51.4355	40.8788
ENSMUST00000019829	ENSMUSG00000090935	Synj2bp	12:81501796-81504962(-)	0.111473	0.080372	0.113967	0.347466	0.024784	0.082932	0.1289	0.041524	0.152838	0.08905	0.045197	0.033989	0.034803	0.077819	0.058619	0.15097
ENSMUST00000019833	ENSMUSG00000019689	Fmc1	6:38534823-38539449(+)	19.3821	9.78458	17.4271	21.719	19.6042	21.5152	14.1252	43.9006	24.1609	38.58	25.1101	29.1646	29.5443	34.6256	31.8429	28.5275
ENSMUST00000019843	ENSMUSG00000019699	Akt3	1:177020073-177248805(-)	0.023599	0.0001	0.0001	0.0001	0.011448	0.0001	0.0001	0.0001	0.0001	0.0001	0.0001	0.008187	0.0001	0.0001	0.0001	0.004252
ENSMUST00000019854	ENSMUSG00000019710	Mrpl24	3:87919506-87923672(+)	8.76181	11.6656	10.0767	10.8574	9.04693	8.85031	13.4399	12.0011	6.71061	11.5603	8.16902	9.44687	8.87538	10.5476	13.7593	7.92204
ENSMUST00000019859	ENSMUSG00000019715	Gle1	2:29935426-29960371(+)	7.6206	8.02968	9.478	10.0939	9.29385	8.6285	7.64417	9.16493	9.96619	7.90011	8.98701	7.9212	9.01901	10.4351	9.19772	8.1926
ENSMUST00000019861	ENSMUSG00000042197	Zfp451	1:33761545-33814527(-)	3.28452	3.11165	4.14151	4.40156	4.0769	4.71408	3.63947	3.53956	5.21089	3.812	4.04763	3.96057	3.85837	3.7414	3.95363	3.58927
ENSMUST00000019862	ENSMUSG00000019718	L3hypdh	12:72073428-72085439(-)	25.4771	25.7785	26.6008	36.1405	29.841	29.8574	25.534	34.0479	28.2975	36.2429	28.8525	32.3785	30.7037	29.5811	32.9141	30.1018
ENSMUST00000019876	ENSMUSG00000019732	Calr3	8:72424176-72443870(-)	3.39833	4.40525	4.37016	4.4251	4.88069	4.50544	4.91198	5.61975	5.44665	3.85902	3.55714	4.58816	3.57515	7.44191	4.94235	4.42785
ENSMUST00000019878	ENSMUSG00000078813	Leng1	7:3660098-3665840(-)	6.4031	6.82616	9.82279	11.8838	8.34479	9.27047	7.24947	9.31222	9.63662	10.1298	10.4006	8.17477	10.7124	10.1125	10.2369	10.3131
ENSMUST00000019882	ENSMUSG00000019738	Polr2i	7:30231948-30233390(+)	2.50154	3.33542	4.14014	6.22081	4.77544	7.15875	3.86674	8.46035	6.49432	7.55927	6.25209	5.3044	5.67066	5.32343	6.27492	8.57633
ENSMUST00000019896	ENSMUSG00000019762	Iyd	10:3540240-3554877(+)	0.0001	0.0001	0.026407	0.0001	0.0001	0.0001	0.0001	0.034538	0.026522	0.0001	0.0001	0.0001	0.039253	0.0001	0.0001	0.0001
ENSMUST00000019901	ENSMUSG00000019767	Ccdc170	10:4509872-4561111(+)	0.0001	0.0001	0.0001	0.0001	0.0001	0.007649	0.0001	0.0001	0.0001	0.0001	0.0001	0.0001	0.001902	0.0001	0.0001	0.017911
ENSMUST00000019906	ENSMUSG00000019772	Vip	10:5639218-5647617(+)	0.0001	0.0001	0.075476	0.0001	0.0001	0.0001	0.0001	0.030363	0.0001	0.0001	0.0001	0.0001	0.0001	0.0001	0.0001	0.0001
ENSMUST00000019907	ENSMUSG00000019773	Fbxo5	10:5799160-5805600(-)	0.964135	1.43908	0.620284	1.07394	1.08307	1.00368	0.944152	0.606151	1.22045	1.09653	1.13775	1.02073	0.739774	0.762264	0.553927	0.571011
ENSMUST00000019908	ENSMUSG00000019774	Mtrf1l	10:5811887-5823910(-)	2.56329	2.52058	3.43296	3.57438	3.1591	3.40709	3.10566	3.20906	3.69913	2.79819	4.17638	2.92827	3.63091	2.89118	3.01445	3.19198
ENSMUST00000019909	ENSMUSG00000019775	Rgs17	10:5833096-5922366(-)	0.0001	0.0001	0.0001	0.0001	0.0001	0.0001	0.0001	0.0001	0.0001	0.0001	0.0001	0.0001	0.0001	0.0001	0.0001	0.0001
ENSMUST00000019911	ENSMUSG00000019777	Hdac2	10:36974544-37001889(+)	23.0307	27.114	23.4825	33.0707	26.3349	26.4	32.0851	29.5178	25.4581	28.1643	23.6618	28.206	24.075	30.0755	27.1087	30.0283
ENSMUST00000019913	ENSMUSG00000019779	Frk	10:34483399-34611278(+)	0.385234	0.401965	0.484142	0.485376	0.409849	0.590901	0.0001	0.468441	0.424884	0.60582	0.448428	0.659347	0.520844	0.0001	0.399551	0.315272
ENSMUST00000019917	ENSMUSG00000019782	Rwdd1	10:33996555-34019624(-)	41.0808	41.786	37.9801	42.095	43.226	39.5974	39.1546	45.4163	39.8205	35.1554	40.7597	41.9837	37.231	39.7149	35.7805	38.6
ENSMUST00000019920	ENSMUSG00000019785	Clvs2	10:33512286-33624769(-)	0.0001	0.0001	0.0001	0.0001	0.0001	0.0001	0.0001	0.0001	0.0001	0.0001	0.0001	0.0001	0.0001	0.0001	0.0001	0.0001
ENSMUST00000019924	ENSMUSG00000019789	Hey2	10:30832359-30842801(-)	0.836222	0.368528	0.641926	0.565964	0.751132	0.774439	0.891245	0.606884	0.22819	0.453334	0.478519	0.26337	0.381099	0.315509	0.522946	0.442353
ENSMUST00000019925	ENSMUSG00000019791	Hint3	10:30608383-30618337(-)	0.0001	0.0001	0.233011	0.012127	0.0001	0.0001	0.0001	0.076233	0.142661	0.0001	0.0001	0.115858	0.189267	0.48834	0.092923	0.0001
ENSMUST00000019927	ENSMUSG00000019792	Trmt11	10:30534225-30600749(-)	3.06264	3.33369	2.86804	3.18217	3.1652	3.21381	2.27605	2.57682	1.95069	3.19573	2.29613	2.6052	2.31293	3.59317	1.86597	3.27817
ENSMUST00000019929	ENSMUSG00000019794	Katna1	10:7726000-7763149(+)	2.39787	12.8757	11.7755	3.00786	6.9901	11.4473	2.94623	1.28456	12.5776	11.7	2.50086	1.94439	1.57708	8.20543	3.054	2.29772
ENSMUST00000019931	ENSMUSG00000019796	Lrp11	10:7589817-7625483(+)	1.14091	1.16518	0.836342	1.4803	1.83694	1.45472	1.15584	1.9685	1.30638	1.31494	1.18389	1.32556	1.6541	1.635	1.63673	1.31688
ENSMUST00000019937	ENSMUSG00000019802	Sec63	10:42761496-42832514(+)	13.4859	13.8245	15.8807	18.0146	15.2332	16.7135	14.7331	13.2127	14.7536	14.4222	12.6251	14.345	14.038	15.4592	15.0564	14.3809
ENSMUST00000019938	ENSMUSG00000019803	Nr2e1	10:42561963-42583632(-)	0.0001	0.089112	0.0001	0.0001	0.0001	0.0001	0.0001	0.0001	0.0001	0.0001	0.0001	0.0001	0.0001	0.0001	0.0001	0.0001
ENSMUST00000019939	ENSMUSG00000019804	Snx3	10:42502031-42535370(+)	52.8844	57.22	53.9354	61.6185	67.9117	65.0513	54.4762	59.1395	57.7881	65.4408	63.643	61.7361	61.6607	65.5576	59.8415	60.9305
ENSMUST00000019942	ENSMUSG00000019806	Aig1	10:13652451-13868957(-)	0.227539	0.626082	0.265713	0.568157	0.292039	0.330443	0.359579	0.409401	0.1477	0.71747	0.194357	0.461876	0.502999	2.20371	0.712875	1.02486
ENSMUST00000019944	ENSMUSG00000019808	Adat2	10:13552894-13563376(+)	1.85658	2.43774	1.86728	2.93787	2.37277	2.25763	2.76731	2.21928	2.15744	2.40981	1.44052	2.59589	2.21882	2.65175	2.52981	2.45454
ENSMUST00000019945	ENSMUSG00000019809	Pex3	10:13524116-13553139(-)	27.8023	27.9368	27.1598	24.2847	26.7495	24.13	21.812	26.0971	26.4196	31.4549	32.3291	30.4821	26.8094	22.801	29.9015	30.4457
ENSMUST00000019950	ENSMUSG00000019814	Ltv1	10:13178140-13193168(-)	6.11504	7.43259	7.04261	9.15554	7.85259	6.72838	8.63676	8.56554	5.56388	6.92792	5.86665	6.3793	6.99816	8.50867	7.32988	6.98373
ENSMUST00000019951	ENSMUSG00000019813	Cep57l1	10:41718846-41809607(-)	0.632863	0.321004	0.409217	0.42722	0.788595	0.707493	0.0001	0.0001	1.52953	0.593734	1.3509	0.739042	0.871423	0.631679	0.796839	0.730139
ENSMUST00000019954	ENSMUSG00000019815	Zc2hc1b	10:13149540-13178023(-)	0.0001	0.0001	0.002669	0.0001	0.0001	0.0001	0.0001	0.0001	0.0001	0.0001	0.0001	0.0001	0.0001	0.0001	0.0001	0.0001
ENSMUST00000019955	ENSMUSG00000075225	Ccdc162	10:41550608-41709297(-)	0.0001	0.0001	0.0001	0.0001	0.0001	0.012077	0.0001	0.0001	0.0001	0.000912	0.0001	0.0001	0.005162	0.0001	0.005622	0.0001
ENSMUST00000019962	ENSMUSG00000019818	Cd164	10:41519414-41531048(+)	77.6463	86.263	81.7782	72.9741	83.7319	84.7772	66.3328	74.6159	84.7638	67.75	78.1992	70.1306	81.6572	67.1534	74.9668	71.5864
ENSMUST00000019965	ENSMUSG00000019822	Smpd2	10:41487172-41490340(-)	3.15907	3.17085	3.60239	4.66474	3.81743	3.48701	2.61559	4.6303	4.76132	3.84205	3.58129	3.72772	5.00457	2.86078	4.61395	4.43106
ENSMUST00000019967	ENSMUSG00000019823	Mical1	10:41476314-41487030(+)	0.02051	1.19596	1.25897	2.33405	0.0001	0.966805	0.610917	0.0001	0.070459	0.0001	0.0001	0.668895	0.557134	0.520752	0.0001	0.588815
ENSMUST00000019974	ENSMUSG00000019832	Rab32	10:10545002-10558265(-)	0.40011	1.05532	1.13389	1.99681	1.14942	0.810522	0.691979	0.991803	0.761644	0.96204	0.582537	1.12926	0.732174	0.707566	0.683568	0.750235
ENSMUST00000019975	ENSMUSG00000019831	Wasf1	10:40883475-40938569(+)	0.0001	0.0001	0.0001	0.0001	0.0001	0.01669	0.0001	0.0001	0.0001	0.0001	0.0001	0.0001	0.0001	0.0001	0.0001	0.0001
ENSMUST00000019977	ENSMUSG00000063428	Ddo	10:40630011-40649931(+)	25.3731	26.9124	27.398	27.8617	26.9344	30.9642	24.3663	29.8822	32.2846	30.5641	26.8487	31.1745	32.6602	32.2909	34.0841	31.1446
ENSMUST00000019978	ENSMUSG00000019834	Slc22a16	10:40570613-40604128(+)	0.0001	0.0001	0.0001	0.0001	0.0001	0.0001	0.0001	0.0001	0.0001	0.0001	0.0001	0.0001	0.0001	0.0001	0.0001	0.0001
ENSMUST00000019982	ENSMUSG00000019837	Gtf3c6	10:40249350-40257676(-)	1.28771	1.21876	1.68172	1.70945	1.37694	1.79123	2.14995	1.57298	1.28198	1.18124	0.952971	1.36109	1.45925	1.39107	1.58212	2.21803
ENSMUST00000019986	ENSMUSG00000019841	Rev3l	10:39732118-39875211(+)	0.939866	1.603	1.19686	0.819063	0.030802	0.775834	0.041165	1.49429	1.85669	1.46707	1.20294	0.980321	0.638286	1.41492	0.010486	1.48103
ENSMUST00000019987	ENSMUSG00000019842	Traf3ip2	10:39612934-39655307(+)	0.445095	0.63671	0.854273	1.43581	0.667252	0.430979	0.572097	0.716409	0.576289	0.712726	0.630803	0.801328	0.795088	0.652118	0.722915	0.426678
ENSMUST00000019991	ENSMUSG00000019845	Tube1	10:39134023-39151058(+)	0.195096	0.081573	0.167381	0.115842	0.180921	0.227154	0.0001	0.365902	0.187849	0.094314	0.220344	0.131598	0.296141	0.171911	0.143821	0.033415
ENSMUST00000019992	ENSMUSG00000019846	Lama4	10:38965515-39110188(+)	17.8014	19.4685	25.2709	24.3007	22.9893	20.9736	16.9325	15.2798	26.4766	17.8261	24.2883	21.1652	23.5394	12.5579	15.4723	15.7016
ENSMUST00000019994	ENSMUSG00000019848	Popdc3	10:45289305-45318452(+)	0.0001	0.0001	0.0001	0.0001	0.0001	0.0001	0.0001	0.18247	0.0001	0.0001	0.0001	0.0001	0.0001	0.0001	0.0001	0.0001
ENSMUST00000019997	ENSMUSG00000019850	Tnfaip3	10:19000910-19015410(-)	0.888614	0.70515	0.903961	1.1351	0.921874	0.856224	0.980356	0.739535	0.741951	1.41265	0.78634	0.577966	0.253483	0.255212	0.394558	0.0001
ENSMUST00000019998	ENSMUSG00000019851	Perp	10:18845020-18857073(+)	0.021808	0.0001	0.046413	0.117903	0.055898	0.216605	0.0001	0.0001	0.056907	0.101494	0.069906	0.078575	0.090658	0.052712	0.122119	0.050006
ENSMUST00000019999	ENSMUSG00000019852	Arfgef3	10:18589403-18743753(-)	0.0001	0.0001	0.0001	0.0001	0.0001	0.0001	0.0001	0.0001	0.0001	0.0001	0.0001	0.0001	0.0001	0.0001	0.0001	0.0001
ENSMUST00000020000	ENSMUSG00000019853	Hebp2	10:18539498-18546076(-)	3.24824	3.49283	2.80998	1.67928	3.63074	2.93187	2.33003	3.01353	2.63339	2.56957	2.54059	1.77345	3.28376	5.23556	3.2918	2.65089
ENSMUST00000020002	ENSMUSG00000078453	Abracl	10:18011260-18023288(-)	7.93315	6.99478	5.67748	9.62967	5.85357	7.42676	6.32537	6.54133	7.31561	7.83927	8.75173	9.41499	6.37243	7.45141	6.03924	7.25168
ENSMUST00000020003	ENSMUSG00000019856	Fam184a	10:53633145-53751123(-)	0.140748	0.078092	0.195407	0.155063	0.102966	0.114438	0.104103	0.052903	0.087606	0.059633	0.0001	0.091564	0.095416	0.042263	0.061205	0.039162
ENSMUST00000020004	ENSMUSG00000019857	Asf1a	10:53596952-53609225(+)	2.77309	4.35917	2.79937	4.71274	3.64854	3.22089	3.19715	3.42671	3.64356	2.62852	3.05096	2.64264	3.73938	3.99681	3.1347	3.07161
ENSMUST00000020008	ENSMUSG00000019861	Gopc	10:52337052-52382075(-)	5.53744	6.36057	7.95038	6.29731	7.75287	7.64532	5.21242	6.72685	7.6456	3.63061	6.64608	7.18617	7.08666	7.47756	7.01399	6.83463
ENSMUST00000020012	ENSMUSG00000019863	Qrsl1	10:43874188-43901745(-)	3.47995	4.82267	3.5621	5.13575	4.02128	4.33599	6.45514	5.26161	4.24139	5.52428	5.29653	5.00772	5.07084	5.20812	5.81769	5.03282
ENSMUST00000020015	ENSMUSG00000019865	Nmbr	10:14760157-14770850(+)	0.04617	0.119083	0.0001	0.0001	0.067874	0.0001	0.0001	0.050659	0.0001	0.018009	0.062066	0.0001	0.0001	0.159174	0.02577	0.031976
ENSMUST00000020016	ENSMUSG00000019867	Gje1	10:14715623-14718214(-)	0.0001	0.0001	0.0001	0.0001	0.0001	0.0001	0.0001	0.0001	0.0001	0.0001	0.0001	0.0001	0.0001	0.0001	0.0001	0.0001
ENSMUST00000020017	ENSMUSG00000019866	Crybg1	10:43950638-44004369(-)	1.20474	0.0001	2.04801	2.88362	2.02622	1.62414	0.0001	1.18868	1.34129	1.61227	0.0001	0.0001	1.69924	0.0001	1.25399	1.09964
ENSMUST00000020018	ENSMUSG00000019868	Vta1	10:14655355-14705500(-)	0.0001	0.0001	0.0001	0.0001	0.0001	3.19887	0.0001	0.0001	0.0001	1.34291	0.376731	1.29052	0.0001	1.38422	0.0001	0.0001
ENSMUST00000020022	ENSMUSG00000019872	Smpdl3a	10:57794374-57811830(+)	43.1722	41.5839	42.9086	61.7657	50.838	48.6405	47.2778	53.0225	48.7142	59.8126	42.1325	53.014	46.5371	62.432	52.3413	53.8448
ENSMUST00000020023	ENSMUSG00000019873	Reep3	10:67009189-67096945(-)	19.922	20.5157	20.6442	27.1451	24.8172	22.079	22.9456	24.383	19.7312	22.2706	17.4471	19.5596	19.3877	24.6568	18.9927	19.2173
ENSMUST00000020024	ENSMUSG00000019874	Fabp7	10:57784881-57788450(+)	0.0001	0.151163	0.0001	0.084619	0.130001	0.0001	0.0001	0.0001	0.0001	0.0001	0.0001	0.0001	0.0001	0.0001	0.0001	0.0001
ENSMUST00000020027	ENSMUSG00000019877	Serinc1	10:57515774-57532530(-)	105.269	123.307	111.73	125.553	119.944	118.287	116.496	116.423	104.832	116.144	106.983	110.829	106.361	117.473	108.291	107.713
ENSMUST00000020034	ENSMUSG00000019883	Echdc1	10:29313500-29347469(+)	82.2333	73.5875	75.755	35.4277	63.0654	81.5462	34.5207	54.7455	79.7157	71.9619	88.1245	67.7718	75.9586	83.4167	74.9264	68.7263
ENSMUST00000020039	ENSMUSG00000019888	Mgat4c	10:102159079-102391469(+)	0.0001	0.0001	0.0001	0.0001	0.0001	0.0001	0.0001	0.0001	0.0001	0.0001	0.0001	0.0001	0.0001	0.0001	0.0001	0.0001
ENSMUST00000020040	ENSMUSG00000019890	Nts	10:102481756-102490486(-)	0.744747	1.69033	0.36765	1.69014	1.6353	1.30694	1.48669	1.55402	2.80837	0.281769	0.12096	0.954503	0.986251	1.10736	0.301449	0.612681
ENSMUST00000020043	ENSMUSG00000019892	Lrriq1	10:103214399-103236322(-)	0.0001	0.0001	0.0001	0.0001	0.0001	0.0001	0.0001	0.0001	0.0001	0.0001	0.0001	0.0001	0.0001	0.0001	0.0001	0.0001
ENSMUST00000020045	ENSMUSG00000019893	Ros1	10:52045926-52195244(-)	0.0001	0.0001	0.0001	0.0001	0.0001	0.0001	0.0001	0.0001	0.0001	0.0001	0.0001	0.0001	0.0001	0.0001	0.0001	0.0001
ENSMUST00000020049	ENSMUSG00000019897	Ccdc59	10:105841067-105847833(+)	3.48539	6.70944	4.09979	4.00812	5.69667	3.72634	4.40287	6.85738	3.63814	3.24697	6.28172	6.09422	6.21368	5.457	3.61515	5.657
ENSMUST00000020057	ENSMUSG00000019906	Lin7a	10:107271686-107421474(+)	0.236145	0.198338	0.52406	0.476866	0.452166	0.500047	0.294541	0.283697	0.17925	0.353111	0.083626	0.348259	0.192762	0.242942	0.29906	0.309041
ENSMUST00000020062	ENSMUSG00000019905	Gprc6a	10:51614823-51631458(-)	0.0001	0.0001	0.0001	0.0001	0.0001	0.0001	0.0001	0.0001	0.0001	0.0001	0.0001	0.0001	0.0001	0.0001	0.0001	0.0001
ENSMUST00000020064	ENSMUSG00000019909	Fam162b	10:51585416-51590517(-)	0.0001	0.0001	0.0001	0.0001	0.0001	0.0001	0.0001	0.0001	0.0001	0.0001	0.0001	0.0001	0.0001	0.0001	0.0001	0.0001
ENSMUST00000020071	ENSMUSG00000019913	Sim1	10:50895651-50989152(+)	0.0001	0.007736	0.0001	0.0001	0.0001	0.0001	0.0001	0.016093	0.0001	0.0001	0.0001	0.0001	0.0001	0.0001	0.0001	0.0001
ENSMUST00000020077	ENSMUSG00000019920	Lims1	10:58394373-58421783(+)	0.004136	0.017213	0.0001	0.028889	0.034204	0.043921	0.074002	0.091752	0.013738	0.004842	0.039197	0.019003	0.017749	0.079622	0.0001	0.015042
ENSMUST00000020078	ENSMUSG00000019920	Lims1	10:58323466-58424691(+)	7.94712	8.50505	9.05134	11.2379	8.66788	9.61467	9.60135	8.35809	9.52254	7.61379	7.39033	8.53907	8.46934	6.98462	8.24064	8.18091
ENSMUST00000020081	ENSMUSG00000019923	Zwint	10:72654845-72674964(+)	50.6364	55.782	57.9842	40.2466	48.439	63.9862	33.0291	51.7356	48.1126	49.8845	50.5702	49.2699	59.2674	55.3615	52.5149	49.0749
ENSMUST00000020085	ENSMUSG00000019927	Ube2d1	10:71254980-71285262(-)	5.2655	7.16855	8.03922	8.47114	7.84458	8.05934	5.56727	8.5883	6.86212	7.26104	7.19809	6.7894	6.28996	6.07544	6.45555	6.10805
ENSMUST00000020090	ENSMUSG00000019933	Mrln	10:70204667-70219711(+)	0.0001	0.0001	0.0001	0.0001	0.0001	0.0001	0.0001	0.0001	0.0001	0.0001	0.0001	0.0001	0.0001	0.0001	0.0001	0.0001
ENSMUST00000020094	ENSMUSG00000019936	Epyc	10:97644068-97681900(+)	0.0001	0.0001	0.0001	0.0001	0.0001	0.0001	0.0001	0.0001	0.0001	0.0001	0.0001	0.0001	0.0001	0.0001	0.0001	0.0001
ENSMUST00000020099	ENSMUSG00000019942	Cdk1	10:69335146-69352938(-)	0.023004	0.163153	0.119863	0.227089	0.157141	0.037193	0.103786	0.186665	0.038937	0.132333	0.035823	0.068276	0.047435	0.043258	0.104215	0.053418
ENSMUST00000020101	ENSMUSG00000019944	Rhobtb1	10:69212634-69291791(+)	0.231086	0.0001	0.0001	0.742304	0.184727	0.286799	0.545081	2.00994	0.934503	1.9108	1.373	0.0001	0.0001	0.030032	0.909176	2.51935
ENSMUST00000020102	ENSMUSG00000019935	Slc17a8	10:89574020-89621253(-)	0.033394	0.039148	0.0001	0.064234	0.054648	0.045586	0.0001	0.063686	0.04018	0.088505	0.052149	0.032747	0.059091	0.0001	0.0602	0.049176
ENSMUST00000020103	ENSMUSG00000019945	Cabcoco1	10:68430953-68541896(-)	1.49667	2.27791	1.98222	1.66923	1.16023	2.10695	1.02604	2.00265	1.99617	5.34589	1.44523	3.12496	2.84722	2.09986	3.55982	1.87213
ENSMUST00000020106	ENSMUSG00000019947	Arid5b	10:68096016-68278721(-)	0.0001	0.0001	0.0001	0.0001	0.0001	0.0001	0.0001	0.0001	0.0001	0.0001	0.0001	0.0001	0.0001	0.0001	0.0001	0.0001
ENSMUST00000020107	ENSMUSG00000019943	Atp2b1	10:98915152-99026143(+)	4.133	5.31223	5.81271	8.71171	5.70315	6.13869	5.18276	4.99464	5.0668	5.54454	3.53405	5.3472	5.03665	3.60724	4.32499	4.05311
ENSMUST00000020109	ENSMUSG00000019948	Actr6	10:89711971-89732295(-)	8.75642	11.0353	7.94337	7.93447	9.44084	9.68573	8.06181	7.55662	7.9323	7.34414	8.87384	7.84199	8.60217	8.29359	9.58869	7.98762
ENSMUST00000020112	ENSMUSG00000019951	Uhrf1bp1l	10:89744991-89819871(+)	8.1701	8.21709	7.98158	10.5785	10.2927	10.3165	7.68926	9.1942	7.20704	11.1802	8.99192	10.5264	9.53738	14.889	8.10551	9.15271
ENSMUST00000020113	ENSMUSG00000019952	Poc1b	10:99107036-99197988(+)	0.722016	0.0001	2.04977	0.619544	0.207031	1.41477	1.83091	1.9364	1.23386	0.232192	0.648262	0.329381	0.55958	2.25553	1.22773	1.05067
ENSMUST00000020118	ENSMUSG00000019960	Dusp6	10:99263231-99267488(+)	9.05909	6.28162	15.5944	20.4215	8.75333	7.91871	8.22495	12.4249	6.19566	18.447	13.8825	24.3231	29.8422	22.6197	15.603	17.1962
ENSMUST00000020123	ENSMUSG00000019961	Tmpo	10:91160417-91171578(-)	1.3496	1.9367	2.20435	3.05074	1.45154	3.50107	2.02921	1.92926	0.407034	1.57032	1.65522	3.23088	2.06379	1.10764	2.19076	1.46777
ENSMUST00000020129	ENSMUSG00000019966	Kitl	10:100015916-100096398(+)	0.175473	0.066708	0.366331	0.428674	0.301579	0.321788	0.365728	0.62265	0.311612	0.199268	0.140316	0.178256	0.332101	0.399903	0.249661	0.159894
ENSMUST00000020145	ENSMUSG00000019970	Sgk1	10:21994666-21999903(+)	7.28395	4.3219	15.3116	21.2897	13.0975	10.0801	12.2834	10.6873	7.02314	10.7056	8.74704	9.43058	9.57788	11.988	9.9153	14.6104
ENSMUST00000020149	ENSMUSG00000019975	Ikbip	10:91083057-91098657(+)	2.61387	3.35131	2.52636	3.15417	2.85126	2.61461	3.71876	2.90875	2.34643	2.33986	1.60389	2.32579	2.49709	2.52265	2.81231	2.55255
ENSMUST00000020150	ENSMUSG00000019975	Ikbip	10:91082940-91102607(+)	4.92197	4.48143	5.2672	5.82501	5.60705	5.24715	3.99408	5.59579	6.72304	5.97943	4.55048	6.72367	5.34341	4.1364	4.40035	5.19648
ENSMUST00000020153	ENSMUSG00000019977	Hbs1l	10:21295979-21368898(+)	1.13334	0.871274	1.14819	0.860819	1.41411	0.952423	1.30973	4.0697	3.48161	2.61325	0.739023	1.09416	3.16123	0.952246	1.36338	0.708067
ENSMUST00000020157	ENSMUSG00000019979	Apaf1	10:90989318-91082770(-)	0.482765	0.663984	0.74995	1.41117	0.759794	0.749616	0.726054	0.595581	0.653546	0.685685	0.388821	0.675482	0.632132	0.359962	0.464153	0.418105
ENSMUST00000020158	ENSMUSG00000019982	Myb	10:21125276-21160984(-)	0.0001	0.0001	0.0001	0.0001	0.0001	0.0001	0.0001	0.0001	0.0001	0.024051	0.0001	0.0001	0.0001	0.0001	0.0001	0.0001
ENSMUST00000020159	ENSMUSG00000019984	Med23	10:24870047-24913460(+)	1.64975	1.87063	2.47818	3.32553	2.35556	1.89282	1.35616	2.50939	2.13417	3.33125	1.46909	1.93265	0.855732	1.92591	0.660473	0.469937
ENSMUST00000020161	ENSMUSG00000019987	Arg1	10:24915221-24927484(-)	0.0001	0.0001	0.0001	0.0001	0.0001	0.0001	0.0001	0.013	0.0001	0.0001	0.0001	0.0001	0.0001	0.0001	0.0001	0.0001
ENSMUST00000020163	ENSMUSG00000019988	Nedd1	10:92684746-92722420(-)	2.33309	3.11554	3.73137	3.6393	3.66639	3.20179	2.61009	3.11255	2.82483	2.39931	2.82762	2.96916	3.12575	2.32947	3.05016	2.52576
ENSMUST00000020165	ENSMUSG00000019990	Pde7b	10:20398004-20725078(-)	7.78159	7.08057	6.49655	6.35729	6.52265	7.1093	4.50299	5.49488	6.15786	12.1275	5.62718	7.69094	7.05678	15.1008	9.09826	7.96858
ENSMUST00000020169	ENSMUSG00000019989	Enpp3	10:24772406-24836225(-)	0.422771	0.431756	0.640806	0.914847	0.552444	0.532414	0.621421	0.396024	0.581852	0.366328	0.277219	0.359359	0.284563	0.4366	0.584273	0.216944
ENSMUST00000020171	ENSMUSG00000019997	Ccn2	10:24595442-24598678(+)	0.648518	1.01643	2.46029	2.08135	1.70348	1.75394	1.00394	2.16178	1.40762	0.813006	1.0362	0.504697	1.84123	0.326339	0.904276	0.594886
ENSMUST00000020173	ENSMUSG00000019996	Map7	10:20148471-20281522(+)	1.51571	1.22002	1.38887	1.28504	1.85003	1.96628	1.21547	1.30594	2.2327	1.85541	1.95071	1.73478	1.89748	2.18512	2.38676	1.59544
ENSMUST00000020174	ENSMUSG00000019998	Stx7	10:24149317-24188961(+)	1.27714	1.01951	0.452395	1.2793	0.695231	0.635232	0.032234	2.27106	1.16854	1.02591	0.008126	0.655216	2.9053	2.2456	0.663359	0.520596
ENSMUST00000020182	ENSMUSG00000020003	Pex7	10:19853900-19907689(-)	3.77371	4.24617	4.28231	4.63663	4.14417	4.97852	4.44877	5.01921	4.83221	5.82901	4.05973	4.5029	5.4206	5.87652	5.59205	4.96452
ENSMUST00000020185	ENSMUSG00000020007	Il20ra	10:19712570-19760053(+)	0.0001	0.0001	0.0001	0.0001	0.0001	0.0001	0.0001	0.0001	0.0001	0.0001	0.0001	0.0001	0.0001	0.0001	0.0001	0.0001
ENSMUST00000020188	ENSMUSG00000020009	Ifngr1	10:19591949-19610229(+)	37.4984	34.023	36.574	57.2074	49.0875	35.1722	53.0776	57.2001	26.9239	36.893	38.3034	31.5436	34.1455	25.475	25.2725	17.0265
ENSMUST00000020190	ENSMUSG00000020010	Vnn3	10:23851462-23869843(+)	0.317653	0.430356	0.416323	1.13776	0.395868	0.619273	0.232097	0.238563	0.313546	0.653448	0.472449	0.649382	0.233905	0.567557	0.355403	0.164998
ENSMUST00000020197	ENSMUSG00000028886	Eya3	4:132639046-132724762(+)	0.0001	0.0001	0.103617	0.0001	0.0001	0.0001	0.0001	0.0001	0.010116	0.0001	0.0001	0.0001	0.017072	0.010212	0.0001	0.0001
ENSMUST00000020200	ENSMUSG00000020014	Cfap54	10:93028470-93081618(-)	0.0001	0.0001	0.0001	0.0001	0.0001	0.0001	0.0001	0.0001	0.0001	0.0001	0.0001	0.0001	0.0001	0.0001	0.0001	0.0001
ENSMUST00000020203	ENSMUSG00000020018	Snrpf	10:93583029-93589706(-)	8.39164	10.95	8.27212	10.2676	9.06253	9.42121	8.12225	12.558	8.54178	8.75309	8.24242	10.2481	9.30634	10.1517	8.41704	8.58765
ENSMUST00000020204	ENSMUSG00000020019	Ntn4	10:93641049-93747207(+)	0.80932	0.893922	1.4122	2.31183	1.53205	1.25533	1.11693	1.2213	1.75758	1.74894	0.772919	1.1388	1.45916	0.907882	1.12901	1.39014
ENSMUST00000020208	ENSMUSG00000020021	Fgd6	10:94036001-94145339(+)	0.644115	0.670458	1.02458	1.54418	0.816128	0.847533	1.10563	0.780228	0.792358	1.14353	0.478092	0.8152	1.10548	0.865606	0.976441	0.860677
ENSMUST00000020209	ENSMUSG00000020022	Ndufa12	10:94198955-94221443(+)	15.9735	35.4852	19.8106	26.5908	14.6224	15.9175	2.53445	62.1027	12.9759	7.30918	46.1024	6.15994	28.0386	28.446	22.2004	14.3905
[truncated: 140,701 more rows]
