# Supplementary material for: CPEB2-activated Prdm16 translation promotes brown adipocyte function and prevents obesity
Source: Mol Metab. 2024 Sep 19;89:102034. doi: 10.1016/j.molmet.2024.102034 (PMC11462068; doi:10.1016/j.molmet.2024.102034)
Supplement: Multimedia component 5 [file mmc5.xlsx]

## Sheet: #KMeansEnrichment
Cluster	adj.Pval	#Genes	Pathways	Genes
A	2.15e-105	315	Immune system process	Tspan32 Itgb2 Lck Tcf7 Il12rb1 Fasl Ccl3 Itgb7 Cd3g Spi1 Lcp2 Ebi3 Hck Cd79a Il7r Ptpn6 Il12b Ctse Ly9 Cd244a Adgre1 Pgf Cd44 Il27ra Sh2d1a Tnfsf14 Spib Ccl8 Trpm2 Tnfrsf13b Mcoln2 Tnfaip8l2 Slamf6 Cybb Cd48 Cd83 Gzmb Gata3 Fcgr1 Ncf1 H2-M2 Slpi Cd40 Ada Ikzf3 Ikzf1 Cd68 Cxcl16 Ccl6 Ccl9 Plek Dock2 Itk Havcr2 Myo1g Top2a Fos Ly86 Syk Cd180 Rnase6 Lcp1 Acod1 Fyb Dcstamp Sla Nckap1l Ciita Mefv Alca…
A	2.01e-92	234	Immune response	Tspan32 Lck Il12rb1 Fasl Ccl3 Cd3g Spi1 Lcp2 Hck Cd79a Il7r Ptpn6 Il12b Ly9 Cd244a Adgre1 Il27ra Sh2d1a Tnfsf14 Ccl8 Tnfrsf13b Mcoln2 Tnfaip8l2 Slamf6 Cybb Cd48 Gzmb Gata3 Fcgr1 Ncf1 Slpi Cd40 Ada Cd68 Cxcl16 Ccl6 Ccl9 Dock2 Itk Havcr2 Myo1g Ly86 Syk Cd180 Rnase6 Lcp1 Acod1 Fyb Sla Nckap1l Ciita Mefv Alcam Cd96 Gcsam Samsn1 Cxcl13 Cd4 Clec4n Trem2 H2-Oa Aif1 Ltb Cd74 Cd6 Pik3ap1 Cd7 Dnase1l3 Adam…
A	1.71e-76	170	Leukocyte activation	Tspan32 Itgb2 Lck Tcf7 Il12rb1 Ccl3 Cd3g Spi1 Lcp2 Ebi3 Cd79a Il7r Ptpn6 Il12b Ly9 Cd244a Cd44 Il27ra Tnfsf14 Spib Tnfrsf13b Tnfaip8l2 Slamf6 Cd48 Cd83 Gata3 Cd40 Ada Ikzf3 Ikzf1 Dock2 Itk Havcr2 Syk Cd180 Lcp1 Dcstamp Nckap1l Samsn1 Cd4 Trem2 H2-Oa Mzb1 Aif1 Cd74 Cd5 Cd6 Dnase1l3 Adam8 Icos Ctla4 Cd28 Il18rap Il18r1 Zap70 Ptprc Batf3 Prkcq Apbb1ip Mdk Rasgrp1 Nfatc2 Sla2 Ptpn22 Cd2 Vcam1 Lef1 Tl…
A	5.42e-73	176	Cell activation	Tspan32 Itgb2 Lck Tcf7 Il12rb1 Ccl3 Timp1 Cd3g Spi1 Lcp2 Ebi3 Cd79a Il7r Ptpn6 Il12b Ly9 Cd244a Cd44 Il27ra Tnfsf14 Spib Tnfrsf13b Tnfaip8l2 Slamf6 Cd48 Cd83 Gata3 Cd40 Ada Ikzf3 Ikzf1 Plek Dock2 Itk Havcr2 Syk Cd180 Lcp1 Dcstamp Nckap1l Samsn1 Cd4 Trem2 H2-Oa Mzb1 Aif1 Cd74 Cd5 Cd6 Fermt3 Dnase1l3 Adam8 Icos Ctla4 Cd28 Il18rap Il18r1 Zap70 Ptprc Batf3 Prkcq Apbb1ip Mdk Rasgrp1 Nfatc2 Sla2 Slc7a1…
A	1.18e-68	200	Regulation of immune system process	Tspan32 Lck Tcf7 Il12rb1 Ccl3 Spi1 Lcp2 Cd79a Il7r Ptpn6 Il12b Cd244a Pgf Il27ra Sh2d1a Tnfsf14 Tnfrsf13b Tnfaip8l2 Slamf6 Cd48 Cd83 Gata3 Fcgr1 Cd40 Ada Ikzf3 Cd68 Itk Havcr2 Myo1g Fos Syk Cd180 Acod1 Fyb Dcstamp Nckap1l Cd96 Gcsam Cd200r1 Samsn1 Cxcl13 Cd4 Tmem176a Trem2 H2-Oa Mzb1 Aif1 Cd74 Cd5 Cd6 Pik3ap1 Dnase1l3 Adam8 Ccr1 Icos Ctla4 Cd28 Il18rap Il18r1 Zap70 Pdcd1 Ptprc Sell Prkcq Itga4 Md…
A	1.19e-65	145	Lymphocyte activation	Itgb2 Lck Tcf7 Il12rb1 Cd3g Spi1 Ebi3 Cd79a Il7r Ptpn6 Il12b Ly9 Cd244a Cd44 Il27ra Tnfsf14 Spib Tnfrsf13b Tnfaip8l2 Slamf6 Cd48 Cd83 Gata3 Cd40 Ada Ikzf3 Ikzf1 Dock2 Itk Havcr2 Syk Cd180 Lcp1 Nckap1l Samsn1 Cd4 H2-Oa Mzb1 Aif1 Cd74 Cd5 Cd6 Adam8 Icos Ctla4 Cd28 Il18r1 Zap70 Ptprc Prkcq Apbb1ip Mdk Rasgrp1 Nfatc2 Sla2 Ptpn22 Cd2 Vcam1 Lef1 Tnfsf8 Laptm5 Fgr Tnfrsf4 Rhoh Ccr9 Gpnmb Clec4e Clec4d C…
A	1.72e-61	188	Defense response	Tspan32 Itgb2 Lck Il12rb1 Fasl Ccl3 Timp1 Spi1 Hck Il7r Ptpn6 Il12b Ly9 Cd244a Il27ra Sh2d1a Ccl8 Mcoln2 Tnfaip8l2 Slamf6 Cybb Gzmb Gata3 Fcgr1 Ncf1 Slpi Cd40 Ada Cd68 Cxcl16 Ccl6 Ccl9 Havcr2 Aoah Ly86 Syk Cd180 Rnase6 Itih4 Acod1 Sla Ciita Mefv Cd96 Cd200r1 Cxcl13 Cd4 Clec4n Trem2 Aif1 Cd74 Cd6 Pik3ap1 Dnase1l3 Adam8 Ccr1 Casp12 Cd28 Il18rap Il18r1 Zap70 Ptprc Prkcq Cers6 Mdk Rasgrp1 Zbp1 Ptx3 P…
A	2.45e-60	147	Positive regulation of immune system process	Lck Il12rb1 Ccl3 Spi1 Lcp2 Cd79a Il7r Ptpn6 Il12b Cd244a Pgf Il27ra Sh2d1a Tnfsf14 Slamf6 Cd83 Gata3 Fcgr1 Cd40 Ada Itk Havcr2 Myo1g Fos Syk Acod1 Fyb Dcstamp Nckap1l Gcsam Cxcl13 Cd4 Trem2 Mzb1 Aif1 Cd74 Cd5 Cd6 Adam8 Ccr1 Icos Ctla4 Cd28 Il18rap Il18r1 Zap70 Ptprc Sell Prkcq Itga4 Mdk Rasgrp1 Zbp1 Nfatc2 Sla2 Ptpn22 Vcam1 Lef1 Nr4a3 Laptm5 Fgr Rhoh Clec4d Klrk1 Klrd1 Cd27 Clec2i Cd22 Tyrobp Cor…
A	2.28e-54	111	T cell activation	Lck Tcf7 Il12rb1 Cd3g Spi1 Ebi3 Il7r Ptpn6 Il12b Ly9 Cd244a Cd44 Il27ra Tnfsf14 Tnfaip8l2 Slamf6 Cd48 Cd83 Gata3 Ada Dock2 Itk Havcr2 Syk Lcp1 Nckap1l Cd4 H2-Oa Aif1 Cd74 Cd5 Cd6 Adam8 Icos Ctla4 Cd28 Il18r1 Zap70 Ptprc Prkcq Apbb1ip Mdk Rasgrp1 Sla2 Ptpn22 Cd2 Vcam1 Lef1 Tnfsf8 Laptm5 Tnfrsf4 Rhoh Ccr9 Gpnmb Clec4e Clec4d Clec4a2 Klrc1 Cd27 Clec2i Coro1a Lat Pycard Itgal Sash3 Il2rg Cd3e Cd3d Ra…
A	3.05e-54	173	Response to external biotic stimulus	Tspan32 Lck Cd52 Il12rb1 Fasl Ccl3 Spi1 Hck Il7r Ptpn6 Il12b Ly9 Cd244a Il27ra Sh2d1a Ccl8 Mcoln2 Tnfaip8l2 Slamf6 Cybb Gzmb Gata3 Fcgr1 Ncf1 Slpi Cd40 Ikzf3 Cd68 Cxcl16 Ccl6 Ccl9 Havcr2 Fos Ly86 Syk Cd180 Rnase6 Acod1 Sla Ciita Mefv Cd96 Nr4a1 Cxcl13 Gzma Cd4 Clec4n Trem2 Aif1 Cd74 Cd6 Adam8 Ccr1 Il18rap Zap70 Rgs1 Ptprc Ncf2 Batf3 Rasgrp1 Zbp1 Ptx3 Ptpn22 Vcam1 Tlr2 Gbp2 Tnfsf8 Fgr Plac8 Cxcl9 …
A	3.05e-54	173	Response to other organism	Tspan32 Lck Cd52 Il12rb1 Fasl Ccl3 Spi1 Hck Il7r Ptpn6 Il12b Ly9 Cd244a Il27ra Sh2d1a Ccl8 Mcoln2 Tnfaip8l2 Slamf6 Cybb Gzmb Gata3 Fcgr1 Ncf1 Slpi Cd40 Ikzf3 Cd68 Cxcl16 Ccl6 Ccl9 Havcr2 Fos Ly86 Syk Cd180 Rnase6 Acod1 Sla Ciita Mefv Cd96 Nr4a1 Cxcl13 Gzma Cd4 Clec4n Trem2 Aif1 Cd74 Cd6 Adam8 Ccr1 Il18rap Zap70 Rgs1 Ptprc Ncf2 Batf3 Rasgrp1 Zbp1 Ptx3 Ptpn22 Vcam1 Tlr2 Gbp2 Tnfsf8 Fgr Plac8 Cxcl9 …
A	7.48e-54	143	Defense response to other organism	Tspan32 Lck Il12rb1 Fasl Ccl3 Spi1 Hck Il7r Ptpn6 Il12b Ly9 Cd244a Il27ra Sh2d1a Ccl8 Mcoln2 Tnfaip8l2 Slamf6 Cybb Gzmb Gata3 Fcgr1 Ncf1 Slpi Cd40 Cxcl16 Ccl6 Ccl9 Havcr2 Ly86 Syk Cd180 Rnase6 Sla Ciita Mefv Cd96 Cxcl13 Cd4 Clec4n Trem2 Aif1 Cd74 Adam8 Ccr1 Il18rap Zap70 Ptprc Rasgrp1 Zbp1 Ptx3 Ptpn22 Tlr2 Gbp2 Tnfsf8 Fgr Plac8 Cxcl9 Irf5 Clec5a Klrg1 Clec4e Clec4d Clec4a2 Klrk1 Klrd1 Klrc1 Tyrob…
A	3.31e-50	241	Response to external stimulus	Tspan32 Lck Cd52 Il12rb1 Fasl Ccl3 Spi1 Hck Fosb Il7r Ptpn6 Il12b Ly9 Cd244a Pgf Il27ra Sh2d1a Tnfsf14 Tph2 Ccl8 Trpm2 Nuak2 Mcoln2 Aldh1a2 Tnfaip8l2 Slamf6 Cybb Gzmb Gata3 Fcgr1 Ncf1 Slpi Cd40 Ada Ikzf3 Cd68 Cxcl16 Ccl6 Ccl9 Dock2 Havcr2 Fos Aoah Ly86 Sema4d Syk Cd180 Rnase6 Acod1 Sla Nckap1l Ciita Mefv Alcam Cd96 Cd200r1 Nr4a1 Krt18 Cxcl13 Gzma Cd4 Clec4n Trem2 Aif1 Cd74 Cd6 Pik3ap1 Dnase1l3 Ad…
A	5.29e-50	176	Biological process involved in interspecies interaction between organisms	Tspan32 Lck Cd52 Il12rb1 Fasl Ccl3 Spi1 Hck Il7r Ptpn6 Il12b Ly9 Cd244a Il27ra Sh2d1a Nectin4 Ccl8 Mcoln2 Tnfaip8l2 Slamf6 Cybb Gzmb Gata3 Fcgr1 Ncf1 Slpi Cd40 Ikzf3 Cd68 Cxcl16 Ccl6 Ccl9 Havcr2 Fos Ly86 Syk Cd180 Rnase6 Acod1 Sla Ciita Mefv Cd96 Nr4a1 Cxcl13 Gzma Cd4 Clec4n Trem2 Aif1 Cd74 Cd6 Adam8 Ccr1 Il18rap Zap70 Rgs1 Ptprc Ncf2 Batf3 Rasgrp1 Zbp1 Ptx3 Ptpn22 Vcam1 Lef1 Tlr2 Gbp2 Tnfsf8 Fgr…
A	2.21e-47	129	Regulation of immune response	Tspan32 Lck Il12rb1 Spi1 Lcp2 Cd79a Il7r Ptpn6 Il12b Il27ra Sh2d1a Slamf6 Cd48 Gata3 Fcgr1 Cd40 Ada Itk Havcr2 Myo1g Syk Cd180 Acod1 Fyb Nckap1l Cd96 Gcsam Samsn1 Cd4 Trem2 Cd74 Pik3ap1 Adam8 Ccr1 Ctla4 Cd28 Il18rap Il18r1 Zap70 Pdcd1 Ptprc Prkcq Rasgrp1 Zbp1 Nfatc2 Sla2 Ptpn22 Tlr2 Nr4a3 Laptm5 Fgr Clec4e Clec4d Klrk1 Klrd1 Klrc1 Clec2i Cd22 Tyrobp Cd19 Pycard Cd37 Sash3 Btk Adcy7 Cd3e Oas3 Nlrp…
B	9.84e-07	27	Muscle contraction	Actn3 Casq1 Tcap Myl2 Stc1 Tnnc2 Mb Mybpc1 Tacr2 Casq2 Lmod2 Ryr1 Atp2a1 Tnni2 Myom2 Hcn4 Myh2 Mybpc2 Kcnj2 Scn4b Ttn Myh7 Myh1 Myh4 Myl3 Tnnt3 Tnnc1
B	9.84e-07	11	Skeletal muscle contraction	Actn3 Casq1 Tcap Tnnc2 Mb Atp2a1 Tnni2 Kcnj2 Myh7 Tnnt3 Tnnc1
B	1.22e-05	18	Striated muscle contraction	Actn3 Casq1 Tcap Myl2 Stc1 Tnnc2 Mb Casq2 Atp2a1 Tnni2 Hcn4 Kcnj2 Scn4b Ttn Myh7 Myl3 Tnnt3 Tnnc1
B	1.22e-05	12	Myofibril assembly	Casq1 Tcap Myl2 Mypn Neb Casq2 Lmod2 Myom2 Acta1 Nrap Ttn Capn3
B	1.22e-05	12	Striated muscle cell development	Casq1 Tcap Myl2 Mypn Neb Casq2 Lmod2 Myom2 Acta1 Nrap Ttn Capn3
B	1.22e-05	30	Muscle system process	Actn3 Casq1 Tcap Myl2 Stc1 Tnnc2 Mb Mybpc1 Tacr2 Casq2 Lmod2 Ryr1 Atp2a1 Tnni2 Myom2 Acta1 Hcn4 Myh2 Hrc Mybpc2 Kcnj2 Scn4b Ttn Myh7 Myh1 Myh4 Lep Myl3 Tnnt3 Tnnc1
B	1.36e-05	11	Multicellular organismal movement	Actn3 Casq1 Tcap Tnnc2 Mb Atp2a1 Tnni2 Kcnj2 Myh7 Tnnt3 Tnnc1
B	1.36e-05	11	Musculoskeletal movement	Actn3 Casq1 Tcap Tnnc2 Mb Atp2a1 Tnni2 Kcnj2 Myh7 Tnnt3 Tnnc1
B	4.66e-05	65	System process	Scnn1g Cpa3 Actn3 Nphs1 Odad4 Casq1 Stx1a Tcap Rbfox1 Gabra1 Myl2 Stc1 Tnnc2 Mb Ptger1 Trdn Nts Mybpc1 Tacr2 Fam107a Npr3 Vdr Col2a1 Shisa9 Mapk8ip2 Kng1 Npff Cabp4 Abcc2 Il1rn Il1b Casq2 Abca4 Slc2a5 Uchl1 Lmod2 Ryr1 Atp2a1 Tnni2 Myom2 Acta1 Hcn4 Igdcc3 Lctl Myh2 Rims2 Kcnk2 Hrc Mybpc2 Rsc1a1 Kcna2 Kcnj2 Cnr1 Pou3f3 Smtnl2 Scn4b Ttn Myh7 Shisa6 Myh1 Myh4 Lep Myl3 Tnnt3 Tnnc1
B	9.25e-05	9	Sarcomere organization	Casq1 Tcap Mypn Neb Casq2 Lmod2 Myom2 Ttn Capn3
B	0.000238863	15	Regulation of muscle contraction	Actn3 Casq1 Stc1 Tnnc2 Tacr2 Casq2 Ryr1 Atp2a1 Tnni2 Hcn4 Kcnj2 Myh7 Myl3 Tnnt3 Tnnc1
B	0.000301546	13	Cellular component assembly involved in morphogenesis	Casq1 Tcap Myl2 Zpbp2 Mypn Neb Casq2 Lmod2 Myom2 Acta1 Nrap Ttn Capn3
B	0.000636074	57	Ion transport	Scnn1g Slc25a1 Casq1 Slc38a3 Gabra1 Stc1 Trdn Tacr2 Atp6v1c2 Vdr Shisa9 Mapk8ip2 Slc15a2 Camk2a Trpm6 Abcc2 Il1rn Il1b Casq2 Pla2g2e Slc10a6 Prkg2 Tfr2 Slc6a13 Ryr1 Atp2a1 Atp4b Pllp Hephl1 Hcn4 Ltf Kcnc2 Clca2 Fgf2 Kcnk2 Hrc Kcnh2 Kcna2 Slc16a11 Kcnj2 Gck Trpv3 Cnr1 Scn4b Calhm5 F2rl3 Shisa6 Slc10a5 Lep Slc22a12 Syt9 Fxyd6 Slc25a31 Capn3 Gm16867 Ccl21a Gm21985
B	0.000657045	4	Twitch skeletal muscle contraction	Actn3 Mb Atp2a1 Myh7
B	0.000884619	5	Regulation of skeletal muscle contraction	Actn3 Casq1 Atp2a1 Kcnj2 Myh7
