# Supplementary material for: CPEB2-activated Prdm16 translation promotes brown adipocyte function and prevents obesity
Source: Mol Metab. 2024 Sep 19;89:102034. doi: 10.1016/j.molmet.2024.102034 (PMC11462068; doi:10.1016/j.molmet.2024.102034)
Supplement: Multimedia component 6 [file mmc6.xlsx]

## Sheet: Kmeans (SD value)
Kmeans cluster
		Cluster	KG_Avg	KP_Avg	WG_Avg	WP_Avg	KG57	KG64	KG69	KP59	KP65	KP76	WG56	WG65	WG89	WP63	WP64	WP80
ENSMUSG00000079507	H2-Q1	A	2.55905	-2.34324	2.16688	-2.38269	2.28318	2.30389	3.09006	1.89793	-4.46382	-4.46382	1.73387	2.19531	2.57146	-4.46382	-4.46382	1.77958
ENSMUSG00000116358	Gm49450	A	3.46806	-0.560561	-0.51761	-2.38988	3.35529	3.51136	3.53752	3.09808	-2.38988	-2.38988	-2.38988	3.22694	-2.38988	-2.38988	-2.38988	-2.38988
ENSMUSG00000116024	Gm49527	A	-0.819963	2.1439	0.241935	-1.56587	-1.39839	-3.53858	2.47709	2.4656	2.30545	1.66063	-3.53858	1.68947	2.57491	-3.53858	-3.53858	2.37956
ENSMUSG00000109061	Gm49320	A	0.181055	-1.88855	1.38702	0.320482	0.897199	-0.406546	0.0525108	-3.14948	-3.14948	0.633311	-3.14948	3.73035	3.58019	-3.14948	0.834879	3.27605
ENSMUSG00000079362	Gm43302	A	1.1555	0.0126205	1.15328	-2.3214	1.28247	0.233435	1.95058	0.201697	0.185071	-0.348907	0.207513	2.46986	0.782459	0.221652	-7.637	0.451163
ENSMUSG00000094546	Ighv1-26	A	3.02658	-2.07755	0.580884	-1.52991	1.9518	2.82469	4.30324	-2.36148	-0.0475717	-3.82361	-1.75411	1.43045	2.06631	-2.69687	0.0549601	-1.94781
ENSMUSG00000095589	Ighv1-55	A	2.89191	-1.60185	0.345939	-1.636	1.06313	3.45406	4.15854	0.95604	-2.8808	-2.8808	-1.38148	1.77492	0.644377	-2.8808	0.853599	-2.8808
ENSMUSG00000117098	Gm49909	A	1.80005	-0.941128	-0.941128	0.0822108	-0.941128	-0.941128	7.28239	-0.941128	-0.941128	-0.941128	-0.941128	-0.941128	-0.941128	2.12889	-0.941128	-0.941128
ENSMUSG00000096715	Igkv3-4	A	2.32226	-1.04252	0.713645	-1.99338	0.937116	2.67575	3.35391	0.561709	-0.755263	-2.93401	-2.93401	1.50072	3.57423	-1.80727	-1.23886	-2.93401
ENSMUSG00000056753	C330011M18Rik	A	0.441402	0.179326	0.382967	-1.0037	-2.72638	2.51771	1.53287	1.72061	-2.72638	1.54374	-2.72638	2.46175	1.41353	-2.72638	-2.72638	2.44168
ENSMUSG00000027338	Prnd	A	2.02369	1.4972	-1.04621	-2.47468	2.01494	2.1615	1.89464	0.908831	1.1711	2.41168	0.885061	-3.8095	-0.214199	-3.8095	-3.8095	0.19495
ENSMUSG00000094075	Ighv1-80	A	2.94388	-1.35151	0.652962	-2.24533	1.2243	3.77756	3.82978	-0.0253874	-1.14212	-2.88703	-1.17163	1.72912	1.40139	-2.88703	-0.961926	-2.88703
ENSMUSG00000096490	Igkv10-94	A	2.82379	-1.94681	0.704764	-1.58175	1.41496	2.86726	4.18916	-1.03596	-2.84635	-1.95811	-0.776843	0.884143	2.00699	-2.84635	0.947459	-2.84635
ENSMUSG00000016283	H2-M2	A	2.73477	-1.83468	1.48289	-2.38298	2.65307	1.75677	3.79448	-2.38298	-2.38298	-0.738075	0.15211	2.55536	1.7412	-2.38298	-2.38298	-2.38298
ENSMUSG00000076532	Igkv4-91	A	3.36652	-2.14877	0.143499	-1.36125	2.19557	3.97613	3.92786	-2.14877	-2.14877	-2.14877	0.0697685	-1.01568	1.37641	0.213784	-2.14877	-2.14877
ENSMUSG00000076545	Igkv4-72	A	3.30034	-1.52937	-1.14604	-0.624928	1.65447	3.7031	4.54346	-0.554614	-2.01675	-2.01675	-2.01675	0.595372	-2.01675	-1.34607	1.48803	-2.01675
ENSMUSG00000041481	Serpina3g	A	2.35501	-1.63207	1.52504	-2.24798	2.21461	1.27292	3.5775	-2.61731	-0.488385	-1.79051	-0.60508	2.92844	2.25177	-3.61944	-2.05465	-1.06986
ENSMUSG00000098650	Commd1b	A	0.0415965	0.968164	0.872048	-1.88181	-1.88181	-1.88181	3.88841	2.94247	1.84383	-1.88181	-1.88181	2.16368	2.33427	-1.88181	-1.88181	-1.88181
ENSMUSG00000094797	Igkv6-15	A	2.59567	-1.79421	0.761842	-1.5633	0.71897	2.90998	4.15806	-2.95225	0.521865	-2.95225	-0.664598	1.84286	1.10726	-2.95225	0.235707	-1.97337
ENSMUSG00000094088	Ighv1-64	A	2.83347	-1.8747	0.665421	-1.62419	1.68278	3.15938	3.65824	-2.95403	-2.01364	-0.656431	-0.844127	0.859794	1.9806	-1.92152	0.589374	-3.54041
ENSMUSG00000095127	Ighv1-82	A	2.75732	-1.76455	1.17251	-2.16528	1.60264	2.28093	4.38839	-0.876484	-1.7303	-2.68687	-0.0423433	1.02497	2.5349	-2.68687	-1.12208	-2.68687
ENSMUSG00000076695	Ighv1-18	A	2.62924	-1.8296	0.813423	-1.61306	1.13781	2.48579	4.26412	-1.68031	-2.44863	-1.35988	-0.588115	1.2991	1.72928	-3.00479	1.17039	-3.00479
ENSMUSG00000076556	Igkv4-57	A	2.79444	-1.66363	0.338248	-1.46906	0.322151	2.80253	5.25865	-2.33357	-1.21198	-1.44534	-1.39732	1.57123	0.840835	-2.33357	0.259962	-2.33357
ENSMUSG00000026285	Pdcd1	A	2.07482	-2.19997	1.94954	-1.82439	1.02208	1.50843	3.69395	-2.19997	-2.19997	-2.19997	0.0185626	3.56892	2.26115	-1.07323	-2.19997	-2.19997
ENSMUSG00000095200	Ighv1-7	A	2.31817	-1.18783	-0.420591	-0.709747	-2.01318	4.40474	4.56295	-0.425381	-2.01318	-1.12494	-2.01318	1.13111	-0.37971	-0.0279919	-0.0880717	-2.01318
ENSMUSG00000076614	Ighg1	A	2.44341	-1.41582	0.189465	-1.21706	0.590712	3.12545	3.61408	-2.63134	1.01523	-2.63134	-2.63134	1.17142	2.02831	-2.63134	-1.20987	0.190028
ENSMUSG00000095079	Igha	A	2.7859	-1.65146	0.630497	-1.76494	1.27652	2.88323	4.19795	-1.46933	-1.796	-1.68906	-0.790333	1.33194	1.34989	-3.19021	0.735616	-2.84021
ENSMUSG00000076612	Ighg2c	A	2.69522	-1.58842	0.622375	-1.72918	1.20494	2.7355	4.14523	-1.94428	-2.5406	-0.280379	-1.66984	2.24662	1.29035	-2.99976	-0.284344	-1.90343
ENSMUSG00000095335	Igkv3-5	A	2.78093	-1.57552	-0.29396	-0.911452	1.87017	1.82955	4.64308	-0.181714	-2.27243	-2.27243	-2.27243	0.952988	0.43756	-2.27243	1.8105	-2.27243
ENSMUSG00000076522	Igkv16-104	A	2.66128	-2.25899	0.752505	-1.1548	0.629022	3.49852	3.8563	-1.5909	-2.59303	-2.59303	-0.780628	0.939159	2.09899	-1.46629	0.594923	-2.59303
ENSMUSG00000095630	Igkv6-23	A	2.87632	-2.21817	0.729828	-1.38798	1.43798	3.03414	4.15685	-2.64139	-1.37173	-2.64139	-0.571886	1.34326	1.41811	-2.64139	0.139978	-1.66252
ENSMUSG00000076731	Ighv8-12	A	2.77968	-1.68588	-0.319708	-0.774083	0.358623	3.68045	4.29995	-2.7413	-2.18515	-0.131201	-1.49622	-0.0132919	0.550386	-1.12241	1.54147	-2.7413
ENSMUSG00000095571	Ighv5-17	A	2.84002	-0.814188	-0.608698	-1.41713	1.92998	1.97074	4.61933	-1.44562	-1.02519	0.0282407	-2.7701	0.0303068	0.913697	-2.7701	1.28881	-2.7701
ENSMUSG00000096074	Ighv1-72	A	2.45793	-2.3127	1.11841	-1.26364	0.82818	2.74528	3.80032	-2.70828	-2.70828	-1.52154	-0.291608	2.13903	1.5078	-2.70828	0.646771	-1.7294
ENSMUSG00000094689	Ighv1-81	A	2.90404	-1.46441	0.723117	-2.16275	1.34656	3.2875	4.07805	-1.98016	-1.11686	-1.2962	-0.163014	1.40212	0.930242	-3.56796	-0.909054	-2.01123
ENSMUSG00000096336	Igkv1-135	A	1.76081	-1.62532	1.63665	-1.77213	0.187767	1.9277	3.16695	-3.09168	-0.52154	-1.26275	0.344042	2.26198	2.30393	-3.09168	0.866957	-3.09168
ENSMUSG00000076613	Ighg2b	A	2.39793	-1.11449	0.555563	-1.839	0.0694632	3.29472	3.82962	-2.35916	-0.253517	-0.730804	-1.35119	0.915235	2.10265	-2.33585	-0.0861716	-3.09499
ENSMUSG00000076583	Igkv8-24	A	2.12309	-0.91795	-0.342469	-0.86267	-1.82742	3.94748	4.2492	-0.502942	-0.423487	-1.82742	-1.82742	1.28878	-0.48877	-1.82742	1.06683	-1.82742
ENSMUSG00000076609	Igkc	A	2.65536	-1.62456	0.626419	-1.65722	1.35331	2.6776	3.93517	-1.52347	-2.00596	-1.34425	-1.22177	1.4468	1.65422	-2.71634	0.426817	-2.68214
ENSMUSG00000093861	Igkv1-110	A	2.72472	-1.56982	0.980347	-2.13524	1.52837	2.93894	3.70684	-1.61866	-1.77501	-1.3158	0.276604	1.03159	1.63285	-3.70937	-1.41168	-1.28467
ENSMUSG00000096464	Ighv2-2	A	1.58354	-1.23175	1.11476	-1.46656	-2.14244	3.20212	3.69095	-2.14244	0.589649	-2.14244	0.211158	1.23269	1.90043	-2.14244	-0.11479	-2.14244
ENSMUSG00000094930	Igkv6-25	A	2.49895	-1.50983	-0.147856	-0.841265	0.0175767	3.5941	3.88517	-2.45342	0.377353	-2.45342	-1.3545	1.27708	-0.366146	-2.45342	1.08649	-1.15687
ENSMUSG00000076577	Igkv8-30	A	2.37109	-2.41217	1.10821	-1.06712	1.66612	1.86786	3.57928	-2.73103	-1.77445	-2.73103	-1.01563	2.68731	1.65294	-0.745845	-0.703377	-1.75215
ENSMUSG00000094433	Igkv5-43	A	2.63969	-1.61254	0.203937	-1.23109	1.34954	2.29235	4.27719	-1.53804	-3.24142	-0.0581471	-1.63002	1.56252	0.679309	-2.11468	0.366272	-1.94488
ENSMUSG00000004612	Nkg7	A	2.01414	-1.66151	1.41104	-1.76366	2.11245	0.800635	3.12933	-1.18603	-3.09604	-0.702469	-0.50519	2.70408	2.03421	-0.0777756	-3.09604	-2.11716
ENSMUSG00000076672	Ighv3-6	A	2.68572	-1.03582	0.59465	-2.24455	1.94642	2.30173	3.80902	-0.674388	-1.15554	-1.27753	-1.04637	0.985079	1.84524	-2.76089	-0.656054	-3.31672
ENSMUSG00000028071	Sh2d2a	A	1.883	-1.65671	1.81483	-2.04112	1.29709	1.26586	3.08606	-0.568459	-1.43745	-2.96422	0.240859	2.55945	2.64417	-1.49148	-2.96422	-1.66767
ENSMUSG00000067149	Jchain	A	2.74075	-1.63857	0.455293	-1.55747	1.23396	2.88952	4.09878	-1.43791	-1.85091	-1.6269	-1.05645	0.845228	1.5771	-2.50644	0.240392	-2.40637
ENSMUSG00000095351	Igkv3-2	A	2.73605	-1.89162	0.443637	-1.28806	1.35758	2.78562	4.06494	-0.813988	-1.79561	-3.06527	-1.25287	1.18793	1.39585	-0.976094	-0.612086	-2.276
ENSMUSG00000096422	Igkv12-44	A	2.11802	-1.0618	0.429207	-1.48543	-0.996699	3.37391	3.97683	-1.74074	-0.00577424	-1.43888	-1.57423	1.42179	1.44006	-2.32711	0.197951	-2.32711
ENSMUSG00000076514	Igkv17-121	A	2.67505	-1.62146	-0.384348	-0.669241	0.00829529	4.10839	3.90846	-1.41593	-1.44615	-2.00231	-2.00231	0.9003	-0.0510363	-2.00231	0.121086	-0.126502
ENSMUSG00000095130	Ighv1-39	A	2.32738	-2.07037	0.412702	-0.669711	-0.484055	2.93881	4.52739	-1.281	-2.18698	-2.74314	0.69258	-0.395129	0.940656	-1.2704	0.571914	-1.31065
ENSMUSG00000093894	Ighv1-53	A	2.16572	-1.60214	0.312551	-0.876127	0.593561	3.2439	2.6597	0.486213	-2.96161	-2.33103	-1.80237	1.40445	1.33557	-1.76617	1.22307	-2.08527
ENSMUSG00000032446	Eomes	A	1.97494	-1.52479	1.22833	-1.67847	2.05728	0.783863	3.08367	-0.466259	-2.05405	-2.05405	-1.51128	2.80177	2.39449	-0.927311	-2.05405	-2.05405
ENSMUSG00000098814	Igkv19-93	A	2.05501	-1.26791	0.744047	-1.53114	-0.0645678	1.63774	4.59185	-0.999175	-0.480908	-2.32365	-0.945854	2.20996	0.968037	-2.32365	0.0538784	-2.32365
ENSMUSG00000076569	Igkv5-39	A	2.26793	-1.40957	0.385897	-1.24426	1.09589	0.909693	4.79821	-1.28979	-2.29191	-0.647005	-0.792589	0.0560967	1.89418	-2.29191	0.851056	-2.29191
ENSMUSG00000103254	Ighv1-15	A	2.54668	-1.89332	0.513198	-1.16655	1.71187	2.74411	3.18406	-1.01034	-2.33482	-2.33482	-0.619414	1.41409	0.744919	-2.33482	1.16997	-2.33482
ENSMUSG00000096410	Ighv1-19	A	1.71763	-1.46702	0.925222	-1.17583	-1.97595	3.11267	4.01618	-1.97595	-0.449179	-1.97595	-0.0726556	1.99308	0.855238	-1.97595	-0.554475	-0.997069
ENSMUSG00000096326	Ighv1-78	A	2.72361	-1.36331	-0.523574	-0.836728	1.82458	2.03576	4.3105	-1.0028	-0.622195	-2.46494	-1.71205	-0.440474	0.581803	-2.46494	1.44082	-1.48606
ENSMUSG00000053977	Cd8a	A	2.24764	-1.96888	1.03315	-1.31192	1.55371	1.67282	3.51641	-2.68867	-1.34911	-1.86885	-1.32586	2.6279	1.79743	-1.19956	-1.48343	-1.25277
ENSMUSG00000098950	Gm28036	A	0.882491	0.207313	0.540298	-1.6301	1.33886	-0.763604	2.07222	2.39703	0.676045	-2.45114	1.57987	1.23623	-1.1952	-1.15219	0.807732	-4.54585
ENSMUSG00000053044	Cd8b1	A	1.87644	-2.04301	1.33041	-1.16384	0.564797	1.53736	3.52716	-2.65725	-0.81451	-2.65725	-0.844852	2.85568	1.98041	-1.03836	-1.09246	-1.36071
ENSMUSG00000076501	Igkv2-137	A	2.17812	-1.68415	1.45446	-1.94843	0.804368	2.03249	3.69752	-2.16213	-2.16213	-0.728199	1.04294	1.67545	1.64499	-2.16213	-1.52102	-2.16213
ENSMUSG00000002033	Cd3g	A	1.89654	-1.06321	1.32226	-2.15559	1.53448	0.919862	3.23527	-1.4518	-1.26001	-0.477826	-0.826713	2.79955	1.99395	-1.17564	-3.36181	-1.92931
ENSMUSG00000094694	Ighv1-9	A	2.38151	-2.01363	0.839684	-1.20757	1.24434	2.90822	2.99198	-1.0878	-1.77458	-3.17851	-0.701413	1.68578	1.53469	-1.55962	0.136544	-2.19963
ENSMUSG00000030336	Cd27	A	1.92102	-1.36019	1.48308	-2.04392	1.67647	1.15053	2.93606	-2.04743	-2.37021	0.33708	-0.0166086	2.57614	1.88971	-2.37021	-2.37021	-1.39133
ENSMUSG00000071552	Tigit	A	2.23524	-1.83137	0.919203	-1.32308	1.52099	1.53282	3.65192	-2.15023	-1.19365	-2.15023	-1.21397	2.85856	1.11302	-1.23357	-0.585434	-2.15023
ENSMUSG00000040264	Gbp2b	A	1.8901	-0.966204	1.31884	-2.24273	1.34969	1.37811	2.9425	-1.17385	-1.23488	-0.489888	-0.949241	3.08623	1.81954	-2.76164	-2.76164	-1.20491
ENSMUSG00000024669	Cd5	A	1.9457	-1.19401	1.39432	-2.14601	1.47163	1.07679	3.28866	-2.4723	-0.629555	-0.480186	-0.326355	2.61092	1.89841	-2.4723	-2.4723	-1.49342
ENSMUSG00000034438	Gbp8	A	1.9305	-1.6445	1.26119	-1.54719	0.947629	1.73311	3.11077	-1.34554	-0.332417	-3.25554	-0.0151752	2.34109	1.45765	-0.185526	-3.25554	-1.20051
ENSMUSG00000057074	Ces1g	A	-0.646539	0.275179	2.29598	-1.92462	-1.92462	-1.92462	1.90962	1.5055	1.24465	-1.92462	1.97569	2.22153	2.69072	-1.92462	-1.92462	-1.92462
ENSMUSG00000095981	Ighv10-1	A	2.24001	-1.81664	0.39605	-0.819411	-1.00322	3.38344	4.3398	-1.81664	-1.81664	-1.81664	-0.00424104	0.431369	0.76102	-1.81664	-0.121489	-0.5201
ENSMUSG00000066363	Serpina3f	A	2.22209	-1.01243	0.404494	-1.61416	2.35987	1.18226	3.12416	0.166584	-0.78196	-2.42192	-2.42192	2.50839	1.12701	-1.29517	-2.42192	-1.12538
ENSMUSG00000095794	Igkv6-17	A	1.80279	-0.556968	0.508546	-1.75436	0.998573	1.99397	2.41582	-0.736189	-1.06667	0.131957	-2.90942	2.75182	1.68324	-2.90942	-0.0151666	-2.3385
ENSMUSG00000062939	Stat4	A	2.01397	-2.3104	1.35691	-1.06049	2.06059	1.09103	2.8903	-2.3104	-2.3104	-2.3104	-0.0918603	2.3647	1.79789	-2.3104	0.142788	-1.01385
ENSMUSG00000026117	Zap70	A	1.73976	-1.83366	1.42806	-1.33416	1.05876	0.957528	3.203	-2.38031	-0.740356	-2.38031	-0.664914	3.05518	1.89393	-2.38031	-1.29689	-0.325284
ENSMUSG00000095700	Ighv10-3	A	2.76346	-1.71576	0.66807	-1.71576	2.15537	2.85575	3.27925	-1.71576	-1.71576	-1.71576	0.875087	-0.474692	1.60382	-1.71576	-1.71576	-1.71576
ENSMUSG00000095007	Igkv12-41	A	1.6116	-1.40038	1.2773	-1.48852	-0.578882	2.85591	2.55776	-1.9093	-0.382531	-1.9093	-1.15641	1.97899	3.00932	-1.9093	-0.646972	-1.9093
ENSMUSG00000093938	Evi2b	A	1.51272	-1.21142	1.36441	-1.66571	1.41785	1.67756	1.44275	-0.597249	0.693295	-3.73029	0.555065	2.09173	1.44644	-3.73029	0.175463	-1.44231
ENSMUSG00000076677	Ighv6-3	A	2.59373	-1.20157	0.237116	-1.62928	1.88071	2.77479	3.12569	-0.180028	-1.43426	-1.99042	-1.99042	2.02497	0.676795	-1.99042	-0.906996	-1.99042
ENSMUSG00000044309	Apol7c	A	1.64792	-1.91812	1.61325	-1.34305	1.23643	0.75879	2.94853	-1.25004	-2.25216	-2.25216	0.101438	2.43253	2.30579	0.475182	-2.25216	-2.25216
ENSMUSG00000094502	Ighv1-69	A	2.77549	-1.35907	0.0651771	-1.48159	2.07497	3.47674	2.77476	-2.44633	-1.17667	-0.454215	-1.51008	1.32075	0.384856	-0.973592	-1.02486	-2.44633
ENSMUSG00000095204	Ighv1-52	A	2.60017	-1.58231	0.341035	-1.3589	1.29118	2.28301	4.22632	-1.51024	-1.14005	-2.09662	-0.718825	0.93188	0.810049	-2.09662	0.116549	-2.09662
ENSMUSG00000076523	Igkv15-103	A	2.56613	-1.35821	0.0138887	-1.2218	1.26192	2.92105	3.51541	-1.36363	-0.345249	-2.36576	-0.376966	0.833119	-0.414487	-2.36576	1.0661	-2.36576
ENSMUSG00000076580	Igkv8-27	A	2.0794	-1.32341	0.682182	-1.43817	1.05451	3.97821	1.20549	-1.10282	-0.95542	-1.912	-1.912	2.27523	1.68331	-1.912	-0.490523	-1.912
ENSMUSG00000028238	Atp6v0d2	A	2.10706	0.0967348	-0.106986	-2.09681	1.30214	1.64264	3.37639	1.67963	-1.34624	-0.0431853	-1.03763	0.326394	0.390276	-3.73391	0.198525	-2.75504
ENSMUSG00000095285	Ighv5-9	A	2.2881	-1.0849	0.21287	-1.41607	-0.559482	3.46273	3.96105	-1.8899	-0.36313	-1.00166	0.463703	-1.13983	1.31474	-1.8899	-0.468425	-1.8899
ENSMUSG00000095771	Igkv14-111	A	2.66031	-1.67844	-0.0151401	-0.966728	1.31075	2.91514	3.75504	-1.67521	-1.86768	-1.49243	-0.492812	0.237795	0.209597	-3.13734	0.367441	-0.130281
ENSMUSG00000091736	Yy2	A	0.447068	-2.18767	1.00226	0.738343	-2.92591	1.7131	2.55401	-1.0159	-2.62119	-2.92591	-0.572308	1.72002	1.85906	0.579597	0.578875	1.05656
ENSMUSG00000076563	Igkv5-48	A	2.43457	-2.13358	-0.119357	-0.18163	0.918952	2.42982	3.95494	-2.16588	-1.4826	-2.75226	-1.50718	0.306069	0.843037	-1.13337	1.12631	-0.537831
ENSMUSG00000094652	Ighv1-42	A	1.98699	-1.25126	-0.2095	-0.526235	0.0195525	2.30407	3.63736	-2.23953	-2.23953	0.725291	-2.23953	1.22743	0.383601	-2.23953	1.22925	-0.568422
ENSMUSG00000076498	Trbc2	A	1.83668	-2.18559	1.29475	-0.945833	1.54289	0.946703	3.02044	-1.81153	-1.60924	-3.13601	-0.782409	2.53008	2.13658	-1.04683	-1.01262	-0.778047
ENSMUSG00000094006	Igkv4-59	A	2.6439	-1.96356	0.396925	-1.07726	2.32596	3.32325	2.28249	-1.96356	-1.96356	-1.96356	0.105945	0.836843	0.247987	-1.96356	0.695341	-1.96356
ENSMUSG00000043931	Gimap7	A	1.75306	-1.20591	1.27609	-1.82325	2.07278	-0.0350045	3.22142	-1.27623	-1.32692	-1.01458	-0.636111	2.48983	1.97455	-2.44851	-2.44851	-0.57271
ENSMUSG00000003882	Il7r	A	1.81872	-0.342137	0.745873	-2.22246	1.10954	1.22455	3.12207	-0.0225425	-0.879307	-0.124562	-1.1343	2.5222	0.84972	-3.6114	-0.423446	-2.63252
ENSMUSG00000096459	Ighv9-3	A	2.37116	-1.11905	0.553759	-1.80587	0.929194	2.54218	3.6421	-0.50089	-1.65774	-1.19853	-0.577741	0.930851	1.30817	-2.11936	-0.277048	-3.02119
ENSMUSG00000050232	Cxcr3	A	1.96151	-1.81013	1.28529	-1.43667	1.41937	1.65199	2.81318	-2.52457	-1.56799	-1.33783	-0.236918	2.87059	1.22221	-1.39782	-2.52457	-0.387634
ENSMUSG00000105906	Iglc1	A	2.15161	-1.61459	0.290295	-0.827307	1.00198	2.04532	3.40752	-1.01864	-3.10935	-0.715783	-1.20606	1.30245	0.774493	-1.23624	1.29276	-2.53844
ENSMUSG00000039521	Foxp3	A	2.22092	-1.68169	0.623542	-1.16278	2.07285	1.24534	3.34457	-1.68169	-1.68169	-1.68169	-1.68169	2.25559	1.29672	-1.68169	-1.68169	-0.124955
ENSMUSG00000068227	Il2rb	A	1.86731	-0.873397	1.0693	-2.06321	1.49194	1.13255	2.97745	-0.950085	-1.8021	0.131991	-1.12539	2.71485	1.61843	-2.15063	-1.71548	-2.32353
ENSMUSG00000076490	Trbc1	A	1.73379	-1.65612	0.715081	-0.792755	0.565237	1.56706	3.06908	-2.32962	-0.30911	-2.32962	-2.32962	2.42051	2.05435	-0.710725	-0.634464	-1.03307
ENSMUSG00000096632	Igkv9-124	A	2.42775	-0.946971	0.209577	-1.69035	1.29563	2.62521	3.36239	-1.00758	0.498716	-2.33205	-0.832729	-0.0331752	1.49464	-2.33205	-0.406948	-2.33205
ENSMUSG00000009185	Ccl8	A	1.70269	-0.556228	0.596199	-1.74266	0.847009	0.984831	3.27623	-1.12993	-0.340259	-0.198495	-2.59207	2.15806	2.2226	-1.46532	-1.17059	-2.59207
ENSMUSG00000089726	Mir17hg	A	1.02869	-0.716886	0.545772	-0.857577	0.402482	1.03898	1.64461	0.926258	-4.02037	0.94345	0.568629	0.980763	0.0879221	-4.02037	0.836443	0.611193
ENSMUSG00000023274	Cd4	A	1.67676	-1.79468	0.947216	-0.829288	0.732742	1.44153	2.856	-4.04904	-1.42288	0.0878683	-1.03468	2.31699	1.55934	-0.834053	-0.474844	-1.17897
ENSMUSG00000095210	Ighv5-9-1	A	2.50774	-1.8249	0.0429657	-0.725809	2.3483	1.752	3.42294	-1.8249	-1.8249	-1.8249	0.16389	1.78991	-1.8249	-1.8249	-0.403429	0.0509028
ENSMUSG00000094561	Ighv1-22	A	2.22354	-1.28034	1.15353	-2.09672	1.73658	2.16795	2.76609	-1.28755	-0.456764	-2.09672	0.380374	0.990836	2.08937	-2.09672	-2.09672	-2.09672
ENSMUSG00000076564	Igkv12-46	A	2.14982	-1.20096	0.0453366	-0.994193	0.657141	2.16599	3.62633	-0.374428	-0.850847	-2.37761	-2.37761	0.899453	1.61417	-2.37761	0.215921	-0.820885
ENSMUSG00000076508	Igkv17-127	A	2.56787	-1.29368	0.0868296	-1.36102	2.18228	2.4501	3.07124	-1.0842	-0.38817	-2.40868	-0.12103	-0.384212	0.765731	-2.40868	0.734292	-2.40868
ENSMUSG00000076604	Igkj1	A	2.21701	-0.641875	-0.027321	-1.54782	1.85673	0.444536	4.34976	-0.768821	-1.21479	0.0579848	-1.22817	-1.17506	2.32126	-1.77095	-1.41507	-1.45743
ENSMUSG00000022667	Cd200r1	A	1.97046	-0.708059	0.678758	-1.94116	1.65708	0.917386	3.33691	0.534733	0.132108	-2.79102	0.340767	0.584119	1.11139	-2.79102	-2.79102	-0.241434
ENSMUSG00000020395	Itk	A	1.68773	-0.407595	1.22961	-2.50974	1.4331	0.62282	3.00725	-0.224432	-0.747328	-0.251023	0.269938	2.32304	1.09584	-3.135	-3.135	-1.2592
ENSMUSG00000094117	Igkv3-12	A	2.18316	-1.30947	0.585195	-1.45888	0.285671	2.31208	3.95174	-2.08326	0.238086	-2.08326	0.451839	1.06104	0.242709	-0.210143	-2.08326	-2.08326
ENSMUSG00000076652	Ighv7-3	A	2.45738	-1.11198	-0.260518	-1.08488	1.52048	1.08585	4.76582	-0.443899	-1.44602	-1.44602	-1.44602	1.45658	-0.792111	-1.44602	-0.362601	-1.44602
ENSMUSG00000068606	Gm4841	A	1.7713	-1.69047	1.3201	-1.40092	1.41955	1.10666	2.78769	-2.31475	-1.96819	-0.78848	-0.662181	2.99801	1.62445	-1.1752	-2.08784	-0.939719
ENSMUSG00000024670	Cd6	A	1.9358	-1.49165	1.04724	-1.49139	1.51193	1.26237	3.03309	-0.450499	-3.20901	-0.815435	-0.731909	2.28768	1.58593	-1.73627	-1.08561	-1.65228
ENSMUSG00000094198	Ighv1-50	A	1.70605	-1.38567	0.965447	-1.28583	-0.617236	2.25342	3.48198	-1.04004	-2.62784	-0.489137	-0.274236	1.77237	1.39821	-2.62784	-0.0343015	-1.19534
ENSMUSG00000097414	B130046B21Rik	A	1.36557	-1.26958	1.17359	-1.26958	-1.26958	3.09418	2.27212	-1.26958	-1.26958	-1.26958	2.60848	-1.26958	2.18188	-1.26958	-1.26958	-1.26958
ENSMUSG00000041954	Tnfrsf18	A	1.6117	-0.900582	0.963248	-1.67436	1.36039	0.54112	2.93358	-1.67436	0.646978	-1.67436	-1.67436	2.73744	1.82666	-1.67436	-1.67436	-1.67436
ENSMUSG00000096515	Igkv14-100	A	2.03395	-1.49334	0.4285	-0.969105	-0.772253	3.82749	3.04661	-1.86721	-0.745614	-1.86721	-0.367883	0.897455	0.755926	-1.86721	0.256185	-1.29629
ENSMUSG00000076937	Iglc2	A	2.02584	-1.55329	0.521552	-0.994096	0.29006	2.39912	3.38832	-0.48454	-2.25371	-1.92163	-0.274773	0.188177	1.65125	-0.936754	0.764333	-2.80987
ENSMUSG00000076587	Igkv6-20	A	2.63072	-1.59514	-0.674268	-0.361313	2.26616	1.87671	3.74929	-1.78052	-1.22437	-1.78052	-1.78052	-0.0952229	-0.147058	-0.470436	1.16702	-1.78052
ENSMUSG00000096150	Ighv1-85	A	1.88363	-1.41719	0.197337	-0.663773	-0.844029	3.24113	3.25379	-2.17444	-2.17444	0.0973121	0.620094	-0.933374	0.90529	-0.301332	0.484458	-2.17444
ENSMUSG00000107928	Gm45140	A	2.24923	-0.307356	-0.774615	-1.16726	2.8524	0.261377	3.6339	-2.32623	0.765568	0.638594	-2.32623	0.608896	-0.606512	-0.707336	-1.44708	-1.34735
ENSMUSG00000096833	Igkv4-55	A	2.05738	-1.46371	0.813913	-1.40758	0.683091	2.59888	2.89018	-1.97263	-0.445867	-1.97263	-0.873716	2.24135	1.07411	-1.97263	-0.27748	-1.97263
ENSMUSG00000095197	Ighv1-59	A	2.78501	-1.52561	-0.115927	-1.14347	1.44089	3.45266	3.46148	-1.52561	-1.52561	-1.52561	-0.58936	-0.184079	0.425657	-1.52561	-1.52561	-0.379177
ENSMUSG00000076586	Igkv8-21	A	1.60849	-1.32528	1.04207	-1.32528	0.685323	1.51264	2.62751	-1.32528	-1.32528	-1.32528	-1.32528	0.434535	4.01694	-1.32528	-1.32528	-1.32528
ENSMUSG00000076934	Iglv1	A	2.1807	-1.58288	0.240561	-0.838383	0.923574	2.15772	3.4608	-0.304582	-2.26403	-2.18001	-1.16768	1.04496	0.844399	-2.39005	0.833869	-0.958967
ENSMUSG00000057058	Skap1	A	1.84376	-1.50409	1.28125	-1.62093	1.40574	1.41935	2.70619	-1.98207	-1.98207	-0.548132	-0.482742	2.33422	1.99228	-1.98207	-0.898643	-1.98207
ENSMUSG00000076620	Ighj2	A	2.20792	-1.32482	0.464437	-1.34753	0.725	2.33996	3.55879	-1.62811	-0.797323	-1.54905	-1.50103	1.25567	1.63867	-1.7666	-0.409629	-1.86637
ENSMUSG00000029204	Rhoh	A	1.80799	-1.77188	1.11393	-1.15003	0.812332	1.59868	3.01295	-0.271027	-2.52231	-2.52231	0.173977	1.80627	1.36154	-0.433133	-0.494656	-2.52231
ENSMUSG00000095612	Ighv5-4	A	2.32062	-1.39277	-0.00739089	-0.920466	1.92371	2.25024	2.78792	-1.87074	-1.87074	-0.43681	-1.87074	1.09618	0.752389	0.980091	-1.87074	-1.87074
ENSMUSG00000042385	Gzmk	A	2.14245	-1.46319	0.78393	-1.46319	1.75886	1.80814	2.86035	-1.46319	-1.46319	-1.46319	-1.46319	1.95859	1.85639	-1.46319	-1.46319	-1.46319
ENSMUSG00000032053	Pou2af1	A	1.75169	-1.41939	0.412338	-0.744641	-0.376892	2.52527	3.10671	-0.0839342	-2.08712	-2.08712	-1.33423	1.67996	0.891286	-2.08712	0.961442	-1.10824
ENSMUSG00000094420	Igkv10-96	A	2.19154	-1.26186	0.190413	-1.12008	0.376099	2.83859	3.35991	-1.39459	-1.3274	-1.0636	-0.883694	0.46934	0.985593	-2.90513	0.719667	-1.17479
ENSMUSG00000094194	Ighv5-16	A	2.41634	-1.89278	0.449788	-0.973348	1.92247	2.48918	2.83739	-2.18886	-2.18886	-1.30063	-0.473462	0.611541	1.21129	-0.56997	-0.161211	-2.18886
ENSMUSG00000093896	Ighv1-76	A	1.73702	-1.57598	0.00999242	-0.171033	-1.07206	2.49813	3.785	-1.58064	-2.16702	-0.980285	-1.23077	0.484776	0.775967	-0.181834	1.26484	-1.5961
ENSMUSG00000024910	Ctsw	A	1.68334	-1.36973	1.22692	-1.54054	1.57706	0.392757	3.08021	-1.36198	-0.21293	-2.53427	0.00082361	2.18818	1.49177	-1.22418	-2.53427	-0.86316
ENSMUSG00000035042	Ccl5	A	1.55269	-1.35795	1.19145	-1.38619	0.717765	0.452996	3.48731	-1.74112	-1.80215	-0.53058	-0.793824	2.37541	1.99277	-0.736634	-1.76412	-1.65781
ENSMUSG00000042345	Ubash3a	A	1.37227	-1.71853	1.37339	-1.02713	-0.185904	1.58541	2.71731	-2.19651	-2.19651	-0.762571	-0.126999	2.71758	1.52958	-2.19651	-1.11308	0.228199
ENSMUSG00000076552	Igkv4-61	A	2.2581	-0.958898	-0.140288	-1.15892	1.43638	2.27864	3.05929	-0.0414207	-1.39527	-1.44	-1.95143	-0.344697	1.87526	-1.95143	0.426104	-1.95143
ENSMUSG00000042817	Flt3	A	1.46563	-0.753293	1.30846	-2.02079	1.562	0.04575	2.78914	-0.210404	-2.02079	-0.0286809	-0.305393	2.36772	1.86305	-2.02079	-2.02079	-2.02079
ENSMUSG00000076538	Igkv13-84	A	1.26697	-0.59304	0.69096	-1.36489	-1.78567	1.55217	4.03442	-0.197874	-1.22951	-0.351735	0.360275	-0.544599	2.2572	-1.78567	-0.523343	-1.78567
ENSMUSG00000076594	Igkv6-13	A	1.92122	-0.850175	0.250702	-1.32175	2.01288	-0.371962	4.12275	-0.442515	-0.493208	-1.6148	1.27172	-1.6148	1.09518	-1.6148	-0.73565	-1.6148
ENSMUSG00000018168	Ikzf3	A	1.73906	-1.59602	1.06407	-1.2071	1.15875	1.21129	2.84712	-1.16079	-3.02417	-0.603105	-0.858113	2.40845	1.64187	-1.17385	-1.24527	-1.20218
ENSMUSG00000096498	Ighv2-5	A	1.68041	-1.69898	0.810408	-0.791839	1.33577	0.585572	3.1199	-1.69898	-1.69898	-1.69898	0.113419	2.79151	-0.473708	-1.69898	1.02245	-1.69898
ENSMUSG00000104452	Ighv8-8	A	1.92931	-1.20726	-0.0573314	-0.664711	1.89157	0.908583	2.98777	-1.63338	0.231339	-2.21976	-2.21976	0.64958	1.39818	-0.909669	1.13529	-2.21976
ENSMUSG00000095753	Igkv4-53	A	1.19482	-1.45712	0.123875	0.138424	-1.79116	0.559316	4.81629	-0.789032	-1.79116	-1.79116	0.0212455	-0.184427	0.534807	-0.664413	0.733909	0.345776
ENSMUSG00000031444	F10	A	1.84002	-0.834557	0.652304	-1.65777	1.19938	1.29693	3.02376	-0.225257	-2.13526	-0.14315	-1.19901	2.62397	0.531949	-2.13526	-2.13526	-0.70277
ENSMUSG00000095565	Ighv2-9-1	A	2.11793	-1.33321	0.650898	-1.43561	0.659801	1.68063	4.01335	-1.81119	-1.81119	-0.377258	0.0920989	0.840603	1.01999	-0.684448	-1.81119	-1.81119
ENSMUSG00000076928	Trac	A	1.49442	-1.00219	1.01663	-1.50885	1.40263	0.280004	2.80061	-1.36539	-2.0899	0.448719	-1.13957	2.43031	1.75915	-1.86508	-2.05188	-0.609609
ENSMUSG00000030149	Klrk1	A	1.71217	-0.939124	0.894289	-1.66733	1.15245	1.07893	2.90512	-0.581445	-2.43587	0.19994	-0.646193	2.1991	1.12996	-0.427857	-1.97097	-2.60317
ENSMUSG00000026068	Il18rap	A	1.73719	-0.733296	0.965838	-1.96973	1.14743	1.01296	3.05118	-0.269825	-0.992431	-0.937631	-0.429167	1.94577	1.38091	-3.44353	-0.990343	-1.47533
ENSMUSG00000070000	Fcho1	A	1.39555	-0.682476	0.577166	-1.29024	-0.13943	1.43709	2.88898	0.969698	0.0171578	-3.03428	-0.193021	1.91206	0.0124581	-0.94511	0.108685	-3.03428
ENSMUSG00000117694	Snhg4	A	0.0784386	-1.50043	1.62586	-0.203869	-0.687003	-0.257587	1.17991	-1.50043	-1.50043	-1.50043	-0.957647	2.89978	2.93543	-1.12646	-1.50043	2.01528
ENSMUSG00000094335	Igkv1-117	A	1.97454	-1.25981	0.715803	-1.43053	0.188576	2.30206	3.43298	-1.10793	-2.22859	-0.442899	-0.289506	1.03087	1.40605	-1.56919	-0.523783	-2.19863
ENSMUSG00000024353	Mzb1	A	1.94778	-1.27707	0.369976	-1.04069	0.83035	1.90795	3.10505	-1.82538	-1.82538	-0.180466	-1.82538	2.27849	0.656812	-1.82538	-0.260582	-1.03611
ENSMUSG00000039264	Gimap3	A	1.68834	-1.48768	1.18996	-1.39062	0.717928	1.19608	3.15101	-1.46997	-2.22559	-0.767472	-0.47696	2.29546	1.75137	-1.25311	-1.60777	-1.31097
ENSMUSG00000012350	Ehf	A	2.05357	-1.00125	0.638577	-1.69089	2.2491	0.869647	3.04195	-2.29579	-0.55088	-0.157091	-0.226285	0.732712	1.4093	-2.29579	-0.481085	-2.29579
ENSMUSG00000027368	Dusp2	A	1.39429	-0.834786	1.13313	-1.69263	0.60792	0.799408	2.77555	0.962157	-1.25497	-2.21154	-0.308253	2.27895	1.42868	-2.21154	-2.21154	-0.654815
ENSMUSG00000036768	Kif15	A	1.11188	0.931392	0.586709	-2.62998	1.8867	-0.248186	1.69714	1.22235	0.970574	0.601256	-0.400275	1.24912	0.911282	-2.99112	-1.9077	-2.99112
ENSMUSG00000038508	Gdf15	A	0.847138	-0.185168	-0.345087	-0.316882	-1.0369	0.290343	3.28797	-0.185856	-3.0475	2.67785	-0.301252	-0.699489	-0.03452	-1.92076	0.384358	0.585751
ENSMUSG00000047415	Gpr68	A	1.89352	-1.33569	0.76793	-1.32575	1.11528	1.40191	3.16337	-1.33057	-2.0225	-0.654011	-0.646766	1.75148	1.19908	-2.79271	-0.267645	-0.916907
ENSMUSG00000032093	Cd3e	A	1.72286	-1.44521	1.16733	-1.44498	1.22545	1.34347	2.59966	-2.03778	-0.762769	-1.53507	-0.380157	2.42024	1.46191	-0.612674	-2.34582	-1.37646
ENSMUSG00000095583	Ighv14-2	A	2.14419	-0.821661	0.275079	-1.59761	0.391419	3.00557	3.03559	-2.26431	-0.329943	0.129265	-0.361014	0.30702	0.87923	-1.34765	-1.18088	-2.26431
ENSMUSG00000050241	Klre1	A	1.98344	-1.77801	1.03295	-1.23838	1.89321	1.31225	2.74487	-1.77801	-1.77801	-1.77801	0.291496	1.75418	1.05317	-0.159118	-1.77801	-1.77801
ENSMUSG00000048521	Cxcr6	A	1.5941	-1.29056	0.940717	-1.24426	1.07041	0.839087	2.8728	-2.94283	-1.10008	0.171242	-0.796883	2.21807	1.40097	-0.853653	-0.915175	-1.96395
ENSMUSG00000027863	Cd2	A	1.51239	-0.566711	0.933589	-1.87927	0.744227	0.896423	2.89652	-0.953673	-1.10639	0.359934	-0.839255	2.22072	1.4193	-0.940732	-3.1269	-1.57017
ENSMUSG00000094872	Igkv9-120	A	2.05267	-1.08626	0.502469	-1.46888	0.64097	2.02184	3.49521	-1.24364	-1.83002	-0.185114	-0.89377	1.52121	0.879963	-1.83002	-0.7466	-1.83002
ENSMUSG00000096805	Ighv9-1	A	1.44894	-1.35028	-0.026764	-0.0718956	-1.35028	1.66067	4.03643	-1.35028	-1.35028	-1.35028	1.18481	0.0851744	-1.35028	-0.040192	1.17479	-1.35028
ENSMUSG00000094787	Ighv1-54	A	1.65006	-0.660796	0.187741	-1.17701	-1.03947	2.32367	3.66599	-0.528413	0.398916	-1.85289	-0.241487	1.31895	-0.514241	-1.85289	0.174762	-1.85289
ENSMUSG00000090942	F830016B08Rik	A	1.90249	-0.993717	0.715589	-1.62436	1.47088	1.38463	2.85196	-0.853661	-1.68882	-0.43867	-0.978836	2.68153	0.444076	-1.16147	-1.79272	-1.9189
ENSMUSG00000076549	Igkv4-68	A	2.19198	-0.489882	-0.453011	-1.24909	0.986611	2.6951	2.89424	-0.830668	-0.900872	0.261895	-2.16849	0.75243	0.0570271	-2.92138	-0.262477	-0.563418
ENSMUSG00000069515	Lyz1	A	1.86841	-0.0643765	0.525076	-2.32911	1.66042	1.44056	2.50426	-0.0468268	-0.348847	0.202544	-0.963623	1.69957	0.839282	-2.22682	-2.60593	-2.15459
ENSMUSG00000076543	Igkv4-74	A	2.28026	-0.747698	0.0129978	-1.54556	1.94303	2.35112	2.54662	-1.54556	-1.54556	0.848016	0.989539	0.59501	-1.54556	-1.54556	-1.54556	-1.54556
ENSMUSG00000024399	Ltb	A	1.31032	-0.18696	0.673806	-1.79716	0.969147	0.354653	2.60715	-0.166964	-0.565692	0.171776	-2.14128	2.4354	1.7273	-1.95079	-1.15243	-2.28827
ENSMUSG00000025163	Cd7	A	1.47113	-1.26911	1.23522	-1.43724	1.02109	0.417105	2.9752	-0.210582	-1.79838	-1.79838	-0.299053	2.05631	1.9484	-1.79838	-0.714955	-1.79838
ENSMUSG00000076596	Igkv3-10	A	1.15169	-0.761537	0.65525	-1.0454	-0.431659	1.75236	2.13437	0.770981	-2.44226	-0.61333	-0.942936	2.64096	0.267725	-1.5256	0.831657	-2.44226
ENSMUSG00000049382	Krt8	A	2.46335	-0.922967	-0.922967	-0.617414	2.65982	0.573845	4.15638	-0.922967	-0.922967	-0.922967	-0.922967	-0.922967	-0.922967	-0.00630705	-0.922967	-0.922967
ENSMUSG00000076598	Igkv3-7	A	2.57071	-0.774492	-0.760712	-1.03551	1.54787	2.88345	3.28081	-0.501891	-0.14741	-1.67418	-0.174852	-0.433106	-1.67418	-0.547433	-1.67418	-0.884908
ENSMUSG00000030167	Klrc1	A	1.16737	-0.653246	0.949686	-1.46381	1.46969	-0.704718	2.73713	0.0497521	-2.20153	0.192041	-0.486129	2.33208	1.00311	-2.20153	0.0116427	-2.20153
ENSMUSG00000076666	Ighv14-4	A	1.33016	-1.30449	0.942605	-0.968278	-0.637508	1.49439	3.13359	-1.38154	-0.56399	-1.96792	0.728362	0.28009	1.81936	-1.96792	1.03101	-1.96792
ENSMUSG00000094124	Ighv1-74	A	1.70595	-1.59433	0.0224257	-0.134054	1.03975	0.570762	3.50734	-1.77971	-1.22355	-1.77971	-0.680793	-0.646627	1.3947	-1.77971	1.86072	-0.483168
ENSMUSG00000029816	Gpnmb	A	1.32764	0.243724	-0.530108	-1.04125	0.273866	0.403136	3.30591	2.56012	-1.44574	-0.383199	-1.82229	0.116873	0.115089	-2.12212	0.679134	-1.68077
ENSMUSG00000035186	Ubd	A	1.78059	-0.520436	0.4227	-1.68285	0.772891	1.15106	3.41782	-1.00253	0.0498048	-0.608581	-0.444883	0.840542	0.872442	-3.64996	-0.755705	-0.642896
ENSMUSG00000037202	Prf1	A	1.56419	-1.10681	1.10412	-1.56149	1.40376	0.975638	2.31316	-2.03531	-1.07874	-0.206383	-0.53599	2.6204	1.22794	-2.03531	-0.613842	-2.03531
ENSMUSG00000076939	Iglv3	A	2.3503	-1.23502	-0.0200369	-1.09524	1.46569	1.89325	3.69196	-0.56694	-1.56907	-1.56907	-0.191266	-0.679719	0.810875	-1.56907	-0.147593	-1.56907
ENSMUSG00000076752	Trgc2	A	1.74827	-1.39518	1.04208	-1.39518	1.7671	0.317519	3.16019	-1.39518	-1.39518	-1.39518	-0.150091	2.09386	1.18249	-1.39518	-1.39518	-1.39518
ENSMUSG00000094164	Ighv2-3	A	2.18522	-1.30936	0.433499	-1.30936	1.97009	2.8672	1.71836	-1.30936	-1.30936	-1.30936	-1.30936	1.59325	1.01661	-1.30936	-1.30936	-1.30936
ENSMUSG00000049723	Mmp12	A	1.73264	-0.228033	-0.294757	-1.20985	1.41149	0.427519	3.35891	0.673398	-1.67983	0.322338	-1.35493	0.52872	-0.0580575	-3.06222	0.744188	-1.31151
ENSMUSG00000028655	Mfsd2a	A	0.45705	0.238196	-0.733704	0.0384581	-0.666183	0.715032	1.3223	-0.77104	0.726238	0.75939	-3.63268	3.04338	-1.61181	0.0823807	-0.633746	0.666739
ENSMUSG00000002204	Napsa	A	1.64371	-0.881433	1.15309	-1.91537	1.17284	1.26497	2.49332	-0.952842	-0.795726	-0.895729	0.20561	1.54885	1.70482	-2.54064	-2.54064	-0.664834
ENSMUSG00000034171	Faah	A	1.62088	-1.28716	0.986068	-1.31979	1.20741	1.31811	2.33712	-0.460622	-0.937042	-2.46381	-0.317865	2.12194	1.15413	-2.46381	-0.0106258	-1.48493
ENSMUSG00000089929	Bcl2a1b	A	1.51288	-0.423186	0.707303	-1.797	1.382	0.345448	2.8112	0.164711	-0.910109	-0.524161	-0.943802	1.61585	1.44986	-3.23145	-1.5363	-0.623258
ENSMUSG00000050075	Gpr171	A	1.35951	-0.415497	0.629476	-1.57349	0.755945	1.19048	2.1321	-1.89978	-0.0570355	0.710323	-1.89978	2.3142	1.47401	-1.89978	-1.89978	-0.920903
ENSMUSG00000076540	Igkv4-80	A	1.8437	-1.29504	-1.02194	0.473282	0.71556	1.34622	3.4693	-1.29504	-1.29504	-1.29504	-1.29504	-1.29504	-0.475723	0.578071	2.13682	-1.29504
ENSMUSG00000000791	Il12rb1	A	1.75499	-0.982982	0.545021	-1.31702	0.551194	1.61	3.10376	-0.314899	-1.31702	-1.31702	-1.31702	2.46801	0.484077	-1.31702	-1.31702	-1.31702
ENSMUSG00000056290	Ms4a4b	A	1.5571	-1.20431	1.12208	-1.47488	1.12136	0.698879	2.85106	-0.667054	-1.68348	-1.26239	-0.374644	2.14833	1.59256	-2.17371	-1.29944	-0.95147
ENSMUSG00000076655	Ighv4-1	A	2.44662	-0.766892	-0.616754	-1.06297	0.947631	3.13165	3.26057	-1.06297	-1.06297	-0.174734	-1.06297	-1.06297	0.27568	-1.06297	-1.06297	-1.06297
ENSMUSG00000099974	Bcl2a1d	A	1.25501	-0.859436	1.00286	-1.39843	0.434627	0.542189	2.78821	-0.922702	-2.38484	0.729231	-0.396047	2.10566	1.29896	-2.38484	-1.30141	-0.509034
ENSMUSG00000076618	Ighj4	A	2.1622	-1.34064	0.326404	-1.14797	1.0366	2.34618	3.10383	-1.22171	-1.14225	-1.65795	-0.642895	1.08856	0.533548	-1.8755	-0.168655	-1.39975
ENSMUSG00000082292	Gm12250	A	1.33946	-0.98641	0.9792	-1.33225	1.31404	0.223865	2.48047	-2.63089	-0.569429	0.241091	-0.729287	2.37013	1.29676	-1.71394	-1.65991	-0.622886
ENSMUSG00000062545	Tlr12	A	1.82378	-1.24713	0.93498	-1.51162	1.05694	1.43342	2.98097	-0.835789	-1.0677	-1.83791	-0.122513	1.56073	1.36672	-1.83791	-1.83791	-0.859037
ENSMUSG00000000409	Lck	A	1.49385	-1.06993	0.887077	-1.311	1.21354	0.61104	2.65697	-1.01888	-1.49687	-0.694045	-1.37072	2.52488	1.50707	-0.996986	-0.924033	-2.01197
ENSMUSG00000095416	Ighv1-12	A	1.61055	-0.879021	0.867155	-1.59869	0.188352	1.06091	3.5824	-1.01307	0.198259	-1.82225	0.712845	0.476629	1.41199	-1.15157	-1.82225	-1.82225
ENSMUSG00000063388	BC023105	A	1.29595	-0.913799	0.930584	-1.31274	1.18453	0.776063	1.92727	-1.21969	-1.5098	-0.0119127	-1.5464	3.1347	1.20345	-1.31295	-1.90786	-0.717403
ENSMUSG00000004110	Cacna1e	A	1.004	-1.25574	1.06441	-0.812676	-1.65132	1.55029	3.11303	-1.65132	-1.65132	-0.464581	-0.0399109	1.83772	1.39543	-1.65132	-0.567892	-0.218821
ENSMUSG00000070354	Evi2	A	0.484222	0.302386	-0.921747	0.135139	-2.52075	0.614366	3.35905	1.75476	-1.43695	0.589351	-2.0043	-0.28877	-0.47217	0.338468	-0.616768	0.683717
ENSMUSG00000095442	Ighv1-4	A	1.86452	-0.830712	0.406549	-1.44036	0.92857	2.52103	2.14395	-1.44036	-1.44036	0.388575	-1.44036	0.700209	1.95979	-1.44036	-1.44036	-1.44036
ENSMUSG00000094951	Ighv5-6	A	2.11244	-1.21763	0.153193	-1.048	1.76978	1.20075	3.36679	-1.23114	-1.84727	-0.574494	-0.414633	0.795452	0.078762	-0.930687	0.190111	-2.40342
ENSMUSG00000037318	Traf3ip3	A	1.71422	-0.696361	0.629776	-1.64763	1.20227	1.43816	2.50222	-1.10204	-0.530619	-0.456423	-0.524805	1.54123	0.872907	-1.13525	-0.309845	-3.4978
ENSMUSG00000096844	Igkv6-14	A	1.27062	-0.873377	0.849997	-1.24724	-1.24724	2.18495	2.87416	-1.24724	-0.125648	-1.24724	-0.00215487	0.0942926	2.45785	-1.24724	-1.24724	-1.24724
ENSMUSG00000076680	Ighv6-6	A	1.75284	-0.860814	0.108371	-1.0004	0.249327	1.42949	3.5797	-1.31042	0.84758	-2.1196	0.471251	-0.778065	0.631928	-2.1196	-0.194494	-0.687105
ENSMUSG00000040247	Tbc1d10c	A	0.954864	-1.30037	1.03352	-0.688017	-0.822126	1.20046	2.48626	-2.75843	-0.455044	-0.68764	-0.604114	2.20472	1.49997	0.424295	-0.70368	-1.78467
ENSMUSG00000096452	Ighv1-77	A	1.57399	-0.969969	0.622684	-1.22671	1.24429	0.0161325	3.46155	-1.22671	-0.456492	-1.22671	-1.22671	1.8895	1.20526	-1.22671	-1.22671	-1.22671
ENSMUSG00000076518	Igkv2-112	A	1.76054	-0.760875	0.23919	-1.23885	0.629365	3.17202	1.48023	-1.23885	-1.23885	0.195081	-1.23885	2.37596	-0.419534	-1.23885	-1.23885	-1.23885
ENSMUSG00000051998	Lax1	A	1.64617	-1.01186	0.617771	-1.25208	0.650464	1.30163	2.98641	-1.37599	-1.09321	-0.566368	-1.46033	2.05955	1.25409	-1.08653	-0.810471	-1.85925
ENSMUSG00000041272	Tox	A	1.50699	-1.44649	0.929221	-0.989717	0.763356	0.853616	2.904	-1.51998	-1.70384	-1.11566	-0.516924	2.47353	0.831052	-1.23466	-0.0592102	-1.67528
ENSMUSG00000026475	Rgs16	A	1.7169	-0.376442	0.559088	-1.89955	1.0657	1.33503	2.74998	-0.048046	-0.846606	-0.234673	-0.874049	1.1374	1.41391	-2.37337	-0.951901	-2.37337
ENSMUSG00000025279	Dnase1l3	A	1.64487	-1.16291	1.08051	-1.56248	1.51054	1.03055	2.39352	-1.78794	-1.1861	-0.514673	0.0389755	2.2085	0.994067	-1.82484	-1.77284	-1.08976
ENSMUSG00000072596	Ear2	A	1.51558	-0.244024	0.399258	-1.67082	1.41208	0.693893	2.44078	-0.570926	-1.30892	1.14778	-0.852336	1.1053	0.94481	-3.32943	-0.490518	-1.1925
ENSMUSG00000035352	Ccl12	A	0.76928	-0.858533	0.710845	-0.621592	0.877827	-0.444826	1.87484	-1.94164	-1.94164	1.30768	0.204307	1.20265	0.725576	-1.94164	-1.94164	2.0185
ENSMUSG00000079543	Igkv13-85	A	1.89699	-0.828178	0.000467057	-1.06928	1.41505	1.85022	2.42571	-0.804882	0.127356	-1.80701	-1.80701	0.441006	1.3674	-1.80701	0.406166	-1.80701
ENSMUSG00000004709	Cd244a	A	1.05495	-1.72256	1.24564	-0.578031	0.288037	0.263318	2.6135	-1.72256	-1.72256	-1.72256	-0.22324	2.4781	1.48207	-0.103671	0.0921422	-1.72256
ENSMUSG00000096020	Ighv1-75	A	2.08826	-0.37003	-0.843502	-0.874723	0.839537	1.90417	3.52106	0.59855	0.0181351	-1.72678	-1.72678	-0.71042	-0.0933104	-0.254039	-0.643354	-1.72678
ENSMUSG00000028362	Tnfsf8	A	1.33575	-1.31581	0.969571	-0.989515	1.15519	0.670075	2.182	-1.31581	-1.31581	-1.31581	-1.31581	2.83034	1.39418	-1.31581	-1.31581	-0.33693
ENSMUSG00000076621	Ighj1	A	1.83917	-1.18315	0.139199	-0.795225	0.142849	1.88674	3.48793	-1.30706	-1.56008	-0.682302	-0.87115	0.535559	0.753187	-1.44555	0.6052	-1.54532
ENSMUSG00000076550	Igkv4-63	A	1.02568	-0.866413	0.62007	-0.779339	-0.530968	0.641492	2.96652	-1.34439	-1.34439	0.0895437	-1.34439	2.82928	0.375327	-1.34439	0.350764	-1.34439
ENSMUSG00000037544	Dlgap5	A	1.50647	-0.543649	0.720505	-1.68332	1.82174	1.05493	1.64273	0.154789	0.76351	-2.54925	-0.132576	1.27103	1.02306	-0.930352	-2.54925	-1.57037
ENSMUSG00000037548	H2-DMb2	A	1.31823	-0.00256707	0.35255	-1.66821	1.19468	0.935204	1.82481	-0.692246	0.0154364	0.669109	-1.78488	1.65763	1.1849	-0.876585	-3.39628	-0.731771
ENSMUSG00000032094	Cd3d	A	1.04645	-1.17183	0.900698	-0.775318	1.25715	-0.622652	2.50484	-2.23144	-0.486529	-0.797506	-0.853642	2.19187	1.36386	0.211822	-0.306336	-2.23144
ENSMUSG00000081665	Gm15922	A	1.47538	-0.300737	0.82034	-1.99499	0.971513	1.49684	1.9578	0.816009	-1.99499	0.276769	0.0745188	1.17685	1.20965	-1.99499	-1.99499	-1.99499
ENSMUSG00000096638	Ighv2-9	A	2.12587	-0.408359	-0.635645	-1.08186	0.628367	2.49504	3.2542	-1.08186	0.938646	-1.08186	-1.08186	-1.08186	0.256788	-1.08186	-1.08186	-1.08186
ENSMUSG00000042254	Cilp	A	1.41485	0.97065	-1.01662	-1.36887	1.35187	0.943364	1.9493	2.58502	-0.1098	0.436732	-2.36161	-0.277924	-0.410337	-2.36161	-0.940135	-0.804877
ENSMUSG00000092412	Gm20507	A	-0.11163	0.239138	1.26	-1.38751	0.101495	-1.90911	1.47272	1.04879	-1.90911	1.57773	1.87642	0.438904	1.46468	-1.90911	-0.344313	-1.90911
ENSMUSG00000024521	Pmaip1	A	1.25957	-0.308564	0.677639	-1.62865	0.837448	0.375205	2.56607	-0.464906	-0.468892	0.00810545	-0.0439851	1.34196	0.734944	-2.79023	-2.79023	0.694521
ENSMUSG00000036931	Nfkbid	A	0.775456	-0.462157	0.281667	-0.594966	0.305061	0.0233031	1.998	0.742465	-2.26125	0.132318	-2.26125	1.39316	1.7131	-0.509658	-2.26125	0.986014
ENSMUSG00000105547	Iglc3	A	1.81609	-1.41607	0.540567	-0.940588	1.99514	1.21774	2.2354	-0.280484	-1.98387	-1.98387	-0.484541	0.885472	1.22077	-1.06721	0.229307	-1.98387
ENSMUSG00000094509	Ighv14-1	A	1.99638	-0.793973	-0.474678	-0.727732	0.464602	2.99172	2.53282	-1.40362	-1.40362	0.425315	-0.15853	-1.40362	0.138113	-1.40362	0.624036	-1.40362
ENSMUSG00000096499	Ighv1-5	A	0.971594	0.192765	0.107845	-1.2722	-0.166878	-0.0674849	3.14914	0.585801	0.224692	-0.232197	-1.87711	-0.0464412	2.24708	-1.87711	-0.0624	-1.87711
ENSMUSG00000076535	Igkv1-88	A	1.288	-0.630502	0.440387	-1.09789	-0.143051	0.0233454	3.98371	-0.471341	0.0533008	-1.47347	-0.537214	1.69838	0.16	-0.346723	-1.47347	-1.47347
ENSMUSG00000076555	Igkv4-57-1	A	1.10277	-1.20834	-0.394179	0.499753	-0.635177	0.622014	3.32146	-1.96559	-1.96559	0.306164	-1.96559	-0.00287879	0.785935	0.0195922	1.30833	0.17134
ENSMUSG00000066677	Ifi208	A	0.97522	-1.40731	1.83939	-1.40731	0.73288	0.735629	1.45715	-1.40731	-1.40731	-1.40731	1.68639	1.3931	2.43869	-1.40731	-1.40731	-1.40731
ENSMUSG00000062524	Ncr1	A	1.41576	-0.909554	1.07108	-1.57728	0.989031	0.77319	2.48506	0.425904	-1.57728	-1.57728	-0.0779579	1.72493	1.56625	-1.57728	-1.57728	-1.57728
ENSMUSG00000076576	Igkv6-32	A	1.75656	-0.680088	-0.126001	-0.950472	2.03698	-0.144686	3.37739	0.687959	-2.36017	-0.368054	-0.290661	0.251953	-0.339296	-1.68948	-0.938696	-0.223235
ENSMUSG00000045826	Ptprcap	A	1.07016	-1.25748	0.877305	-0.689993	-0.440588	0.45034	3.20074	-1.21276	-1.53554	-1.02412	-0.992764	2.58256	1.04212	-0.618882	-0.894432	-0.556665
ENSMUSG00000068129	Cst7	A	1.29364	-0.992065	0.947225	-1.2488	1.31751	0.126604	2.43682	-1.2488	-0.478589	-1.2488	-1.2488	2.19575	1.89473	-1.2488	-1.2488	-1.2488
ENSMUSG00000012889	Podnl1	A	1.21858	-0.893288	0.902043	-1.22733	0.103086	0.673112	2.87953	-0.225205	-1.22733	-1.22733	-1.22733	2.14781	1.78565	-1.22733	-1.22733	-1.22733
ENSMUSG00000030789	Itgax	A	1.48102	-0.156914	0.373538	-1.69764	1.38055	0.272802	2.7897	0.280012	-1.07046	0.319705	-1.40238	1.56776	0.955239	-2.29655	-1.40333	-1.39304
ENSMUSG00000030165	Klrd1	A	1.53752	-0.484336	0.747928	-1.80111	0.789805	0.988743	2.83402	-0.173509	-0.536737	-0.742761	-0.461295	1.86879	0.836284	-1.04995	-2.1767	-2.1767
ENSMUSG00000095889	Ighv1-58	A	1.49802	-1.31362	0.885312	-1.06971	-0.279286	2.60275	2.17058	-1.6097	-1.6097	-0.721465	-0.231903	1.2929	1.59493	-1.6097	-0.968591	-0.630824
ENSMUSG00000055771	Gm7936	A	0.381059	0.101645	1.53809	-2.02079	0.00377052	-0.521735	1.66114	0.756745	-0.701918	0.250108	1.96169	1.00092	1.65165	-1.78109	-1.31951	-2.96177
ENSMUSG00000036526	Card11	A	1.27467	-1.30291	0.902593	-0.87435	0.428108	0.843822	2.55207	-0.241676	-0.46748	-3.19957	-0.185212	1.86172	1.03127	-1.21439	-1.17192	-0.236742
ENSMUSG00000076463	Trbv3	A	0.94917	-0.554376	0.688848	-1.08364	-1.08364	0.525147	3.406	0.504154	-1.08364	-1.08364	-1.08364	1.75164	1.39855	-1.08364	-1.08364	-1.08364
ENSMUSG00000076615	Ighg3	A	0.207295	-0.812128	1.41696	-0.812128	-0.812128	-0.812128	2.24614	-0.812128	-0.812128	-0.812128	-0.812128	1.67397	3.38904	-0.812128	-0.812128	-0.812128
ENSMUSG00000015968	Cacna1d	A	1.60129	-0.34974	0.309221	-1.56077	1.16531	1.11535	2.5232	0.825633	0.347643	-2.22249	0.194175	0.744433	-0.0109464	-0.23731	-2.22249	-2.22249
ENSMUSG00000095788	Sirpb1a	A	1.56131	-1.31062	0.467572	-0.718258	0.557599	1.03985	3.08646	-1.31062	-1.31062	-1.31062	-1.31062	1.59199	1.12135	-1.31062	-1.31062	0.466465
ENSMUSG00000050921	P2ry10	A	1.31602	-0.716495	0.796981	-1.3965	0.956642	0.627226	2.36419	-0.293045	-1.88503	0.0285871	-0.36015	1.63154	1.11955	-3.15469	-0.701505	-0.333321
ENSMUSG00000052013	Btla	A	1.35755	0.303827	0.537748	-2.19912	0.67395	1.49733	1.90137	0.840739	0.0705185	0.000224309	-0.676448	1.49156	0.798133	-2.06265	-1.95126	-2.58346
ENSMUSG00000096577	Ighv1-71	A	1.49936	-1.06216	0.156958	-0.59416	-0.518462	1.93945	3.0771	-0.522708	-1.33188	-1.33188	-1.33188	0.808681	0.99408	-1.33188	0.881288	-1.33188
ENSMUSG00000026407	Cacna1s	A	1.17295	-0.981353	-0.20775	0.016157	2.8461	-0.524517	1.19726	-0.17956	-0.997142	-1.76736	-1.76736	0.531522	0.612584	-1.76736	2.02645	-0.210626
ENSMUSG00000051969	Tlr11	A	1.26408	-0.251991	0.681258	-1.69334	1.19034	-0.0136883	2.61557	-1.48907	-0.455499	1.18859	-0.0105961	0.978823	1.07555	-2.29824	-0.483538	-2.29824
ENSMUSG00000046179	E2f8	A	0.799893	1.2853	-0.00732189	-2.07787	0.851134	0.102989	1.44556	1.51569	0.760137	1.58007	-1.43466	1.07363	0.339068	-2.37092	-1.49177	-2.37092
ENSMUSG00000009092	Derl3	A	0.845213	-0.212207	0.619999	-1.25301	-0.27601	1.14967	1.66198	1.61459	0.495794	-2.747	0.346692	0.555214	0.958092	-2.747	-1.18221	0.170196
ENSMUSG00000053541	Gvin-ps6	A	1.5529	-0.902258	0.57612	-1.22677	0.442647	1.64977	2.5663	-0.864412	-1.89605	0.0536878	-0.0986073	1.74846	0.0785071	-1.32546	-2.45221	0.0973765
ENSMUSG00000030144	Clec4d	A	1.33601	-0.542475	-0.334498	-0.459039	0.635021	0.868506	2.50451	0.498672	-2.25983	0.133736	-2.25983	0.609503	0.646839	-2.25983	0.928119	-0.0454011
ENSMUSG00000076619	Ighj3	A	2.04264	-0.993944	-0.167221	-0.88148	0.867591	2.00212	3.25823	-0.8702	-0.750732	-1.3609	-1.32955	0.26824	0.559644	-1.49836	0.155327	-1.30141
ENSMUSG00000052142	Rasal3	A	1.52344	-0.942199	0.801681	-1.38292	0.594741	1.13741	2.83816	-0.97146	-0.499754	-1.35538	-0.721323	1.88819	1.23818	-1.54297	-0.831095	-1.77469
ENSMUSG00000079298	Klrb1b	A	1.25161	-0.261219	0.464379	-1.45477	0.7504	0.399568	2.60487	-0.112532	-0.289147	-0.38198	-1.81591	2.35775	0.851299	-1.81591	-0.732491	-1.81591
ENSMUSG00000090124	Ugt1a7c	A	0.878262	0.621405	0.713463	-2.21313	0.707993	0.963188	0.963606	0.681508	0.627436	0.555272	1.61723	0.786543	-0.263387	-0.86402	-2.63143	-3.14394
ENSMUSG00000000817	Fasl	A	0.910568	-0.973367	1.03617	-0.973367	-0.973367	1.01252	2.69255	-0.973367	-0.973367	-0.973367	-0.973367	2.3037	1.77816	-0.973367	-0.973367	-0.973367
ENSMUSG00000092060	Bend4	A	1.15892	-0.996144	0.75045	-0.913226	0.484803	1.21335	1.77861	-2.84984	-0.829329	0.690736	0.757908	0.917244	0.5762	0.410412	-2.84984	-0.300253
ENSMUSG00000095642	Ighv14-3	A	1.64223	-1.45547	0.284194	-0.470951	0.369745	1.69699	2.85995	-1.64086	-1.0847	-1.64086	-1.09808	1.15955	0.791112	-1.64086	0.572316	-0.344313
ENSMUSG00000078763	Slfn1	A	1.49681	-1.12673	0.52361	-0.893689	0.975202	0.776586	2.73864	-0.65125	-2.56126	-0.167686	-1.06193	1.59872	1.03405	-0.198706	-1.47783	-1.00453
ENSMUSG00000051354	Samd3	A	0.548364	-0.884359	1.22035	-0.884359	-0.884359	-0.884359	3.41381	-0.884359	-0.884359	-0.884359	0.214559	1.95092	1.49558	-0.884359	-0.884359	-0.884359
ENSMUSG00000076541	Igkv4-79	A	1.97336	-0.874595	-0.224172	-0.874595	0.65819	1.53891	3.72298	-0.874595	-0.874595	-0.874595	-0.874595	-0.874595	1.07667	-0.874595	-0.874595	-0.874595
ENSMUSG00000053687	Dpep2	A	1.44007	-0.551219	-0.123593	-0.765253	1.03989	0.430869	2.84944	1.21464	0.0708128	-2.93911	-0.869607	0.459534	0.0392941	-1.32022	0.292463	-1.268
ENSMUSG00000079563	Pglyrp2	A	1.32014	-1.14254	1.00128	-1.17889	1.18486	0.73338	2.04219	-0.561984	-2.14978	-0.715846	-0.337377	1.89571	1.44552	-2.14978	-0.0263872	-1.36051
ENSMUSG00000057948	Unc13d	A	1.24558	-0.558381	0.669973	-1.35717	0.779348	0.70683	2.25056	-0.500425	-0.624457	-0.550261	-0.283169	1.52741	0.765677	-3.59164	0.340802	-0.820683
ENSMUSG00000057359	Gm17494	A	0.333493	-0.200492	0.6103	-0.743302	0.963006	-0.7121	0.749575	1.00532	0.818	-2.4248	-1.047	1.7074	1.1705	-1.11471	1.3096	-2.4248
ENSMUSG00000030200	Bcl2l14	A	1.18136	-0.907866	0.881341	-1.15483	1.17497	-0.477046	2.84615	-0.71776	-1.71989	-0.285951	-0.342087	1.53159	1.45452	-1.71989	-0.0247308	-1.71989
ENSMUSG00000022657	Cd96	A	1.40581	-0.729504	0.972667	-1.64897	1.24588	0.635581	2.33597	-0.324497	-1.64897	-0.21504	-0.271176	1.72616	1.46301	-1.64897	-1.64897	-1.64897
ENSMUSG00000038179	Slamf7	A	1.53939	-0.425938	0.472719	-1.58617	1.17687	0.634662	2.80664	0.0284649	-0.705949	-0.600331	-0.764818	1.20598	0.976998	-2.68429	-1.63888	-0.435343
ENSMUSG00000022900	Ildr1	A	1.67839	-0.807848	0.41528	-1.28583	1.3699	1.24605	2.41923	-1.28583	-1.28583	0.148108	-1.28583	2.01639	0.515276	-1.28583	-1.28583	-1.28583
ENSMUSG00000022456	Septin3	A	1.21686	0.0965526	-0.299616	-1.01379	1.02637	0.734148	1.89006	-0.332411	-0.340491	0.96256	-2.72817	1.4455	0.38382	-2.72817	-0.134632	-0.178583
ENSMUSG00000027832	Ptx3	A	0.657256	0.387318	-0.209657	-0.834917	0.341655	0.18885	1.44126	0.363844	-1.45444	2.25255	-0.412256	-0.261945	0.0452313	-2.22466	-2.22466	1.94457
ENSMUSG00000076608	Igkj5	A	1.86981	-0.702883	-0.165263	-1.00167	0.159636	1.75373	3.69607	-0.536296	-0.752008	-0.820346	-0.955694	0.943213	-0.483306	-1.0379	-0.829431	-1.13767
ENSMUSG00000044867	Gimap1os	A	1.22255	-1.33134	0.106601	0.00219365	1.76407	-0.575881	2.47945	-0.356584	-1.81872	-1.81872	-1.81872	0.752606	1.38592	0.367452	0.478972	-0.839842
ENSMUSG00000118588		A	1.35987	-1.27975	1.19963	-1.27975	1.75501	1.00481	1.3198	-1.27975	-1.27975	-1.27975	0.0980488	0.915539	2.58529	-1.27975	-1.27975	-1.27975
ENSMUSG00000029304	Spp1	A	0.671262	0.533891	-0.0618236	-1.14333	0.732463	-0.854111	2.13543	2.80803	-1.49871	0.292354	-0.920131	0.698919	0.035742	-2.22201	-0.357296	-0.850685
ENSMUSG00000034156	Tspoap1	A	0.717514	-0.605401	1.19019	-1.30231	-1.30231	1.1112	2.34364	0.788407	-1.30231	-1.30231	0.309099	1.89657	1.36491	-1.30231	-1.30231	-1.30231
ENSMUSG00000043932	Klri2	A	1.48292	-1.27564	1.01165	-1.21892	0.87649	1.33252	2.23973	-1.5945	-0.637928	-1.5945	0.2179	1.97959	0.837466	-0.467759	-1.5945	-1.5945
ENSMUSG00000005696	Sh2d1a	A	0.609032	-0.984697	1.03407	-0.658405	-0.984697	0.39071	2.42108	-0.984697	-0.984697	-0.984697	-0.984697	2.98433	1.10257	-0.984697	-0.984697	-0.00581964
ENSMUSG00000094345	Igkv14-126	A	1.28248	-0.469116	-0.171525	-0.641838	-1.01742	0.968463	3.8964	-1.01742	-1.01742	0.62749	-1.01742	0.418035	0.0848082	0.109325	-1.01742	-1.01742
ENSMUSG00000044042	Fmn1	A	1.27933	0.262367	-0.155014	-1.38668	-0.0478349	1.36538	2.52044	0.499069	-0.304583	0.592615	-0.505232	-0.291347	0.331535	-3.43564	0.4968	-1.2212
ENSMUSG00000004296	Il12b	A	1.25382	-1.38011	1.13081	-1.00453	0.330122	0.605776	2.82558	-1.38011	-1.38011	-1.38011	0.432296	1.10599	1.85413	-0.253363	-1.38011	-1.38011
ENSMUSG00000094087	Ighv1-61	A	1.09656	-0.39988	-0.260779	-0.4359	-1.3222	1.94913	2.66275	0.488189	-0.365626	-1.3222	-0.385948	0.925812	-1.3222	-1.3222	1.3367	-1.3222
ENSMUSG00000030830	Itgal	A	1.45836	-1.14478	0.711977	-1.02556	0.83902	0.905973	2.63008	-1.14758	-1.9629	-0.323849	-0.93259	1.83689	1.23163	-0.711893	-1.15424	-1.21054
ENSMUSG00000038147	Cd84	A	1.60545	-0.406665	0.161182	-1.35997	0.957352	1.10438	2.75461	0.325918	-1.41334	-0.132573	-0.955192	1.15001	0.288729	-2.73227	-0.43222	-0.91541
ENSMUSG00000026070	Il18r1	A	1.27936	-0.756374	0.748226	-1.27121	0.884105	0.365784	2.58818	-0.311439	-0.714063	-1.24362	-0.842652	2.20212	0.885209	-1.45102	-0.282142	-2.08046
ENSMUSG00000015437	Gzmb	A	1.17703	-1.64138	0.884927	-0.420583	0.763645	0.439281	2.32817	-1.39651	-1.12898	-2.39864	-0.683235	1.98988	1.34814	0.193648	-0.833843	-0.621552
ENSMUSG00000094319	Igkv4-54	A	2.12225	-0.707415	-0.707415	-0.707415	0.387539	3.00099	2.97821	-0.707415	-0.707415	-0.707415	-0.707415	-0.707415	-0.707415	-0.707415	-0.707415	-0.707415
ENSMUSG00000115681	Gm2682	A	1.45639	-0.724576	0.805383	-1.53719	1.35857	0.668391	2.3422	-0.275689	-1.86349	-0.0345537	-0.148084	1.5583	1.00594	-1.86349	-1.86349	-0.884608
ENSMUSG00000095519	Ighv1-66	A	1.1217	-1.35755	1.0534	-0.817553	0.901536	2.19154	0.27202	-1.35755	-1.35755	-1.35755	-0.112463	0.327752	2.94492	-1.35755	-0.716439	-0.378672
ENSMUSG00000038059	Smim3	A	0.962042	0.379097	0.469191	-1.81033	0.972717	0.352652	1.56076	0.828941	-1.05854	1.36689	0.231907	0.500377	0.67529	-2.6985	-2.6985	-0.0339891
ENSMUSG00000027347	Rasgrp1	A	1.40962	-0.852847	0.358519	-0.915293	0.450303	1.12569	2.65287	-0.968828	-2.03818	0.44847	-1.32801	1.11068	1.29289	-1.88337	-0.578581	-0.283927
ENSMUSG00000020723	Cacng4	A	0.724119	-0.3018	-0.24828	-0.17404	0.725278	-1.17876	2.62584	-0.743777	-1.59759	1.43597	-2.55417	1.10024	0.709085	0.0381173	-0.430774	-0.129462
ENSMUSG00000094094	Igkv5-45	A	1.99334	-1.14334	0.293337	-1.14334	1.32765	1.54966	3.10271	-1.14334	-1.14334	-1.14334	0.101748	0.819375	-0.0411111	-1.14334	-1.14334	-1.14334
ENSMUSG00000029720	Gm20605	A	0.736289	0.078609	0.567447	-1.38235	0.55842	0.375548	1.2749	0.919798	0.453961	-1.13793	0.376443	0.52125	0.804649	-0.65469	0.519524	-4.01187
ENSMUSG00000085887	Arhgap27os3	A	1.24373	-0.635166	0.47938	-1.08794	0.43175	1.21236	2.08707	-0.576726	-1.57885	0.25008	-1.57885	2.32595	0.691039	-0.106114	-1.57885	-1.57885
ENSMUSG00000076533	Igkv4-90	A	1.36769	-0.505292	-0.512066	-0.350327	-0.824151	0.888546	4.03866	-0.824151	0.132425	-0.824151	0.112102	-0.824151	-0.824151	-0.824151	0.597321	-0.824151
ENSMUSG00000022126	Acod1	A	1.21749	-0.381831	0.525004	-1.36066	1.37926	0.352037	1.92117	-0.358534	0.573703	-1.36066	-1.36066	2.57661	0.359057	-1.36066	-1.36066	-1.36066
ENSMUSG00000029121	Crmp1	A	1.34853	-0.116613	0.583837	-1.81576	1.81412	0.410058	1.82143	-0.35262	-0.195503	0.198285	-1.00416	1.82667	0.929007	-1.56645	-1.94042	-1.94042
ENSMUSG00000021922	Itih4	A	0.638745	-0.719705	0.557836	-0.476876	1.06369	-0.587458	1.44	-1.38305	-0.832972	0.0569039	-2.2559	2.89439	1.03502	-0.739184	-0.929636	0.23819
ENSMUSG00000038304	Cd160	A	1.32268	-1.27874	0.609523	-0.653467	1.09019	0.530887	2.34696	-1.27874	-1.27874	-1.27874	-1.27874	1.37306	1.73424	-1.27874	-1.27874	0.597069
ENSMUSG00000070691	Runx3	A	1.53586	-0.573193	0.363878	-1.32655	1.23819	0.991903	2.37749	-0.657585	-1.25029	0.1883	-1.57325	1.54707	1.11781	-0.907603	-1.76319	-1.30885
ENSMUSG00000073902	Gvin3	A	1.43505	-0.83868	0.531618	-1.12798	0.822449	1.20241	2.28029	-0.649092	-1.20773	-0.659216	-1.39224	1.96407	1.02302	-2.12338	-0.379388	-0.881184
ENSMUSG00000022408	Fam83f	A	1.06013	-0.0257201	-0.258043	-0.776367	-0.295813	0.658327	2.81788	0.376958	-1.62623	1.17211	-1.62623	0.457455	0.394644	-1.62623	-1.62623	0.923356
ENSMUSG00000048251	Bcl11b	A	1.10338	-0.731834	0.874581	-1.24613	0.0293771	0.711364	2.5694	-0.819268	-0.444383	-0.93185	-0.716949	2.24037	1.10032	-1.45166	-1.98713	-0.299597
ENSMUSG00000036067	Slc2a6	A	0.873192	-0.58613	0.963105	-1.25017	0.460061	1.03439	1.12513	-1.25017	-1.25017	0.741946	-1.25017	2.63812	1.50136	-1.25017	-1.25017	-1.25017
ENSMUSG00000026994	Galnt3	A	1.64502	-1.20265	0.467222	-0.909595	1.36367	1.21086	2.36052	-1.20265	-1.20265	-1.20265	-1.20265	1.85569	0.748625	-1.20265	-0.323494	-1.20265
ENSMUSG00000020914	Top2a	A	1.14941	0.619416	0.173487	-1.94231	1.60649	0.687679	1.15406	0.729777	0.0567158	1.07175	-0.931657	1.10779	0.344324	-3.11643	-1.42008	-1.29042
ENSMUSG00000030142	Clec4e	A	0.937551	-0.53345	0.296992	-0.701093	1.03098	0.441801	1.33987	-0.622618	-1.62474	0.647013	-1.62474	2.42075	0.0949736	-1.62474	-1.62474	1.14621
ENSMUSG00000044313	Mab21l3	A	0.892328	-1.14727	0.665488	-0.410547	-1.14727	1.13729	2.68697	-1.14727	-1.14727	-1.14727	-1.14727	1.91106	1.23267	-0.0205253	-0.0638463	-1.14727
ENSMUSG00000056735	A930024E05Rik	A	1.06072	0.886566	-0.27517	-1.67212	-0.341703	1.21104	2.31283	0.975306	0.649222	1.03517	-1.67212	-0.148486	0.995094	-1.67212	-1.67212	-1.67212
ENSMUSG00000093838	Ighv3-1	A	1.52595	-0.347161	-0.322704	-0.856084	-0.856084	3.39139	2.04254	-0.856084	0.670684	-0.856084	-0.856084	0.277001	-0.389027	-0.856084	-0.856084	-0.856084
ENSMUSG00000022303	Dcstamp	A	1.00979	-0.956905	0.385105	-0.437995	0.911313	-0.956905	3.07498	-0.956905	-0.956905	-0.956905	-0.956905	2.10143	0.0107921	-0.956905	-0.956905	0.599825
ENSMUSG00000100254	Trpc2	A	0.637351	-0.597668	0.557986	-0.597668	-0.597668	-0.597668	3.10739	-0.597668	-0.597668	-0.597668	-0.597668	2.86929	-0.597668	-0.597668	-0.597668	-0.597668
ENSMUSG00000038642	Ctss	A	1.59748	-0.427681	0.265732	-1.43553	1.13717	0.728271	2.92699	-0.289348	-0.83052	-0.163174	-1.23109	1.13616	0.892131	-1.73494	-0.884508	-1.68714
ENSMUSG00000034028	Cd226	A	1.14016	-0.23997	0.667279	-1.56747	1.1656	-0.131172	2.38605	-0.354377	-0.832366	0.466834	-0.561241	1.26294	1.30014	-1.78361	-2.52335	-0.395443
ENSMUSG00000079852	Klra4	A	1.01513	-0.872299	0.72947	-0.872299	-0.872299	1.02814	2.88954	-0.872299	-0.872299	-0.872299	-0.872299	2.29954	0.761167	-0.872299	-0.872299	-0.872299
ENSMUSG00000050600	Zfp831	A	1.20234	-1.33997	0.352396	-0.214762	0.688863	0.885732	2.03242	-0.259092	-0.913232	-2.84759	-1.34827	1.72788	0.677582	-1.2287	0.340358	0.244057
ENSMUSG00000030742	Lat	A	1.28164	-1.13198	0.963731	-1.1134	1.10383	0.207814	2.53329	-1.1178	-1.04774	-1.23038	-0.200188	2.11667	0.974713	-1.49597	-0.530168	-1.31405
ENSMUSG00000024675	Ms4a4c	A	0.837088	0.158923	0.154634	-1.15065	-0.0450879	0.0725764	2.48378	-0.325511	-0.168394	0.970675	-1.91331	1.31211	1.0651	-1.91331	-1.91331	0.374676
ENSMUSG00000006764	Tph2	A	1.0718	1.03404	-1.05292	-1.05292	1.41807	-1.05292	2.85025	0.757468	1.12583	1.21883	-1.05292	-1.05292	-1.05292	-1.05292	-1.05292	-1.05292
ENSMUSG00000094051	Ighv1-36	A	1.42387	-0.677774	-0.0062397	-0.739853	-0.287572	1.04194	3.51723	-1.10099	0.168665	-1.10099	-0.164741	1.24702	-1.10099	-1.10099	-0.0175711	-1.10099
ENSMUSG00000083161	Gm11427	A	0.60605	-0.0998854	0.692641	-1.19881	-2.03149	1.46034	2.3893	1.05972	-0.761828	-0.597553	0.809777	0.768918	0.499228	-0.412594	-1.15234	-2.03149
ENSMUSG00000021298	Gpr132	A	1.1837	-0.634207	0.670356	-1.21985	0.493865	0.613771	2.44347	0.100716	-1.85674	-0.1466	-0.973021	1.33529	1.6488	-1.17149	-1.99834	-0.489716
ENSMUSG00000070369	Itgad	A	0.848572	0.207692	-0.180851	-0.875413	-0.875413	0.733376	2.68775	-0.875413	-0.875413	2.3739	-0.875413	1.20827	-0.875413	-0.875413	-0.875413	-0.875413
ENSMUSG00000000303	Cdh1	A	1.50904	-0.0604832	-0.576054	-0.872503	2.094	-0.872503	3.30563	0.129622	-0.872503	0.561431	-0.872503	0.0168433	-0.872503	-0.872503	-0.872503	-0.872503
ENSMUSG00000076473	Trbv16	A	1.90183	-1.18661	0.471386	-1.18661	1.28439	1.86455	2.55655	-1.18661	-1.18661	-1.18661	0.191192	0.776107	0.446859	-1.18661	-1.18661	-1.18661
ENSMUSG00000062082	Cd200r4	A	1.36784	0.274134	0.0169497	-1.65892	1.13545	1.30685	1.66122	0.36085	0.28733	0.174223	-1.96448	1.31259	0.702736	-1.04782	-1.96448	-1.96448
ENSMUSG00000026358	Rgs1	A	1.05581	-0.258532	0.249621	-1.0469	0.0461297	0.147809	2.9735	0.783042	-2.09722	0.538583	-0.766149	1.09235	0.422661	-1.92705	-0.214882	-0.998766
ENSMUSG00000054342	Kcnn4	A	1.42916	-0.990855	0.827567	-1.26587	0.702605	0.671371	2.9135	-0.697057	-0.988563	-1.28694	0.153296	1.42699	0.902419	-1.80711	-0.719786	-1.27072
ENSMUSG00000027737	Slc7a11	A	1.64501	-0.549421	0.211484	-1.30707	2.43411	-0.113544	2.61446	-0.0107997	-1.05741	-0.580052	-0.201584	1.1303	-0.294269	-1.3433	-1.13483	-1.44307
ENSMUSG00000095028	Sirpb1b	A	1.35458	-0.947113	0.269243	-0.676706	0.453845	1.03085	2.57903	-1.55676	-1.55676	0.272174	-1.55676	1.01457	1.34992	-1.55676	-0.473334	-2.69964e-05
ENSMUSG00000001763	Tspan33	A	1.35331	-0.882971	0.648185	-1.11852	0.733974	1.12587	2.20008	0.338082	-0.621041	-2.36595	0.111144	1.05583	0.777583	-0.74706	-0.24256	-2.36595
ENSMUSG00000029530	Ccr9	A	1.54785	-1.04063	0.803137	-1.31036	1.65614	0.499266	2.48814	-0.501179	-1.31036	-1.31036	0.188969	1.38005	0.840392	-1.31036	-1.31036	-1.31036
ENSMUSG00000026875	Traf1	A	1.35936	-0.532188	0.281729	-1.1089	0.777841	0.892799	2.40743	-0.325374	-1.3059	0.0347137	-1.72	2.07532	0.489868	-1.34626	-0.562473	-1.41796
ENSMUSG00000089727	Klra8	A	1.12311	-1.08724	0.577544	-0.613413	0.923365	-0.335928	2.78188	-1.08724	-1.08724	-1.08724	-1.08724	2.02897	0.790902	-1.08724	0.334236	-1.08724
ENSMUSG00000026009	Icos	A	0.836381	-0.726974	1.07164	-1.18104	0.532203	-0.487144	2.46408	-1.8209	-0.52828	0.16826	-0.0392284	1.94539	1.30875	-1.50333	-1.54666	-0.493145
ENSMUSG00000035373	Ccl7	A	0.572736	-0.56114	0.355933	-0.367529	0.500063	-0.588539	1.80668	-0.765782	-1.66935	0.751715	-0.720477	0.635079	1.1532	-1.46627	-1.85559	2.21928
ENSMUSG00000049109	Themis	A	1.31076	-0.664473	0.717165	-1.36345	0.927563	0.568665	2.43606	-0.169432	-1.45366	-0.370325	-0.563759	1.84969	0.865566	-2.06377	-0.602897	-1.4237
ENSMUSG00000022534	Mefv	A	1.34394	-0.731726	0.210244	-0.82246	-0.0109543	1.58566	2.45712	-1.34137	-1.34137	0.487561	-1.34137	1.59376	0.378347	-1.34137	-1.34137	0.21536
ENSMUSG00000076709	Ighv1-47	A	0.567488	-0.685818	0.195807	-0.077478	1.11378	-0.713582	1.30226	-0.668762	-0.133549	-1.25514	-1.25514	3.09771	-1.25514	-1.25514	0.309651	0.713057
ENSMUSG00000076940	Iglv2	A	1.58922	-0.970759	0.0130604	-0.631525	0.705222	1.85704	2.20541	-0.854528	-0.394045	-1.6637	0.405802	-0.422634	0.0560128	-1.6637	1.43283	-1.6637
ENSMUSG00000086564	Cd101	A	1.09742	-1.19758	0.83873	-0.738564	1.39342	-0.3311	2.22993	-1.70651	-0.179739	-1.70651	-0.328708	1.64473	1.20017	-0.579763	-1.70651	0.0705777
ENSMUSG00000051457	Spn	A	1.11344	-0.778759	0.848139	-1.18282	1.3202	-0.581553	2.60167	-1.01168	-0.817857	-0.506736	-0.548208	1.74239	1.35024	-1.3895	-0.862862	-1.2961
ENSMUSG00000052736	Klrc2	A	1.04442	0.169694	-0.0566895	-1.15743	0.5528	0.217979	2.36249	0.430367	-1.15743	1.23614	-1.15743	2.14479	-1.15743	-1.15743	-1.15743	-1.15743
ENSMUSG00000076548	Igkv4-69	A	1.38026	-0.165759	-0.607252	-0.607252	-0.607252	0.768155	3.97989	0.717226	-0.607252	-0.607252	-0.607252	-0.607252	-0.607252	-0.607252	-0.607252	-0.607252
ENSMUSG00000031933	Izumo1r	A	0.789526	-0.966092	0.905938	-0.729371	-1.16155	0.73889	2.79124	-0.575173	-1.16155	-1.16155	-0.0626344	2.06386	0.716586	-1.16155	-1.16155	0.134991
ENSMUSG00000067341	H2-Eb2	A	0.943202	-0.628449	0.644664	-0.959416	0.112141	0.752386	1.96508	-1.59809	-0.827873	0.540613	-1.59809	1.70413	1.82795	-0.471343	-1.59809	-0.808818
ENSMUSG00000057346	Apol9a	A	1.78942	-0.36585	0.0325327	-1.4561	1.98128	0.941203	2.44577	-1.32362	-0.119636	0.34571	-0.710151	0.184262	0.623487	-1.6464	-1.6464	-1.07549
ENSMUSG00000039153	Runx2	A	1.14912	-0.312668	0.664272	-1.50073	0.638804	0.874506	1.93406	-0.307519	-0.562878	-0.0676072	-0.165745	1.21515	0.943409	-3.44056	-0.392001	-0.669611
ENSMUSG00000117286	Gm1043	A	1.40162	-0.352843	0.211156	-1.25993	1.25935	1.49283	1.45267	0.367677	-0.678934	-0.747273	-1.63551	2.18477	0.0842076	-0.508766	-1.63551	-1.63551
ENSMUSG00000022659	Gcsam	A	1.49236	-0.253091	-0.313748	-0.925523	2.07964	0.38927	2.00818	-0.0502827	-1.75366	1.04467	-1.75366	0.545214	0.267208	-1.75366	-0.0585098	-0.964396
ENSMUSG00000061414	Cracr2a	A	1.49026	-1.10765	0.201998	-0.584608	1.08683	1.11238	2.27158	-0.391692	0.271423	-3.20269	-0.0709031	0.901178	-0.224281	-0.475344	-0.363773	-0.914707
ENSMUSG00000094796	BC147527	A	1.45226	-0.513016	0.478277	-1.41752	1.3224	0.482925	2.55144	-1.41752	0.109251	-0.230782	-0.874738	1.34715	0.962423	-1.41752	-1.41752	-1.41752
ENSMUSG00000048534	Jaml	A	0.885998	-0.30672	0.402547	-0.981824	0.941922	-0.596712	2.31278	-1.17268	-0.562791	0.815306	-1.11936	1.32313	1.00387	0.353682	-0.801999	-2.49715
ENSMUSG00000013584	Aldh1a2	A	1.24153	-0.565729	0.236364	-0.912169	1.03312	0.563646	2.12784	0.504618	-2.40595	0.204149	-0.690553	0.165371	1.23427	-2.40595	-0.282562	-0.047992
ENSMUSG00000022876	Samsn1	A	1.02386	-0.747512	0.803538	-1.07989	0.323054	0.491697	2.25684	-0.4615	-1.32279	-0.458246	-0.574685	1.99536	0.98994	-0.200949	-0.444098	-2.59462
ENSMUSG00000076571	Igkv5-37	A	0.98197	-0.514579	0.0471882	-0.514579	-0.514579	-0.514579	3.97507	-0.514579	-0.514579	-0.514579	-0.514579	1.17072	-0.514579	-0.514579	-0.514579	-0.514579
ENSMUSG00000100658	F730311O21Rik	A	0.745363	-0.0421887	0.479578	-1.18275	-0.235875	0.961781	1.51018	1.38276	0.866736	-2.37606	0.0406084	0.795781	0.602346	-1.24932	0.0771222	-2.37606
ENSMUSG00000058290	Espl1	A	0.698196	0.716259	0.342922	-1.75738	0.696315	0.554658	0.843615	0.808452	0.221293	1.11903	0.241864	0.503594	0.283308	-3.82498	-0.393123	-1.05403
ENSMUSG00000027985	Lef1	A	1.22333	-0.541766	0.87159	-1.55315	1.03615	0.491769	2.14206	-0.856579	-0.902129	0.13341	0.67639	1.99598	-0.0576025	-0.942044	-1.8587	-1.8587
ENSMUSG00000049744	Arhgap15	A	1.31466	-0.309745	0.644723	-1.64964	0.612744	1.00265	2.32858	-0.677058	-0.0844644	-0.167712	-0.0245821	1.49461	0.464139	-2.33737	-0.578528	-2.03302
ENSMUSG00000000982	Ccl3	A	0.834982	-1.1748	0.366885	-0.0270641	1.32551	-0.262636	1.44207	-2.16308	-2.16308	0.801746	-1.22682	0.895256	1.43222	-0.411482	-0.598284	0.928574
ENSMUSG00000025574	Tk1	A	1.10525	0.632723	-0.269912	-1.46806	1.16445	0.419581	1.73171	0.629791	0.313756	0.954621	-1.04054	0.697867	-0.467066	0.432499	-2.41834	-2.41834
ENSMUSG00000053318	Slamf8	A	1.45095	-0.832885	0.412996	-1.03106	0.949216	0.907394	2.49623	-0.656228	-0.873751	-0.968676	-1.35741	1.85735	0.739054	-1.49056	-1.05541	-0.547203
ENSMUSG00000027994	Mcub	A	0.989759	0.171117	0.256952	-1.41783	0.399756	0.597313	1.97221	-0.253495	-0.0749225	0.841768	-0.564887	0.855485	0.480259	-3.57925	-0.482708	-0.191529
ENSMUSG00000044703	Phf11a	A	1.15338	-0.21527	0.39106	-1.32917	1.30902	0.229904	1.9212	-0.00302417	-1.91303	1.27024	-0.413706	0.922252	0.664633	-0.161436	-1.91303	-1.91303
ENSMUSG00000064065	Ipcef1	A	1.41947	-0.307948	0.347237	-1.45876	0.873364	1.18117	2.20389	-0.422845	-0.461047	-0.0399523	-1.40147	1.33297	1.11021	-1.10842	-1.09344	-2.17443
ENSMUSG00000071716	Apol7e	A	1.13842	-1.72932	0.851869	-0.260967	0.546214	0.716485	2.15255	-1.3384	-1.92478	-1.92478	-0.021488	1.70997	0.867127	-1.00812	0.372912	-0.147695
ENSMUSG00000031004	Mki67	A	1.07614	0.68903	0.144372	-1.90954	1.4258	0.663998	1.13862	0.726532	0.442036	0.898521	-0.971196	1.21462	0.18969	-2.53371	-1.28715	-1.90776
ENSMUSG00000043740	B430306N03Rik	A	0.808994	0.303496	-0.00152157	-1.11097	-1.11097	0.601728	2.93622	1.14031	-1.11097	0.881145	-1.11097	0.130102	0.976302	-1.11097	-1.11097	-1.11097
ENSMUSG00000070501	Ifi214	A	0.804833	-1.04609	1.07365	-0.832391	-1.04609	0.763527	2.69707	-1.04609	-1.04609	-1.04609	0.198992	1.85651	1.16545	-1.04609	-0.404984	-1.04609
ENSMUSG00000029923	Rab19	A	1.30734	-1.07148	0.181549	-0.417414	1.21872	0.542194	2.1611	-0.0129446	-1.60074	-1.60074	-1.60074	1.36619	0.7792	0.384445	-0.0359468	-1.60074
ENSMUSG00000024334	H2-Oa	A	0.847342	-0.842586	0.509137	-0.513893	0.355995	0.155015	2.03102	-0.652481	-1.65461	-0.220672	-1.65461	1.48968	1.69233	0.788656	-1.65461	-0.675729
ENSMUSG00000076671	Ighv13-2	A	0.737863	-0.474375	0.698266	-0.961754	0.571031	0.135092	1.50747	0.500382	-0.961754	-0.961754	-0.208865	3.26542	-0.961754	-0.961754	-0.961754	-0.961754
ENSMUSG00000092528	Nlrp1c-ps	A	1.21396	-0.287237	-0.496101	-0.430623	-0.023679	1.49337	2.1722	0.839852	0.462302	-2.16387	-2.16387	0.40746	0.268104	-1.24721	-0.23876	0.194097
ENSMUSG00000102418	Sh2d1b1	A	1.14962	-0.679382	0.654537	-1.12477	-0.169936	1.08725	2.53153	0.962556	-1.50035	-1.50035	0.787297	0.798526	0.377787	-0.373608	-1.50035	-1.50035
ENSMUSG00000027514	Zbp1	A	1.19139	-0.73765	0.588036	-1.04177	1.17446	-0.112727	2.51243	-0.966296	-0.658452	-0.588204	-1.17246	1.93401	1.00256	-0.716882	-1.4512	-0.957239
ENSMUSG00000073555	Gm4951	A	1.41873	-0.866091	0.444349	-0.996984	1.39572	0.668599	2.19186	-0.841306	-0.171737	-1.58523	-1.16075	1.99805	0.495751	-1.04781	-0.892206	-1.05093
ENSMUSG00000015314	Slamf6	A	1.0143	-1.12654	0.800623	-0.688382	-0.114364	0.82168	2.33559	-0.157964	-0.738379	-2.48329	0.0518034	2.08183	0.268237	-0.29712	-1.06182	-0.706206
ENSMUSG00000034855	Cxcl10	A	0.881316	-0.391192	0.828025	-1.31815	1.0557	-0.563109	2.15136	-0.595076	-0.705637	0.127136	-0.454703	1.60203	1.33675	-1.75433	-2.10415	-0.0959656
ENSMUSG00000094940	Ighv1-84	A	0.186241	-0.273359	1.00041	-0.913289	-0.0036491	0.0413423	0.521031	-0.161778	-0.212471	-0.445828	-1.33406	0.8065	3.52879	-1.33406	-0.0717384	-1.33406
ENSMUSG00000096672	Ighv1-63	A	1.5208	-0.506934	-0.506934	-0.506934	1.20329	-0.506934	3.86605	-0.506934	-0.506934	-0.506934	-0.506934	-0.506934	-0.506934	-0.506934	-0.506934	-0.506934
ENSMUSG00000055541	Lair1	A	1.31917	0.0831386	0.406461	-1.80877	1.01093	0.673195	2.2734	0.366851	-0.377892	0.260457	-0.4012	0.948125	0.672457	-2.4263	-1.38831	-1.61171
ENSMUSG00000029915	Clec5a	A	1.18932	0.37542	0.292951	-1.85769	1.34757	0.512212	1.70816	0.0360134	0.00513905	1.08511	0.104776	0.848181	-0.0741028	-1.69889	-2.82563	-1.04855
ENSMUSG00000072109	A530040E14Rik	A	0.94734	0.127308	-0.267432	-0.807216	0.227129	-0.107693	2.72258	0.842227	-1.4831	1.0228	-1.4831	-0.0476452	0.728449	-1.4831	0.544553	-1.4831
ENSMUSG00000074677	Sirpb1c	A	1.25749	-0.904546	0.364948	-0.717892	1.05542	0.221839	2.49521	-1.17766	-1.76404	0.22807	-1.01115	1.00062	1.10538	-1.76404	-0.680621	0.290988
ENSMUSG00000000682	Cd52	A	1.11019	-0.427592	0.735912	-1.41851	0.970267	0.129457	2.23086	-0.46432	-0.971612	0.153155	-0.787741	1.78068	1.2148	-1.42326	-1.86887	-0.963408
ENSMUSG00000029553	Tfec	A	1.24029	0.198638	0.162954	-1.60188	0.408719	0.541052	2.7711	0.571347	-0.645307	0.669874	-0.66563	0.00484793	1.14964	-1.60188	-1.60188	-1.60188
ENSMUSG00000006731	B4galnt1	A	1.13454	-0.614768	0.678501	-1.19827	0.301086	0.648567	2.45397	-0.192868	-1.50873	-0.142709	-0.807749	1.96953	0.873724	-1.63155	-0.87295	-1.09032
ENSMUSG00000079293	Clec7a	A	1.47124	-0.167355	0.240866	-1.54475	1.32005	0.514222	2.57944	0.0101963	-0.818649	0.306389	-0.794473	0.65588	0.861191	-1.71949	-1.07326	-1.8415
ENSMUSG00000021720	Rnf180	A	1.28895	0.158693	-0.552615	-0.895025	1.74968	0.219252	1.89791	0.0570245	-0.351513	0.770566	0.159343	0.377068	-2.19426	-1.06751	-2.19426	0.576696
ENSMUSG00000076665	Ighv7-1	A	1.78669	-0.827642	-0.131403	-0.827642	0.267312	3.09093	2.00182	-0.827642	-0.827642	-0.827642	-0.827642	-0.0775763	0.511008	-0.827642	-0.827642	-0.827642
ENSMUSG00000020340	Cyfip2	A	1.48095	-0.60469	0.529145	-1.40541	1.18721	1.00434	2.2513	-0.261192	-1.3012	-0.251679	-0.673172	1.58073	0.679874	-1.44703	-1.48007	-1.28912
ENSMUSG00000023043	Krt18	A	1.60655	0.218134	-0.708131	-1.11656	1.14253	1.168	2.50914	-1.11656	1.45358	0.317378	-1.11656	-1.11656	0.10872	-1.11656	-1.11656	-1.11656
ENSMUSG00000025877	Hk3	A	1.17983	-0.307655	0.428689	-1.30086	0.494076	0.42999	2.61541	0.781447	-1.04973	-0.654686	-0.454891	1.13809	0.602871	-2.26841	-0.15716	-1.47701
ENSMUSG00000031443	F7	A	1.28825	-0.332653	-0.130251	-0.825346	0.0275716	1.17106	2.66612	1.60773	-1.30284	-1.30284	-0.760065	0.0386899	0.330622	-1.30284	-1.30284	0.12965
ENSMUSG00000003545	Fosb	A	0.650252	0.282448	0.417939	-1.35064	0.453784	0.188048	1.30892	0.899735	-1.77199	1.7196	-0.607015	1.84963	0.011199	-1.88261	-1.0167	-1.15261
ENSMUSG00000025804	Ccr1	A	1.31508	-0.604	0.143846	-0.85493	1.92474	0.248813	1.7717	-0.141169	-2.39245	0.721619	-1.01465	1.35645	0.0897362	-1.26571	-0.577744	-0.721341
ENSMUSG00000076754	Trgv2	A	0.721265	-0.416753	0.59022	-0.894731	-0.894731	0.348108	2.71042	-0.894731	-0.894731	0.539203	-0.894731	2.22147	0.443919	-0.894731	-0.894731	-0.894731
ENSMUSG00000055717	Slain1	A	0.954814	-0.553339	0.641506	-1.04298	0.560039	-0.202234	2.50664	0.304141	-1.69905	-0.265112	0.204245	1.6996	0.020671	-1.69905	-1.69905	0.269153
ENSMUSG00000004707	Ly9	A	1.44158	-0.403864	0.351954	-1.38967	0.850122	1.05782	2.41679	0.0600093	-0.874225	-0.397375	-0.755194	0.835352	0.975704	-0.563832	-1.19418	-2.41099
ENSMUSG00000102037	Bcl2a1a	A	0.741838	-0.458178	0.660727	-0.944387	-0.457754	-0.00465614	2.68792	0.334788	-1.99054	0.281218	-0.00174742	1.06779	0.916134	-1.99054	-0.907116	0.0644926
ENSMUSG00000097804	Gm16685	A	0.59476	-0.368251	-0.000923714	-0.225586	0.53799	-0.620923	1.86721	0.207592	0.805391	-2.11774	-1.18148	-0.155021	1.33373	-2.11774	1.07022	0.37076
ENSMUSG00000046080	Clec9a	A	1.3994	-0.511039	0.290675	-1.17904	0.339413	1.46725	2.39155	-0.57382	-1.21038	0.251078	-1.05462	1.22752	0.699126	-1.08845	-1.96692	-0.48174
ENSMUSG00000058470	Gm8369	A	0.798242	-0.296175	0.941452	-1.44352	0.567083	-0.509122	2.33676	0.259863	-1.1388	-0.00958457	1.14733	1.7819	-0.104869	-1.44352	-1.44352	-1.44352
ENSMUSG00000037860	Aim2	A	1.2539	-0.287255	0.609071	-1.57571	0.810258	0.63963	2.3118	-0.638087	-0.838373	0.614695	-0.0117494	1.33166	0.507306	-2.27092	-1.23091	-1.2253
ENSMUSG00000020911	Krt19	A	1.72529	-0.662794	-0.662794	-0.399705	1.34781	0.271603	3.55647	-0.662794	-0.662794	-0.662794	-0.662794	-0.662794	-0.662794	-0.662794	-0.662794	0.126475
ENSMUSG00000076607	Igkj4	A	0.537458	-0.617065	0.54076	-0.461153	-0.915024	2.64501	-0.117609	-0.376194	-0.608105	-0.866896	-1.08155	1.65018	1.05365	-1.00435	0.999212	-1.37832
ENSMUSG00000049598	Vsig8	A	1.35292	0.0388378	-0.695878	-0.695878	1.31472	-0.695878	3.43991	-0.695878	0.0743358	0.738056	-0.695878	-0.695878	-0.695878	-0.695878	-0.695878	-0.695878
ENSMUSG00000027636	Sla2	A	0.651663	-0.658796	0.72306	-0.715926	-0.301292	0.699059	1.55722	-2.31189	0.655285	-0.31978	-0.165949	1.7776	0.557529	-2.31189	-0.188501	0.352617
ENSMUSG00000073008	Gpr174	A	0.971239	-0.731234	0.843372	-1.08338	0.690298	0.000122083	2.2233	-0.358524	-1.57518	-0.259998	0.262784	1.37305	0.894283	-0.780159	0.0617815	-2.53175
ENSMUSG00000027379	Bub1	A	1.27936	0.0576167	0.221197	-1.55818	1.66153	0.889743	1.28682	0.192357	0.220414	-0.239921	-1.26659	1.23723	0.692957	-2.51168	-1.42825	-0.734593
ENSMUSG00000030325	Klrb1c	A	1.4063	-0.934085	0.439401	-0.911619	0.902484	1.24846	2.06797	-1.91698	-0.960406	0.0751328	-0.417656	0.985625	0.750232	-1.91698	-1.03783	0.219952
ENSMUSG00000079339	Ifit1bl1	A	1.05639	-1.1527	0.235029	-0.138717	0.664701	0.354857	2.1496	-1.02695	-2.61474	0.183596	-1.23694	1.32253	0.619498	0.600248	-0.689638	-0.326761
ENSMUSG00000050967	Creg2	A	0.97202	0.624239	-0.391084	-1.20517	0.959638	-0.199274	2.15569	0.307101	-0.169319	1.73493	-1.69609	0.499203	0.023631	-0.223349	-1.69609	-1.69609
ENSMUSG00000059336	Slc14a1	A	1.04368	0.192315	0.570306	-1.8063	0.879627	0.461424	1.78999	0.449721	-0.329425	0.456648	-0.362232	0.794041	1.27911	-1.38143	-2.50818	-1.5293
ENSMUSG00000020808	Pimreg	A	1.24251	0.741998	-0.393209	-1.5913	1.94444	1.13281	0.650286	1.22042	0.0329998	0.972577	-0.569474	0.0148846	-0.625039	-2.0688	-2.0688	-0.636304
ENSMUSG00000023169	Slc38a1	A	1.28068	-0.604513	0.389323	-1.06549	1.22257	0.25037	2.36911	-0.0852353	-0.632504	-1.0958	-1.30608	1.61502	0.859028	-1.48866	-0.638646	-1.06917
ENSMUSG00000037849	Ifi206	A	1.25003	-0.620093	0.104469	-0.73441	0.723148	0.572789	2.45416	-0.442883	-0.779579	-0.637815	-2.09513	1.38042	1.02812	-1.27979	-0.250015	-0.673424
ENSMUSG00000046456	Tmem150b	A	0.163123	0.202231	0.448402	-0.813756	-1.24594	-0.704377	2.43968	1.66463	-1.24594	0.187997	-0.309685	0.277695	1.3772	-1.24594	-1.24594	0.050606
ENSMUSG00000005824	Tnfsf14	A	0.39378	-0.916302	-0.0264643	0.548987	-1.58403	0.829478	1.93589	0.419156	-1.58403	-1.58403	-1.58403	0.378683	1.12596	0.401154	0.111124	1.13468
ENSMUSG00000076570	Igkv12-38	A	1.02354	-0.288696	0.0318341	-0.766674	-0.766674	0.842115	2.99517	-0.766674	-0.766674	0.66726	-0.766674	1.62885	-0.766674	-0.766674	-0.766674	-0.766674
ENSMUSG00000026065	Slc9a4	A	1.46405	0.0786389	-0.462157	-1.08053	1.39046	0.416283	2.58539	-1.08053	-0.310315	1.62676	-0.32764	-1.08053	0.0216989	-1.08053	-1.08053	-1.08053
ENSMUSG00000021423	Ly86	A	1.25618	-0.110371	0.365974	-1.51178	1.29212	0.177837	2.29858	-0.204563	-0.461378	0.334828	-0.909995	1.04008	0.967841	-1.85686	-1.66179	-1.0167
ENSMUSG00000009292	Trpm2	A	1.36482	-0.505329	0.455889	-1.31539	0.56642	1.12606	2.40199	-0.26122	-1.3342	0.0794321	-0.766701	1.31717	0.817202	-1.23589	-1.4853	-1.22497
ENSMUSG00000104835	Gm5547	A	0.951657	-0.324338	0.34992	-0.977239	-0.977239	0.923204	2.909	0.0248868	-0.0206633	-0.977239	-0.977239	1.37077	0.656228	-0.977239	-0.977239	-0.977239
ENSMUSG00000033730	Egr3	A	1.28446	-0.779984	0.315447	-0.819923	0.972215	1.21106	1.67011	-2.25819	-1.32595	1.24419	-0.166622	0.313773	0.799189	-1.07415	-1.33521	-0.0504092
ENSMUSG00000028364	Tnc	A	1.16748	0.854281	-0.51902	-1.50274	0.531203	1.24708	1.72415	1.19753	0.337013	1.0283	0.137059	-1.5074	-0.186719	-1.97299	-1.74105	-0.794175
ENSMUSG00000021624	Cd180	A	1.17836	-0.171361	0.529939	-1.53694	0.876175	0.343251	2.31566	-0.119964	-0.912009	0.517889	-0.177565	0.955058	0.812325	-1.78453	-2.14824	-0.678049
ENSMUSG00000028927	Padi2	A	1.37757	-1.18298	0.257808	-0.452398	1.47759	0.550874	2.10424	-1.13883	-1.16755	-1.24254	-0.856133	1.43947	0.190088	-1.76366	0.373828	0.0326357
ENSMUSG00000029075	Tnfrsf4	A	0.751364	-0.0721264	0.786453	-1.46569	0.0275683	0.415992	1.81053	-0.00831356	-0.460541	0.252476	-0.121498	1.76717	0.713689	-2.71235	-0.118813	-1.56591
ENSMUSG00000045932	Ifit2	A	0.725203	-0.98451	0.203158	0.0561492	0.618254	0.346251	1.2111	0.138217	-3.80341	0.711659	-0.0388131	0.270498	0.377789	0.0115689	0.0617285	0.0951501
ENSMUSG00000022584	Ly6c2	A	1.27387	-0.178933	0.433445	-1.52838	0.444334	1.40153	1.97574	0.611699	-1.03531	-0.113192	-0.58225	1.29894	0.583645	-1.62437	-1.75588	-1.20488
ENSMUSG00000047959	Kcna3	A	0.886802	0.241861	0.284107	-1.41277	0.120016	0.0840431	2.45635	0.590418	0.113998	0.0211654	-1.41277	1.35189	0.913195	-1.41277	-1.41277	-1.41277
ENSMUSG00000023034	Nr4a1	A	0.464889	-1.08811	0.508661	0.114565	-1.26873	1.01695	1.64644	-1.69831	-1.49337	-0.0726582	-1.12737	1.33084	1.32251	0.80976	-0.937101	0.471037
ENSMUSG00000033220	Rac2	A	1.25244	-0.728717	0.79606	-1.31978	1.10088	0.422855	2.23358	-0.750016	-0.839154	-0.59698	-0.28397	1.5499	1.12225	-1.37042	-1.42443	-1.16449
ENSMUSG00000079845	Xlr4a	A	0.61335	-0.414545	0.747146	-0.945951	0.850171	0.269217	0.720661	0.910803	-0.978301	-1.17614	0.614674	0.456022	1.17074	1.13313	-2.82105	-1.14994
ENSMUSG00000098112	Bin2	A	0.958675	-0.348626	0.413685	-1.02373	0.470628	0.0217993	2.3836	-0.371433	-0.203667	-0.470777	-1.46202	1.73462	0.968463	-1.84572	-0.149366	-1.07612
ENSMUSG00000067591	Klra3	A	1.78205	-0.891815	0.00158025	-0.891815	1.24837	1.32367	2.77411	-0.891815	-0.891815	-0.891815	-0.891815	0.44972	0.446836	-0.891815	-0.891815	-0.891815
ENSMUSG00000017002	Slpi	A	1.01881	-0.634641	0.339145	-0.72331	-0.0171254	0.795394	2.27815	-1.34754	-1.34754	0.791159	-1.34754	1.1818	1.18317	-1.34754	-0.264118	-0.558272
ENSMUSG00000114608	Gm36161	A	1.50324	-0.0884692	-0.130607	-1.28416	1.3591	0.576842	2.57377	-0.419276	-0.0983326	0.252201	-1.43272	0.573921	0.466982	-1.3297	-1.63622	-0.886564
ENSMUSG00000026395	Ptprc	A	1.28324	-0.501196	0.54463	-1.32667	0.420882	0.945148	2.48368	-0.149203	-0.993062	-0.361324	-0.579757	1.52158	0.692071	-1.48103	-1.12614	-1.37284
ENSMUSG00000048163	Selplg	A	1.129	-0.366577	0.574298	-1.33672	0.341384	0.531041	2.51458	-0.304481	-0.54931	-0.24594	-0.858659	1.58557	0.995985	-1.5429	-1.16345	-1.30382
ENSMUSG00000031101	Sash3	A	1.23679	-0.860293	0.605874	-0.982366	0.812508	0.641939	2.25591	-0.843336	-0.826115	-0.91143	-0.724091	1.69048	0.851232	-0.647983	-0.361467	-1.93765
ENSMUSG00000001281	Itgb7	A	1.2936	-0.8724	0.509726	-0.930928	1.17142	0.501092	2.20829	-0.816251	-1.46768	-0.333267	-0.8544	1.68819	0.695389	-0.595295	-0.583993	-1.61349
ENSMUSG00000054072	Iigp1	A	1.01413	-0.92572	0.833541	-0.921948	0.791452	0.35091	1.90002	-1.07773	-0.959657	-0.739775	-0.648956	2.314	0.835582	-0.452384	-1.62905	-0.684413
ENSMUSG00000049871	Nlrc3	A	1.01849	-0.195353	0.609799	-1.43294	0.813875	0.130436	2.11116	0.199954	-0.408732	-0.377282	-0.11019	1.26604	0.673552	-0.691313	-0.759755	-2.84774
ENSMUSG00000027843	Ptpn22	A	1.23513	-0.966971	0.67095	-0.939111	0.740345	0.666473	2.29858	-0.908542	-1.44596	-0.546416	-0.664863	1.73437	0.943347	-0.883312	-0.64653	-1.28749
ENSMUSG00000004552	Ctse	A	1.09774	-0.345874	0.704914	-1.45678	0.0760086	0.893696	2.32351	0.131019	0.288135	-1.45678	0.355626	1.19502	0.564096	-1.45678	-1.45678	-1.45678
ENSMUSG00000092021	Gbp11	A	0.781747	-0.783272	0.962493	-0.960968	0.559502	0.277536	1.5082	-0.764735	-0.962151	-0.622929	-0.680453	2.21974	1.34819	-0.184866	-2.12884	-0.569195
ENSMUSG00000023132	Gzma	A	1.06758	-0.759176	0.558309	-0.866712	1.53857	0.0557366	1.60843	-1.48556	-0.890803	0.0988344	-0.482334	1.34001	0.817251	0.432608	-2.29474	-0.738007
ENSMUSG00000021451	Sema4d	A	1.36082	-0.54755	0.502471	-1.31574	0.900865	0.743934	2.43767	-0.232508	-0.563396	-0.846745	-0.645966	1.31792	0.835461	-1.14461	-1.16949	-1.63313
ENSMUSG00000042351	Grap2	A	1.29823	-0.772915	0.676426	-1.20174	0.946026	0.509296	2.43938	-0.895557	-0.618307	-0.804882	-0.391415	1.49064	0.930051	-1.12345	-1.06014	-1.42164
ENSMUSG00000087150	BC064078	A	1.31748	-0.879346	0.500768	-0.938902	0.262622	1.73225	1.95757	-1.6056	0.573155	-1.6056	0.612939	0.225069	0.664294	-0.688936	-0.522173	-1.6056
ENSMUSG00000037868	Egr2	A	1.01664	-0.349738	0.604675	-1.27158	0.699285	0.0179073	2.33274	0.0535224	-1.53956	0.43682	0.106543	0.878931	0.82855	-2.34717	-0.815016	-0.652551
ENSMUSG00000040204	Pclaf	A	0.533896	0.43225	0.469053	-1.4352	1.61027	-0.914142	0.905557	0.449432	-0.59301	1.44033	-0.627085	1.44263	0.591617	-1.85394	-0.767514	-1.68414
ENSMUSG00000113669	Gm36723	A	1.07176	-0.304809	0.207488	-0.97444	0.733199	0.283736	2.19835	-1.52589	-0.256227	0.867685	-0.589633	1.91866	-0.706567	-1.52589	-0.442463	-0.954971
ENSMUSG00000031506	Ptpn7	A	1.23625	-0.256872	0.366572	-1.34595	1.22709	0.467393	2.01426	-0.139781	-0.287348	-0.343486	-0.960125	1.32762	0.732225	-2.46051	-0.759421	-0.81792
ENSMUSG00000029510	Gpc2	A	0.623923	0.692395	0.400761	-1.71708	-0.0888136	0.583547	1.37704	0.139849	0.817361	1.11997	-0.021755	0.840625	0.383412	-0.631224	-2.90828	-1.61173
ENSMUSG00000034634	Ly6d	A	0.956667	-0.911457	0.566133	-0.611343	1.18181	-0.267776	1.95597	-0.518337	-0.235561	-1.98047	-0.481148	1.04803	1.13151	-0.361579	-1.98047	0.508023
ENSMUSG00000040345	Arhgap9	A	1.18222	-0.29728	0.407819	-1.29276	0.301158	0.763197	2.4823	0.104975	-0.448848	-0.547967	-1.08906	1.31749	0.995033	-1.30923	-1.00566	-1.56338
ENSMUSG00000057132	Rpgrip1	A	1.0261	-0.98792	0.846641	-0.884819	0.446302	0.589545	2.04245	0.35381	-1.02396	-2.29361	0.87528	0.50679	1.15785	-0.30843	-1.03129	-1.31474
ENSMUSG00000105096	Gbp10	A	0.933425	-1.16634	0.86337	-0.630453	0.969108	0.0863091	1.74486	-1.54397	-1.25695	-0.698112	-0.627449	2.28814	0.929417	-0.339344	-0.505731	-1.04628
ENSMUSG00000031112	Stk26	A	0.628215	-0.46524	0.556884	-0.719859	0.692671	-0.729372	1.92135	-0.622687	-0.115815	-0.657217	-0.442316	1.48285	0.63012	0.222347	-2.79592	0.413991
ENSMUSG00000001334	Fndc5	A	0.34083	-1.29672	0.374474	0.581419	-0.529053	-0.12889	1.68043	-2.51312	-0.880257	-0.496793	-0.88779	1.99092	0.0202872	0.744752	0.691454	0.30805
ENSMUSG00000030114	Klrg1	A	1.07396	-0.371193	-0.224574	-0.478194	0.0597239	0.677467	2.48469	-1.03523	-1.03523	0.956883	-1.03523	-1.03523	1.39674	-1.03523	-1.03523	0.63588
ENSMUSG00000047462	Gpr141b	A	1.02128	-1.37019	0.326107	0.0228022	-0.127938	1.04499	2.14678	-1.83817	-0.434233	-1.83817	-0.901914	0.926496	0.953739	0.524384	-0.754744	0.298766
ENSMUSG00000052271	Bhlha15	A	1.52123	-0.878782	0.204	-0.846451	0.547944	1.73088	2.28488	0.00420359	-1.32027	-1.32027	-0.384022	0.365027	0.630996	-1.32027	0.101198	-1.32027
ENSMUSG00000004791	Pgf	A	0.880306	0.475381	-0.171628	-1.18406	1.11582	0.0550452	1.47005	0.699326	-0.807607	1.53442	-0.237265	-0.529237	0.251619	-2.82812	-0.90301	0.178946
ENSMUSG00000026582	Sele	A	-0.322883	-0.286489	1.19501	-0.585638	-2.44801	0.52159	0.95777	0.643202	-1.32642	-0.176253	0.925486	0.777404	1.88214	-0.975272	-0.883216	0.101575
ENSMUSG00000037944	Ccr7	A	0.93466	-0.376786	0.552192	-1.11007	1.30617	-0.640524	2.13833	-0.616356	-0.60527	0.0912699	-0.991667	1.69314	0.955107	-0.955473	-1.44474	-0.929984
ENSMUSG00000040522	Tlr8	A	1.41447	0.183194	-0.0596486	-1.53802	0.959843	1.04691	2.23667	0.482021	-0.467278	0.53484	-0.768163	0.284124	0.305093	-1.63857	-1.03501	-1.94048
ENSMUSG00000111116	Gm48065	A	1.55673	-0.118116	-0.23828	-1.20033	0.982549	1.44424	2.2434	0.245819	-0.487709	-0.112459	-0.821115	-0.516297	0.622572	-1.75737	-1.75737	-0.0862579
ENSMUSG00000089809	Rasgef1b	A	1.27997	0.046819	-0.00309891	-1.32369	1.16893	0.733535	1.93745	1.05789	-0.184636	-0.732801	-1.11447	0.809623	0.29555	-2.22105	-0.937604	-0.812426
ENSMUSG00000007682	Dio2	A	0.444557	-0.15474	-0.41042	0.120603	-0.494347	0.413955	1.41406	-0.751562	-1.11347	1.40081	-2.22593	1.88573	-0.891056	0.131971	-0.245617	0.475457
ENSMUSG00000043501	Lgals2	A	1.03751	-0.345837	-0.345837	-0.345837	-0.345837	-0.345837	3.80421	-0.345837	-0.345837	-0.345837	-0.345837	-0.345837	-0.345837	-0.345837	-0.345837	-0.345837
ENSMUSG00000054702	Ap1s3	A	1.04776	-0.721348	-0.448294	0.121886	0.855557	0.56374	1.72397	-2.1792	-0.0774007	0.0925573	-2.1792	0.992643	-0.158327	-0.0900239	0.963771	-0.508089
ENSMUSG00000073491	Ifi213	A	1.14907	-0.304757	0.395587	-1.2399	0.0619197	0.731604	2.65368	-0.378541	-0.595899	0.0601682	-0.680421	0.950053	0.917128	-0.636258	-1.2135	-1.86994
ENSMUSG00000041642	Kif21b	A	1.18046	-0.739827	0.720831	-1.16146	0.415723	1.00955	2.11609	0.00809029	-0.86962	-1.35795	-0.255705	1.59779	0.820405	-1.3007	-1.15627	-1.02741
ENSMUSG00000022436	Sh3bp1	A	0.410973	-0.382752	0.731324	-0.759544	-2.02231	1.3012	1.95403	0.114968	-1.31422	0.0509928	0.086071	1.31524	0.79266	-0.813978	-0.430526	-1.03413
ENSMUSG00000042489	Clspn	A	0.862516	0.677432	0.0505433	-1.59049	1.81485	-0.297532	1.07023	1.15398	0.276268	0.602046	-0.340912	0.649583	-0.157042	-2.00871	-2.05203	-0.710745
ENSMUSG00000028931	Kcnab2	A	1.18859	-0.159732	0.468547	-1.4974	1.17178	0.618908	1.77508	-0.083755	-0.570472	0.17503	-0.721673	1.38972	0.737594	-1.42663	-0.985467	-2.08011
ENSMUSG00000044162	Tnip3	A	0.752942	-0.179912	0.635988	-1.20902	0.923078	-0.627498	1.96325	-0.0248773	-0.511582	-0.00327669	-0.325732	1.44693	0.78677	-2.61338	-0.688275	-0.325398
ENSMUSG00000028068	Iqgap3	A	0.778522	0.611298	0.265673	-1.65549	0.82848	0.888862	0.618226	0.942951	0.71081	0.180132	0.244481	0.302404	0.250134	-3.25089	-0.953197	-0.762393
ENSMUSG00000017897	Eya2	A	1.03379	0.436765	-0.673396	-0.797159	-0.258236	0.460466	2.89914	0.34771	-0.588074	1.55066	-0.948279	-0.905214	-0.166695	-0.715711	-0.48267	-1.19309
ENSMUSG00000015355	Cd48	A	1.06615	0.0262277	0.35549	-1.44786	0.683419	0.555077	1.95994	-0.00326345	-0.561724	0.64367	-0.938209	1.11657	0.888105	-0.686367	-1.71214	-1.94508
ENSMUSG00000003379	Cd79a	A	0.7305	-0.333063	0.307392	-0.704829	0.0414545	-0.381925	2.53197	-0.199532	-0.884901	0.0852444	-0.378915	0.562699	0.738392	-0.338688	0.749059	-2.52486
ENSMUSG00000034266	Batf	A	0.822277	-0.487254	0.714337	-1.04936	-0.174874	0.699847	1.94186	0.352665	-2.04309	0.228664	0.310509	1.20838	0.624121	-0.733004	-2.04309	-0.371982
ENSMUSG00000071715	Ncf4	A	1.35479	-0.454366	0.27223	-1.17266	0.974804	0.894568	2.195	-0.271132	-1.14472	0.0527597	-0.539774	0.650651	0.705814	-2.3566	-0.701575	-0.459792
ENSMUSG00000117905	Gm50230	A	0.8496	-0.753089	0.181763	-0.278274	0.157074	0.21258	2.17915	0.984254	-0.365838	-2.87768	-0.0831445	0.796128	-0.167696	-0.691511	0.0698619	-0.213172
ENSMUSG00000073492	Gm10521	A	1.26332	-1.095	0.328245	-0.49656	0.0715365	1.46044	2.25798	-0.12416	-2.29739	-0.863455	0.347141	0.503015	0.134579	0.145872	-1.21397	-0.421586
ENSMUSG00000056498	Tmem154	A	1.23893	-0.386941	0.295682	-1.14767	0.33932	1.6822	1.69528	0.7032	-0.398111	-1.46591	-0.19967	1.0511	0.0356132	-1.98572	-0.210649	-1.24665
ENSMUSG00000030651	Art2b	A	1.38171	-0.318178	-0.388449	-0.675085	0.802497	1.07483	2.26781	0.243961	0.367933	-1.56643	-1.56643	0.62886	-0.227779	-1.56643	0.128725	-0.587552
ENSMUSG00000000290	Itgb2	A	1.33269	-0.465857	0.325222	-1.19205	0.816777	0.672143	2.50914	-0.198023	-1.03768	-0.161873	-0.79003	1.17913	0.586564	-1.45853	-1.13799	-0.979632
ENSMUSG00000053063	Clec12a	A	1.40905	-0.208991	0.22094	-1.421	0.915787	0.843512	2.46786	0.000868607	-0.486617	-0.141226	-0.637114	0.543831	0.756104	-1.48418	-1.22828	-1.55055
ENSMUSG00000034329	Brip1	A	0.720302	0.316562	0.167972	-1.20484	1.18269	0.056877	0.921336	0.596844	-0.383686	0.736528	-0.419917	0.875037	0.0487963	-3.21446	-0.761272	0.361217
ENSMUSG00000022014	Epsti1	A	1.27688	-0.582765	0.451929	-1.14604	0.898333	0.558704	2.3736	-0.540133	-1.23381	0.025648	-0.654701	1.28485	0.725633	-0.944378	-1.46981	-1.02394
ENSMUSG00000040276	Pacsin1	A	0.931959	-1.30552	0.208301	0.165258	0.917218	-0.0509936	1.92965	-1.11541	-2.11754	-0.683604	-1.18129	1.0543	0.751884	1.05073	0.00585451	-0.560808
ENSMUSG00000097418	Mir155hg	A	0.972185	-0.880908	0.629421	-0.720698	1.14393	-0.10987	1.88249	-0.119185	-0.700973	-1.82257	-0.107166	1.73073	0.264704	0.0505457	-1.82257	-0.390072
ENSMUSG00000079625	Tm4sf19	A	0.933862	-0.302302	0.259989	-0.891549	-0.21737	0.588118	2.43084	-0.989546	-1.31232	1.39496	-0.376071	0.447489	0.708548	-1.31232	-0.0499978	-1.31232
ENSMUSG00000057191	AB124611	A	1.21391	-0.437065	0.2132	-0.990041	1.23053	0.110534	2.30065	-0.0286797	-1.32595	0.0434364	-1.17019	1.04693	0.762859	-0.343159	-1.19411	-1.43286
ENSMUSG00000094262	Igkv4-62	A	1.27233	-0.185622	-0.505506	-0.5812	-0.5812	3.27066	1.12753	-0.5812	-0.5812	0.605534	-0.5812	-0.354116	-0.5812	-0.5812	-0.5812	-0.5812
ENSMUSG00000024300	Myo1f	A	1.32759	-0.506311	0.358675	-1.17995	0.622787	0.783456	2.57653	-0.370948	-0.976338	-0.171647	-0.598163	1.1297	0.544487	-1.38139	-0.763646	-1.39483
ENSMUSG00000076536	Igkv4-86	A	1.35363	-0.916322	0.47901	-0.916322	0.793906	0.459085	2.80791	-0.916322	-0.916322	-0.916322	0.0199308	1.10814	0.308954	-0.916322	-0.916322	-0.916322
ENSMUSG00000050370	Ch25h	A	0.399195	0.842749	0.278527	-1.52047	-0.329152	-0.138939	1.66568	0.133849	0.791388	1.60301	0.106563	0.101184	0.627832	-2.03938	-2.03938	-0.482651
ENSMUSG00000008193	Spib	A	0.879911	-0.442121	0.691265	-1.12905	0.312302	0.337773	1.98966	-0.136392	-0.677123	-0.512848	0.0420088	1.35543	0.676351	-1.94678	0.506401	-1.94678
ENSMUSG00000033826	Dnah8	A	0.978446	-0.499424	0.426753	-0.905775	0.570945	0.487605	1.87679	-0.222325	-1.27396	-0.00198445	0.195295	1.67942	-0.594454	-2.39556	0.19798	-0.519751
ENSMUSG00000043263	Ifi209	A	0.995656	-0.96015	0.801189	-0.836694	0.0597031	0.518201	2.40906	-0.3775	-1.56408	-0.938874	-0.116678	1.50077	1.01947	-0.816191	-0.708634	-0.985257
ENSMUSG00000018927	Ccl6	A	1.21403	0.0746164	0.118663	-1.40731	0.639009	0.609904	2.39317	-0.259785	0.0231671	0.460467	-1.02093	0.929081	0.447839	-1.65944	-1.42636	-1.13612
ENSMUSG00000038418	Egr1	A	0.860579	0.0928398	-0.191239	-0.76218	-0.0912623	1.63742	1.03558	0.0293038	-1.35505	1.60426	-0.864114	-1.26868	1.55908	-0.898474	-0.350225	-1.03784
ENSMUSG00000020437	Myo1g	A	1.16135	-0.658612	0.556769	-1.0595	0.392436	0.828758	2.26284	-0.174691	-0.746307	-1.05484	-0.73113	1.47794	0.923496	-1.43203	-1.14374	-0.602738
ENSMUSG00000040528	Milr1	A	1.08031	0.101853	0.0515753	-1.23374	0.976036	0.773681	1.49121	0.928033	-1.01452	0.392047	-0.322172	-0.166859	0.643757	-0.580212	-0.26373	-2.85727
ENSMUSG00000067714	Lpar5	A	0.91344	-0.838806	0.533739	-0.608373	0.502278	0.467841	1.7702	-2.06404	-0.660102	0.207721	0.580495	0.934009	0.0867119	-0.591298	0.830216	-2.06404
ENSMUSG00000033777	Tlr13	A	1.26727	0.179855	-0.128806	-1.31832	1.06892	0.475792	2.2571	-0.0140962	-0.329345	0.883006	-0.916498	0.762503	-0.232425	-2.01085	-1.13435	-0.809771
ENSMUSG00000085399	Foxd2os	A	0.904678	0.41954	0.269652	-1.59387	0.529099	0.745471	1.43947	1.09947	0.310568	-0.151415	0.577015	0.043902	0.188039	-2.8587	-0.735311	-1.18759
ENSMUSG00000023078	Cxcl13	A	0.960022	0.278765	-0.381917	-0.85687	0.478444	0.912981	1.48864	-0.086569	0.392857	0.530008	-2.17728	0.938923	0.0926091	-0.704544	-2.17728	0.311214
ENSMUSG00000027009	Itga4	A	1.35511	-0.628906	0.406787	-1.13299	0.934251	1.06254	2.06854	-0.589273	-0.880106	-0.41734	-0.831672	1.39577	0.656261	-0.928844	-1.46751	-1.00261
ENSMUSG00000020897	Aurkb	A	0.916734	0.219743	0.380389	-1.51687	0.724132	0.889232	1.13684	0.242953	0.0171486	0.399126	-0.645437	1.2383	0.548308	-2.71494	-0.417252	-1.4184
ENSMUSG00000011008	Mcoln2	A	1.06347	-0.745504	0.624738	-0.942702	0.947561	0.605801	1.63704	0.00351685	-0.152833	-2.0872	0.799328	0.782142	0.292745	-0.777107	0.0361974	-2.0872
ENSMUSG00000003484	Cyp4f18	A	1.21999	-0.241095	0.32666	-1.30555	0.931377	0.65401	2.07457	-0.362154	-0.298251	-0.0628788	-0.581127	0.685877	0.87523	-0.92501	-0.534546	-2.4571
ENSMUSG00000005233	Spc25	A	1.13653	0.18107	-0.123508	-1.1941	1.04164	1.15698	1.21098	-0.339277	0.0113383	0.871147	-0.647813	-0.175941	0.453231	-2.86635	-0.941244	0.225303
ENSMUSG00000031779	Ccl22	A	0.57173	-0.469156	0.544673	-0.647247	0.387031	-0.484343	1.8125	0.09579	-1.62259	0.119333	-0.722973	1.5384	0.818592	-1.09045	-1.67235	0.821058
ENSMUSG00000037280	Galnt6	A	1.02835	-0.670052	0.652241	-1.01054	0.577567	0.0388386	2.46866	-0.808873	-0.232852	-0.968431	-0.00534218	0.974189	0.987876	-1.89366	-0.192569	-0.945402
ENSMUSG00000030156	Cd69	A	0.934805	0.187941	0.39398	-1.51673	0.311854	0.71514	1.77742	0.141297	0.0668807	0.355644	-0.755135	1.36035	0.576725	-1.3378	-2.25446	-0.957916
ENSMUSG00000069910	Spdl1	A	0.733686	0.639553	-0.0931264	-1.28011	1.569	0.177604	0.454454	0.80324	0.64144	0.473979	-1.47375	1.12219	0.072184	-2.41	-0.988531	-0.441804
ENSMUSG00000046245	Pilra	A	1.3234	-0.110326	-0.177657	-1.03541	1.02457	0.849906	2.09571	-0.235995	-0.949058	0.854075	-0.813914	-0.312095	0.593038	-2.21274	-0.224518	-0.668987
ENSMUSG00000095609	Gm21188	A	1.45723	-0.89607	0.0798946	-0.641057	1.28981	0.789465	2.29243	-1.07673	-0.451446	-1.16003	-0.993073	1.08337	0.149385	-1.27402	-0.484429	-0.16472
ENSMUSG00000063646	Jakmip1	A	0.453878	-0.769292	0.42436	-0.108947	-0.709668	-0.421655	2.49296	-0.850185	-1.17296	-0.284727	0.815828	-0.749724	1.20698	-1.17296	1.04021	-0.194086
ENSMUSG00000060131	Atp8b4	A	1.24186	-0.0617093	-0.0543659	-1.12578	1.22018	0.387968	2.11742	0.582442	-0.253757	-0.513813	-1.28596	1.06627	0.0565924	-1.82083	-0.636778	-0.919735
ENSMUSG00000097636	Mirt1	A	0.954911	-0.33434	0.127928	-0.748499	-0.0799069	1.31091	1.63373	0.0827212	-1.13393	0.0481914	-1.33762	0.637504	1.0839	-2.09051	0.503027	-0.658014
ENSMUSG00000000386	Mx1	A	1.09477	-0.997606	0.64145	-0.738617	0.268269	0.754907	2.26114	-0.868252	-1.27679	-0.847777	-0.528684	1.49662	0.956417	-0.45814	-0.996141	-0.761571
ENSMUSG00000055809	Dnaaf3	A	1.07721	-0.509102	0.455377	-1.02348	0.260253	0.865751	2.10562	-0.426963	-1.14003	0.0396815	-0.720787	1.68485	0.40207	-0.631126	-1.65292	-0.786406
ENSMUSG00000022504	Ciita	A	0.858045	-0.556299	0.69737	-0.999115	-0.088468	0.30361	2.35899	-0.0324434	-0.414496	-1.22196	-0.32343	1.50926	0.906282	-0.954969	-0.537966	-1.50441
ENSMUSG00000050335	Lgals3	A	1.22276	-0.0572573	-0.00994713	-1.15556	0.685396	0.513506	2.46938	0.141925	-0.489987	0.17629	-0.878801	0.413862	0.435097	-2.20903	-0.77416	-0.483483
ENSMUSG00000073412	Lst1	A	0.878619	-0.492416	0.582366	-0.968569	0.138111	0.859446	1.6383	-0.057586	-1.4606	0.0409406	0.185854	0.885388	0.675857	-1.31416	-2.23082	0.639264
ENSMUSG00000027239	Mdk	A	1.28453	-1.06503	-0.0944468	-0.125056	2.14953	0.474801	1.22926	-0.517408	-1.42098	-1.2567	-0.402989	-0.666172	0.785821	-1.38055	0.3083	0.697081
ENSMUSG00000020399	Havcr2	A	1.02288	-0.199878	0.546933	-1.36994	0.60652	0.602138	1.85999	0.134604	-1.04803	0.313792	-0.480534	1.40929	0.712044	-1.60789	-1.41208	-1.08985
ENSMUSG00000032089	Il10ra	A	1.25006	-0.356074	0.406885	-1.30087	0.681862	0.779666	2.28864	-0.114909	-0.442864	-0.51045	-0.546085	1.04639	0.720351	-1.56675	-1.26312	-1.07273
ENSMUSG00000032691	Nlrp3	A	0.723162	0.42191	0.287132	-1.4322	-0.350784	0.910875	1.60939	-0.0827969	0.2209	1.12763	-0.256268	0.615545	0.502119	-2.60987	-1.04508	-0.64167
ENSMUSG00000026630	Batf3	A	1.1401	-0.519436	0.456051	-1.07672	0.449088	1.01111	1.96011	-0.792748	-0.477267	-0.288294	-0.617901	1.43607	0.549988	-2.11723	-0.552432	-0.560496
ENSMUSG00000030577	Cd22	A	1.21218	-0.92854	0.394241	-0.677886	0.0492512	1.02105	2.56626	-0.256778	-1.64491	-0.883928	-0.149456	0.447761	0.884419	-0.946562	-0.246855	-0.84024
ENSMUSG00000044811	Cd300c2	A	1.32962	-0.624715	-0.185974	-0.518932	0.715443	0.388333	2.88509	-0.443439	-1.48085	0.0501418	-1.08812	0.667553	-0.137352	-0.612675	-0.458735	-0.485387
ENSMUSG00000004933	Matk	A	1.29977	-0.16569	-0.00514811	-1.12893	0.855379	0.799336	2.2446	-0.412993	-0.172547	0.0884695	-0.579459	0.613596	-0.0495809	-2.30733	0.00758618	-1.08706
ENSMUSG00000026012	Cd28	A	1.06227	-1.0748	0.653257	-0.64072	0.873455	0.38397	1.92937	-1.77429	-0.300945	-1.14918	-0.394864	1.52722	0.827417	-0.687266	-0.948578	-0.286316
ENSMUSG00000026271	Gpr35	A	0.88138	-0.0836149	0.504032	-1.3018	0.414626	0.619743	1.60977	-0.0236111	-0.636174	0.408941	-0.386624	1.15311	0.745613	-1.6388	-2.3065	0.0399058
ENSMUSG00000032561	Acpp	A	1.36147	-0.891598	-0.557592	0.0877173	0.466103	1.38253	2.23579	-0.542373	-0.587923	-1.5445	-0.608245	0.479968	-1.5445	-0.417754	0.668674	0.0122317
ENSMUSG00000079419	Ms4a6c	A	1.2674	-0.0171891	0.131577	-1.38179	0.976808	0.596172	2.22923	-0.146853	-0.0130065	0.108293	-0.701682	0.969606	0.126807	-1.78159	-1.11922	-1.24456
ENSMUSG00000031264	Btk	A	1.23641	-0.343617	0.332461	-1.22525	1.24197	0.765561	1.70169	0.514322	-0.218725	-1.32645	-0.193261	0.680559	0.510084	-2.12547	-0.501665	-1.04862
ENSMUSG00000017697	Ada	A	0.807851	-0.0403177	0.527021	-1.29456	0.770027	0.0714859	1.58204	0.0952121	0.156695	-0.372861	1.01909	0.458983	0.102991	0.0844042	-1.20164	-2.76643
ENSMUSG00000029299	Abcg3	A	1.4698	-0.455574	-0.0420697	-0.972156	0.73226	1.37233	2.30481	-0.38435	-0.584387	-0.397984	-1.11572	0.497038	0.49247	-0.546096	-1.63553	-0.734845
ENSMUSG00000030786	Itgam	A	1.2863	0.36565	-0.731048	-0.920901	0.589974	0.904832	2.36409	0.776008	0.115458	0.205484	-1.76634	-0.458754	0.0319487	-0.622554	-1.35819	-0.781965
ENSMUSG00000032221	Mns1	A	0.373431	0.475544	0.206275	-1.05525	0.874784	-0.74716	0.992669	-0.13453	0.110281	1.45088	-0.848453	1.44495	0.0223295	-0.273686	-0.432204	-2.45986
ENSMUSG00000020143	Dock2	A	1.31141	-0.592184	0.371964	-1.09119	0.97844	0.599013	2.35677	-0.530426	-0.773683	-0.472443	-0.585714	1.13093	0.570672	-1.2668	-0.932056	-1.0747
ENSMUSG00000021886	Gpr65	A	1.27573	-0.0331233	0.104406	-1.34701	0.941002	0.822323	2.06387	0.00219441	-0.66954	0.567976	-0.645263	0.887074	0.0714059	-0.949055	-1.6323	-1.45968
ENSMUSG00000002699	Lcp2	A	1.16075	-0.692162	0.514452	-0.983041	0.84431	0.374119	2.26382	-0.422982	-1.02149	-0.632019	-0.567819	1.03647	1.0747	-1.22144	-0.546321	-1.18136
ENSMUSG00000035683	Melk	A	0.978613	0.475475	0.0296119	-1.4837	1.63869	0.523113	0.774032	0.279402	0.452561	0.694463	-0.261824	0.0861684	0.264492	-2.67849	-0.650841	-1.12176
ENSMUSG00000056888	Glipr1	A	0.962422	-0.253141	0.305186	-1.01447	0.573705	0.330117	1.98345	0.477617	-0.848168	-0.388873	-1.11201	1.26293	0.764637	-0.822237	-1.9132	-0.30797
ENSMUSG00000019876	Pkib	A	1.07137	-0.278837	-0.166526	-0.626008	0.491273	0.512565	2.21027	-0.612905	-0.140678	-0.0829274	-2.07504	0.983292	0.592172	-0.948297	-0.991618	0.0618916
ENSMUSG00000079227	Ccr5	A	1.19465	-0.371143	0.296895	-1.1204	0.71798	0.454253	2.41171	0.0715075	-1.19204	0.00709905	-0.603634	0.844691	0.649629	-1.24622	-1.09963	-1.01535
ENSMUSG00000032815	Fanca	A	0.925009	0.650788	-0.336848	-1.23895	0.954059	0.20752	1.61345	1.12473	0.0781007	0.749532	-0.822339	0.294269	-0.482473	-2.43374	-0.406091	-0.877014
ENSMUSG00000078853	Igtp	A	0.844534	-0.827702	0.660241	-0.677073	0.551998	0.230217	1.75139	-1.17493	-0.835548	-0.472624	-0.973845	2.07556	0.879007	-0.523396	-0.899799	-0.608023
ENSMUSG00000018654	Ikzf1	A	1.07937	-0.276568	0.343351	-1.14615	0.55595	0.374975	2.30719	-0.329337	-0.539764	0.039396	-0.827446	1.41227	0.445225	-0.789286	-1.22874	-1.42044
ENSMUSG00000076762	Trav6-1	A	0.876794	-0.3833	-0.110194	-0.3833	-0.3833	-0.3833	3.39698	-0.3833	-0.3833	-0.3833	-0.3833	-0.3833	0.436019	-0.3833	-0.3833	-0.3833
ENSMUSG00000003206	Ebi3	A	1.07342	-0.638529	0.539274	-0.974161	0.557702	0.967818	1.69473	-0.749357	-0.0158124	-1.15042	-0.0495048	1.06149	0.605833	-2.33715	-0.12398	-0.461349
ENSMUSG00000034687	Fras1	A	0.589528	0.451175	-0.270879	-0.769823	-0.540693	0.195436	2.11384	-0.546631	0.23069	1.66947	-0.371784	0.0916051	-0.532459	-1.87111	-0.991957	0.553596
ENSMUSG00000075122	Cd80	A	1.20924	-0.44245	-0.0389331	-0.727853	1.57555	-0.0478885	2.10005	-0.241732	-0.398082	-0.687535	-1.39619	0.944623	0.334769	-1.2057	-1.07012	0.0922603
ENSMUSG00000046805	Mpeg1	A	1.30312	-0.341782	0.193279	-1.15462	0.73581	0.766694	2.40686	-0.0395376	-0.777975	-0.207832	-0.738695	0.720564	0.597968	-1.43562	-0.918039	-1.1102
ENSMUSG00000015619	Gata3	A	0.380583	-1.23302	0.879004	-0.0265642	-0.34326	0.235572	1.24944	0.10169	-1.19841	-2.60234	0.672475	1.48715	0.477389	0.36224	-0.389172	-0.0527604
ENSMUSG00000039981	Zc3h12d	A	1.18978	-0.494326	0.501001	-1.19646	0.888497	0.854947	1.82591	-0.492422	-1.08513	0.0945755	0.0350792	1.14048	0.327445	-0.742439	-0.806321	-2.04062
ENSMUSG00000097295	Hmgb1-ps8	A	0.816722	-0.249527	0.353351	-0.920546	-0.891383	1.25055	2.091	0.0168498	0.034171	-0.799603	-0.0830461	1.04217	0.100934	-1.31565	0.226835	-1.67282
ENSMUSG00000036437	Npy1r	A	0.732246	0.754401	0.0643887	-1.55104	0.729374	0.860761	0.606603	0.0843926	0.649078	1.52973	-0.162472	0.601679	-0.246041	-2.16326	-1.69526	-0.794581
ENSMUSG00000092277	Gm19684	A	1.04054	0.0151227	-0.0301219	-1.02554	-0.0253358	0.84543	2.30153	0.159805	0.222154	-0.336591	-0.0960155	0.832522	-0.826872	-2.16552	-0.0421295	-0.868979
ENSMUSG00000043832	Clec4a3	A	1.22999	-0.186656	0.0180392	-1.06137	0.765745	0.814416	2.1098	0.295238	-0.621636	-0.23357	-0.944184	0.601673	0.396629	-0.230379	-2.1569	-0.796834
ENSMUSG00000026581	Sell	A	0.651334	-0.530634	0.885674	-1.00637	-0.0188861	-0.200255	2.17314	-0.468631	-0.770907	-0.352364	0.363353	1.70925	0.584419	-1.5125	-1.22415	-0.282476
ENSMUSG00000066682	Pilrb2	A	0.650994	0.0831514	0.505234	-1.23938	-0.881147	0.907059	1.92707	0.275181	-0.0417387	0.0160123	-0.0728103	0.164464	1.42405	-0.849357	-0.892678	-1.9761
ENSMUSG00000030745	Il21r	A	1.03285	-0.834157	0.459789	-0.658486	0.136897	0.635874	2.32579	-0.666008	-0.653454	-1.18301	-0.830332	1.4699	0.739796	-0.506563	-0.855144	-0.61375
ENSMUSG00000029925	Tbxas1	A	1.22468	-0.494186	0.287493	-1.01799	0.0251088	1.12697	2.52195	0.107799	-0.876965	-0.713391	-0.144772	0.557721	0.449531	-0.627103	-1.10222	-1.32463
ENSMUSG00000047534	Mis18bp1	A	1.00236	-0.342363	-0.0759968	-0.583997	1.62517	-0.0427736	1.42467	0.119975	-1.78407	0.637002	-1.06493	1.02125	-0.184303	-0.776671	0.301323	-1.27664
ENSMUSG00000001131	Timp1	A	0.668013	0.145704	0.287213	-1.10093	0.211144	-0.193305	1.9862	0.601794	-0.514938	0.350254	-0.760525	0.939027	0.683137	-2.25985	-0.997523	-0.045416
ENSMUSG00000019122	Ccl9	A	1.15884	0.0882425	-0.175625	-1.07145	0.581718	0.556693	2.33809	0.123358	-0.422657	0.564026	-1.34301	0.654177	0.161963	-1.38284	-1.32402	-0.5075
ENSMUSG00000026011	Ctla4	A	0.705893	-1.20071	0.62099	-0.12617	-0.190853	0.475308	1.83322	-0.900613	-0.62613	-2.0754	-0.0262644	1.54811	0.341125	0.103904	0.459087	-0.9415
ENSMUSG00000026778	Prkcq	A	1.03216	-1.12673	0.537944	-0.443369	0.781523	0.365788	1.94916	-1.56178	-1.16336	-0.655056	-0.568874	1.64074	0.541962	-0.246896	-0.426244	-0.656968
ENSMUSG00000045382	Cxcr4	A	1.0809	0.0735033	0.0913404	-1.24574	0.63465	0.438691	2.16935	0.152901	-0.275186	0.342795	-0.905103	0.894194	0.28493	-1.26279	-0.586225	-1.88821
ENSMUSG00000000244	Tspan32	A	1.09365	-0.475639	0.251265	-0.869274	0.31975	0.75051	2.21068	-0.704042	-0.96379	0.240914	-0.934797	1.31397	0.37462	-1.26229	-0.208497	-1.13703
ENSMUSG00000076617	Ighm	A	0.095551	-0.985934	1.11991	-0.229524	-0.492614	-0.197677	0.976943	-1.28943	-0.658185	-1.01018	0.384297	1.39489	1.58053	-1.71332	0.890486	0.134264
ENSMUSG00000024672	Ms4a7	A	1.31152	-0.427812	0.224371	-1.10808	0.594672	0.839517	2.50036	0.186485	-0.899206	-0.570714	0.108263	0.33938	0.225468	-1.29484	-0.640333	-1.38906
ENSMUSG00000087107	AI662270	A	0.923881	-0.316601	0.443278	-1.05056	0.557125	-0.100983	2.3155	-0.649917	-0.865282	0.565395	-0.425481	0.871564	0.883751	-0.530396	-1.46329	-1.15799
ENSMUSG00000091575	2010016I18Rik	A	0.643273	-0.168562	0.75565	-1.23036	-0.114876	0.744515	1.30018	-0.906527	0.771516	-0.370676	0.0805716	1.15915	1.02723	-1.56877	-1.98916	-0.133158
ENSMUSG00000060509	Xcr1	A	1.00279	-0.424253	0.586058	-1.1646	0.585884	0.883337	1.53916	-1.10577	-0.514809	0.347815	-0.547616	1.38141	0.924378	-1.56682	-0.665908	-1.26107
ENSMUSG00000089942	Pira2	A	1.20883	-0.672449	0.567578	-1.10396	0.918934	0.851893	1.85566	-0.749096	-0.909538	-0.358712	-0.335613	0.71468	1.32367	-1.27955	-1.05713	-0.975198
ENSMUSG00000040747	Cd53	A	0.971295	-0.284678	0.353248	-1.03986	0.62743	0.0913852	2.19507	-0.274259	-1.02044	0.440666	-0.77226	1.15864	0.673363	-1.39361	-1.18744	-0.53854
ENSMUSG00000059089	Fcgr4	A	1.22784	-0.562924	0.217385	-0.882306	0.564945	0.875982	2.24261	-0.450645	-0.881028	-0.357099	-0.980409	0.615777	1.01679	-1.47652	-0.811152	-0.359245
ENSMUSG00000035004	Igsf6	A	1.02839	0.119554	0.205811	-1.35375	0.604586	0.626039	1.85454	0.489446	-0.180765	0.0499808	-0.756685	0.831586	0.54253	-0.807511	-1.08468	-2.16907
ENSMUSG00000078920	Ifi47	A	0.93003	-0.476343	0.449002	-0.90269	0.234513	0.226459	2.32912	-0.784797	-0.609945	-0.0342856	-0.837402	1.41823	0.766174	-0.858407	-1.28324	-0.566425
ENSMUSG00000058818	Pirb	A	1.17011	-0.0457036	0.0115096	-1.13592	0.152808	1.02649	2.33105	0.32118	-0.670105	0.211814	-0.746362	0.716928	0.0639627	-1.57881	-0.661662	-1.16729
ENSMUSG00000026430	Rassf5	A	1.02526	-0.462841	0.473161	-1.03558	0.85943	0.134881	2.08146	-0.0922086	-0.992722	-0.303594	-0.74393	1.19872	0.964691	-0.887475	-0.872324	-1.34693
ENSMUSG00000039783	Kmo	A	0.659173	-0.0504049	0.428508	-1.03728	0.153856	0.228601	1.59506	-0.345242	0.136688	0.0573395	-0.263902	0.970846	0.57858	-2.741	0.401971	-0.7728
ENSMUSG00000028581	Laptm5	A	1.19206	-0.404363	0.340924	-1.12862	0.603771	0.750452	2.22194	-0.0272424	-0.664944	-0.520901	-0.642286	0.919472	0.745585	-1.3827	-0.829074	-1.17407
ENSMUSG00000021250	Fos	A	1.11881	-0.0421699	-0.205681	-0.870963	0.714934	1.04729	1.59421	-0.682258	-0.930641	1.48639	-0.781561	-0.556283	0.720803	-1.64272	-0.459074	-0.511093
ENSMUSG00000024397	Aif1	A	0.923054	-0.331211	0.359698	-0.951542	0.911546	-0.244062	2.10168	-0.294596	-0.825973	0.126937	-0.896984	1.12394	0.852138	-0.490387	-1.61192	-0.752323
ENSMUSG00000014602	Kif1a	A	1.10628	-1.04496	0.18257	-0.243896	1.90885	0.448616	0.961381	-0.291135	-0.549411	-2.29432	-0.48192	0.793236	0.236393	-0.42121	0.427114	-0.737592
ENSMUSG00000021950	Anxa8	A	1.15216	-0.312415	-0.11486	-0.724889	0.60859	0.577681	2.27022	-1.07932	-0.481524	0.623603	-0.869556	-0.639988	1.16496	-0.495819	-1.28126	-0.397589
ENSMUSG00000023992	Trem2	A	1.11686	-0.0423003	-0.551635	-0.522921	0.801316	0.248429	2.30083	0.645507	-1.00351	0.231106	-1.138	-0.999001	0.482093	-0.983448	0.4276	-1.01292
ENSMUSG00000015340	Cybb	A	1.19841	-0.0425033	0.195288	-1.3512	0.855523	0.680961	2.05875	0.20674	-0.402317	0.0680679	-0.440973	0.697103	0.329733	-1.62152	-0.941741	-1.49032
ENSMUSG00000099757	BE692007	A	0.966815	-0.615974	0.657285	-1.00813	-0.0540465	0.697886	2.25661	-0.902692	-0.832633	-0.112598	0.532658	1.24623	0.192965	-1.16879	-1.12632	-0.729269
ENSMUSG00000030707	Coro1a	A	0.985469	-0.627106	0.567075	-0.925439	0.482008	0.47956	1.99484	-0.581753	-0.665541	-0.634023	-0.769695	1.48376	0.987162	-1.13354	-0.586562	-1.05622
ENSMUSG00000024677	Ms4a6b	A	1.11675	-0.168632	0.135983	-1.0841	0.926073	0.522087	1.90208	-0.28678	-0.204376	-0.01474	-1.25135	1.24252	0.416775	-1.60978	-0.84466	-0.797856
ENSMUSG00000026622	Nek2	A	0.833168	0.285774	-0.388423	-0.730519	1.7893	0.0590102	0.651193	0.934671	-0.436474	0.359125	-2.07126	0.978614	-0.0726227	-1.20526	-0.299084	-0.687217
ENSMUSG00000046295	Ankle1	A	0.776675	-0.0097428	0.46106	-1.22799	0.253558	0.709592	1.36688	0.309637	0.233661	-0.572526	-0.606031	0.780609	1.2086	-0.12826	-1.33828	-2.21744
ENSMUSG00000052087	Rgs14	A	0.919787	-1.06471	0.482476	-0.337551	0.404723	0.449071	1.90557	-0.0955115	-1.78199	-1.31664	-0.215058	1.37594	0.286548	-0.58141	-0.783688	0.352446
ENSMUSG00000021062	Rab15	A	0.915712	-0.249864	0.0946515	-0.7605	0.0630199	1.22297	1.46114	0.45367	-0.229222	-0.974039	0.236557	0.243822	-0.196425	-2.40797	-0.712819	0.839293
ENSMUSG00000032661	Oas3	A	0.671637	-0.659557	-0.116272	0.104192	0.370762	-0.788151	2.4323	-0.194251	-1.32839	-0.456032	-1.34871	0.617643	0.38225	0.883304	-0.16157	-0.409159
ENSMUSG00000026980	Ly75	A	0.72308	-0.499029	0.840346	-1.0644	0.129755	0.287458	1.75203	0.217359	-0.971324	-0.743123	0.119351	1.42075	0.980937	-1.55628	-0.309886	-1.32703
ENSMUSG00000048865	Arhgap30	A	1.14851	-0.339214	0.351206	-1.1605	0.630474	0.702191	2.11285	-0.185381	-0.874909	0.0426485	-0.46905	1.00721	0.515462	-1.55395	-0.950095	-0.977448
ENSMUSG00000040350	Trim7	A	0.82567	-1.03459	0.551796	-0.34288	0.555669	0.448732	1.47261	-1.16201	-1.66808	-0.273673	0.363708	1.38529	-0.0936047	0.142979	0.467898	-1.63952
ENSMUSG00000033847	Pla2g4c	A	0.883652	-0.253588	-0.502327	-0.127736	1.20665	-0.263177	1.70749	-0.0696113	-0.0522901	-0.638864	-2.0728	0.368726	0.197092	0.945466	-0.0451454	-1.28353
ENSMUSG00000028337	Coro2a	A	0.957592	-0.112083	0.17858	-1.02409	0.118229	0.481269	2.27328	-0.0107935	-0.629042	0.303587	-0.918962	1.28698	0.167718	-1.33642	-1.12311	-0.612743
ENSMUSG00000034116	Vav1	A	1.05716	-0.41255	0.149478	-0.794092	0.693829	0.47162	2.00605	-0.367145	-0.921484	0.0509797	-1.34128	1.39784	0.391876	-0.711704	-1.24144	-0.429129
ENSMUSG00000024112	Cacna1h	A	0.984302	-0.19993	0.0151089	-0.79948	-0.264218	1.31512	1.902	0.482692	-0.337159	-0.745324	0.442313	-0.145015	-0.251972	-0.753251	0.465979	-2.11117
ENSMUSG00000022372	Sla	A	1.0548	-0.0155338	0.156447	-1.19572	0.626421	0.577526	1.96046	0.120573	-0.608712	0.441538	-1.01605	1.02983	0.455561	-1.39184	-1.21166	-0.983644
ENSMUSG00000032322	Pstpip1	A	0.964613	-0.230122	0.378155	-1.11265	0.300837	0.568586	2.02441	-0.184224	-0.577465	0.0713237	-0.882693	1.35429	0.662869	-1.16307	-0.803863	-1.371
ENSMUSG00000052160	Pld4	A	1.05918	-0.0513013	0.133953	-1.14184	0.337354	0.696542	2.14366	-0.224969	0.276617	-0.205551	-0.879508	0.754197	0.527168	-1.41092	-0.377007	-1.63758
ENSMUSG00000049103	Ccr2	A	1.07898	-0.291663	0.401639	-1.18895	0.663166	0.571947	2.00182	-0.257358	-0.385854	-0.231777	-0.653183	1.25646	0.601636	-1.24389	-1.39121	-0.931764
ENSMUSG00000048779	P2ry6	A	1.17635	-0.141629	0.104687	-1.1394	0.902171	0.869715	1.75715	-0.681412	0.220054	0.036473	-0.5644	0.634435	0.244027	-2.26089	-0.464427	-0.692893
ENSMUSG00000072082	Ccnf	A	0.527477	0.362121	0.394195	-1.28379	0.8686	-0.302444	1.01628	0.951182	-0.114506	0.249686	-0.117887	0.886057	0.414416	-2.47605	-0.0376579	-1.33768
ENSMUSG00000038128	Camk4	A	0.270489	-0.37132	0.613242	-0.51241	-1.21428	-0.279887	2.30564	-0.212159	0.312483	-1.21428	0.28504	1.22724	0.327445	-0.0875403	-1.21428	-0.235407
ENSMUSG00000022488	Nckap1l	A	1.18738	-0.221576	0.258875	-1.22468	0.846636	0.600989	2.11452	-0.0125941	-0.734243	0.0821097	-0.371044	0.68699	0.460679	-1.64781	-0.920212	-1.10601
ENSMUSG00000021322	Aoah	A	1.24863	-0.344444	0.121327	-1.02552	0.844234	0.828462	2.07321	0.197902	-0.349366	-0.881868	-0.902242	0.669503	0.596719	-0.691806	-0.996999	-1.38775
ENSMUSG00000030724	Cd19	A	0.313835	0.0844397	0.151011	-0.549286	-0.265594	0.0077294	1.19937	0.241645	-0.765821	0.777495	-1.02798	0.652553	0.828461	-2.40578	0.949268	-0.191347
ENSMUSG00000049037	Clec4a1	A	1.3196	-0.286069	0.0241617	-1.05769	1.00155	0.840244	2.117	0.2538	-0.984764	-0.127244	-0.717665	0.354987	0.435162	-1.33699	-0.749823	-1.08625
ENSMUSG00000038943	Prc1	A	0.845484	0.518046	0.125657	-1.48919	1.14938	0.0590317	1.32804	0.893974	0.290785	0.36938	-0.383955	0.616388	0.144538	-1.79617	-1.09647	-1.57492
ENSMUSG00000030798	Cd37	A	0.813674	-0.414183	0.474866	-0.874358	-0.23596	0.386267	2.29072	-0.0591843	-0.376972	-0.806393	-0.626487	1.32172	0.729364	-0.885897	-0.457933	-1.27924
ENSMUSG00000056069	Otulinl	A	1.1144	-0.557989	0.12259	-0.678998	0.377867	0.869	2.09632	-0.896347	-0.112268	-0.665351	-1.24337	1.01553	0.59561	-1.3489	-0.273369	-0.414723
ENSMUSG00000038390	Gpr162	A	1.10908	-0.0848926	0.114663	-1.13885	0.638887	0.837825	1.85052	0.319811	-0.0758068	-0.498682	-0.424323	0.472791	0.29552	-0.576018	-0.512907	-2.32761
ENSMUSG00000031659	Adcy7	A	1.07053	-0.197501	0.275845	-1.14887	0.453358	0.717637	2.04058	0.154065	-0.606298	-0.140271	-0.608055	1.16239	0.273205	-0.998166	-0.88098	-1.56746
ENSMUSG00000001588	Acap1	A	0.807549	-0.55051	0.36544	-0.622479	-0.33942	0.686059	2.07601	-0.468361	-0.793243	-0.389927	-0.737003	1.48365	0.349677	-0.868591	0.303796	-1.30264
ENSMUSG00000061577	Adgrg5	A	0.804696	-0.673526	0.0131888	-0.144359	0.448008	0.11995	1.84613	0.838659	-2.02299	-0.836251	-0.924067	1.03535	-0.0717149	-0.27139	0.190188	-0.351875
ENSMUSG00000031861	Lpar2	A	0.573815	0.274326	0.43709	-1.28523	0.269218	0.376781	1.07545	0.40765	0.45968	-0.0443505	-0.331711	1.18025	0.462733	-0.187696	-2.55025	-1.11775
ENSMUSG00000032020	Ubash3b	A	0.63743	0.106677	0.493558	-1.23766	-0.207844	0.510683	1.60945	0.273098	-0.147925	0.19486	-0.517603	1.20352	0.794757	-2.06836	-1.15799	-0.48665
ENSMUSG00000027544	Nfatc2	A	1.0022	-0.803505	0.622464	-0.821162	0.13144	0.84752	2.02765	-0.306459	-1.44384	-0.660211	0.28937	0.899807	0.678216	-1.07155	-1.07615	-0.315786
ENSMUSG00000033192	Lpcat2	A	1.25699	-0.711868	0.138899	-0.68402	0.823902	0.688606	2.25846	-1.044	-0.350674	-0.740929	-0.580179	0.521724	0.475153	0.0991754	-0.960746	-1.19049
ENSMUSG00000005087	Cd44	A	1.18576	-0.199487	0.179687	-1.16596	0.640764	0.82341	2.09312	0.0381855	-0.34906	-0.287587	-0.60113	0.863081	0.277111	-1.48693	-1.20071	-0.810248
ENSMUSG00000047945	Marcksl1	A	1.06797	-0.5739	0.332682	-0.826754	1.71808	0.0768972	1.40894	-0.966664	-1.05288	0.297843	-0.582606	0.95502	0.625631	-1.15416	-0.968933	-0.357169
ENSMUSG00000025044	Msr1	A	1.03317	0.028249	-0.218038	-0.843378	0.795587	0.251408	2.05251	0.425495	-0.939599	0.598851	-0.682451	-0.182003	0.210339	-1.99768	-0.484733	-0.0477205
ENSMUSG00000027035	Cers6	A	1.06297	-0.240921	0.140438	-0.962484	0.50374	0.756432	1.92873	0.142631	-0.779695	-0.0856978	-0.521155	0.866983	0.0754865	-1.99211	-0.955042	0.0596964
ENSMUSG00000041559	Fmod	A	0.976523	0.0950131	0.0111702	-1.08271	-0.021235	1.0305	1.92031	0.869274	-0.491915	-0.0923198	0.251264	-0.290163	0.0724101	-1.98312	-0.194802	-1.0702
ENSMUSG00000070390	Nlrp1b	A	1.00331	-0.348063	0.126966	-0.782216	-0.0872568	0.94896	2.14823	-0.341676	-1.13332	0.430805	-0.825677	1.12098	0.0855989	-0.885506	-0.492802	-0.968339
ENSMUSG00000069516	Lyz2	A	1.24801	-0.26388	0.103117	-1.08725	0.948465	0.75104	2.04454	-0.0835215	-0.648011	-0.0601079	-0.811956	0.554498	0.566809	-1.30808	-0.902417	-1.05125
ENSMUSG00000028545	Bend5	A	-0.0305179	0.35901	0.591808	-0.9203	-0.6241	-0.191394	0.723939	-0.243616	-0.0825214	1.40317	-0.264822	1.39617	0.644079	-2.33433	-0.306675	-0.119895
ENSMUSG00000030793	Pycard	A	0.848635	-0.573183	0.337449	-0.612901	0.576478	0.348969	1.62046	0.0555846	-2.09896	0.323825	-0.228071	0.897316	0.343103	-1.41372	-0.555347	0.130359
ENSMUSG00000072620	Slfn2	A	0.864887	-0.381691	0.0943503	-0.577547	0.434687	0.0603726	2.0996	-0.629889	-0.992994	0.477811	-1.31912	1.10222	0.499955	-0.51277	-1.0883	-0.131569
ENSMUSG00000061100	Retnla	A	0.848962	0.395838	0.0986289	-1.34343	1.46091	0.239236	0.846739	-0.214468	0.574859	0.827124	-0.745925	0.695534	0.346278	-1.18703	-1.79834	-1.04492
ENSMUSG00000025473	Adam8	A	1.05122	-0.223318	-0.0188001	-0.8091	0.139516	0.540926	2.47321	0.314338	-0.640474	-0.343817	-0.855665	0.891003	-0.0917392	-1.05532	-0.400186	-0.971797
ENSMUSG00000030579	Tyrobp	A	1.05638	0.12058	-0.0996338	-1.07733	0.370067	0.717158	2.08191	0.342015	-0.388981	0.408705	-0.984116	0.55255	0.132665	-1.23495	-0.469487	-1.52754
ENSMUSG00000022439	Parvg	A	0.771575	-0.0532169	0.37119	-1.08955	-0.00123716	0.284434	2.03153	0.173515	-0.179642	-0.153524	-0.775166	1.12458	0.764154	-0.551945	-1.45517	-1.26153
ENSMUSG00000078771	Evi2a	A	1.10668	-0.345624	0.33615	-1.09721	0.890382	0.735467	1.6942	-0.241931	-0.862875	0.0679329	-0.644042	1.04905	0.603441	-1.37885	-1.14881	-0.763976
ENSMUSG00000029082	Bst1	A	1.25308	-0.101731	-0.112804	-1.03854	0.724357	0.831193	2.20368	-0.297949	0.0603269	-0.0675696	-0.362697	0.423244	-0.398959	-1.23583	-0.327574	-1.55222
ENSMUSG00000052477	C130026I21Rik	A	0.917632	-0.390322	0.36145	-0.88876	0.172168	0.615155	1.96557	-1.26055	-0.15255	0.242136	-0.733896	1.1149	0.70335	-0.971092	-1.02753	-0.667656
ENSMUSG00000027995	Tlr2	A	0.863695	0.225539	0.0805941	-1.16983	0.849614	-0.0281674	1.76964	0.209923	0.069697	0.396997	-0.499808	0.953682	-0.212092	-1.16818	-1.97327	-0.368042
ENSMUSG00000045322	Tlr9	A	1.0709	-0.223989	0.318317	-1.16523	0.990563	0.289302	1.93283	0.225268	-0.382934	-0.514301	-0.101737	0.698491	0.358196	-1.52471	-0.572205	-1.39876
ENSMUSG00000030187	Klra2	A	0.678344	-0.371285	0.291411	-0.59847	-0.595136	1.04188	1.58828	-1.01884	-0.322803	0.227791	-1.061	0.913973	1.02126	-0.894904	-1.20143	0.300924
ENSMUSG00000027469	Tpx2	A	0.731727	0.432502	0.137413	-1.30164	1.20635	0.371038	0.617789	0.470251	0.0390877	0.788169	-0.278077	0.562651	0.127667	-2.49119	-0.570616	-0.843123
ENSMUSG00000026656	Fcgr2b	A	1.17138	0.000351812	0.0361267	-1.20786	0.753652	0.905988	1.85451	-0.108221	-0.274446	0.383723	-0.65624	0.434025	0.330595	-1.6331	-1.08479	-0.905698
ENSMUSG00000028874	Fgr	A	0.948004	-0.686377	0.468894	-0.73052	0.352875	0.381296	2.10984	-0.506726	-0.835328	-0.717079	-0.55338	1.29545	0.664608	-0.543463	-1.09955	-0.548546
ENSMUSG00000040010	Slc7a5	A	0.861527	-0.840402	0.330949	-0.352074	0.701746	0.0601023	1.82273	-0.169987	-1.36324	-0.987985	-0.48695	0.765753	0.714045	-1.32281	-0.419722	0.686306
ENSMUSG00000051506	Wdfy4	A	1.21893	-0.536042	0.248114	-0.931004	0.996874	0.72536	1.93456	-0.272075	-0.582883	-0.753168	-0.537215	0.825386	0.456171	-1.27642	-1.046	-0.470596
ENSMUSG00000030147	Clec4b1	A	0.765779	0.0803925	0.0109734	-0.857145	0.377389	0.520633	1.39931	0.284898	-0.722569	0.678848	-0.863203	0.635517	0.260606	-2.36253	-0.334875	0.125968
ENSMUSG00000038421	Fcrla	A	1.10587	-0.269108	-0.0889394	-0.747825	0.605654	0.485134	2.22683	0.137848	-0.908764	-0.0364081	0.280605	0.664003	-1.21143	-0.948679	-0.986188	-0.30861
ENSMUSG00000063193	Cd300lb	A	1.07754	-0.106719	-0.0100184	-0.9608	0.736434	0.222595	2.27358	0.697844	-0.142178	-0.875822	-0.221804	0.316339	-0.124591	-1.45837	-0.779998	-0.644031
ENSMUSG00000073421	H2-Ab1	A	1.01861	-0.512367	0.419108	-0.925353	0.366174	0.588656	2.101	-0.336594	-0.65811	-0.542395	-0.575009	1.01586	0.816474	-0.859375	-0.940118	-0.976566
ENSMUSG00000034959	Rubcnl	A	0.948414	0.220223	0.144108	-1.31274	1.26616	0.369125	1.20995	0.0622069	-0.190732	0.789193	0.0544579	0.868946	-0.49108	-1.51508	-1.5584	-0.864743
ENSMUSG00000106668	Iglj1	A	1.12663	-0.64487	-0.155192	-0.326564	0.0945076	0.979574	2.3058	-0.649528	-1.23591	-0.0491737	-0.939142	0.370822	0.102742	-0.861939	0.328885	-0.446639
ENSMUSG00000018920	Cxcl16	A	0.950086	-0.296868	0.413548	-1.06677	0.579663	0.160572	2.11002	-0.192705	-0.494655	-0.203243	-0.417799	0.934821	0.723623	-1.17294	-1.29103	-0.736326
ENSMUSG00000036905	C1qb	A	1.1815	-0.105088	0.0544385	-1.13085	0.715223	0.617227	2.21205	-0.10038	-0.0857442	-0.129139	-0.548621	0.314489	0.397447	-1.3499	-1.06949	-0.973162
ENSMUSG00000097585	E230029C05Rik	A	0.610672	-0.475435	0.082691	-0.217928	-0.271704	0.791559	1.31216	0.0634041	-2.33592	0.846206	-0.352982	0.228706	0.372349	0.574361	-0.945476	-0.282668
ENSMUSG00000058099	Nfam1	A	0.964039	-0.447181	0.479001	-0.995859	0.331151	0.688787	1.87218	-0.180399	-0.420415	-0.740728	0.0642179	0.847522	0.525262	-1.87122	-0.215514	-0.900842
ENSMUSG00000039699	Batf2	A	0.680183	0.0414114	0.12848	-0.850075	0.432326	-0.152041	1.76026	-0.252971	-0.110032	0.487238	-0.727834	0.651681	0.461594	0.339817	-2.19288	-0.697157
ENSMUSG00000041515	Irf8	A	0.99473	-0.532668	0.405602	-0.867665	0.560603	0.49925	1.92434	-0.591033	-0.998279	-0.0086929	-0.679889	1.05527	0.841423	-0.962439	-0.914833	-0.725721
ENSMUSG00000034765	Dusp5	A	0.449374	0.207222	0.353618	-1.01021	-0.549745	0.45262	1.44525	-0.284459	-0.369599	1.27572	-0.464525	1.13023	0.395153	-1.19841	-1.61129	-0.220942
ENSMUSG00000022636	Alcam	A	0.927371	0.00215927	0.0494344	-0.978964	0.911587	0.0705142	1.80001	0.142292	-0.303079	0.167264	-0.647649	0.646877	0.149075	-2.175	-0.236424	-0.525469
ENSMUSG00000020901	Pik3r5	A	1.02217	-0.233252	0.33153	-1.12045	0.324873	0.764377	1.97726	-0.155574	-0.00843148	-0.53575	-0.350365	1.13254	0.212411	-1.09888	-1.09746	-1.16501
ENSMUSG00000024965	Fermt3	A	1.02943	-0.416775	0.441883	-1.05454	0.442793	0.58043	2.06506	0.0788213	-0.716301	-0.612847	-0.108609	0.830107	0.604151	-1.08127	-0.94294	-1.1394
ENSMUSG00000038151	Prdm1	A	0.937427	-0.547212	0.616919	-1.00713	0.238084	0.967667	1.60653	-0.762904	-0.989793	0.111061	0.239979	1.08854	0.522242	-0.653559	-0.927489	-1.44035
ENSMUSG00000036469	Marchf1	A	0.943186	0.0478183	0.054697	-1.0457	0.125687	0.495118	2.20875	0.312803	-0.54735	0.378002	-0.23897	0.47847	-0.075409	-0.358863	-1.27624	-1.50201
ENSMUSG00000005465	Il27ra	A	0.341245	-0.402488	0.743796	-0.682552	-0.769948	0.198085	1.5956	-0.162789	-0.637675	-0.407	0.0562476	1.2175	0.957639	0.179796	-0.314993	-1.91246
ENSMUSG00000110631	Gm42047	A	0.913047	0.418874	-0.334743	-0.997179	0.368844	1.0339	1.33639	0.471205	-0.283034	1.06845	-0.655031	0.068403	-0.417602	-1.84024	0.0861971	-1.23749
ENSMUSG00000034792	Gna15	A	0.523737	0.110358	0.0875729	-0.721668	-0.097891	0.0187223	1.65038	-0.243557	0.637619	-0.0629883	-1.63263	1.35225	0.543103	-0.949991	-1.00409	-0.210922
ENSMUSG00000035697	Arhgap45	A	0.878728	-0.684324	0.467975	-0.662379	0.0659378	0.513246	2.057	-0.367782	-0.776601	-0.908589	-0.505031	1.41988	0.489082	-0.63984	-0.610409	-0.736888
ENSMUSG00000030365	Clec2i	A	0.999384	-0.283497	-0.0281814	-0.687706	0.790974	0.0473916	2.15979	-0.500653	0.0036184	-0.353457	-0.974769	0.71025	0.179975	-0.520299	-1.54209	-0.000730485
ENSMUSG00000023349	Clec4n	A	0.869333	-0.51255	-0.0630962	-0.293687	0.431559	0.345507	1.83093	-1.18967	-0.975221	0.627238	-1.45961	0.590343	0.679975	-0.512061	0.0310672	-0.400067
ENSMUSG00000079547	H2-DMb1	A	1.0975	-0.319665	0.184227	-0.962059	0.583333	0.655031	2.05413	-0.541966	-0.450657	0.0336277	-0.673631	0.670321	0.555991	-1.39281	-0.767425	-0.725939
ENSMUSG00000010142	Tnfrsf13b	A	1.03824	-0.18967	0.230556	-1.07912	0.283426	1.08642	1.74487	0.220481	-0.448425	-0.341067	-0.519436	0.808166	0.402939	-1.64173	-0.684934	-0.910704
ENSMUSG00000051504	Siglech	A	0.62553	-0.391099	0.161456	-0.395886	-0.116528	-0.51834	2.51146	-0.802651	-0.382217	0.0115707	-0.314727	0.775477	0.0236182	0.392567	-0.431975	-1.14825
ENSMUSG00000044708	Kcnj10	A	0.716633	-0.631679	0.34226	-0.427214	-0.156975	0.473687	1.83319	-2.16758	-0.0657786	0.338319	0.120071	0.131301	0.775409	-0.182392	-0.602784	-0.496467
ENSMUSG00000026480	Ncf2	A	0.992904	0.206482	-0.0798572	-1.11953	0.562547	0.480051	1.93611	0.479869	-0.148102	0.287679	-0.933454	0.255322	0.43856	-1.38314	-0.812425	-1.16303
ENSMUSG00000030148	Clec4a2	A	0.984932	-0.0108003	-0.134898	-0.839234	0.696065	0.431693	1.82704	-0.567436	-0.288485	0.82352	-1.25744	0.767228	0.0855166	-1.25353	-0.568046	-0.696124
ENSMUSG00000020120	Plek	A	0.808517	-0.175212	0.22243	-0.855735	0.638151	0.0444173	1.74298	0.107664	-0.708767	0.075468	-0.765677	1.06657	0.366397	-1.79423	-0.766911	-0.00605881
ENSMUSG00000036594	H2-Aa	A	1.08937	-0.400058	0.228328	-0.917645	0.708716	0.559012	2.00039	-0.324084	-0.623883	-0.252205	-0.794422	0.731584	0.747823	-0.962971	-0.900618	-0.889346
ENSMUSG00000024610	Cd74	A	1.06311	-0.385794	0.265525	-0.942836	0.512829	0.605811	2.07068	-0.26263	-0.598793	-0.29596	-0.662556	0.774372	0.684759	-1.01624	-0.828853	-0.983418
ENSMUSG00000030677	Kif22	A	0.711395	0.215334	0.292541	-1.21927	1.43866	-0.331155	1.02668	0.598951	-0.213035	0.260085	-0.288611	0.522497	0.643737	-1.50919	-0.543392	-1.60522
ENSMUSG00000002668	Dennd1c	A	0.818204	-0.125928	0.311759	-1.00403	-0.314273	0.7201	2.04878	-0.281098	-0.169134	0.0724475	-0.423137	0.766697	0.591716	-0.940321	-0.512937	-1.55884
ENSMUSG00000004730	Adgre1	A	1.19154	-0.15901	-0.03158	-1.00095	0.756047	0.682633	2.13594	0.204267	-0.584052	-0.0972456	-0.620913	0.17809	0.348082	-1.16209	-0.803033	-1.03772
ENSMUSG00000017400	Stac2	A	1.03361	-0.0914699	-0.0837922	-0.858345	0.950377	0.020082	2.13036	-0.327403	-0.149581	0.202574	-0.290215	0.10866	-0.0698221	-1.78954	0.025167	-0.810662
ENSMUSG00000025017	Pik3ap1	A	0.987134	-0.292896	0.0410724	-0.73531	0.516346	0.331884	2.11317	-0.684269	-0.108964	-0.0854543	-1.25086	0.703006	0.671069	-0.896949	-0.770428	-0.538554
ENSMUSG00000037946	Fgd3	A	1.10025	-0.270579	0.204409	-1.03408	0.328824	0.976507	1.9954	-0.238359	-0.246651	-0.326725	-0.469912	0.593573	0.489566	-1.42753	-0.887331	-0.787366
ENSMUSG00000017652	Cd40	A	0.930644	-0.767959	0.539069	-0.701754	0.317368	0.988836	1.48573	-0.267972	-1.67848	-0.357428	0.268543	0.457478	0.891186	-0.532403	-1.34092	-0.231942
ENSMUSG00000075033	Nxpe3	A	0.74492	-0.856038	0.461363	-0.350245	0.333928	0.656009	1.24482	-2.11193	-0.194584	-0.261604	0.0604603	0.742219	0.581411	0.655125	-1.049	-0.656863
ENSMUSG00000026979	Psd4	A	0.972864	-0.980172	0.257299	-0.249991	0.908322	0.288286	1.72198	-1.32236	-0.365885	-1.25227	-0.7332	1.1382	0.366897	-0.225047	-0.169006	-0.35592
ENSMUSG00000039747	Orai2	A	0.674067	0.215399	-0.00639993	-0.883066	-0.136478	0.794862	1.36382	0.220023	-0.148829	0.575002	-0.708197	0.714212	-0.0252141	-2.18284	0.356653	-0.823012
ENSMUSG00000026196	Bard1	A	1.11296	0.0828457	-0.0679967	-1.12781	0.930444	1.19987	1.20856	0.453213	-0.930592	0.725916	0.0777347	0.154762	-0.436487	-0.984622	-1.37394	-1.02487
ENSMUSG00000049625	Tifab	A	0.998812	-0.0883015	0.232712	-1.14322	0.693634	0.36385	1.93895	0.155925	-0.296605	-0.124224	-0.512107	0.673866	0.536377	-1.11291	-1.0151	-1.30166
ENSMUSG00000023903	Mmp25	A	0.473382	-0.208033	0.00413035	-0.269479	-0.0429748	-0.0526399	1.51576	0.475709	-0.462801	-0.637006	-1.89782	1.36931	0.540893	-0.623206	-0.361531	0.176299
ENSMUSG00000021880	Rnase6	A	0.71205	-0.548321	0.738055	-0.901783	0.175258	0.222698	1.73819	-0.692155	-0.221761	-0.731048	-0.00924027	0.750187	1.47322	-0.625855	-1.10234	-0.977159
ENSMUSG00000004266	Ptpn6	A	0.933325	-0.462082	0.439365	-0.910609	0.291165	0.581681	1.92713	-0.201909	-0.612041	-0.572295	-0.496894	1.19259	0.622403	-0.871841	-0.818354	-1.04163
ENSMUSG00000094910	D430019H16Rik	A	0.934553	-0.986842	0.27323	-0.22094	0.80275	0.713775	1.28713	0.229894	-0.893244	-2.29718	0.0564233	0.39323	0.370036	-0.208002	-0.372072	-0.0827441
ENSMUSG00000112023	Lilr4b	A	1.01271	0.0117092	-0.0611258	-0.963298	0.554443	0.488345	1.99536	0.387337	-0.588556	0.236347	-0.362278	0.0827918	0.0961087	-1.70256	-1.1332	-0.054136
ENSMUSG00000071714	Csf2rb2	A	0.890056	-0.0103213	0.261128	-1.14086	-0.0769596	0.871079	1.87605	0.0349077	-0.502626	0.436754	-0.00955061	0.255241	0.537694	-1.65161	-0.770243	-1.00073
ENSMUSG00000029771	Irf5	A	0.980284	-0.312043	0.222103	-0.890344	0.394288	0.416519	2.13005	-0.316757	-0.574359	-0.0450139	-0.516629	0.621288	0.561649	-1.59449	-0.583893	-0.492645
ENSMUSG00000035208	Slfn8	A	0.865828	-0.251467	0.0679579	-0.682319	0.00522691	0.307625	2.28463	-0.291292	-0.80632	0.343212	-0.992826	0.725019	0.471681	-0.880861	-0.696754	-0.469342
ENSMUSG00000070031	Sp140	A	1.07281	-0.400063	0.181483	-0.854229	0.791568	0.478335	1.94853	-0.777153	-0.474858	0.0518211	-0.815957	0.745085	0.615321	-0.678312	-0.790469	-1.09391
ENSMUSG00000003283	Hck	A	1.06918	-0.359197	0.12038	-0.830362	0.337422	0.756873	2.11324	-0.88376	-0.00932512	-0.184506	-0.69977	0.558736	0.502174	-1.01551	-0.431738	-1.04384
ENSMUSG00000027962	Vcam1	A	1.16499	-0.0584841	-0.29891	-0.807592	0.408115	1.04276	2.04408	-0.212534	-0.21662	0.253702	-1.17508	0.414116	-0.135764	-0.98638	-0.542822	-0.893573
ENSMUSG00000060586	H2-Eb1	A	1.07891	-0.466157	0.262764	-0.875513	0.744074	0.532825	1.95982	-0.388019	-0.782752	-0.227699	-0.625438	0.768869	0.644863	-0.927347	-0.794386	-0.904806
ENSMUSG00000002111	Spi1	A	1.11092	-0.315343	0.170436	-0.966009	0.591162	0.74086	2.00073	-0.232793	-0.251823	-0.461415	-0.514296	0.606948	0.418656	-1.33436	-1.03725	-0.526427
ENSMUSG00000052889	Prkcb	A	0.72011	-0.0537275	0.380087	-1.04647	0.311641	0.121366	1.72732	0.240436	-0.343545	-0.0580739	-0.181785	0.689975	0.632072	-2.0876	-0.343603	-0.708208
ENSMUSG00000000782	Tcf7	A	0.38758	-0.380611	0.872314	-0.879283	-0.221616	-0.371874	1.75623	-0.436307	-0.137443	-0.568082	0.213444	1.30474	1.09876	-1.09033	-0.739865	-0.807652
ENSMUSG00000051498	Tlr6	A	0.922405	-0.09463	0.119219	-0.946994	0.693629	0.259303	1.81428	-0.273553	-0.146819	0.136482	0.36376	-0.108251	0.102146	-1.85084	0.210365	-1.2005
ENSMUSG00000074417	Gm14548	A	0.774507	-0.16804	0.0325298	-0.638997	0.370396	0.116804	1.83632	-0.821078	-0.272652	0.58961	-1.27937	0.727013	0.64995	-1.05172	-0.829305	-0.0359639
ENSMUSG00000049988	Lrrc25	A	0.871035	-0.382548	0.262721	-0.751208	-0.382457	1.04249	1.95307	-0.242819	0.25533	-1.16016	-0.245965	0.664472	0.369656	-0.979849	-0.822716	-0.451059
ENSMUSG00000021457	Syk	A	1.03988	-0.179848	0.030855	-0.890885	0.196602	0.853366	2.06967	-0.0823346	-0.473392	0.016181	-0.850846	0.615444	0.327967	-0.609038	-1.03621	-1.02741
ENSMUSG00000022021	Diaph3	A	0.675566	0.0730438	-0.0435008	-0.705109	1.09536	-0.2913	1.22264	-0.402626	0.156237	0.46552	-0.672564	1.48445	-0.942389	-1.26577	-0.0507897	-0.798771
ENSMUSG00000006411	Nectin4	A	1.11792	-0.19771	-0.241718	-0.678495	0.857058	0.650757	1.84596	-0.0818259	0.532343	-1.04365	-0.978258	-0.282294	0.535397	-0.725988	-0.26441	-1.04509
ENSMUSG00000073418	C4b	A	0.776887	-0.13085	0.079157	-0.725194	0.744561	-0.23838	1.82448	-0.328258	-0.478313	0.414021	-1.30602	0.851835	0.69166	-0.697484	-0.666138	-0.81196
ENSMUSG00000042842	Serpinb6b	A	0.909333	0.174447	0.0757458	-1.15953	0.143496	0.930135	1.65437	0.234568	-0.423682	0.712453	-0.271659	0.298333	0.200564	-1.61912	-0.965172	-0.894283
ENSMUSG00000021998	Lcp1	A	0.848247	-0.233897	0.382951	-0.997301	0.556633	0.149539	1.83857	-0.199944	-0.665797	0.16405	-0.396516	0.892116	0.653252	-1.39294	-0.916109	-0.682852
ENSMUSG00000045328	Cenpe	A	0.797546	0.369129	0.186391	-1.35307	1.26719	0.392385	0.733059	0.627703	0.161997	0.317687	-0.155938	0.608979	0.106132	-1.08038	-1.44291	-1.53591
ENSMUSG00000036887	C1qa	A	1.00698	-0.0798479	0.0910825	-1.01822	0.54953	0.396563	2.07485	-0.00394069	-0.144259	-0.0913444	-0.614106	0.354885	0.532469	-1.32403	-0.834213	-0.896405
ENSMUSG00000028341	Nr4a3	A	0.0390284	-0.56727	0.792145	-0.263903	-0.669222	-0.162987	0.949294	-0.432938	-0.999707	-0.269164	-0.10534	2.44171	0.0400634	-0.293626	-0.223559	-0.274525
ENSMUSG00000056130	Ticam2	A	0.871651	-0.340912	0.306244	-0.836983	-0.0539105	0.721	1.94786	-0.312721	-0.274527	-0.435487	-0.603371	0.959844	0.56226	-1.28875	-0.376587	-0.845615
ENSMUSG00000035273	Hpse	A	0.899051	-0.587842	0.0789888	-0.390198	0.27593	0.58345	1.83777	-0.76002	0.376319	-1.37983	-0.873996	0.65514	0.455822	-0.926242	-0.330573	0.0862224
ENSMUSG00000034796	Cpne7	A	0.48157	0.161874	0.191307	-0.83475	-0.353967	0.60723	1.19145	-0.821773	0.142219	1.16518	-0.289866	0.642003	0.221783	-1.9083	0.173978	-0.769929
ENSMUSG00000030616	Sytl2	A	0.698475	-0.355955	0.443782	-0.786302	0.362554	0.0412104	1.69166	-0.283209	-0.800723	0.0160665	-0.796289	1.3571	0.770532	-0.506518	-0.863105	-0.989282
ENSMUSG00000050592	Fam78a	A	0.899559	-0.372114	0.449706	-0.97715	0.425376	0.545208	1.72809	-0.370101	-0.383545	-0.362698	-0.399501	1.22601	0.522609	-1.01705	-1.1355	-0.778908
ENSMUSG00000032254	Kif23	A	0.664447	0.572537	0.0143801	-1.25136	0.53694	0.635284	0.821118	0.695028	0.281629	0.740955	-0.706241	0.380992	0.368389	-1.95579	-0.747996	-1.05031
ENSMUSG00000031558	Slit2	A	1.01956	-0.219207	0.121532	-0.92189	0.468486	0.78237	1.80784	-0.252661	-0.33203	-0.0729289	-0.57921	0.417885	0.525922	-1.36271	-0.0657412	-1.33722
ENSMUSG00000008318	Relt	A	0.414837	-0.286299	0.112137	-0.240675	-0.539364	-0.0919437	1.87582	0.131446	-1.27562	0.285274	-0.690759	1.38076	-0.353586	-0.493379	-0.556158	0.327511
ENSMUSG00000097705	Gm26740	A	0.822092	-0.412591	0.461309	-0.87081	0.959895	-0.284974	1.79136	0.0991636	-0.901141	-0.435794	0.0491886	0.970739	0.363998	-0.955171	-1.00644	-0.650824
ENSMUSG00000025887	Casp12	A	0.832811	0.00307765	0.0187332	-0.854621	0.626421	0.34032	1.53169	-0.045151	-0.542694	0.597078	-0.229593	-0.267345	0.553137	-2.04256	-0.705483	0.184174
ENSMUSG00000079038	D130040H23Rik	A	1.0012	-0.390368	0.208052	-0.818884	0.475274	0.917168	1.61116	0.446038	-0.11687	-1.50027	0.243399	0.400551	-0.0197945	-0.935412	-1.12221	-0.399026
ENSMUSG00000040829	Zmynd15	A	0.616998	0.00677903	0.324897	-0.948674	-0.353681	0.553855	1.65082	0.276503	-0.775266	0.5191	0.0641785	0.852041	0.0584711	-1.5947	-1.09045	-0.160877
ENSMUSG00000015396	Cd83	A	0.990837	-0.463704	0.332457	-0.85959	0.72405	0.44307	1.80539	-0.389792	-0.395329	-0.60599	-0.436107	0.90395	0.529528	-1.3379	-0.716985	-0.523889
ENSMUSG00000029417	Cxcl9	A	0.795778	-0.659655	0.644555	-0.780678	0.9014	0.090895	1.39504	-0.758633	-0.631311	-0.589021	-0.195318	1.32996	0.799026	-1.03788	-0.781513	-0.522645
ENSMUSG00000032202	Rab27a	A	0.953804	0.342914	-0.438622	-0.858096	0.752036	0.628338	1.48104	0.36435	0.386356	0.278035	-1.45264	0.564503	-0.427727	-1.17616	-0.68047	-0.717661
ENSMUSG00000001020	S100a4	A	0.648811	-0.393363	0.480284	-0.735731	0.607546	-0.183251	1.52214	-0.0717068	-0.773287	-0.335095	-0.589416	1.48074	0.549525	-0.604428	-1.33011	-0.27266
ENSMUSG00000030263	Lrmp	A	0.784546	-0.192406	0.46076	-1.0529	-0.228096	0.810479	1.77126	-0.147165	0.0687379	-0.49879	0.318598	0.557948	0.505736	-1.43439	-0.590035	-1.13428
ENSMUSG00000028270	Gbp2	A	0.78369	-0.42816	0.536492	-0.892022	0.885661	0.0782829	1.38713	-0.674077	-0.49237	-0.118034	-0.423981	1.2451	0.788358	-1.10458	-1.07591	-0.495567
ENSMUSG00000056145	AI504432	A	0.916433	-0.592428	0.151586	-0.475592	0.630985	0.317306	1.80101	-0.984541	-0.16511	-0.627632	-0.62509	0.689054	0.390794	-1.23456	0.498028	-0.690246
ENSMUSG00000040552	C3ar1	A	1.07419	0.154483	-0.250691	-0.977984	0.986012	0.45381	1.78275	0.471469	-0.116158	0.108139	-0.863983	-0.00223453	0.114143	-1.23548	-0.719193	-0.979281
ENSMUSG00000032218	Ccnb2	A	0.137612	0.07388	0.564307	-0.775799	-0.738472	0.249682	0.901626	-0.290155	-0.0963838	0.608179	-0.182372	1.18165	0.693645	0.336333	-1.99951	-0.664225
ENSMUSG00000034652	Cd300a	A	1.09138	-0.553479	0.0224601	-0.560363	0.335971	0.685889	2.25229	-0.477058	-0.933384	-0.249995	-0.279747	-0.0559064	0.403033	-0.177244	-0.538842	-0.965004
ENSMUSG00000004359	Spic	A	0.90116	-0.706741	0.120867	-0.315286	0.821996	-0.392175	2.27366	-0.714972	-0.871322	-0.533928	-0.27059	0.569453	0.0637381	-0.285988	-0.212149	-0.447722
ENSMUSG00000091649	Phf11b	A	0.816883	-0.461513	0.451654	-0.807023	0.868702	-0.149754	1.7317	-0.836305	-0.585895	0.0376605	-0.0163318	0.828826	0.542466	-0.224232	-1.13593	-1.06091
ENSMUSG00000060791	Gmfg	A	0.756856	-0.411318	0.235816	-0.581354	0.169584	0.307122	1.79386	-0.188534	-0.314772	-0.730647	-1.11291	1.27823	0.542129	-0.41314	-0.5428	-0.788124
ENSMUSG00000040592	Cd79b	A	0.588856	0.167065	0.295196	-1.05112	-0.231762	0.380963	1.61737	-0.0475096	0.226974	0.321731	0.0424688	0.393322	0.449796	-0.688676	-0.392324	-2.07235
ENSMUSG00000028859	Csf3r	A	0.9952	-0.477868	-0.0435134	-0.473818	0.531791	0.579461	1.87435	-0.0559621	-1.07866	-0.29898	-0.523086	0.493976	-0.10143	0.269627	-0.200077	-1.491
ENSMUSG00000078942	Naip6	A	0.956057	-0.118891	-0.0995386	-0.737628	0.126541	0.971626	1.77	0.698341	0.0191487	-1.07416	-0.376507	0.264039	-0.186148	-0.930614	-0.109012	-1.17326
ENSMUSG00000039936	Pik3cd	A	0.898412	-0.531961	0.278285	-0.644736	0.452576	0.35815	1.88451	-0.0682677	-0.80293	-0.724684	-0.705177	1.03753	0.5025	-0.407932	-0.692874	-0.833403
ENSMUSG00000020865	Abcc3	A	0.942156	0.0492026	-0.285663	-0.705696	0.217826	0.792471	1.81617	0.855443	0.0231849	-0.73102	-0.735013	-0.294576	0.172601	-0.0352454	-1.32204	-0.759798
ENSMUSG00000074785	Plxnc1	A	0.940902	-0.2562	0.28002	-0.964722	0.677203	0.364309	1.78119	-0.101676	-0.443038	-0.223885	-0.446603	0.976925	0.309738	-0.996363	-1.21304	-0.684762
ENSMUSG00000038352	Arl5c	A	1.00465	-0.343276	-0.0318363	-0.629533	0.808692	0.385502	1.81974	0.19051	-0.883435	-0.336903	-1.06574	0.785889	0.184337	-0.949071	-0.353871	-0.585657
ENSMUSG00000061186	Sfmbt2	A	0.646004	0.134082	0.0898165	-0.869903	0.51493	0.667675	0.755408	-0.0604799	0.113172	0.349555	-0.952112	0.460899	0.760662	-1.01292	0.378455	-1.97525
ENSMUSG00000090231	Cfb	A	0.995479	-0.193721	-0.00995875	-0.791798	0.203649	0.64264	2.14015	-0.386004	-0.465979	0.270819	-0.689898	0.22022	0.439803	-0.911171	-0.57026	-0.893964
ENSMUSG00000026786	Apbb1ip	A	0.941877	-0.227311	0.0717617	-0.786327	0.503709	0.299388	2.02253	-0.0278774	-0.395945	-0.258112	-0.781266	0.902606	0.0939446	-1.13083	-0.515801	-0.71235
ENSMUSG00000044827	Tlr1	A	0.937917	-0.282405	0.00601008	-0.661522	0.340235	0.380611	2.0929	-0.113196	-0.891901	0.157883	-0.831161	0.765423	0.0837677	-0.776361	-0.664747	-0.543457
ENSMUSG00000030223	Ptpro	A	0.833755	-0.142629	0.213143	-0.904269	-0.222845	0.881401	1.84271	0.25546	-0.443462	-0.239884	-0.144844	0.545573	0.238701	-1.18697	-0.21297	-1.31287
ENSMUSG00000009772	Nuak2	A	0.798378	-0.310646	-0.00457866	-0.483153	-0.418451	1.26302	1.55057	0.174744	-0.403617	-0.703065	-1.03441	0.560678	0.459997	-1.10149	-0.597342	0.249368
ENSMUSG00000028965	Tnfrsf9	A	0.94173	-0.587291	0.509374	-0.863813	0.459197	0.92228	1.44371	-0.791372	-0.423511	-0.546991	-0.0492053	1.02448	0.552842	-0.977225	-1.13089	-0.483326
ENSMUSG00000042349	Ikbke	A	0.796966	-0.204869	0.000382132	-0.592479	-0.287477	0.791091	1.88728	0.21105	-0.360211	-0.465447	-1.02358	0.81458	0.210144	-0.649867	-0.0252465	-1.10232
ENSMUSG00000062488	Ifit3b	A	0.718614	0.0879642	0.0172954	-0.823874	0.760767	-0.431935	1.82701	-0.260332	-0.245575	0.7698	-0.784429	0.369524	0.466791	-0.713825	-1.19446	-0.563334
ENSMUSG00000069609	Cd300ld4	A	1.15569	-0.54454	0.0361634	-0.647316	0.768234	0.728344	1.9705	-0.862539	-0.597911	-0.173171	0.0753089	-0.316073	0.349254	-0.132008	-0.862103	-0.947836
ENSMUSG00000058715	Fcer1g	A	0.929923	-0.243547	0.162734	-0.84911	0.522641	0.306833	1.96029	-0.194021	-0.67617	0.139551	-0.565526	0.578523	0.475204	-0.972143	-1.11312	-0.462065
ENSMUSG00000028459	Cd72	A	1.01311	-0.191155	-0.0144553	-0.807501	0.297246	0.658364	2.08372	-0.290885	-0.417123	0.134544	-0.558696	0.390357	0.124973	-0.364495	-1.24981	-0.808201
ENSMUSG00000027715	Ccna2	A	0.731965	0.241832	0.318634	-1.29243	0.692674	0.464463	1.03876	0.0535027	0.349556	0.322438	-0.312888	0.737722	0.531069	-1.39535	-1.17198	-1.30996
ENSMUSG00000030474	Siglece	A	0.982913	-0.28472	0.197629	-0.895823	0.965063	0.429147	1.55453	-0.170857	-1.0204	0.337096	0.154389	0.796332	-0.357834	-1.01255	-0.750871	-0.924051
ENSMUSG00000039934	Gsap	A	1.01098	-0.283167	0.125566	-0.853374	0.608933	0.633884	1.79011	-0.635301	-0.600599	0.386398	-0.493008	0.650751	0.218955	-1.14797	-0.667856	-0.744298
ENSMUSG00000089722	Cd300ld5	A	1.08615	-0.091438	-0.0830539	-0.911657	0.689877	0.585621	1.98295	0.266697	-0.146743	-0.394267	-0.00273266	-0.379028	0.132599	-1.05343	-0.50244	-1.1791
ENSMUSG00000033350	Chst2	A	0.6706	-0.370899	0.333978	-0.633679	0.402335	0.517518	1.09195	0.713026	-0.267281	-1.55844	-0.0932737	0.581609	0.513599	-1.3105	0.322462	-0.912998
ENSMUSG00000059498	Fcgr3	A	1.13744	-0.142399	-0.0982062	-0.896836	0.827673	0.70768	1.87697	-0.0808977	-0.24975	-0.0965483	-0.761324	0.218942	0.247763	-0.927773	-0.933087	-0.829647
ENSMUSG00000099398	Ms4a14	A	0.774212	0.202528	0.0800514	-1.05679	-0.0950984	0.738212	1.67952	0.488593	-0.26299	0.381982	0.22933	0.0931606	-0.082336	-0.919054	-0.570251	-1.68107
ENSMUSG00000069874	Irgm2	A	0.672225	-0.610025	0.451773	-0.513973	0.488891	0.0367471	1.49104	-0.90163	-0.677154	-0.25129	-0.679529	1.57305	0.461797	-0.259777	-0.762413	-0.519731
ENSMUSG00000056529	Ptafr	A	0.938974	-0.36055	0.141484	-0.719908	0.718473	0.0925735	2.00587	-0.374382	0.0656778	-0.772945	-0.515603	0.49156	0.448493	-1.13784	-0.491172	-0.530713
ENSMUSG00000031827	Cotl1	A	0.828206	-0.381657	0.402406	-0.848955	0.404173	0.248655	1.83179	-0.430247	-0.616705	-0.0980183	-0.355543	0.783038	0.779723	-1.15399	-0.741138	-0.65174
ENSMUSG00000026458	Ppfia4	A	0.553823	-0.0793812	0.267256	-0.741698	-0.688136	0.400231	1.94938	-0.102345	0.0431051	-0.178904	-0.530295	1.04384	0.288223	-0.361643	-1.00076	-0.862688
ENSMUSG00000018774	Cd68	A	0.999103	-0.0739793	-0.239618	-0.685506	0.709044	0.290021	1.99824	0.208291	-0.536314	0.106085	-0.998391	-0.0187188	0.298256	-1.14523	-0.588888	-0.322397
ENSMUSG00000047180	Neurl3	A	0.752263	-0.164211	0.241227	-0.829279	-0.369368	0.555571	2.07059	-0.0899269	-0.414953	0.0122466	-0.153372	0.327919	0.549133	-1.22354	-0.881772	-0.382523
ENSMUSG00000043157	Arl11	A	0.875088	-0.159217	-0.184013	-0.531858	-0.353629	1.34205	1.63684	0.257024	-0.602956	-0.131719	-1.02715	-0.0568906	0.532002	-0.986923	0.0148588	-0.62351
ENSMUSG00000061132	Blnk	A	0.671024	-0.312571	0.320302	-0.678755	-0.388897	0.496542	1.90543	-0.161755	-0.767326	-0.0086325	0.0240502	0.322012	0.614844	-1.57381	-0.133797	-0.328663
ENSMUSG00000026600	Soat1	A	0.878359	-0.129147	0.0195947	-0.768807	0.336253	0.313698	1.98513	0.28876	-0.320275	-0.355927	0.0143759	0.361056	-0.316648	-1.6706	-0.180755	-0.455067
ENSMUSG00000020649	Rrm2	A	0.674301	0.265632	-0.0155859	-0.924347	0.902451	-0.00757368	1.12803	0.425968	-0.505442	0.876369	-0.781745	0.506679	0.228308	-1.71376	-0.571641	-0.487643
ENSMUSG00000032122	Slc37a2	A	0.95593	-0.087291	-0.169649	-0.69899	0.383762	0.570096	1.91393	0.135726	-0.493026	0.0954273	-0.600027	-0.2623	0.35338	-1.60814	-0.373854	-0.114976
ENSMUSG00000013707	Tnfaip8l2	A	0.979714	0.0324024	0.0288233	-1.04094	0.434239	0.884501	1.6204	0.170378	0.0204011	-0.0935717	-0.225986	0.75019	-0.437734	-1.05408	-1.06866	-1.00008
ENSMUSG00000050357	Carmil2	A	0.474789	-0.56972	0.707004	-0.612072	-0.751995	0.787088	1.38927	-0.562708	-0.178511	-0.967941	0.195125	1.11816	0.807727	-0.833659	-0.755384	-0.247174
ENSMUSG00000034317	Trim59	A	0.925898	-0.404992	0.223565	-0.744471	1.13286	0.17041	1.47443	-0.967757	-0.163347	-0.0838717	-0.352768	0.405929	0.617532	-1.06487	0.00813563	-1.17668
ENSMUSG00000074896	Ifit3	A	0.815466	-0.0749757	-0.0474125	-0.693078	0.757022	-0.239348	1.92872	-0.0954958	-0.737471	0.60804	-0.803405	0.222092	0.439076	-0.674843	-0.832168	-0.572223
ENSMUSG00000031304	Il2rg	A	0.925306	-0.172806	0.127531	-0.880032	0.429426	0.812239	1.53425	0.0343413	-0.878332	0.325574	-0.619213	0.645983	0.355825	-1.2614	-0.484303	-0.894393
ENSMUSG00000015947	Fcgr1	A	0.698138	-0.244202	0.245266	-0.699202	0.167479	-0.145878	2.07281	-0.23144	-0.532701	0.031534	-0.474261	0.815021	0.395039	-0.809187	-1.09783	-0.190586
ENSMUSG00000078922	Tgtp1	A	0.724153	-0.78766	0.396121	-0.332614	0.176236	0.156918	1.83931	-0.971555	-1.00366	-0.387771	-0.196327	0.874512	0.510178	-0.0232384	-0.999016	0.0244134
ENSMUSG00000022148	Fyb	A	0.851217	-0.276828	0.303614	-0.878002	0.242958	0.391549	1.91914	-0.253786	-0.579388	0.00268871	-0.280625	0.892458	0.299009	-0.858993	-0.773266	-1.00175
ENSMUSG00000081723	Gm15931	A	0.895748	0.213675	-0.076677	-1.03275	0.914104	0.379794	1.39335	-0.00574687	-0.167921	0.814692	-0.526335	0.20729	0.0890136	-0.699416	-0.819119	-1.5797
ENSMUSG00000018008	Cyth4	A	0.872438	-0.26222	0.240483	-0.850701	0.124325	0.574667	1.91832	-0.137152	-0.55572	-0.0937865	-0.366325	0.67986	0.407914	-0.466849	-0.858718	-1.22654
ENSMUSG00000029322	Plac8	A	0.784975	-0.651902	0.186118	-0.31919	0.621461	0.777758	0.955705	-0.685598	-0.430649	-0.83946	-1.17448	1.47551	0.257321	-0.400281	-0.708601	0.151311
ENSMUSG00000018507	Trpv2	A	0.548424	0.0550306	0.241575	-0.845029	0.235473	-0.220667	1.63047	0.289992	0.145206	-0.270106	-0.148946	0.719308	0.154362	-1.97505	-0.319404	-0.240634
ENSMUSG00000023367	Tmem176a	A	0.926973	-0.0639893	0.223023	-1.08601	0.572771	0.630249	1.5779	0.0966234	-0.462731	0.17414	-0.278512	0.530756	0.416825	-1.15173	-1.01551	-1.09078
ENSMUSG00000031662	Snx20	A	0.588404	-0.333903	0.249768	-0.504268	0.164136	-0.0812263	1.6823	-0.378592	-0.423817	-0.1993	-1.03947	1.03512	0.753653	0.0847438	-1.17714	-0.420412
ENSMUSG00000026548	Slamf9	A	0.565991	-0.0705372	0.5184	-1.01385	0.415893	-0.322005	1.60408	-0.086309	-0.314763	0.18946	0.177938	0.664747	0.712516	-0.974009	-0.55799	-1.50956
ENSMUSG00000024338	Psmb8	A	0.777773	-0.48801	0.422313	-0.712076	0.517862	0.173001	1.64246	-0.817141	-0.313458	-0.333433	-0.542716	1.12596	0.683693	-0.73256	-0.898992	-0.504675
ENSMUSG00000035692	Isg15	A	0.541083	-0.0147224	-0.122167	-0.404193	0.531309	-0.656085	1.74802	-0.188039	-0.905217	1.04909	-0.876769	0.424489	0.0857785	-0.0359038	-0.818438	-0.358238
ENSMUSG00000045404	Kcnk13	A	0.983292	0.065829	-0.442238	-0.606883	0.879343	0.554979	1.51555	0.112819	0.228906	-0.144238	-1.34669	-0.320224	0.340195	-0.531343	0.0147531	-1.30406
ENSMUSG00000040616	Tmem51	A	0.478756	-0.573751	0.480943	-0.385948	-0.25158	0.283158	1.40469	-0.276874	-1.80581	0.361427	0.115312	0.793443	0.534075	0.069266	-0.30831	-0.9188
ENSMUSG00000015950	Ncf1	A	0.910339	-0.184778	0.240339	-0.9659	0.821507	0.313871	1.59564	-0.39982	-0.443144	0.288631	-0.319794	0.798123	0.242688	-1.07988	-0.866457	-0.951361
ENSMUSG00000040751	Lat2	A	0.844675	-0.139284	0.0831924	-0.788583	0.178007	0.445677	1.91034	0.194731	-0.18019	-0.432393	-0.352618	0.848661	-0.246466	-0.244098	-1.06387	-1.05778
ENSMUSG00000040328	Olfr56	A	0.589026	0.0141087	0.152118	-0.755252	0.557922	-0.270388	1.47954	-0.0116055	-0.316425	0.370356	-0.837608	0.0585919	1.23537	-0.150762	-1.07461	-1.04039
ENSMUSG00000060063	Alox5ap	A	0.827023	0.0031827	0.0502732	-0.880478	0.609774	0.121105	1.75019	-0.176967	-0.145148	0.331664	-0.724131	0.455712	0.419238	-0.913377	-1.32764	-0.400417
ENSMUSG00000016756	Cmah	A	0.802545	-0.0678145	0.0313468	-0.766077	-0.10015	0.773873	1.73391	-0.103152	0.192556	-0.292848	0.0699085	0.415445	-0.391313	-0.422318	-0.145808	-1.73011
ENSMUSG00000093752	Gm20716	B	2.33562	-0.742256	-0.741372	-0.851988	2.71797	2.82077	1.46811	1.95835	-6.81159	2.62646	2.03552	-6.81159	2.55194	2.75098	-6.81159	1.50464
ENSMUSG00000111409	Gm49380	B	0.541151	1.23334	-3.28602	1.51153	-1.25308	-0.89237	3.76891	3.83408	3.68533	-3.8194	-3.8194	-2.68631	-3.35234	-2.90274	3.72351	3.71381
ENSMUSG00000057003	Myh4	B	1.59832	-0.750061	-1.6129	0.76464	8.02074	-1.6129	-1.6129	0.975608	-1.6129	-1.6129	-1.6129	-1.6129	-1.6129	-1.6129	5.51971	-1.6129
ENSMUSG00000064220	H2ac18	B	-0.691978	1.58464	1.68169	-2.57436	-2.46785	3.06575	-2.67384	2.81037	4.3366	-2.39304	3.13664	-2.68539	4.59382	-2.61059	-2.40212	-2.71036
ENSMUSG00000105340	Gm42878	B	-1.14229	0.283043	0.938716	-0.0794736	-3.56788	-3.27184	3.41287	-3.56788	2.5546	1.86241	3.39014	-3.56788	2.99389	1.29565	2.03381	-3.56788
ENSMUSG00000108815	Gm49388	B	-1.11782	1.23962	1.03183	-1.15363	-0.808957	-1.27225	-1.27225	6.26335	-1.27225	-1.27225	5.64	-1.27225	-1.27225	-1.27225	-0.916374	-1.27225
ENSMUSG00000056328	Myh1	B	1.58915	-0.844941	-1.56935	0.82514	5.76322	0.573584	-1.56935	0.603879	-1.56935	-1.56935	-1.56935	-1.56935	-1.56935	-1.56935	5.61412	-1.56935
ENSMUSG00000096764	Gm21985	B	0.992731	-1.52605	-1.16366	1.69698	3.37592	2.56447	-2.9622	-2.9622	1.34625	-2.9622	-2.9622	-2.9622	2.43341	2.60639	1.53234	0.952223
ENSMUSG00000030399	Ckm	B	1.24793	-0.617909	-1.31481	0.684788	6.37343	-1.31481	-1.31481	0.775899	-1.31481	-1.31481	-1.31481	-1.31481	-1.31481	-1.31481	4.68399	-1.31481
ENSMUSG00000006649	Nphs1	B	-0.89369	-2.46291	0.832471	2.52413	-2.46291	-2.46291	2.24475	-2.46291	-2.46291	-2.46291	2.4221	2.53822	-2.46291	2.63058	2.3799	2.56191
ENSMUSG00000107482	Etfbl	B	0.11707	-0.0792733	0.629021	-0.666817	2.52232	-4.20209	2.03098	-2.81116	0.869404	1.70394	1.9164	0.0915623	-0.120906	-3.66375	-1.34268	3.00598
ENSMUSG00000051747	Ttn	B	1.64115	-0.829008	-1.01611	0.203959	5.75229	-0.878321	0.0494903	-0.265691	-1.06425	-1.15708	-1.09169	0.634396	-2.59102	-2.59102	3.91811	-0.715214
ENSMUSG00000058626	Capn11	B	-0.539702	0.816887	0.289074	-0.56626	-2.29633	2.97355	-2.29633	3.15903	-1.52611	0.817742	3.24833	-2.29633	-0.0847793	2.89388	-2.29633	-2.29633
ENSMUSG00000030730	Atp2a1	B	1.62323	-1.4616	-0.172321	0.0106937	5.67543	-0.506341	-0.299409	-0.605532	-0.922451	-2.85681	0.516682	-0.6088	-0.424845	-2.85681	3.8699	-0.98101
ENSMUSG00000061723	Tnnt3	B	1.44875	-0.875327	-0.994254	0.420828	5.94632	-1.31682	-0.283237	0.00765808	-1.31682	-1.31682	-1.31682	-1.31682	-0.349123	-1.31682	3.89612	-1.31682
ENSMUSG00000108596	Gm49368	B	-1.00264	-1.57655	1.95597	0.623222	2.94854	-2.97823	-2.97823	-2.97823	-2.97823	1.22682	1.75401	2.64359	1.47031	-0.534972	0.629461	1.77518
ENSMUSG00000115232	Gm49378	B	0.107786	-1.08011	-0.742053	1.71437	-3.23501	1.85395	1.70442	2.32558	-3.07843	-2.48748	-2.60557	2.06074	-1.68132	1.32376	1.60904	2.21033
ENSMUSG00000098975	Gm27177	B	-1.13365	-0.129726	-0.0154326	1.27881	-1.39199	-0.708598	-1.30038	-1.39623	-1.9007	2.90775	3.71061	-2.20541	-1.5515	2.82416	-1.84953	2.86181
ENSMUSG00000096768	Gm47283	B	0.412154	0.462328	-1.92044	1.04596	0.146814	0.962651	0.126996	1.22027	1.57827	-1.41156	-6.43321	0.963989	-0.292101	0.532433	2.74976	-0.144315
ENSMUSG00000031972	Acta1	B	1.41197	-1.23419	-0.814448	0.636673	5.28428	-1.59876	0.550376	0.0374745	-0.644476	-3.09557	-1.59625	-1.07111	0.224008	-0.575875	3.29348	-0.807589
ENSMUSG00000115018	Ndor1	B	-0.10367	0.452801	-1.89349	1.54435	1.42232	1.73231	-3.46564	1.63241	-1.38862	1.11461	-3.42321	1.22153	-3.47878	1.84967	1.27633	1.50707
ENSMUSG00000117748	Derpc	B	0.129253	1.81183	-0.993649	-0.947438	-2.26691	1.65267	1.00199	1.15627	0.891791	3.38744	-2.73205	1.45835	-1.70725	2.43793	-2.28198	-2.99826
ENSMUSG00000090996	Gm20458	B	-1.44304	-0.155725	-0.334059	1.93282	-1.44304	-1.44304	-1.44304	2.4189	-1.44304	-1.44304	-1.44304	1.8839	-1.44304	-1.44304	2.70962	4.53188
ENSMUSG00000095562	Erdr1	B	0.102907	0.438335	-1.69291	1.15166	-0.0798543	1.00256	-0.613988	1.12385	1.61957	-1.42842	-5.93293	1.08044	-0.226224	0.858673	2.59958	-0.00325809
ENSMUSG00000027022	Xirp2	B	1.09296	-0.582738	-1.02423	0.51401	5.32734	-1.02423	-1.02423	0.300248	-1.02423	-1.02423	-1.02423	-1.02423	-1.02423	-1.02423	3.59049	-1.02423
ENSMUSG00000020061	Mybpc1	B	1.23015	-0.57201	-1.26891	0.610777	5.29388	-0.334517	-1.26891	0.821798	-1.26891	-1.26891	-1.26891	-1.26891	-1.26891	-0.14217	3.24342	-1.26891
ENSMUSG00000095742		B	-2.56286	0.573531	1.01861	0.970719	-4.52182	-4.52182	1.35507	0.925271	0.867756	-0.0724353	1.16394	0.985718	0.90617	0.812906	0.855505	1.24374
ENSMUSG00000064359	mt-Tg	B	-0.891311	-0.921693	2.63515	-0.822149	-0.554155	-0.888977	-1.2308	-0.939906	-0.994725	-0.83045	4.45185	-1.1313	4.58491	-0.791647	-0.842912	-0.83189
ENSMUSG00000089865	Gm44503	B	-0.895412	1.13888	-0.895412	0.651944	-0.895412	-0.895412	-0.895412	-0.895412	5.20746	-0.895412	-0.895412	-0.895412	-0.895412	3.74665	-0.895412	-0.895412
ENSMUSG00000086782	E130102H24Rik	B	0.732737	-2.59611	1.16935	0.694016	0.258788	1.10661	0.832816	1.09425	-4.44129	-4.44129	1.47473	0.906341	1.12698	0.701371	0.693398	0.68728
ENSMUSG00000072612	Gm10382	B	0.602419	-1.95181	0.356458	0.992934	-1.95181	2.16918	1.58989	-1.95181	-1.95181	-1.95181	1.92625	-1.95181	1.09493	2.70725	2.22336	-1.95181
ENSMUSG00000005716	Pvalb	B	1.57128	-0.522307	-1.12577	0.0767943	5.41958	-1.12577	0.420044	0.68462	-1.12577	-1.12577	-1.12577	-1.12577	-1.12577	-1.12577	2.48192	-1.12577
ENSMUSG00000107023	Gm42715	B	-0.611333	-0.600603	1.6996	-0.487663	-1.86474	-1.80957	1.84031	-1.50158	1.97641	-2.27664	1.68193	1.82589	1.59097	2.60381	-1.98463	-2.08217
ENSMUSG00000038670	Mybpc2	B	1.27949	0.484431	-1.48324	-0.280677	4.47902	-1.48324	0.842689	1.3784	-1.48324	1.55813	-1.48324	-1.48324	-1.48324	-1.48324	2.12445	-1.48324
ENSMUSG00000006457	Actn3	B	0.915248	-0.188922	-0.718281	-0.00804471	5.21012	-1.23219	-1.23219	0.941039	-0.275615	-1.23219	-1.23219	-1.23219	0.309538	-1.23219	2.44025	-1.23219
ENSMUSG00000078880	Gm14308	B	-0.721002	0.446462	0.283683	-0.00914325	-2.66867	0.287508	0.218159	1.94304	1.66148	-2.26513	1.98866	-2.70623	1.56862	0.929193	1.80318	-2.75981
ENSMUSG00000030592	Ryr1	B	1.72607	-0.653535	-0.766507	-0.306023	4.17575	0.0684995	0.93395	-1.99805	-0.358086	0.395526	-0.49872	0.197244	-1.99805	-1.99805	3.07802	-1.99805
ENSMUSG00000044951	Mylk4	B	1.25562	-0.62449	-0.881228	0.250094	5.52933	-0.881228	-0.881228	-0.881228	-0.111014	-0.881228	-0.881228	-0.881228	-0.881228	-0.881228	2.51274	-0.881228
ENSMUSG00000111013	Gm32468	B	-1.17667	-1.4774	1.56534	1.08873	0.102545	-0.452313	-3.18024	-1.77091	1.28283	-3.94414	1.51322	1.54709	1.63571	1.32568	0.796699	1.14382
ENSMUSG00000024008	Cpne5	B	-1.18119	-0.997187	-0.045604	2.22398	-0.684743	-0.163469	-2.69535	0.556384	-0.8526	-2.69535	-1.59643	1.53183	-0.0722115	4.19672	1.21041	1.26479
ENSMUSG00000092232	Gm20521	B	-1.04929	1.54222	-1.04929	0.55635	-1.04929	-1.04929	-1.04929	2.04192	3.63403	-1.04929	-1.04929	-1.04929	-1.04929	-1.04929	-1.04929	3.76762
ENSMUSG00000113262	Gm48551	B	-0.904418	0.249958	0.573984	0.0804765	-2.25853	-2.25853	1.80381	0.329971	2.67843	-2.25853	-0.759207	1.59615	0.885004	2.40053	-2.25853	0.0994306
ENSMUSG00000031097	Tnni2	B	1.25202	-1.04831	0.0211742	-0.224881	4.66063	-1.53569	0.631132	-0.0735573	-1.53569	-1.53569	-0.157895	-0.194159	0.415577	-1.53569	2.39674	-1.53569
ENSMUSG00000031449	Atp4b	B	-0.120545	-0.396183	0.543022	-0.0262948	1.52284	1.69991	-3.58438	0.182513	1.85078	-3.22184	0.900583	0.204391	0.524094	-2.14393	0.91166	1.15339
ENSMUSG00000045104	Ldhb-ps	B	-1.68363	-0.47405	1.73837	0.419311	-2.46582	-1.6533	-0.93178	-0.934593	-0.518036	0.0304793	5.28361	-0.264047	0.19555	0.739412	0.310308	0.208214
ENSMUSG00000116275	Zc3h11a	B	0.557939	0.808927	0.0670568	-1.43392	-0.363544	0.840831	1.19653	1.30553	0.750815	0.370437	0.626001	0.315559	-0.74039	-5.7127	0.458426	0.952509
ENSMUSG00000032496	Ltf	B	2.30649	-0.419261	-0.965131	-0.922102	4.44614	2.9246	-0.451258	-1.21515	1.17252	-1.21515	-1.21515	-0.465087	-1.21515	-1.21515	-0.336001	-1.21515
ENSMUSG00000115074	Ndor1	B	-0.874369	1.13324	0.408887	-0.667759	-1.73132	-1.43528	0.543498	0.972711	-1.73132	4.15833	1.36237	1.59561	-1.73132	-1.73132	-1.09021	0.818261
ENSMUSG00000033196	Myh2	B	0.903521	-0.634922	-0.601555	0.332955	4.64849	-0.968964	-0.968964	0.0331615	-0.968964	-0.968964	-0.968964	-0.968964	0.133264	-0.968964	2.93679	-0.968964
ENSMUSG00000109510	Gm42417	B	0.344648	-1.00259	-0.598231	1.25617	-0.195339	-1.01071	2.23999	0.615589	-0.328087	-3.29527	-3.29527	-0.425929	1.9265	0.956507	1.86221	0.949791
ENSMUSG00000098754	Prn	B	-1.67892	0.781606	0.371159	0.526158	-1.67892	-1.67892	-1.67892	3.13253	0.891214	-1.67892	-1.67892	1.49292	1.29948	1.17191	2.08549	-1.67892
ENSMUSG00000103925	B230112G18Rik	B	0.306841	-0.722238	0.80802	-0.392623	0.812836	0.457181	-0.349494	0.534159	1.0544	-3.75527	0.628068	1.33518	0.460807	1.70112	-3.75527	0.876286
ENSMUSG00000114433	Gm48488	B	0.402001	0.679973	-1.97927	0.897294	1.46742	1.27024	-1.53166	-1.61534	2.02664	1.62861	-2.14122	-1.94439	-1.8522	-1.09229	2.05721	1.72696
ENSMUSG00000094365	Gm21982	B	-1.39338	-0.480944	1.49683	0.377497	-2.71385	1.24754	-2.71385	0.611905	-2.71385	0.659111	1.353	0.997999	2.1395	-1.09495	0.893848	1.3336
ENSMUSG00000097239	Gm27029	B	-0.847213	1.84201	-0.714977	-0.279822	-2.62489	-1.0161	1.09935	2.13409	1.53962	1.85232	-1.3798	-1.73554	0.970413	-2.25092	2.16054	-0.749084
ENSMUSG00000022875	Kng1	B	-1.24763	-0.204458	1.34937	0.102721	-2.39847	-2.39847	1.05405	0.649654	1.13544	-2.39847	1.5875	1.1123	1.3483	-2.39847	0.995491	1.71115
ENSMUSG00000118642		B	-0.753781	0.84137	0.666192	-0.753781	-0.753781	-0.753781	-0.753781	4.03167	-0.753781	-0.753781	-0.753781	-0.753781	3.50614	-0.753781	-0.753781	-0.753781
ENSMUSG00000050195	Scd4	B	-1.16167	0.492105	0.908573	-0.239011	0.36308	0.824893	-4.67297	1.05229	0.9954	-0.571379	1.27008	0.637952	0.817691	-2.22971	0.969693	0.542984
ENSMUSG00000007877	Tcap	B	0.574069	-0.622674	-0.180772	0.229377	3.9854	-1.1316	-1.1316	-1.1316	0.395171	-1.1316	0.479808	0.109474	-1.1316	-1.1316	2.95133	-1.1316
ENSMUSG00000116069	Gm49510	B	0.686619	0.273319	-0.933088	-0.0268501	3.92603	-0.933088	-0.933088	-0.933088	2.68613	-0.933088	-0.933088	-0.933088	-0.933088	-0.933088	-0.933088	1.78563
ENSMUSG00000017300	Tnnc2	B	0.865223	0.0183619	-0.89469	0.0111052	4.02835	0.0880523	-1.52074	0.38927	-1.52074	1.18655	-1.52074	-1.52074	0.357402	-0.393993	1.94805	-1.52074
ENSMUSG00000019464	Ptger1	B	0.720668	-2.27321	0.832565	0.719972	-0.187223	1.43389	0.915335	-3.6589	0.309539	-3.47026	1.40656	0.948626	0.14251	0.247509	0.96948	0.942928
ENSMUSG00000059775	Rps26-ps1	B	0.570994	-0.3175	-1.00121	0.747713	2.2	1.68923	-2.17625	-1.48279	2.09057	-1.56028	-0.101267	-1.14877	-1.75358	2.04026	1.32437	-1.1215
ENSMUSG00000058883	Zfp708	B	-1.53429	0.537622	0.428788	0.567879	1.36888	-1.19742	-4.77432	0.533599	0.557459	0.521807	1.02229	0.822313	-0.558242	0.729885	1.41351	-0.439762
ENSMUSG00000106247	Gm43720	B	0.34221	0.861672	-2.22053	1.01665	1.8908	1.35637	-2.22053	1.53829	0.657155	0.389571	-2.22053	-2.22053	-2.22053	1.52668	0.922438	0.600835
ENSMUSG00000098021	Gm9522	B	-0.775159	-0.421936	0.0822955	1.1148	-2.51942	0.491531	-0.297588	1.63433	-2.51942	-0.380721	0.885522	1.88079	-2.51942	0.27099	1.61037	1.46304
ENSMUSG00000021228	Acot3	B	-1.14185	-0.991024	0.996858	1.13602	-1.10678	-0.106428	-2.21235	-0.721623	0.865931	-3.11738	-0.0236846	1.25934	1.75492	3.05293	0.422529	-0.0674038
ENSMUSG00000007122	Casq1	B	0.560745	-0.23361	-0.707009	0.379873	4.17052	-1.24414	-1.24414	0.665863	-0.12255	-1.24414	0.367261	-1.24414	-1.24414	0.628969	1.75479	-1.24414
ENSMUSG00000027364	Usp50	B	0.224095	-0.303127	1.40347	-1.32444	0.692917	0.96269	-0.983321	0.644566	0.975189	-2.52914	1.32635	1.00305	1.88101	1.08495	-2.52914	-2.52914
ENSMUSG00000019787	Trdn	B	0.642231	0.0564883	-1.05816	0.35944	4.04301	-1.05816	-1.05816	0.851848	-1.05816	0.375776	-1.05816	-1.05816	-1.05816	-1.05816	2.21576	-0.0792812
ENSMUSG00000053093	Myh7	B	1.66217	-0.554057	-0.554057	-0.554057	5.16023	0.38034	-0.554057	-0.554057	-0.554057	-0.554057	-0.554057	-0.554057	-0.554057	-0.554057	-0.554057	-0.554057
ENSMUSG00000038754	Elovl3	B	-0.587245	-1.16779	0.184335	1.5707	0.223157	0.856173	-2.84106	-1.26824	0.236468	-2.4716	-0.193239	1.54635	-0.800108	2.89172	0.966653	0.853734
ENSMUSG00000020807	4933427D14Rik	B	0.0106289	0.773129	0.291131	-1.07489	-2.82161	1.40085	1.45265	1.16692	0.113071	1.03939	1.09415	1.40968	-1.63043	-1.54539	0.791964	-2.47124
ENSMUSG00000069041	Slc25a31	B	-0.3639	-1.59914	0.998709	0.964328	-0.268721	-1.59914	0.776156	-1.59914	-1.59914	-1.59914	1.70933	-0.257602	1.5444	1.74758	2.74454	-1.59914
ENSMUSG00000093769	H3c14	B	-0.359202	-0.492027	0.322459	0.52877	0.172518	-2.28089	1.03076	-2.62891	0.585314	0.56751	-2.67251	1.42078	2.2191	0.624282	0.358915	0.603113
ENSMUSG00000028976	Slc2a5	B	0.127431	-0.108752	0.33674	-0.355419	1.62368	1.92753	-3.16892	-0.262425	0.938792	-1.00262	1.01392	0.214417	-0.218114	-2.77415	1.07904	0.628855
ENSMUSG00000030228	Pik3c2g	B	0.055621	-1.02559	1.57478	-0.604812	0.842631	0.34982	-1.02559	-1.02559	-1.02559	-1.02559	4.61466	0.315946	-0.206268	-1.02559	0.236739	-1.02559
ENSMUSG00000024471	Myot	B	0.804527	-0.686443	-0.686443	0.56836	3.78647	-0.686443	-0.686443	-0.686443	-0.686443	-0.686443	-0.686443	-0.686443	-0.686443	-0.686443	3.07797	-0.686443
ENSMUSG00000052187	Hbb-y	B	1.38727	-0.462424	-0.462424	-0.462424	5.08667	-0.462424	-0.462424	-0.462424	-0.462424	-0.462424	-0.462424	-0.462424	-0.462424	-0.462424	-0.462424	-0.462424
ENSMUSG00000010803	Gabra1	B	0.837239	0.694203	-0.168821	-1.36262	-1.36262	2.81394	1.0604	-1.36262	1.02506	2.42017	0.783324	0.0728336	-1.36262	-1.36262	-1.36262	-1.36262
ENSMUSG00000021702	Thbs4	B	0.0321124	1.58241	-0.480461	-1.13406	-1.61155	0.45499	1.2529	3.87641	0.490244	0.380559	-1.61155	0.148259	0.0219116	-1.61155	-1.61155	-0.17906
ENSMUSG00000056758	Hmga2	B	1.60598	-0.535328	-0.535328	-0.535328	4.95421	0.39907	-0.535328	-0.535328	-0.535328	-0.535328	-0.535328	-0.535328	-0.535328	-0.535328	-0.535328	-0.535328
ENSMUSG00000112909	Gm10120	B	-0.306909	-0.243686	-0.785573	1.33617	2.01826	-1.3098	-1.62918	-0.598974	-2.06111	1.92903	-1.51833	-0.928026	0.0896375	1.74832	0.152063	2.10812
ENSMUSG00000055609	Hba-x	B	1.36625	-0.455417	-0.455417	-0.455417	5.00959	-0.455417	-0.455417	-0.455417	-0.455417	-0.455417	-0.455417	-0.455417	-0.455417	-0.455417	-0.455417	-0.455417
ENSMUSG00000001622	Csn3	B	1.90026	-0.569784	-0.503956	-0.826522	3.67078	2.85652	-0.826522	-0.826522	-0.0563075	-0.826522	-0.826522	-0.826522	0.141175	-0.826522	-0.826522	-0.826522
ENSMUSG00000093954	Gm16867	B	-0.882209	-0.302622	0.348277	0.836553	-1.23974	-0.767124	-0.639762	-1.30696	-1.38362	1.78272	2.61571	-0.618397	-0.952478	2.02289	-1.3704	1.85717
ENSMUSG00000113737	BB123696	B	0.800976	1.50176	-1.13142	-1.17132	1.25108	0.598623	0.553222	0.666736	1.08248	2.75606	-2.92212	0.429117	-0.901248	-2.00546	-1.35733	-0.151168
ENSMUSG00000092116	Gm10320	B	0.905929	0.107288	-1.3746	0.361383	1.71703	0.920585	0.0801725	-2.60016	0.322968	2.59906	-1.22236	-0.301281	-2.60016	0.127186	1.00754	-0.0505741
ENSMUSG00000076534	Igkv12-89	B	0.192363	-0.494895	0.34279	-0.0402579	1.12752	0.581133	-1.13156	0.778443	-1.13156	-1.13156	-1.13156	-1.13156	3.2915	-1.13156	2.14235	-1.13156
ENSMUSG00000037225	Fgf2	B	0.665203	0.900818	-1.86081	0.29479	1.3548	0.710024	-0.0692169	0.907492	0.83993	0.955033	0.831245	-3.43196	-2.98172	0.279033	0.272814	0.332523
ENSMUSG00000029683	Lmod2	B	0.866925	-0.648039	-0.648039	0.429153	3.89685	-0.648039	-0.648039	-0.648039	-0.648039	-0.648039	-0.648039	-0.648039	-0.648039	-0.648039	2.58354	-0.648039
ENSMUSG00000054641	Mmrn1	B	0.270096	-0.404806	-0.172257	0.306967	1.48865	0.161317	-0.839684	0.883283	-3.59651	1.49881	1.07238	0.206256	-1.79541	-0.935114	1.06681	0.789206
ENSMUSG00000068794	Col28a1	B	1.39665	1.25023	-0.991071	-1.65581	1.23936	1.31516	1.63544	1.16318	1.00462	1.58288	-0.534074	-2.03112	-0.408021	-2.68326	-0.899601	-1.38456
ENSMUSG00000116121	Gm49486	B	-0.426403	-0.939208	0.535134	0.830477	0.680296	-3.03318	1.07368	-0.0294636	0.24502	-3.03318	-0.191917	1.2582	0.539122	-0.0685961	1.142	1.41803
ENSMUSG00000000216	Scnn1g	B	-1.28531	-0.771613	0.769938	1.28699	-2.68299	-0.540053	-0.632901	0.128009	0.240139	-2.68299	0.591832	0.738793	0.979188	2.4105	0.365576	1.08489
ENSMUSG00000059201	Lep	B	0.980573	1.05459	-0.731531	-1.30363	0.749084	0.752306	1.44033	0.818224	-0.0340847	2.37962	-0.409698	-1.13853	-0.646362	-3.51941	0.115477	-0.506953
ENSMUSG00000118491	Gm44505	B	0.897779	0.310659	-1.66537	0.456931	2.1476	0.937649	-0.391916	-0.120178	1.00905	0.0431088	-1.00309	-0.345401	-3.64762	1.67649	-0.142835	-0.162865
ENSMUSG00000028125	Abca4	B	-0.0397166	0.497348	0.460308	-0.917939	-2.281	0.990329	1.17152	0.181905	0.549766	0.760373	1.27165	-0.140438	0.249712	-2.281	-2.281	1.80819
ENSMUSG00000115293	Gm49333	B	0.0515257	0.021653	0.221431	-0.294609	-2.2071	0.88316	1.47852	1.46924	0.802824	-2.2071	0.634161	0.695504	-0.665373	1.40698	-0.0837097	-2.2071
ENSMUSG00000109807	Gm45244	B	-0.113086	-1.10295	1.0102	0.205835	-1.10295	1.86665	-1.10295	-1.10295	-1.10295	-1.10295	1.04299	1.54884	0.438776	2.82341	-1.10295	-1.10295
ENSMUSG00000049134	Nrap	B	1.0186	0.354486	-0.493119	-0.879971	3.38187	-0.669426	0.343365	-0.304135	0.335527	1.03207	0.22252	0.0643937	-1.76627	-1.76627	0.892631	-1.76627
ENSMUSG00000115756	Gm49519	B	-0.145734	0.1531	-0.502512	0.495147	1.46882	0.194986	-2.10101	0.478288	1.0644	-1.08339	-1.07486	0.310854	-0.743536	-2.29317	2.13344	1.64517
ENSMUSG00000046186	Cd109	B	1.12673	1.43946	-1.01798	-1.54821	1.15055	1.08548	1.14417	1.51527	1.058	1.7451	-0.174621	-1.53198	-1.34733	-1.85416	-0.495696	-2.29478
ENSMUSG00000105852	Gm42890	B	0.151078	0.345752	0.293723	-0.790553	-1.20734	0.900159	0.760409	1.25655	-0.0987599	-0.120536	0.915285	0.678893	-0.713011	1.17103	-3.94725	0.404562
ENSMUSG00000105837	Gm35986	B	0.0615328	-0.794249	0.712771	0.0199445	0.892698	1.34166	-2.04976	-0.262347	1.19008	-3.31047	0.869761	0.221715	1.04684	-1.1243	0.512147	0.67199
ENSMUSG00000023984	Gm20517	B	1.67588	-0.119154	-1.27105	-0.285676	1.07244	3.13888	0.816319	0.628329	-0.408475	-0.577315	0.285159	-1.69035	-2.40796	-1.0131	-0.536738	0.692814
ENSMUSG00000074824	Rslcan18	B	0.22275	-1.2258	-0.16387	1.16692	0.843039	0.611863	-0.786652	-0.286932	0.423898	-3.81437	-0.883967	0.399607	-0.00725102	1.80721	1.50348	0.190078
ENSMUSG00000101940	Akp-ps1	B	-1.15931	-0.162579	0.650526	0.671364	-1.82197	-1.82197	0.166004	0.705103	0.629127	-1.82197	0.822562	0.373321	0.755696	2.0176	1.81846	-1.82197
ENSMUSG00000099519	Gm29253	B	0.634525	-0.779412	-0.87429	1.01918	-0.00111739	2.08796	-0.183268	0.0439752	0.522456	-2.90467	-1.24641	0.21758	-1.59404	2.22908	0.0952122	0.733241
ENSMUSG00000050550	Gm11868	B	-0.621646	-0.162446	1.0632	-0.279104	0.597214	-1.12645	-1.3357	-0.907151	0.0818092	0.338002	4.06396	-1.12822	0.253847	-0.280111	-0.156114	-0.401088
ENSMUSG00000089989	Gm45713	B	-0.412001	1.236	-0.412001	-0.412001	-0.412001	-0.412001	-0.412001	-0.412001	-0.412001	4.53201	-0.412001	-0.412001	-0.412001	-0.412001	-0.412001	-0.412001
ENSMUSG00000037086	Prr32	B	0.962157	1.12996	-0.995566	-1.09655	0.830213	0.704172	1.35209	0.965848	0.372986	2.05104	0.331565	-2.42576	-0.892505	-2.66697	-0.264315	-0.358357
ENSMUSG00000066687	Zbtb16	B	0.746734	1.45051	-0.597923	-1.59932	0.091532	0.663332	1.48534	1.49724	1.4556	1.39869	-0.797106	0.895114	-1.89178	-2.19043	-1.54464	-1.0629
ENSMUSG00000044505	Lingo4	B	-0.120294	-0.0510131	0.556051	-0.384743	0.883355	1.54362	-2.78786	-0.26079	0.623856	-0.516105	1.13434	0.147264	0.386547	0.679555	-2.78786	0.954077
ENSMUSG00000052217	Hbb-bh1	B	1.22863	-0.409543	-0.409543	-0.409543	4.50497	-0.409543	-0.409543	-0.409543	-0.409543	-0.409543	-0.409543	-0.409543	-0.409543	-0.409543	-0.409543	-0.409543
ENSMUSG00000034648	Lrrn1	B	1.50567	0.717981	-1.44837	-0.775276	2.75233	1.11124	0.653437	0.357446	0.362968	1.43353	-1.81578	-1.81578	-0.713556	-1.81578	-0.25099	-0.259054
ENSMUSG00000038167	Plekhg6	B	0.504564	0.688473	0.30914	-1.50218	0.126704	0.821866	0.565121	0.3714	0.425518	1.2685	0.329694	-0.346047	0.943773	-4.21763	0.0857253	-0.374624
ENSMUSG00000026259	Ngef	B	-0.216066	-0.349054	0.930635	-0.365516	1.38929	0.327754	-2.36524	-0.554853	0.6862	-1.17851	2.16792	0.663261	-0.0392787	-2.36524	0.0879406	1.18076
ENSMUSG00000064246	Chil1	B	-0.703898	-0.540805	0.721761	0.522942	1.90143	-2.00656	-2.00656	0.456346	-0.0721989	-2.00656	2.19173	-0.399831	0.373378	0.654833	0.37097	0.543023
ENSMUSG00000024727	Trpm6	B	0.436188	1.24495	-0.732145	-0.948996	-0.355993	0.723668	0.940888	0.591302	1.4819	1.66166	-2.36659	-0.606781	0.776941	-2.36659	0.907324	-1.38772
ENSMUSG00000031125	3830403N18Rik	B	0.835602	-1.20737	-0.379976	0.751746	0.660847	0.778511	1.06745	-1.20737	-1.20737	-1.20737	-1.20737	-1.20737	1.27481	2.99887	-1.20737	0.463738
ENSMUSG00000093686	Gm4705	B	-1.29592	1.06161	-0.610701	0.845007	-2.2456	-0.295388	-1.34676	1.15304	0.569304	1.46249	-1.60998	-0.625214	0.403091	-1.09	1.7309	1.89413
ENSMUSG00000109493	Gm45208	B	-0.79588	0.0551834	0.288259	0.452438	-0.898803	0.740381	-2.22922	0.359284	0.60155	-0.795284	-0.617814	0.768825	0.713767	1.07491	2.51162	-2.22922
ENSMUSG00000024530	Prelid3a	B	-0.278357	0.498348	0.57912	-0.799111	0.738173	1.22504	-2.79828	1.03856	-0.118183	0.574673	1.41785	0.0710522	0.248458	-2.79828	0.149259	0.251692
ENSMUSG00000058447	Gm26920	B	0.269161	0.871586	-0.950257	-0.19049	0.384622	0.576678	-0.153816	0.746332	1.18355	0.684879	0.896833	-0.261095	-3.48651	-2.01377	0.44593	0.996371
ENSMUSG00000025955	Akr1cl	B	0.89013	0.652207	-0.771169	-0.771169	0.559247	0.163229	1.94792	-0.771169	-0.771169	3.49896	-0.771169	-0.771169	-0.771169	-0.771169	-0.771169	-0.771169
ENSMUSG00000106447	Gm42957	B	-1.56534	0.451765	1.07732	0.0362555	-2.59473	-2.59473	0.493451	1.10963	-0.751985	0.997651	1.23781	1.50914	0.485004	0.314101	-0.381558	0.176223
ENSMUSG00000114378	Gm49355	B	-0.563844	-0.573388	0.0784205	1.05881	-0.213163	0.0652098	-1.54358	1.36699	-1.54358	-1.54358	-0.444661	2.2235	-1.54358	1.24683	1.50498	0.42462
ENSMUSG00000036960	Clca2	B	0.0783926	0.646187	0.0425054	-0.767085	-1.80759	0.54288	1.49989	1.28362	-1.80759	2.46253	0.0956985	-0.372138	0.403956	-1.80759	-0.242799	-0.250863
ENSMUSG00000117664	Gm36860	B	0.307473	0.398837	-1.02247	0.316161	-0.0646515	-1.2614	2.24847	0.581007	-1.86051	2.47601	-1.18895	-1.19543	-0.683038	0.597285	0.319993	0.0312053
ENSMUSG00000078954	Arhgap8	B	0.631852	1.2715	-0.139313	-1.76404	0.0147577	1.23036	0.650439	0.944168	1.43176	1.43858	-0.405612	-0.252678	0.24035	-0.189006	-2.55156	-2.55156
ENSMUSG00000108402	9430064I24Rik	B	-0.146445	-0.745802	0.306504	0.585743	-2.7396	1.54207	0.758202	-2.7396	-0.0075114	0.509709	0.354092	0.72736	-0.161939	0.380375	1.02481	0.352048
ENSMUSG00000002384	Bmp8b	B	0.89097	0.351237	-0.520674	-0.721533	1.45213	2.42634	-1.20556	0.999406	1.54258	-1.48827	-0.425812	0.193426	-1.32964	-1.72879	-0.165331	-0.270477
ENSMUSG00000099624	Gm7889	B	0.158855	-0.227252	0.987581	-0.919184	0.896432	0.287411	-0.707278	-1.27218	1.06289	-0.472467	2.1033	-0.317908	1.17735	0.460044	-0.135027	-3.08257
ENSMUSG00000107314	Gm20488	B	-0.142382	-0.65331	-0.65331	1.449	0.879475	-0.65331	-0.65331	-0.65331	-0.65331	-0.65331	-0.65331	-0.65331	-0.65331	3.68543	-0.65331	1.31489
ENSMUSG00000031461	Myom2	B	0.811704	-0.558739	-0.558739	0.305773	3.55259	-0.558739	-0.558739	-0.558739	-0.558739	-0.558739	-0.558739	-0.558739	-0.558739	-0.558739	2.0348	-0.558739
ENSMUSG00000024222	Fkbp5	B	1.12004	1.20467	-0.84265	-1.48207	0.843176	1.46776	1.0492	0.689321	1.41722	1.50748	-1.36088	-0.172544	-0.994521	-2.48422	-1.20679	-0.755195
ENSMUSG00000074361	C5ar2	B	-0.270306	0.73836	0.127968	-0.596021	0.633833	1.30922	-2.75397	0.804506	0.337828	1.07275	0.087294	0.181156	0.115453	0.366009	-2.75397	0.599897
ENSMUSG00000056487	Mettl7a2	B	0.0638629	-1.21078	0.575021	0.571892	-0.0398228	0.320223	-0.0888115	0.262286	0.25654	-4.15115	0.617805	0.294906	0.812351	0.541315	0.559175	0.615185
ENSMUSG00000115730	Gm7459	B	0.190415	-0.037487	-0.74695	0.594022	1.07101	0.589392	-1.08916	-1.28513	0.218874	0.953792	-2.87292	1.35425	-0.722176	-0.686752	1.45073	1.01808
ENSMUSG00000081087	Rps15a-ps7	B	-0.0521276	-0.401818	-0.277046	0.730991	0.889863	-0.556291	-0.489955	0.151378	1.36237	-2.71921	-0.766179	-1.41215	1.34719	1.70597	1.08738	-0.600382
ENSMUSG00000013415	Igf2bp1	B	1.57443	-0.591019	-0.39239	-0.591019	4.04458	0.505827	0.172876	-0.591019	-0.591019	-0.591019	-0.591019	0.00486863	-0.591019	-0.591019	-0.591019	-0.591019
ENSMUSG00000029168	Dpysl5	B	1.35487	-0.69873	-0.283701	-0.372437	3.74937	1.01397	-0.69873	-0.69873	-0.69873	-0.69873	0.546357	-0.69873	-0.69873	-0.69873	-0.69873	0.280148
ENSMUSG00000032394	Igdcc3	B	1.00251	-0.581932	-0.511131	0.0905509	3.01901	-0.658197	0.646727	-2.0336	-0.288692	0.5765	0.383066	-2.0336	0.117144	0.328947	0.41958	-0.476874
ENSMUSG00000026077	Npas2	B	-0.0933251	-0.673777	0.132462	0.63464	-1.83843	1.11001	0.448443	0.714381	0.197672	-2.93338	1.52681	-1.10272	-0.0267102	0.680703	1.14954	0.0736779
ENSMUSG00000110104	Gm45717	B	-0.0635784	-0.538765	0.200788	0.401556	-0.272526	0.0559959	0.0257943	0.99583	-0.0805148	-2.53161	-1.28652	2.09453	-0.205646	2.27204	-0.503958	-0.563411
ENSMUSG00000100642	Gm28230	B	0.456075	0.651923	0.22909	-1.33709	-0.244203	0.675824	0.936603	0.909923	0.689596	0.356252	1.09316	-0.12625	-0.279638	-3.78066	0.542996	-0.7736
ENSMUSG00000000247	Lhx2	B	1.35044	-0.131495	-0.609473	-0.609473	3.81337	-0.609473	0.847423	-0.609473	-0.609473	0.824461	-0.609473	-0.609473	-0.609473	-0.609473	-0.609473	-0.609473
ENSMUSG00000055692	Tmem191c	B	0.160814	-1.17853	0.479017	0.538695	-1.40845	0.53408	1.35681	-0.544915	0.55797	-3.54863	0.576021	0.704566	0.156463	0.76885	0.435731	0.411506
ENSMUSG00000104213	Ighd	B	0.199775	0.70001	-1.09182	0.192035	0.242766	-0.623169	0.979728	1.39364	-0.649002	1.35539	-3.03668	-0.465353	0.226573	-1.41779	1.09311	0.900782
ENSMUSG00000084314	Rps15a-ps3	B	0.227929	-0.0443566	-0.866151	0.682579	1.67357	-0.948495	-0.0412867	0.0591843	0.88493	-1.07718	-1.72958	-2.11571	1.24683	1.46975	1.28196	-0.703966
ENSMUSG00000051855	Mest	B	1.37752	0.694917	-0.938452	-1.13399	2.03184	1.11787	0.982858	0.53766	0.169186	1.3779	0.00205985	-2.33068	-0.486737	-1.8061	-1.08865	-0.507219
ENSMUSG00000030483	Cyp2b10	B	0.351562	0.8973	0.00149678	-1.25036	-0.320773	0.65032	0.725138	-1.10174	1.62117	2.17247	-0.749069	0.387397	0.366162	-2.82443	-0.609667	-0.316974
ENSMUSG00000020081	Tacr2	B	-0.246316	-1.44403	0.55933	1.13102	-0.0620032	-0.621308	-0.0556369	-2.43093	-0.904162	-0.996995	-0.361423	1.45736	0.58205	2.58551	-0.307537	1.11507
ENSMUSG00000032595	Cdhr4	B	0.10222	-1.16537	0.558481	0.504665	-1.8331	1.33234	0.807413	0.170092	-1.8331	-1.8331	2.06721	-0.00243011	-0.389335	1.28688	0.0920097	0.135104
ENSMUSG00000065952	Rps23rg1	B	-0.554109	0.517323	0.400935	-0.364149	0.433032	-0.466924	-1.62844	0.113957	1.36138	0.0766356	1.43156	-1.40038	1.17163	-2.53347	0.0600675	1.38095
ENSMUSG00000093671	Gm20656	B	0.493159	0.340992	0.24869	-1.08284	1.02801	0.272871	0.178591	-0.120361	0.418162	0.725174	-0.376739	0.431312	0.691498	-3.9572	0.366457	0.342222
ENSMUSG00000071531	Gprin2	B	0.562064	-0.858362	0.553607	-0.257309	2.09188	0.651187	-1.05687	-0.136604	0.402158	-2.84064	1.63445	-0.0759764	0.102347	-1.22175	0.158299	0.291518
ENSMUSG00000022899	Slc15a2	B	0.666033	-0.642328	-0.510065	0.486359	0.499911	0.50164	0.996549	-3.29543	1.44225	-0.0737998	-1.32646	0.15574	-0.359471	0.82146	-0.417102	1.05472
ENSMUSG00000097767	Miat	B	0.611083	0.144535	-0.0543861	-0.701232	2.82106	0.826726	-1.81454	0.712534	-0.857962	0.579033	-0.0991365	-0.681453	0.617431	-0.687794	0.398635	-1.81454
ENSMUSG00000101628	Gm28177	B	0.131803	-0.116171	-0.283757	0.268124	-1.15968	2.71476	-1.15968	-0.3505	1.16166	-1.15968	0.451728	-0.14332	-1.15968	0.459217	-1.15968	1.50483
ENSMUSG00000085787	Gm13092	B	0.478521	-0.953226	-0.288804	0.763509	0.558336	-0.503202	1.38043	-1.19301	-2.89148	1.22482	0.515799	-1.298	-0.0842108	1.41126	0.654671	0.224596
ENSMUSG00000053173	Rpl18-ps2	B	0.305933	-0.292959	-0.516363	0.503389	1.77505	-0.0418633	-0.815387	-2.92502	0.387733	1.65841	-0.447927	-0.197011	-0.904151	1.18561	-0.266121	0.590678
ENSMUSG00000040694	Apobec2	B	0.67482	-0.651515	0.0233074	-0.0466125	3.32749	-0.651515	-0.651515	-0.651515	-0.651515	-0.651515	-0.651515	1.37295	-0.651515	-0.651515	1.16319	-0.651515
ENSMUSG00000111840	Gm48832	B	-0.269137	-0.239687	-0.178674	0.687499	0.359541	-0.22089	-0.946063	0.38173	1.10598	-2.20677	-2.20677	-0.308573	1.97932	1.18131	0.170758	0.710427
ENSMUSG00000006218	Fam131c	B	-0.442237	-1.0699	0.291461	1.22068	-1.64055	0.13076	0.183082	-1.39987	-1.20006	-0.609779	-1.43262	2.17087	0.136131	1.65148	1.16325	0.847302
ENSMUSG00000022759	Lrrc74b	B	-0.466535	-0.830595	0.736151	0.560978	0.0711086	0.341323	-1.81204	-0.872935	1.3448	-2.96365	1.27011	0.261767	0.67658	0.251344	0.94211	0.489481
ENSMUSG00000040715	Rsc1a1	B	-0.64458	0.676084	-0.338819	0.307315	1.24102	-1.17025	-2.00452	0.629171	0.644471	0.75461	-1.6568	-0.0685695	0.708917	1.20355	1.44203	-1.72363
ENSMUSG00000114400	Gm47533	B	0.365478	0.698179	-0.190745	-0.872912	0.0287069	-0.254782	1.32251	0.398427	-0.428247	2.12436	-0.10086	-0.27743	-0.193946	-3.30593	0.125924	0.561275
ENSMUSG00000031981	Capn9	B	-0.204376	0.671319	0.234293	-0.701235	-2.55896	1.22296	0.722869	1.19986	0.408223	0.405868	0.282308	0.76798	-0.347408	0.561022	-0.105773	-2.55896
ENSMUSG00000085342	Gm12254	B	-0.726815	0.882662	-0.266815	0.110968	1.21644	-1.95177	-1.44512	1.70388	-1.00639	1.9505	-1.40746	-0.232711	0.839727	0.250215	-0.168856	0.251545
ENSMUSG00000022483	Col2a1	B	0.902488	0.21526	-0.335766	-0.781983	3.50753	-0.781983	-0.018088	0.805813	0.621951	-0.781983	-0.781983	-0.781983	0.556668	-0.781983	-0.781983	-0.781983
ENSMUSG00000066705	Fxyd6	B	0.721222	0.487912	-0.406339	-0.802795	0.239722	0.287879	1.63606	0.63819	-0.560794	1.38634	-0.1027	-0.440462	-0.675855	0.371995	0.562689	-3.34307
ENSMUSG00000085923	Gm12781	B	-0.241038	-0.782568	0.283535	0.740071	-0.16346	0.0819966	-0.64165	0.795994	0.556219	-3.69992	0.0120793	0.446232	0.392292	1.07283	0.0938913	1.05349
ENSMUSG00000031936	Hephl1	B	-0.0202891	-0.599238	-0.421762	1.04129	0.839341	1.41516	-2.31537	0.228159	-0.501013	-1.52486	-0.0269401	0.317384	-1.55573	1.4889	1.45231	0.18266
ENSMUSG00000042766	Trim46	B	0.0226138	-0.21805	-0.0355794	0.231015	-1.85228	0.0481636	1.87196	1.05829	-1.85228	0.139835	1.20229	0.543246	-1.85228	0.667418	0.445413	-0.419784
ENSMUSG00000042717	Ppp1r3a	B	0.928368	-0.250019	-0.519745	-0.158604	3.82459	-0.519745	-0.519745	0.289432	-0.519745	-0.519745	-0.519745	-0.519745	-0.519745	-0.519745	0.563678	-0.519745
ENSMUSG00000020950	Foxg1	B	1.31968	-0.439895	-0.439895	-0.439895	3.90444	0.494503	-0.439895	-0.439895	-0.439895	-0.439895	-0.439895	-0.439895	-0.439895	-0.439895	-0.439895	-0.439895
ENSMUSG00000025194	Abcc2	B	-0.628223	-1.03833	0.523551	1.143	-1.95284	0.0330414	0.0351311	-1.14366	-0.0184785	-1.95284	-0.0495501	1.4223	0.197906	1.88673	-0.138135	1.68041
ENSMUSG00000111468	5033425B01Rik	B	0.484353	1.14225	-0.0430562	-1.58355	0.0126105	0.811409	0.629038	1.42623	0.672265	1.32826	0.686211	-0.955393	0.140013	-2.88979	-0.40214	-1.45871
ENSMUSG00000020917	Acly	B	0.123666	-0.21161	0.223215	-0.135271	1.28865	1.43619	-2.35383	-0.344245	0.98349	-1.27408	1.02636	-0.0163583	-0.34036	-1.76954	0.92204	0.441683
ENSMUSG00000040938	Slc16a11	B	-0.832932	-0.201434	0.508012	0.526354	-2.33506	-0.0505063	-0.113229	1.28355	0.447212	-2.33506	0.719511	0.4296	0.374924	1.5045	0.852891	-0.778332
ENSMUSG00000067768	Xlr4b	B	0.270734	0.148801	-0.386115	-0.0334197	-0.381582	0.309148	0.884635	1.81592	-2.22649	0.856974	-0.0396156	-0.0966108	-1.02212	1.48582	-1.92661	0.340535
ENSMUSG00000029223	Uchl1	B	1.17831	0.641107	-0.736565	-1.08285	2.14556	0.745897	0.643466	1.09417	-0.357083	1.18623	-0.0937509	-1.99704	-0.118903	-0.686954	-1.99704	-0.564548
ENSMUSG00000045515	Pou3f3	B	1.0793	-0.359766	-0.359766	-0.359766	3.95742	-0.359766	-0.359766	-0.359766	-0.359766	-0.359766	-0.359766	-0.359766	-0.359766	-0.359766	-0.359766	-0.359766
ENSMUSG00000113640	Adat3	B	0.0204068	-1.04893	-0.151374	1.1799	-1.15805	0.721524	0.497747	0.491435	-1.66676	-1.97147	-0.872555	-0.140808	0.559242	0.117702	2.43064	0.991357
ENSMUSG00000097651	4930461G14Rik	B	-0.00578139	-1.36155	0.214624	1.1527	0.406911	0.583536	-1.00779	-2.1594	-2.1594	0.234168	-0.0898961	1.09207	-0.358301	1.3461	1.66322	0.448789
ENSMUSG00000060548	Tnfrsf19	B	0.853278	-0.0698019	-0.235696	-0.54778	3.65539	-0.54778	-0.54778	-0.54778	-0.54778	0.886154	0.388473	-0.54778	-0.54778	-0.54778	-0.54778	-0.54778
ENSMUSG00000030108	Slc6a13	B	0.947918	0.542902	-0.918259	-0.572561	0.169757	0.753109	1.92089	0.535505	-0.78306	1.87626	-0.254928	-0.959725	-1.54012	-2.15247	0.479027	-0.0442361
ENSMUSG00000042532	Golga7b	B	0.453933	0.160899	-0.188208	-0.426624	1.59435	1.37654	-1.6091	1.05552	1.26098	-1.83381	0.931187	-0.946502	-0.549309	-1.19438	-0.258326	0.172832
ENSMUSG00000037725	Ckap2	B	0.721761	0.997035	-0.235298	-1.4835	1.38798	0.218602	0.558701	0.951702	0.491106	1.5483	-0.629404	0.0753285	-0.15182	-2.983	-0.261569	-1.20592
ENSMUSG00000034912	Mdga2	B	-0.0890538	0.846884	-0.507957	-0.249873	-2.30802	0.702932	1.33793	0.649876	0.372081	1.5187	0.622386	-1.55795	-0.588303	-0.997932	1.12384	-0.875526
ENSMUSG00000020059	Sycp3	B	-0.101373	-0.145328	0.677642	-0.430941	0.422054	2.02146	-2.74764	-0.240151	-1.00895	0.81312	0.48901	0.116478	1.42744	-0.781456	-0.376567	-0.134799
ENSMUSG00000039187	Fanci	B	0.757581	0.387559	-0.431488	-0.713652	0.551028	0.59548	1.12623	0.231953	0.462215	0.468509	1.05038	0.070629	-2.41547	-0.663877	-2.41547	0.938394
ENSMUSG00000081519	Gm13331	B	-0.424898	0.308185	-0.458664	0.575378	0.195749	0.370783	-1.84123	-0.173799	0.574657	0.523697	0.137253	-1.62723	0.113981	2.64005	0.597322	-1.51124
ENSMUSG00000083405	Gm15725	B	1.07614	0.0733001	-0.220165	-0.929275	1.6243	1.61299	-0.00886766	-1.47451	0.54708	1.14733	-0.214182	-1.6878	1.24149	-0.532093	-1.40454	-0.851194
ENSMUSG00000090235	Gm16244	B	-0.969775	0.171776	0.522638	0.275361	-1.62577	-0.691371	-0.592185	-0.623643	0.626039	0.512932	1.4288	0.945557	-0.806449	2.38247	0.0693863	-1.62577
ENSMUSG00000029334	Prkg2	B	0.219155	1.0723	0.152131	-1.44359	0.719925	-0.78943	0.726971	0.359516	0.776073	2.08131	1.05052	0.18828	-0.78241	-0.883234	-2.50213	-0.945398
ENSMUSG00000069972	Rps13-ps2	B	-0.371059	0.603235	0.0978439	-0.330019	0.732544	-2.73048	0.884759	0.744946	0.147607	0.917151	0.781658	0.672155	-1.16028	-0.0361755	0.811221	-1.7651
ENSMUSG00000024205	Rpl36-ps2	B	0.516909	-1.21867	0.561627	0.140131	0.776905	0.591447	0.182375	-2.62256	-0.744533	-0.288907	1.3802	1.70506	-1.40038	0.148309	0.855286	-0.583203
ENSMUSG00000038239	Hrc	B	0.498244	-0.149015	-0.402132	0.0529025	2.48542	-0.504277	-0.486406	0.343596	-0.477457	-0.313182	-1.74712	0.336567	0.204154	-1.74712	1.68474	0.221083
ENSMUSG00000023232	Serinc2	B	0.548325	-0.429113	-0.100382	-0.0188302	0.98291	0.851121	-0.189055	0.223766	0.728037	-2.23914	-0.627737	-0.340942	0.667532	1.60043	-2.23914	0.582226
ENSMUSG00000017868	Sgk2	B	-0.514152	-0.18482	-0.405038	1.10401	-0.967631	-2.08968	1.51486	0.306259	-0.539003	-0.321718	-1.58818	0.909863	-0.536794	1.79024	0.580441	0.941347
ENSMUSG00000000730	Dnmt3l	B	0.391133	-0.14413	-0.801318	0.554315	1.64789	0.626819	-1.10131	1.3734	-0.52908	-1.27671	0.127407	-0.0679181	-2.46344	-0.186388	0.679527	1.16981
ENSMUSG00000024598	Fbn2	B	1.28819	-0.324449	-0.382558	-0.581187	3.53014	0.915625	-0.581187	-0.581187	0.189027	-0.581187	-0.581187	0.0147006	-0.581187	-0.581187	-0.581187	-0.581187
ENSMUSG00000025478	Dpysl4	B	0.227188	0.626725	-0.971104	0.117192	-0.801912	-0.280638	1.76411	1.02433	-0.242376	1.09822	-2.81251	0.331777	-0.432574	-0.723339	1.06606	0.00885339
ENSMUSG00000010064	Slc38a3	B	0.94113	0.58805	-0.54775	-0.98143	2.03116	0.127415	0.664811	0.895053	0.0862785	0.782819	-0.404115	-2.01552	0.776386	-2.01552	0.107873	-1.03664
ENSMUSG00000028457	Atp8b5	B	0.266086	-0.776976	-0.290241	0.80113	1.24059	0.100288	-0.542622	-0.196952	0.458734	-2.59271	-0.115612	-1.06908	0.313964	1.65906	1.55995	-0.815624
ENSMUSG00000069117	Rps18-ps6	B	-0.312882	-0.334078	0.326533	0.320428	1.20623	-2.80382	0.658948	0.782708	-1.49812	-0.286818	0.535006	-0.356766	0.801358	-0.754301	0.698178	1.01741
ENSMUSG00000057657	Rps18-ps3	B	-0.252119	-0.307393	0.244507	0.315005	1.27748	-2.85415	0.820312	0.689413	-1.41741	-0.194177	0.470065	-0.438468	0.701925	-0.647526	0.642716	0.949825
ENSMUSG00000091191	Gm17334	B	0.366595	-0.683151	0.471627	-0.155071	-0.0904781	0.723071	0.467193	0.47796	0.457918	-2.98533	0.67548	0.781748	-0.0423472	0.854234	0.519451	-1.8389
ENSMUSG00000074868	Gm6478	B	0.41925	0.160896	-0.044596	-0.53555	0.258379	-0.347049	1.34642	-1.3202	-0.26303	2.06592	-0.136513	-0.114005	0.11673	-2.10346	-0.932518	1.42933
ENSMUSG00000097762	4732463B04Rik	B	-0.79686	-0.514253	0.474656	0.836457	0.0590323	-0.368457	-2.08115	-1.07903	0.43069	-0.89442	0.615132	0.266856	0.541979	2.5263	0.917784	-0.934718
ENSMUSG00000065037	NA	B	-0.196569	0.622698	-0.700652	0.274523	-0.208424	-1.93662	1.55534	2.37586	0.0849548	-0.592717	-0.584184	-0.48496	-1.03281	0.149634	-0.471859	1.14579
ENSMUSG00000015880	Ncapg	B	0.702846	0.499944	0.0308858	-1.23368	1.98089	-0.159634	0.287283	1.10996	-0.349802	0.739676	-0.210048	0.892055	-0.58935	-2.8009	-0.587726	-0.312403
ENSMUSG00000031362	Xlr4c	B	0.313453	-0.366801	0.388508	-0.335159	-0.118335	-0.304772	1.36346	0.41439	-1.63275	0.117961	0.542458	0.832453	-0.209388	1.68468	-2.58933	-0.100832
ENSMUSG00000024617	Camk2a	B	1.29459	-0.843525	-0.538821	0.0877515	1.57204	0.994462	1.31728	0.181544	-0.305161	-2.40696	0.237572	-0.266394	-1.58764	-0.934221	0.641605	0.555871
ENSMUSG00000074506	Gm10705	B	-0.394003	0.56684	0.032645	-0.205482	1.0499	-0.221895	-2.01001	0.819691	-0.538885	1.41971	0.981646	-1.87135	0.987634	0.778645	-0.415447	-0.979644
ENSMUSG00000025153	Fasn	B	-0.336594	-0.368897	0.414311	0.291181	0.810863	0.962334	-2.78298	-0.132675	0.961052	-1.93507	0.797726	0.300474	0.144731	-0.126106	0.678384	0.321265
ENSMUSG00000107877	Gm43951	B	-0.165484	-0.381875	-0.310573	0.857932	1.42939	-1.11692	-0.808923	0.255608	0.111637	-1.51287	-0.8603	-1.57386	1.50244	1.25321	-0.0694749	1.39006
ENSMUSG00000054293	P2ry10b	B	0.78159	0.417358	-0.559019	-0.639929	0.33434	0.574604	1.43583	0.0701843	0.0794668	1.10242	-1.64263	-0.1597	0.125267	0.540583	0.427341	-2.88771
ENSMUSG00000004328	Hif3a	B	1.06742	0.990269	-1.04254	-1.01514	0.251502	1.78888	1.16187	0.422174	0.909972	1.63866	-1.4209	-1.05262	-0.654115	-1.38471	-1.01291	-0.647806
ENSMUSG00000104094	Gm37314	B	-0.324835	0.449389	0.70302	-0.827574	-1.86166	0.422892	0.464267	1.18646	0.589432	-0.427729	2.18538	-0.426209	0.349885	-1.86166	0.261729	-0.882786
ENSMUSG00000066116	Gm10154	B	-0.895607	0.907049	-0.364837	0.353395	-0.709522	-0.342598	-1.6347	1.87889	-0.398241	1.2405	-0.763845	-0.651172	0.320508	-1.42892	0.803848	1.68526
ENSMUSG00000004267	Eno2	B	0.541412	-0.451271	0.583765	-0.673906	0.445967	-0.308066	1.48633	0.663948	0.276189	-2.29395	0.946419	0.192152	0.612724	-0.204774	-2.29395	0.477004
ENSMUSG00000029093	Sorcs2	B	-0.204974	-0.261262	0.363186	0.10305	1.23242	0.847937	-2.69528	-0.287545	0.844085	-1.34033	0.983138	-0.16545	0.271871	-1.02405	0.56593	0.76727
ENSMUSG00000118076	Gm50337	B	0.254521	0.590012	-0.0699216	-0.774612	0.295016	1.07599	-0.607443	0.416587	0.950497	0.402953	-0.0474059	-0.758431	0.596073	-3.28777	0.563095	0.400844
ENSMUSG00000051703	Tmem198	B	0.021094	-0.734186	0.664795	0.0482969	0.360676	0.0736947	-0.371089	0.302206	0.623149	-3.12791	0.95846	0.545898	0.490027	-1.37632	0.830722	0.690486
ENSMUSG00000054545	Ugt1a6a	B	0.615092	-0.0498567	0.0621512	-0.627386	1.17945	0.665662	0.000162742	-0.0705439	0.666376	-0.745403	2.42139	-1.64393	-0.591007	-1.79141	-0.173327	0.0825751
ENSMUSG00000054065	Pkp3	B	0.790391	0.151646	-0.956494	0.0144566	1.18457	0.44565	0.740948	0.19674	0.222387	0.0358122	-3.45102	0.437266	0.144277	-0.542194	0.583459	0.0021039
ENSMUSG00000026605	Cenpf	B	0.980068	0.696861	-0.161478	-1.51545	1.73543	0.707778	0.496994	0.604096	0.704097	0.78239	-0.614498	0.359217	-0.229153	-2.52691	-0.390378	-1.62907
ENSMUSG00000024827	Gldc	B	0.686164	-0.674105	0.164793	-0.176853	1.89259	0.362161	-0.196253	-0.240958	0.269992	-2.05135	1.11755	-0.291535	-0.331631	0.913236	0.607554	-2.05135
ENSMUSG00000072949	Acot1	B	-0.832655	-0.753314	0.448769	1.1372	-0.639474	-0.497852	-1.36064	-0.509136	-0.0287258	-1.72208	-0.447649	0.88165	0.912304	2.65367	0.235976	0.521954
ENSMUSG00000040740	Slc25a34	B	-0.497034	-0.627826	-0.18416	1.30902	-1.68514	-0.678169	0.872211	-0.300935	-1.08351	-0.499031	-0.53492	0.502752	-0.520312	2.7411	0.977426	0.20853
ENSMUSG00000096647	Tmem41b-ps	B	0.399751	0.40784	-0.963188	0.155598	1.94696	-0.646307	-0.101399	-0.403791	-0.100094	1.72741	0.343956	-2.1808	-1.05272	-0.338579	1.12804	-0.322671
ENSMUSG00000117187	Gm4708	B	0.797572	0.540352	-1.39164	0.0537139	0.445121	1.73543	0.212165	-0.864084	1.32385	1.16129	-1.57933	-1.73745	-0.858133	-0.717283	0.961789	-0.0833646
ENSMUSG00000043857	Mgat5b	B	1.08803	0.629507	-0.629137	-1.0884	0.922198	-0.154006	2.49591	0.0838831	0.754342	1.0503	0.289396	-1.0884	-1.0884	-1.0884	-1.0884	-1.0884
ENSMUSG00000013936	Myl2	B	1.00331	-0.334437	-0.334437	-0.334437	3.6788	-0.334437	-0.334437	-0.334437	-0.334437	-0.334437	-0.334437	-0.334437	-0.334437	-0.334437	-0.334437	-0.334437
ENSMUSG00000070498	Tmem132b	B	-0.772478	-0.143793	1.09972	-0.183454	-0.298549	0.847417	-2.8663	-0.325033	0.478139	-0.584484	0.945036	0.473466	1.88067	-0.113939	-0.568737	0.132314
ENSMUSG00000108256	Gm43923	B	0.54055	-0.553628	0.474291	-0.461214	-0.848392	1.44435	1.02569	-0.162864	1.0606	-2.55862	0.535075	0.241784	0.646014	0.292215	-1.4752	-0.200658
ENSMUSG00000044378	Slc15a5	B	0.0645206	-0.737157	-0.0302276	0.702864	1.17703	1.42647	-2.40994	-0.923292	0.18459	-1.47277	-0.310138	0.389349	-0.169893	0.204592	1.26321	0.640794
ENSMUSG00000111664	Gm48865	B	-0.567088	0.549988	1.03946	-1.02236	-0.215905	-0.997381	-0.48798	-0.746564	1.26124	1.13529	2.27829	0.0111236	0.828974	-0.83203	-0.486363	-1.74869
ENSMUSG00000117807	Gm7074	B	-0.331943	0.995828	-0.331943	-0.331943	-0.331943	-0.331943	-0.331943	-0.331943	3.65137	-0.331943	-0.331943	-0.331943	-0.331943	-0.331943	-0.331943	-0.331943
ENSMUSG00000032373	Car12	B	0.374511	-0.135918	-0.180929	-0.0576632	-0.0824022	0.0131055	1.19283	-0.693659	-2.01865	2.30456	0.865586	-1.10872	-0.299656	-0.916412	0.533551	0.209872
ENSMUSG00000071151	Gm4799	B	-0.669954	0.726429	-0.516559	0.460084	1.21704	-1.38746	-1.83944	0.151576	2.0138	0.013917	-0.455622	-1.13744	0.0433834	0.513934	1.30196	-0.435642
ENSMUSG00000044081	Zfp85os	B	0.147808	-0.588745	0.655644	-0.214707	0.653934	0.639948	-0.850457	-1.0141	0.831209	-1.58335	0.114503	1.04302	0.809406	-2.3466	0.805338	0.897139
ENSMUSG00000023795	Pisd-ps2	B	0.395381	-0.877683	0.132722	0.34958	0.57516	-0.285018	0.896002	0.134147	0.528773	-3.29597	-0.501433	1.11584	-0.216236	0.451241	0.609787	-0.0122885
ENSMUSG00000063632	Sox11	B	0.986933	-0.0444857	-0.0656429	-0.876804	3.19708	0.174817	-0.411097	-0.57853	-0.0201576	0.46523	-0.795579	0.207347	0.391303	-0.421772	-0.957243	-1.2514
ENSMUSG00000028681	Ptch2	B	0.496834	-0.39566	-0.584053	0.482879	-0.238205	-0.280076	2.00878	-0.702588	-1.80327	1.31888	-1.30681	0.731849	-1.1772	0.968812	0.477333	0.00249303
ENSMUSG00000045942	BC049762	B	0.312989	-1.18267	0.306826	0.562856	1.0008	0.535472	-0.597304	-0.358491	0.126864	-3.31639	0.605815	0.0587495	0.255915	0.189118	0.58937	0.910082
ENSMUSG00000029321	Slc10a6	B	0.68519	1.10063	-0.618345	-1.16747	0.330654	0.998505	0.726412	0.66306	1.03343	1.60538	-0.675568	-0.341657	-0.837811	-2.53446	-0.993364	0.0254165
ENSMUSG00000062380	Tubb3	B	1.09184	-0.244148	-0.233103	-0.614593	2.65632	-0.0794002	0.698609	0.67507	0.1687	-1.57621	-0.477294	0.386502	-0.608515	-0.659552	-1.57621	0.391987
ENSMUSG00000081688	Gm12499	B	0.923478	-0.391167	-0.141145	-0.391167	3.55277	-0.391167	-0.391167	-0.391167	-0.391167	-0.391167	-0.391167	0.358899	-0.391167	-0.391167	-0.391167	-0.391167
ENSMUSG00000024842	Cabp4	B	0.427543	-0.528208	0.548062	-0.447397	0.287724	0.788787	0.206117	0.278766	1.28796	-3.15135	0.42911	0.579142	0.635934	-0.424007	-0.0548129	-0.86337
ENSMUSG00000116617	Gm49767	B	0.580578	0.279555	-0.058871	-0.801262	0.322917	0.73863	0.680186	-0.256636	0.00799221	1.08731	0.130956	0.329982	-0.637551	-3.30476	0.600994	0.299985
ENSMUSG00000114765	Gm8514	B	0.0814845	-0.455194	0.537116	-0.163406	-0.20938	0.322744	0.13109	-2.46847	1.06545	0.0374306	2.0504	-0.6378	0.198748	-1.34172	0.312906	0.538596
ENSMUSG00000103507	Gm38375	B	-0.328165	0.180173	-0.065579	0.213571	-3.15049	1.04413	1.12186	0.245675	0.196017	0.0988266	0.793289	-0.708962	-0.281064	0.531698	0.389423	-0.280407
ENSMUSG00000038011	Dnah10	B	0.469263	-0.874342	0.341654	0.0634249	0.347625	1.4443	-0.38414	0.184788	0.333148	-3.14096	-0.25444	0.919343	0.36006	-0.176378	-0.359592	0.726245
ENSMUSG00000097565	Gm26965	B	-0.326456	0.979369	-0.326456	-0.326456	-0.326456	-0.326456	-0.326456	-0.326456	3.59102	-0.326456	-0.326456	-0.326456	-0.326456	-0.326456	-0.326456	-0.326456
ENSMUSG00000041798	Gck	B	0.151533	0.762647	-0.44637	-0.467811	-0.0767871	1.40572	-0.87433	0.114658	0.802795	1.37049	0.750988	-1.76063	-0.329467	-2.17097	0.425237	0.342301
ENSMUSG00000050765	Gm5084	B	0.608126	-1.37001	0.668785	0.0931007	0.339939	1.19961	0.284828	-0.796582	-0.26559	-3.04786	1.25429	0.85694	-0.104878	0.022153	0.0951054	0.162044
ENSMUSG00000027298	Tyro3	B	-0.709966	0.231817	0.077399	0.40075	-3.36531	0.368012	0.867404	0.569392	0.308097	-0.182039	0.70153	-0.36727	-0.102063	0.0629811	0.567124	0.572147
ENSMUSG00000110123	Gm18562	B	-1.09311	0.285224	1.12867	-0.320792	-1.40911	-0.0795987	-1.79061	1.06668	-0.695766	0.484756	1.53889	0.865025	0.982102	-1.55185	-0.00936074	0.598834
ENSMUSG00000023052	Npff	B	0.151281	0.717116	-0.0509684	-0.817429	-0.423352	0.415119	0.462077	0.730178	0.788395	0.632776	0.117512	0.255884	-0.526301	0.550876	-3.31821	0.315043
ENSMUSG00000037624	Kcnk2	B	-0.190865	-0.730487	0.118618	0.802734	0.73726	0.639451	-1.94931	-0.0781045	0.156383	-2.26974	-0.778731	0.722573	0.412011	1.46284	0.632956	0.312403
ENSMUSG00000022034	Esco2	B	0.783561	0.294241	0.347194	-1.425	1.38363	0.577269	0.389786	0.59805	0.618802	-0.33413	0.738152	0.239227	0.0642045	-1.60096	0.0536699	-2.7277
ENSMUSG00000057666	Gapdh	B	-0.580607	0.113718	0.140043	0.326845	-0.353154	-0.072322	-1.31634	-0.729734	2.39095	-1.32006	-0.239941	-0.454172	1.11424	1.52851	-0.19845	-0.34952
ENSMUSG00000082530	Gm12168	B	-1.11301	0.150852	0.348285	0.613877	-1.65173	-0.333913	-1.35341	-0.585059	-0.467559	1.50518	1.38818	0.393073	-0.736402	-0.564093	1.69917	0.706552
ENSMUSG00000081921	Gm12858	B	-0.54517	1.06248	-0.342934	-0.174377	0.270183	-1.19886	-0.706835	-0.152623	1.09035	2.24972	-0.241094	-1.31718	0.529472	-1.06974	1.30814	-0.761541
ENSMUSG00000083465	Gm11652	B	-0.491345	0.407071	-0.626123	0.710397	0.652335	-0.701733	-1.42464	0.313328	-0.625867	1.53375	-2.22322	0.207527	0.137327	1.16731	1.2413	-0.277424
ENSMUSG00000032338	Hcn4	B	0.324956	-0.10997	0.17184	-0.386827	0.385001	0.74739	-0.157521	1.53703	0.84799	-2.71493	0.525442	-0.273402	0.263481	0.673157	-0.789821	-1.04382
ENSMUSG00000039518	Cdsn	B	0.643538	0.604296	-0.447275	-0.800559	0.745962	0.26638	0.918271	0.438341	0.313802	1.06074	0.607232	-1.8194	-0.129659	-2.66547	0.000235511	0.263554
ENSMUSG00000036502	Tmem255a	B	0.645018	0.77478	-0.317139	-1.10266	0.421087	0.573832	0.940135	0.846003	0.645967	0.83237	-0.017094	-1.4229	0.488582	-2.85836	-0.199455	-0.250166
ENSMUSG00000062542	Syt9	B	-1.15214	-0.635865	0.701619	1.08639	-0.270208	-0.905403	-2.28081	-0.277623	-0.535898	-1.09408	0.363721	0.621797	1.11934	1.52862	0.378093	1.35244
ENSMUSG00000013367	Iglon5	B	0.205537	0.331824	0.157768	-0.695128	-0.356831	-0.123346	1.09679	0.366925	0.339658	0.288888	-0.119901	-0.164127	0.757331	-3.25169	0.288224	0.878078
ENSMUSG00000087579	Hectd2os	B	0.306729	0.0760428	-0.00411043	-0.378661	1.52262	0.878953	-1.48138	0.247826	1.04839	-1.06809	1.03792	-1.22145	0.1712	-1.80165	0.16019	0.505476
ENSMUSG00000047414	Flrt2	B	0.522401	0.973355	-0.58427	-0.911486	-0.498866	0.882831	1.18324	0.8159	0.9829	1.12127	-1.92582	-0.045924	0.218936	-1.32535	-1.67313	0.264023
ENSMUSG00000000031	H19	B	0.62169	-0.492186	-0.42312	0.293616	3.21753	-0.745463	-0.606998	-0.704692	-0.247745	-0.524123	-0.613349	-0.417897	-0.238113	-0.368625	0.76379	0.485682
ENSMUSG00000099411	2310015D24Rik	B	0.60143	0.820927	-0.256041	-1.16632	-0.0326153	0.475982	1.36092	0.304995	0.574073	1.58371	-0.271247	-0.420683	-0.076194	-2.85673	-0.208958	-0.433261
ENSMUSG00000044288	Cnr1	B	-0.520276	-0.294419	-0.501578	1.31627	0.0860574	-0.870481	-0.776403	-0.897402	-0.698473	0.712616	0.169667	0.492268	-2.16667	1.69854	1.35565	0.894626
ENSMUSG00000107120	Gm43059	B	-0.566413	0.788862	0.198792	-0.421241	-2.50059	0.337327	0.464024	0.788624	1.37126	0.206698	1.13393	-0.416907	-0.12065	0.226754	0.220846	-1.71132
ENSMUSG00000066366	Serpina1a	B	0.0514928	-0.125055	-1.05543	1.12899	-1.21648	0.162471	1.20849	0.33599	-0.671476	-0.0396786	-1.76866	0.259891	-1.65752	1.498	1.19335	0.695626
ENSMUSG00000061356	Nuggc	B	0.393188	-0.715324	-0.249461	0.571597	0.377962	0.689077	0.112526	0.568682	0.5786	-3.29325	-0.596969	-0.121413	-0.0300029	0.355283	0.859405	0.500105
ENSMUSG00000085962	Gm16984	B	0.104967	-0.757194	0.41013	0.242097	0.0615053	0.424777	-0.17138	0.599271	0.556228	-3.42708	0.23373	0.207663	0.788997	0.470925	0.0777008	0.177666
ENSMUSG00000108080	Gm10209	B	-0.376196	-0.492687	0.461298	0.407584	0.788276	-0.426718	-1.49015	0.971746	0.158486	-2.60829	-0.475184	0.969777	0.889302	0.834459	0.0232548	0.365039
ENSMUSG00000068246	Apol9b	B	0.768122	0.238214	-0.203741	-0.802595	0.424496	0.151294	1.72858	-0.246793	0.185919	0.775515	0.809942	0.413424	-1.83459	-1.83459	0.690477	-1.26367
ENSMUSG00000083337	Gm11539	B	0.714434	-0.652591	-0.442856	0.381013	2.28417	0.377161	-0.518029	-2.16016	0.686111	-0.483718	-0.956195	-0.526006	0.153634	0.848297	0.660548	-0.365806
ENSMUSG00000051951	Xkr4	B	0.699831	0.421756	-0.413573	-0.708013	0.404229	-0.343339	2.0386	1.03564	-0.487539	0.717166	0.590638	-0.977015	-0.854342	-1.74847	0.828536	-1.2041
ENSMUSG00000007480	Mc5r	B	-0.32628	0.791082	0.181106	-0.645908	0.50461	0.608494	-2.09195	0.794459	1.63281	-0.0540219	-1.23211	0.822401	0.953024	-1.05016	-0.985896	0.0983379
ENSMUSG00000115231	4930402D18Rik	B	0.111932	0.195826	0.325726	-0.633484	-0.150291	0.221051	0.265035	1.03696	0.161409	-0.610896	1.15157	-0.000587828	-0.173805	-3.11679	0.617608	0.598733
ENSMUSG00000031448	Adprhl1	B	-0.159042	-0.590277	0.379886	0.369434	0.487149	1.12635	-2.09063	-0.339014	0.735598	-2.16742	0.992545	0.293048	-0.145936	-0.293864	0.785662	0.616503
ENSMUSG00000037386	Rims2	B	-0.783927	-0.124783	0.410229	0.498481	0.914301	-0.273611	-2.99247	-0.305445	0.642664	-0.711569	0.218537	0.969255	0.0428964	1.20783	0.00898929	0.278625
ENSMUSG00000045777	Ifitm10	B	-0.386879	0.429213	0.11972	-0.162053	-2.36644	-0.380555	1.58635	0.959314	0.0846584	0.243666	-0.651036	0.398225	0.61197	0.360907	0.730101	-1.57717
ENSMUSG00000050423	Ppp1r3g	B	-1.14477	-0.395522	0.345624	1.19467	-0.803619	-0.964176	-1.66651	0.0114335	-1.12836	-0.069642	-0.653487	0.241992	1.44837	1.94099	0.822863	0.82014
ENSMUSG00000097750	Gm4673	B	0.967004	-1.25063	0.442697	-0.159076	0.691189	1.06932	1.1405	-1.51023	-1.16056	-1.08108	1.37191	0.587449	-0.631266	0.673367	-1.53552	0.384928
ENSMUSG00000113637	Gm7049	B	-0.318921	-0.291902	0.685812	-0.0749895	0.163208	0.79278	-1.91275	-0.288026	0.494326	-1.08201	2.56139	-0.467138	-0.0368144	-0.6085	0.484945	-0.101414
ENSMUSG00000086015	4833417C18Rik	B	-0.958284	0.252804	0.3483	0.357179	-3.09087	-0.000603111	0.216617	0.745975	0.709733	-0.697295	1.01477	0.108011	-0.0778857	0.376552	-0.196613	0.891599
ENSMUSG00000056569	Mpz	B	-0.510469	-0.862035	0.106713	1.26579	-0.546485	-0.872892	-0.112029	0.0749842	-1.64644	-1.01465	-0.313408	-0.844878	1.47842	1.74317	0.72324	1.33096
ENSMUSG00000072999	Gm15401	B	-0.271811	-0.675074	0.325173	0.621713	-0.549871	0.390692	-0.656255	0.354941	0.720546	-3.10071	0.116693	0.289817	0.569009	1.07931	0.186229	0.599595
ENSMUSG00000103313	Gm38357	B	-0.181498	-0.17481	0.253666	0.102643	-2.43472	0.650316	1.23991	0.0527585	-0.396614	-0.180575	-0.12349	1.58723	-0.702743	1.20981	-0.649931	-0.251948
ENSMUSG00000091275	Gm3248	B	-0.00222341	0.645769	-0.0488972	-0.594648	-1.95851	0.326044	1.6258	0.629991	0.872257	0.435059	-0.859594	0.00420165	0.708701	-1.95851	0.164881	0.00968695
ENSMUSG00000075225	Ccdc162	B	0.107218	0.0205103	0.0964649	-0.224193	1.23719	0.267926	-1.18346	0.0724801	0.860049	-0.870998	1.05382	-0.327317	-0.437104	-2.37265	0.929341	0.77073
ENSMUSG00000024076	Vit	B	0.82844	0.304799	-1.02195	-0.111286	0.768462	0.99392	0.722938	-0.091758	0.266518	0.739638	-2.90275	-0.878289	0.715185	-0.24136	0.452294	-0.544792
ENSMUSG00000040329	Il7	B	1.06198	-0.411539	-0.351345	-0.299093	1.3489	0.806382	1.03065	-2.59504	0.414887	0.945535	-0.449095	-0.988309	0.383368	-0.408868	-0.381867	-0.106544
ENSMUSG00000110481	Gm45705	B	0.820723	0.7391	-0.697358	-0.862465	0.0380528	1.24472	1.17939	0.716779	0.292526	1.208	-0.0363173	-1.48158	-0.574178	-2.32473	-0.192828	-0.0698352
ENSMUSG00000038173	Enpp6	B	0.862473	0.254385	-0.221919	-0.894939	0.712494	1.2058	0.669124	-0.388115	1.26812	-0.116848	-0.0739231	-0.343861	-0.247973	-0.0643511	-2.91519	0.294721
ENSMUSG00000034023	Fancd2	B	0.413258	-0.757104	0.326598	0.017249	0.460558	0.667412	0.111803	0.616879	0.405785	-3.29398	0.584089	0.238213	0.157491	-0.173999	0.556892	-0.331147
ENSMUSG00000098374	Gm28043	B	-0.527661	0.290015	0.573039	-0.335393	-2.24965	-0.120097	0.786768	-0.752618	-0.430445	2.05311	0.675904	0.0543507	0.988862	0.0185809	-0.891291	-0.13347
ENSMUSG00000006784	Odad4	B	0.171335	-0.225555	0.0905943	-0.0363739	0.962703	1.72047	-2.16917	-0.428361	0.942713	-1.19102	0.380776	0.378815	-0.487808	-0.881455	0.713016	0.0593179
ENSMUSG00000011171	Vipr2	B	0.155596	-0.0833933	0.528572	-0.600774	0.446741	0.787072	-0.767026	-0.337812	0.164656	-0.0770232	0.482448	1.03313	0.0701405	-3.04185	0.565848	0.673677
ENSMUSG00000021620	Acot12	B	-0.314932	-0.924137	0.277794	0.961276	0.375427	0.06099	-1.38121	-1.55881	-0.375151	-0.838447	-0.260294	1.71525	-0.621572	1.91765	0.399354	0.56682
ENSMUSG00000057967	Fgf18	B	0.563452	0.527719	-0.690684	-0.400486	0.723587	0.374774	0.591995	0.0430184	-0.327812	1.86795	0.489586	0.153849	-2.71549	-0.123204	-0.417797	-0.660457
ENSMUSG00000007207	Stx1a	B	0.134369	-0.723828	-0.089902	0.679361	-1.1545	0.411797	1.14581	0.769606	-0.287414	-2.65368	-0.688004	0.40899	0.00930809	0.674466	1.07559	0.288028
ENSMUSG00000034387	Ssu2	B	0.606675	0.722787	-0.514782	-0.81468	-0.220635	0.721887	1.31877	1.04772	0.351049	0.769593	-1.23463	-0.58152	0.271807	0.590297	-0.554615	-2.47972
ENSMUSG00000028751	Pla2g2e	B	-0.15505	-0.500156	-0.295347	0.950554	-1.14324	0.228626	0.44946	0.186536	-1.46796	-0.219046	-1.18379	1.32013	-1.02238	2.07339	0.727465	0.0508074
ENSMUSG00000048572	Tmem252	B	0.657947	0.823858	-0.644833	-0.836972	0.590561	1.04444	0.338837	1.01548	0.234243	1.22185	-0.876481	-0.390006	-0.668011	-2.68888	0.25866	-0.0806922
ENSMUSG00000028289	Epha7	B	-0.962986	0.702929	0.323409	-0.063352	-2.2696	-0.772785	0.153424	1.01962	-0.742829	1.832	0.476651	-0.662866	1.15644	-0.0834255	0.107935	-0.214565
ENSMUSG00000102526	Gm37785	B	0.706658	-0.475022	-0.050458	-0.181178	1.40667	-0.132659	0.84596	0.441562	0.739937	-2.60657	0.829154	-0.643852	-0.336676	0.0548282	-1.04177	0.443411
ENSMUSG00000045802	Hsf3	B	0.118641	0.866791	-0.104683	-0.880748	-0.602439	-0.397558	1.35592	0.560661	1.06037	0.97934	-0.0221908	-0.853227	0.561368	-2.61304	0.225875	-0.255078
ENSMUSG00000054626	Xlr	B	0.35744	0.351687	0.0315006	-0.740627	0.0853061	0.603684	0.383329	0.913606	-0.555407	0.696862	1.35221	-0.903493	-0.354219	-0.0727646	-2.73416	0.585042
ENSMUSG00000113061	Rps18-ps5	B	-0.0609097	-0.306651	0.242936	0.124624	1.17854	-2.2201	0.858834	0.767179	-0.967931	-0.7192	0.470246	-0.709323	0.967887	-0.698262	-0.139152	1.21129
ENSMUSG00000097993	Ptprv	B	0.433412	0.222981	-0.193714	-0.462679	-0.601789	0.766883	1.13514	0.781721	-0.148667	0.0358883	-1.53375	0.755406	0.197206	0.320403	0.761568	-2.47001
ENSMUSG00000001865	Cpa3	B	-0.116231	1.0582	-0.554769	-0.3872	0.978677	-0.826842	-0.500529	0.765833	0.259269	2.1495	-0.824986	-1.16535	0.326032	0.223946	-1.76124	0.375693
ENSMUSG00000097113	Gm19705	B	-0.740529	0.433389	0.422586	-0.115446	-2.78388	0.381559	0.180734	0.774596	0.915882	-0.390309	1.43225	-0.700197	0.535699	0.00653088	-0.486189	0.13332
ENSMUSG00000027556	Car1	B	0.129043	-0.30879	0.181182	-0.0014347	0.393257	0.182157	-0.188287	1.05781	0.844617	-2.82879	-0.237945	-0.177	0.958491	-0.84361	-0.0474238	0.88673
ENSMUSG00000032281	Acsbg1	B	0.378256	-1.10483	0.680355	0.0462148	-0.0571087	0.346373	0.845505	-0.698282	-3.02361	0.407411	0.688388	0.650201	0.702477	0.096369	0.5163	-0.474025
ENSMUSG00000030672	Mylpf	B	0.76011	-0.201205	-0.188237	-0.370667	2.87188	-0.366799	-0.224754	0.086374	-0.800145	0.110155	0.0482245	-0.629631	0.0166951	-1.01254	0.944281	-1.04374
ENSMUSG00000113014	Selenok-ps8	B	-0.634743	-0.055142	0.0367218	0.653163	-0.454333	0.262211	-1.71211	-1.71745	-0.369391	1.92142	0.626214	0.153257	-0.669306	0.193253	1.03744	0.728797
ENSMUSG00000043085	Tmem82	B	0.0690339	-0.404163	-0.727363	1.06249	-0.555371	-0.286301	1.04877	-0.708043	-0.604243	0.0997975	-0.702442	0.507765	-1.98741	2.10722	0.97336	0.106895
ENSMUSG00000068396	Rpl34-ps1	B	-0.448673	0.874366	-0.782193	0.3565	-1.1477	0.367251	-0.565571	1.0905	0.295884	1.23671	-1.39666	-0.970778	0.0208553	-1.34726	0.861497	1.55526
ENSMUSG00000109448	Gm45224	B	-0.492557	0.0706023	0.455408	-0.0334532	-1.81769	0.252047	0.0879714	-1.45883	-0.119269	1.7899	0.383247	0.671104	0.311873	1.08395	0.150258	-1.33457
ENSMUSG00000107171	Gm42572	B	0.541763	-0.713614	0.502122	-0.33027	0.348167	1.03021	0.246912	0.501439	-0.0955927	-2.54669	1.53968	-0.0173457	-0.0159734	-0.561504	0.684887	-1.11419
ENSMUSG00000023216	Epb42	B	-0.196363	0.738112	-0.811451	0.269702	-0.372524	-0.731166	0.514602	0.864115	-0.119764	1.46999	-2.63161	0.396895	-0.19964	-0.542434	0.976086	0.375453
ENSMUSG00000061742	Slc22a12	B	0.515347	1.20753	-0.597151	-1.12572	-0.115201	0.762612	0.898631	0.576512	1.06562	1.98045	-1.09624	-0.721829	0.0266163	-1.26367	-1.15215	-0.961347
ENSMUSG00000107313	Gm43332	B	-0.387007	-0.626615	0.804122	0.209499	-0.661289	-0.293632	-0.206101	0.0572082	0.257022	-2.19407	1.51792	0.606331	0.288113	1.58458	0.25911	-1.2152
ENSMUSG00000104649	Gm43712	B	-0.0140416	-0.0877852	-0.226691	0.328518	1.08838	0.618668	-1.74917	0.350293	-0.102652	-0.510997	1.11755	-1.7664	-0.0312258	0.385514	1.41459	-0.814554
ENSMUSG00000029716	Tfr2	B	-0.223666	-0.973867	0.36319	0.834344	-0.754515	0.867738	-0.784221	-0.6298	-0.0809935	-2.21081	0.279507	0.996415	-0.186354	1.47396	1.26973	-0.240662
ENSMUSG00000117552	Gm5686	B	0.185382	-0.324191	-0.00814405	0.146953	0.577785	0.272534	-0.294173	0.384968	-2.07794	0.720399	-0.265537	0.980394	-0.739289	1.95658	-0.994516	-0.52121
ENSMUSG00000095320	NA	B	-0.814745	-0.0847791	0.56604	0.333485	0.243747	-1.22594	-1.46204	0.490489	-1.45309	0.708267	1.42067	1.36674	-1.08929	0.128082	0.632295	0.240077
ENSMUSG00000036964	Trim17	B	0.560394	0.243035	0.538621	-1.34205	0.194869	0.66386	0.822455	0.353014	0.558035	-0.181944	1.61146	-0.488756	0.493156	-2.17406	-0.248953	-1.60314
ENSMUSG00000112218	Gm18726	B	0.157555	0.316769	0.326386	-0.800711	0.153193	0.24373	0.0757433	0.369472	0.220251	0.360585	0.920796	0.0726248	-0.0142641	-3.12625	0.980293	-0.256172
ENSMUSG00000100755	Rps23-ps1	B	-0.0702603	-0.569758	0.706505	-0.0664868	1.15073	-0.512268	-0.849238	-1.60686	-1.00275	0.900344	1.15094	0.73967	0.228909	1.38361	-1.12207	-0.460996
ENSMUSG00000084904	Gm14827	B	-0.472498	-0.222598	0.203518	0.491579	-2.53648	1.13621	-0.0172154	-0.024156	0.567568	-1.21121	-0.144833	1.16231	-0.406921	0.658327	0.118874	0.697535
ENSMUSG00000053930	Shisa6	B	0.455664	-1.03105	-0.102787	0.678177	0.199689	-0.313101	1.4804	-0.452849	-2.45604	-0.184279	-0.467244	0.895202	-0.736318	0.452796	1.2164	0.365332
ENSMUSG00000082029	H3f3c	B	-0.540426	0.88961	-0.403619	0.0544348	-0.0596786	-1.09424	-0.467357	0.42622	2.66525	-0.422638	-1.2921	0.267902	-0.186654	-0.814143	0.211671	0.765776
ENSMUSG00000062184	Hs6st2	B	0.999429	-0.282047	-0.181455	-0.535927	0.758663	0.996578	1.24305	-1.53209	0.228873	0.457074	-0.0536166	-0.581451	0.0907042	-2.34126	0.111919	0.621565
ENSMUSG00000093812	Gm5627	B	1.1741	0.313844	-1.01895	-0.468999	0.727809	1.15958	1.63492	0.232801	-0.446592	1.15532	-0.924267	-0.790945	-1.34164	-1.50088	0.419167	-0.325285
ENSMUSG00000094840	Muc3a	B	0.385857	0.392254	-0.0320946	-0.746017	-0.977075	1.48926	0.645389	0.708858	0.190384	0.277521	0.327057	-0.115977	-0.307363	-0.095019	0.544273	-2.6873
ENSMUSG00000085653	Gm15179	B	-0.188047	-0.764868	0.420811	0.532104	0.109851	-0.402939	-0.271052	0.545338	-0.294067	-2.54587	-0.0687768	0.898675	0.432534	1.63706	0.728045	-0.768789
ENSMUSG00000037872	Ackr1	B	0.268733	0.575466	0.0299231	-0.874122	-0.0273483	-0.586653	1.4202	0.414722	0.11557	1.19611	-0.177739	0.133068	0.134441	0.907857	-1.13395	-2.39627
ENSMUSG00000093445	Lrch4	B	-0.39877	0.197288	-0.34015	0.541633	-0.884507	0.821281	-1.13308	-1.02811	0.359284	1.26069	0.165937	0.6137	-1.80009	0.755916	-0.510222	1.3792
ENSMUSG00000061983	Rps12	B	0.0781851	1.18383	-0.833892	-0.428127	-1.10466	-0.169098	1.50832	1.07726	0.443945	2.0303	-1.14958	-0.719899	-0.632194	-0.55264	-0.185374	-0.546366
ENSMUSG00000022619	Mapk8ip2	B	-0.170991	-1.01952	0.635674	0.554836	-0.927067	0.332304	0.0817885	-0.464066	0.0428059	-2.6373	1.34868	0.664921	-0.106581	0.791	0.902614	-0.029104
ENSMUSG00000097149	G630030J09Rik	B	-1.13362	0.172345	0.594598	0.366681	-2.71465	-0.0216551	-0.664565	1.17195	0.0676223	-0.722538	0.626696	0.187954	0.969143	0.864141	0.1796	0.0563015
ENSMUSG00000025934	Gsta3	B	0.624992	-0.321396	0.418886	-0.722482	0.417834	1.01086	0.446276	-0.680561	0.0461777	-0.329806	2.36477	-1.21951	0.111401	-1.53019	0.00849544	-0.645755
ENSMUSG00000033852	Gm28042	B	0.634155	0.37807	-0.267437	-0.744788	0.0778324	1.06102	0.763612	0.653113	0.707565	-0.226467	-0.224038	0.97835	-1.55662	0.431299	-0.350497	-2.31517
ENSMUSG00000031775	Pllp	B	-1.17413	0.00112815	0.271574	0.901423	-1.62139	-0.73046	-1.17053	0.374869	-0.265246	-0.106238	-0.181248	0.312161	0.683808	2.47386	-0.263159	0.493566
ENSMUSG00000083757	Rps15a-ps4	B	-0.434152	-0.28813	-0.438195	1.16048	-0.649155	-0.673874	0.0205743	1.01658	-0.40795	-1.47302	0.835613	-0.829092	-1.32111	1.29442	1.4929	0.694109
ENSMUSG00000093651	Gm5873	B	-0.547588	0.689521	-0.37818	0.236247	-0.547087	1.06788	-2.16355	-0.618157	0.729945	1.95677	-0.368021	-0.0355578	-0.730961	0.159715	0.169206	0.379822
ENSMUSG00000027068	Dhrs9	B	-0.0951392	-0.332779	-0.580744	1.00866	-0.819745	-0.568724	1.10305	-0.0510528	-1.10956	0.162277	-1.7166	0.788441	-0.814068	1.8018	0.480548	0.743634
ENSMUSG00000049832	Rbx1-ps	B	-0.571956	-0.0881491	-0.375243	1.03535	-0.110008	0.0137533	-1.61961	0.353609	-0.506371	-0.111685	-0.485659	0.635337	-1.27541	0.270209	2.49155	0.344285
ENSMUSG00000116581	Gm46565	B	0.308	0.134835	-0.0884882	-0.354346	-2.15004	1.48091	1.59312	0.80786	0.101771	-0.505127	-0.00409165	-0.543306	0.281933	-1.02329	-0.0266435	-0.0131034
ENSMUSG00000020067	Mypn	B	0.258055	-0.466466	-0.160721	0.369132	2.09008	-0.426344	-0.889573	-0.335361	0.859118	-1.92316	-0.110754	-0.399524	0.0281138	0.927679	0.670379	-0.490662
ENSMUSG00000020785	Camkk1	B	0.593976	0.310112	-1.08466	0.180573	0.121385	0.873294	0.787249	0.877192	0.0615701	-0.00842774	-0.264931	-0.370518	-2.61853	1.16013	0.329013	-0.947421
ENSMUSG00000106294	Gm8539	B	0.828938	0.0494147	-0.434066	-0.444287	1.02913	1.1108	0.346881	-0.0846158	1.75457	-1.52171	0.00672678	-1.16887	-0.140053	-0.658348	0.588995	-1.26351
ENSMUSG00000026950	Neb	B	1.01139	-0.377322	-0.646179	0.0121062	2.55018	0.059493	0.424508	-0.0977343	-0.919165	-0.115067	-0.370679	-0.296301	-1.27156	-0.809701	1.17867	-0.332652
ENSMUSG00000030653	Gm45837	B	-0.565767	0.458353	-0.138991	0.246405	0.0913471	-2.66051	0.871865	0.888105	0.383709	0.103244	0.444308	-1.31034	0.449061	0.679003	0.128508	-0.0682978
ENSMUSG00000019890	Nts	B	0.0457715	0.603838	-0.0550301	-0.59458	0.953916	-1.29706	0.480463	0.675384	0.370259	0.765872	1.43901	-1.66339	0.0592847	0.210214	-1.49973	-0.49422
ENSMUSG00000116648	Rpl31-ps12	B	-0.492059	-0.113746	-0.107309	0.713115	-0.240536	0.16755	-1.40319	-1.47784	0.41634	0.720263	0.745966	0.783092	-1.85099	1.05915	0.783206	0.296983
ENSMUSG00000109392	Gm5737	B	-0.950867	0.244404	0.384846	0.321617	-2.99019	0.100068	0.037526	0.405967	-0.420057	0.747301	0.103501	0.721651	0.329385	0.819239	0.364854	-0.219241
ENSMUSG00000110234	Gm45799	B	-0.248485	0.132224	0.435057	-0.318796	-1.0759	-0.720676	1.05113	0.647454	-0.00598923	-0.244792	-0.937091	0.495543	1.74672	-1.74644	-0.123934	0.913989
ENSMUSG00000021260	Hhipl1	B	0.95797	0.604473	-0.800745	-0.761698	0.426539	0.820084	1.62729	1.2177	0.089327	0.506392	0.108061	-0.509465	-2.00083	-0.924894	-0.785688	-0.574512
ENSMUSG00000035370	Gm49322	B	-0.0658431	0.164864	0.563091	-0.662113	0.231503	-0.244306	-0.184726	-0.924739	0.0448238	1.37451	1.7328	0.258892	-0.302422	0.620859	-2.15878	-0.44842
ENSMUSG00000041406	BC055324	B	0.394152	-0.590197	-0.0413875	0.237433	0.173192	0.0842174	0.925046	1.03144	0.124708	-2.92673	0.446761	-0.0241287	-0.546795	0.333515	0.388319	-0.00953491
ENSMUSG00000030641	Ddias	B	0.580084	0.566715	0.117559	-1.26436	0.699137	0.520936	0.52018	1.79053	0.201013	-0.291397	0.894032	-0.222128	-0.319226	-2.12033	-0.698856	-0.973891
ENSMUSG00000106940	Gm42930	B	-0.364836	0.56001	-0.228567	0.0333917	-2.14861	-0.33899	1.39309	0.498814	0.53149	0.649727	-0.43321	1.0768	-1.32929	-0.529718	0.22892	0.400973
ENSMUSG00000071537	Klrg2	B	-0.229252	0.243125	0.405745	-0.419618	-2.29932	1.74407	-0.132499	-0.126095	0.270813	0.584657	0.117345	0.352471	0.747418	0.0632259	-0.00163344	-1.32045
ENSMUSG00000024664	Fads3	B	0.702766	0.554591	-0.439617	-0.817741	1.14895	0.971263	-0.0119148	0.664785	0.825302	0.173686	0.611981	-1.70342	-0.227415	-2.09945	-0.164616	-0.189157
ENSMUSG00000086188	Gm15169	B	-0.891643	0.405166	0.022263	0.464214	-2.52987	-0.817177	0.672121	0.428023	-0.509366	1.29684	0.400532	-0.334585	0.000841259	0.590104	-0.152343	0.95488
ENSMUSG00000099779	Gm8228	B	-0.284414	-0.413202	0.205035	0.492581	1.28578	-0.267799	-1.87123	0.356511	-1.35953	-0.236587	-0.109354	-0.473065	1.19752	-0.519964	1.01752	0.98019
ENSMUSG00000091472	Gm3739	B	0.33357	0.885005	-0.327461	-0.891114	-1.49773	1.09036	1.40808	0.965791	0.499114	1.19011	-0.44674	-0.694485	0.158843	-0.973791	-0.777978	-0.921574
ENSMUSG00000117255	Gm49864	B	-0.850713	-0.187966	0.338359	0.70032	-1.0349	-1.32485	-0.192393	-0.0406139	0.399493	-0.922777	1.66607	0.196977	-0.847968	1.35868	1.25494	-0.512654
ENSMUSG00000115448	Gm21178	B	-0.0507428	1.00287	-0.11283	-0.839294	0.830102	-0.37393	-0.6084	0.47456	0.688017	1.84602	-0.241817	-0.517921	0.421248	-2.28452	0.000416427	-0.233782
ENSMUSG00000072972	Adam4	B	-0.226491	-0.157996	0.164981	0.219507	-2.37527	0.507894	1.1879	0.876462	0.136578	-1.48703	0.269264	0.389396	-0.163718	-0.189095	0.673297	0.174318
ENSMUSG00000079110	Capn3	B	0.445343	-1.31917	0.235462	0.638367	0.956829	0.336765	0.0424362	-0.463105	-0.780025	-2.71439	0.340186	0.457455	-0.091254	1.06427	0.473566	0.377265
ENSMUSG00000070392	Gm20634	B	0.348574	-0.292672	-0.59976	0.543858	0.410631	0.125579	0.509513	0.0226282	-1.5408	0.640157	0.120395	0.625938	-2.54561	0.689262	0.461871	0.480441
ENSMUSG00000058900	Rsl1	B	0.526298	0.188609	-0.697608	-0.017299	0.669959	0.284004	0.624931	0.125782	0.282859	0.157186	0.518424	-3.0708	0.45955	-0.21943	0.183472	-0.0159398
ENSMUSG00000117696	Gm50100	B	0.134088	-0.578553	-0.149829	0.594294	0.75586	0.62919	-0.982786	0.835685	-0.193028	-2.37832	-0.757676	0.7735	-0.46531	0.960496	0.317537	0.504849
ENSMUSG00000025537	Phkg1	B	-0.386382	-0.0606353	0.152606	0.294411	1.01857	-0.196618	-1.9811	0.195499	0.934405	-1.31181	-0.942433	0.410818	0.989434	1.03707	-0.412163	0.258328
ENSMUSG00000058073	Gm11189	B	-0.293872	0.432898	-0.381434	0.242408	0.859357	-0.303601	-1.43737	0.681404	-0.657449	1.27474	-0.69558	0.136738	-0.58546	-0.0827542	1.88408	-1.0741
ENSMUSG00000049891	Gm7984	B	-0.0612935	0.432441	-0.400247	0.0290993	1.76835	-0.92815	-1.02408	-0.778609	0.456573	1.61936	-1.10045	-0.807659	0.707365	0.237688	0.0823222	-0.232713
ENSMUSG00000094686	Ccl21a	B	-0.628817	-0.114575	0.150851	0.592541	0.582425	-1.14441	-1.32446	0.573408	-1.83244	0.915306	1.011	0.244843	-0.803286	0.43405	0.978405	0.365168
ENSMUSG00000052485	Tmem171	B	-0.724096	-0.312062	-0.136022	1.17218	-1.63942	-0.770161	0.23729	-0.340026	0.188271	-0.784432	-0.925507	0.569949	-0.0525067	2.16734	0.764816	0.584379
ENSMUSG00000050147	F2rl3	B	0.864268	0.451889	-0.564964	-0.751193	0.196331	0.791327	1.60515	-0.0349861	-0.159987	1.55064	-0.937169	-0.687589	-0.070134	-1.95637	-0.0841758	-0.213034
ENSMUSG00000064147	Rab44	B	0.0487684	-0.668961	-0.329314	0.949507	0.233842	0.338822	-0.426358	-0.810607	-0.495126	-0.70115	-2.13508	0.800041	0.347102	1.79128	0.70383	0.353411
ENSMUSG00000114759	Gm10257	B	-0.484521	0.862871	-0.360222	-0.0181281	0.496861	-1.30745	-0.642977	0.193395	2.33027	0.0649449	-1.35591	0.0745283	0.200721	-0.880467	0.282325	0.543757
ENSMUSG00000111548	Gm8162	B	0.933019	0.610601	-0.254878	-1.28874	0.559467	1.32109	0.918502	0.731294	0.146188	0.954321	0.0572606	-0.862857	0.0409634	-1.98445	-0.86754	-1.01424
ENSMUSG00000117811	Gm29677	B	0.372695	-0.661677	0.353223	-0.0642423	1.21627	0.0971158	-0.195304	-0.530571	0.663908	-2.11837	-0.740568	1.64871	0.151524	-0.645629	0.60307	-0.150167
ENSMUSG00000081476	Itpa-ps1	B	-0.0950552	0.121501	-0.252626	0.226181	-0.370602	-0.698661	0.784097	0.447619	0.364908	-0.448025	-0.197065	-0.151188	-0.409626	-2.17091	1.52182	1.32763
ENSMUSG00000020330	Hmmr	B	0.676928	0.764127	-0.093543	-1.34751	1.16219	0.205859	0.66273	0.489745	0.34414	1.45849	-0.682442	0.454181	-0.0523684	-1.48022	-1.67764	-0.884678
ENSMUSG00000106205	C230096K16Rik	B	-0.388259	0.472158	-0.375978	0.292079	-2.564	0.128993	1.27023	0.797382	0.218271	0.400821	-0.751601	0.236401	-0.612733	0.163341	-0.11082	0.823715
ENSMUSG00000020712	Tcam1	B	-0.0165217	-0.67409	0.293299	0.397313	0.0828531	0.51739	-0.649809	-0.0458	0.5964	-2.57287	-0.285224	0.626005	0.539116	-0.483697	0.266043	1.40959
ENSMUSG00000110843	Gm35552	B	-0.254974	-0.915556	0.278457	0.892073	0.437089	-0.159893	-1.04212	-0.392821	-0.0510206	-2.30283	0.49171	0.695217	-0.351557	1.56626	0.591424	0.51854
ENSMUSG00000078173	Lenep	B	-0.41552	-0.0400197	-0.0504172	0.505957	0.629864	-1.81883	-0.0575961	-1.61281	0.560428	0.932324	0.225715	0.819958	-1.19692	0.545925	0.152146	0.819801
ENSMUSG00000111063	Zfp660	B	0.0129395	-0.626609	0.188063	0.425607	0.218856	1.53402	-1.71406	0.54157	-1.10769	-1.31371	1.06158	-0.0196324	-0.477755	0.103191	0.567409	0.606221
ENSMUSG00000052188	Gm14964	B	0.0697617	0.663877	-0.088286	-0.645352	-0.885816	0.226711	0.868389	0.0843407	-0.234682	2.14197	0.265419	-1.25773	0.727453	-0.915725	0.144043	-1.16438
ENSMUSG00000079140	Gm6374	B	-0.41776	0.482156	0.022715	-0.0871115	-0.705296	0.0308327	-0.578816	-0.032525	1.37601	0.102988	0.110233	-1.01936	0.977268	-1.36503	1.84286	-0.739168
ENSMUSG00000074235	Gm10649	B	-0.367125	-0.421546	0.259676	0.528995	0.335005	0.0519072	-1.48829	0.530941	0.647354	-2.44293	0.459485	-0.150568	0.470112	0.33291	0.939549	0.314526
ENSMUSG00000026981	Il1rn	B	0.0586303	-0.933173	0.606126	0.268416	0.298367	-0.703967	0.581491	-0.819326	-2.16808	0.187883	-0.628652	1.45604	0.99099	0.296531	-0.225172	0.73389
ENSMUSG00000108801	Gm39090	B	0.270587	0.508032	0.0557899	-0.834409	0.0895183	-0.0141273	0.736369	0.285875	0.401166	0.837055	0.536011	-0.610048	0.241406	-2.80534	-0.280271	0.582382
ENSMUSG00000093826	Gm6900	B	-0.394443	0.618565	-0.550476	0.326355	-1.84284	0.0866756	0.572836	-0.565551	0.656493	1.76475	-1.27846	0.0717496	-0.444715	0.772032	0.575313	-0.368281
ENSMUSG00000111147	Gm33699	B	-0.839493	-0.210067	0.225455	0.824104	-1.86442	0.58529	-1.23935	0.0650039	0.421677	-1.11688	-0.0270332	0.91647	-0.213072	1.48047	0.747969	0.243871
ENSMUSG00000039809	Gabbr2	B	1.29371	-0.372487	-0.937333	0.0161066	1.14858	1.3119	1.42066	-0.40175	-1.33789	0.622179	-0.646123	-1.17936	-0.986519	-0.344962	-0.0257428	0.419024
ENSMUSG00000091613	Gm17046	B	-0.486314	0.0736931	0.283257	0.129365	-0.730483	-0.209209	-0.519251	-0.415758	0.670633	-0.0337959	0.313488	0.610153	-0.0738715	1.79456	0.763699	-2.17017
ENSMUSG00000097099	Gm9917	B	0.110928	0.0277636	-0.417631	0.278939	0.354513	1.13673	-1.15846	0.868316	-1.46965	0.684626	0.530228	0.149496	-1.93262	0.175363	0.219041	0.442414
ENSMUSG00000018893	Mb	B	0.719652	-0.292128	-0.561312	0.133787	1.44141	0.337317	0.380227	-0.604134	-1.42399	1.15174	-1.4987	0.488558	-0.673791	0.437773	0.775679	-0.81209
ENSMUSG00000101678	Gm29609	B	-0.668577	-0.213457	-0.0411446	0.923179	-2.10402	0.0573869	0.0409046	0.678088	-0.0227211	-1.29574	0.781696	-0.262597	-0.642533	0.700698	0.762908	1.30593
ENSMUSG00000080832	M6pr-ps	B	-0.37906	0.373779	-0.349873	0.355154	0.96222	-0.517986	-1.58141	-0.452477	1.47234	0.101476	0.855861	-1.52568	-0.379798	0.82354	0.582826	-0.340904
ENSMUSG00000046070	Igfals	B	-0.733517	-0.416783	0.247321	0.902979	-0.0860774	-0.33654	-1.77793	-0.373182	0.411863	-1.28903	-0.172178	-0.0542919	0.968433	1.93366	0.114718	0.66056
ENSMUSG00000041695	Kcnj2	B	0.850924	0.132819	-0.364694	-0.619049	1.03702	0.25852	1.25724	1.54008	-0.226817	-0.914805	-0.112381	-0.944205	-0.037496	-1.78017	-0.453735	0.376763
ENSMUSG00000067288	Rps28	B	-0.364559	-0.54419	0.620853	0.287897	-1.03127	-1.00512	0.942709	-0.299676	-0.763867	-0.569026	-0.716428	0.886528	1.69246	-0.276565	1.45108	-0.310825
ENSMUSG00000004098	Col5a3	B	1.05884	0.426811	-0.63183	-0.853817	1.02978	1.62405	0.522678	0.727052	0.866854	-0.313473	-0.0119509	-1.2457	-0.637834	-1.6155	-0.445722	-0.500227
ENSMUSG00000054556	Gm4876	B	0.486586	0.247349	-0.460623	-0.273311	1.35365	1.03997	-0.933856	-0.141527	0.489249	0.394324	1.17608	-2.03889	-0.519061	-0.511897	-0.0075806	-0.300456
ENSMUSG00000037652	Phc3	B	0.0103671	0.624773	-0.299134	-0.336007	1.06087	-0.569922	-0.459843	1.26863	1.14327	-0.537584	-0.737241	0.974769	-1.13493	-0.669849	-1.21924	0.881066
ENSMUSG00000083013	Gm12978	B	-0.215881	0.272533	-0.372623	0.315972	1.23148	0.520302	-2.39942	0.628263	0.589728	-0.400393	-0.658893	0.350422	-0.809398	0.589557	-0.198825	0.557182
ENSMUSG00000034488	Edil3	B	-0.904896	0.245643	0.569321	0.0899325	0.172302	-0.0245364	-2.86245	0.141264	0.344049	0.251616	0.923068	0.19588	0.589014	-0.13511	-0.337388	0.742295
ENSMUSG00000104253	Gm37174	B	0.807432	0.192666	-0.31836	-0.681738	0.188937	1.23422	0.99914	-0.702731	0.737334	0.543395	-0.352317	-0.875253	0.272489	-2.33195	0.0754531	0.211282
ENSMUSG00000026683	Nuf2	B	0.470976	0.656275	0.123991	-1.25124	1.07476	-0.480233	0.818403	0.427884	0.6578	0.883143	-0.65117	0.717193	0.30595	-0.624578	-1.04019	-2.08896
ENSMUSG00000032589	Bsn	B	0.632917	-0.943543	0.390512	-0.0798873	0.632441	1.04523	0.221086	-0.0481278	0.0241347	-2.80663	0.325151	0.418779	0.427607	0.21163	0.14091	-0.592201
ENSMUSG00000026227	2810459M11Rik	B	0.174113	-0.692999	-0.382869	0.901755	0.127211	1.13585	-0.74072	0.0503514	-0.655738	-1.47361	-1.40822	-0.659532	0.919144	1.1528	0.666655	0.885814
ENSMUSG00000039683	Sdk1	B	0.312213	0.378722	-0.396206	-0.294729	0.356588	-0.476994	1.05705	0.585251	0.0489675	0.501947	-0.244341	-0.114866	-0.829411	1.04263	0.536061	-2.46288
ENSMUSG00000086889	Phf2os1	B	0.365727	0.514247	0.222798	-1.10277	-0.213933	0.20835	1.10276	0.912865	0.24791	0.381965	0.258405	0.415185	-0.00519476	-0.963966	-2.58286	0.238509
ENSMUSG00000039209	Rpl39l	B	-0.942864	0.023003	0.00156996	0.918291	-2.09775	-0.854916	0.124079	-0.635619	0.00404367	0.700584	-0.194464	-0.135041	0.334214	0.0884164	0.84979	1.81667
ENSMUSG00000063415	Cyp26b1	B	0.701403	-0.299672	-0.151732	-0.249999	-0.380335	0.999499	1.48504	-0.893725	0.4606	-0.465892	0.673239	-0.439919	-0.688515	0.901685	0.259549	-1.91123
ENSMUSG00000020532	Acaca	B	-0.0720086	-0.0939203	0.261655	-0.0957258	0.900729	0.998421	-2.11518	0.0330609	0.940792	-1.25561	0.726412	-0.0680314	0.126584	-0.829794	0.413866	0.128751
ENSMUSG00000057278	Snrpg	B	-0.783206	0.177239	0.538725	0.0672424	-0.706496	-1.25942	-0.383698	1.44401	0.299422	-1.21172	-0.336377	0.40326	1.54929	1.05255	-0.157672	-0.693153
ENSMUSG00000111082	Gm30934	B	-0.733137	0.159937	0.222959	0.350241	-2.73839	0.31276	0.226222	-0.275484	-0.417052	1.17235	-0.203298	0.563825	0.308351	0.565739	0.260546	0.224438
ENSMUSG00000091898	Tnnc1	B	0.374795	-0.644015	0.0403492	0.228872	1.69315	-0.87538	0.306617	-0.440397	0.759138	-2.25079	0.340062	-0.0554983	-0.163517	0.539623	0.342748	-0.195756
ENSMUSG00000087638	Gm11773	B	-0.378714	0.141466	-0.0656441	0.302892	0.500632	0.648567	-2.28534	0.340552	1.124	-1.04016	0.140581	-0.517548	0.180035	-0.527787	0.438312	0.998151
ENSMUSG00000031494	Cd209a	B	0.29235	-0.92466	0.855937	-0.223628	0.422758	-0.322115	0.776408	-1.25003	-0.192853	-1.3311	0.39262	1.81005	0.365144	-1.40844	0.543719	0.193834
ENSMUSG00000040152	Thbs1	B	0.918728	0.295702	-0.387234	-0.827195	0.0772052	0.902797	1.77618	0.58908	-0.272504	0.570529	0.257551	-0.442646	-0.976607	-1.94837	-0.614952	0.0817352
ENSMUSG00000006313	Upk1a	B	-0.471516	0.29988	0.302539	-0.130904	-2.73014	0.360118	0.955478	0.521585	0.400911	-0.0228549	0.877602	0.32819	-0.298175	0.120692	-0.071241	-0.442162
ENSMUSG00000048621	Gm6377	B	0.758648	0.276828	-0.775814	-0.259661	0.84067	0.328622	1.10665	-0.00990243	0.324721	0.515664	0.57049	-0.299527	-2.59841	-0.725293	-0.00486984	-0.048821
ENSMUSG00000056972	Magel2	B	-0.582124	-0.137815	0.0379753	0.681963	0.406951	-0.854888	-1.29843	0.77211	-1.22856	0.0430081	-0.852039	0.546887	0.419078	1.68522	0.979069	-0.618398
ENSMUSG00000110386	Gm42031	B	0.000717244	-0.240217	0.731259	-0.491759	-0.146185	-0.517591	0.665928	-0.842117	0.306937	-0.185472	-0.515079	0.0100627	2.69879	-0.141291	-0.752077	-0.581909
ENSMUSG00000105597	4633401B06Rik	B	-0.133269	-0.23601	0.0503095	0.31897	-1.31947	0.874048	0.0456165	0.451275	0.26815	-1.42745	0.870126	0.775583	-1.49478	1.07136	0.422624	-0.537073
ENSMUSG00000117465	Gm49980	B	-0.0301126	0.119537	0.573868	-0.663293	1.45304	-1.54869	0.00531027	-0.359227	0.782404	-0.064565	-0.0274661	-0.06219	1.81126	-0.617195	-0.437415	-0.935268
ENSMUSG00000027861	Casq2	B	0.695566	0.931833	-0.629093	-0.998307	1.03016	0.556345	0.500192	1.00264	1.01773	0.775129	0.154513	-1.07403	-0.967763	-0.529257	-0.874352	-1.59131
ENSMUSG00000113126	Gm47588	B	0.02026	-0.416037	0.508503	-0.112726	-0.900054	0.852033	0.108801	-1.60816	0.171991	0.188056	1.69188	0.356645	-0.523012	0.117061	0.858499	-1.31374
ENSMUSG00000093483	AA465934	B	0.362416	-0.0927789	-0.792848	0.523211	-0.127334	0.552326	0.662256	-0.131431	0.303628	-0.450534	-0.675524	0.766936	-2.46996	0.458874	1.22349	-0.112727
ENSMUSG00000091476	Catspere2	B	-0.446026	-0.460951	0.228147	0.67883	-0.764179	-0.360893	-0.213005	0.531443	-0.0177369	-1.89656	0.478727	0.557798	-0.352086	2.02524	0.520376	-0.509125
ENSMUSG00000078879	Zfp973	B	-0.140826	-0.0151158	-0.460128	0.61607	0.537812	-1.73781	0.777526	0.43164	-1.34026	0.863273	-0.987557	-0.910709	0.517881	0.486831	0.831374	0.530004
ENSMUSG00000093985	Gm10406	B	0.830532	0.58436	-0.664742	-0.75015	-0.337926	1.98115	0.848373	0.132476	0.30804	1.31256	-0.371387	-0.854355	-0.768484	-0.560623	-0.608385	-1.08144
ENSMUSG00000118552	Rplp2-ps1	B	0.462808	-0.401515	-0.584512	0.523219	0.618789	0.560593	0.209042	-0.830252	-1.26984	0.895546	-1.79623	0.162507	-0.119815	0.951568	1.22203	-0.603943
ENSMUSG00000083218	Gm16425	B	-0.521602	0.59039	-0.302129	0.233341	-1.15985	0.0973397	-0.502295	1.51372	0.241825	0.015629	-0.073597	-1.2492	0.416406	1.84847	-0.795112	-0.353334
ENSMUSG00000092534	Pagr1b	B	-0.103948	0.129182	-0.0391891	0.0139544	0.862441	-1.01736	-0.156927	0.587095	1.53836	-1.73791	0.614221	-0.485582	-0.246207	-1.00725	0.321397	0.727719
ENSMUSG00000061462	Obscn	B	0.865312	-0.503764	-0.0700314	-0.291517	2.33895	-0.195062	0.452045	-0.207153	-0.655217	-0.648923	-0.159408	0.338682	-0.389368	-1.25585	0.997004	-0.615704
ENSMUSG00000075511	1700001L05Rik	B	0.337452	-0.145601	0.265122	-0.456973	-1.04467	0.762964	1.29406	0.875836	-0.170799	-1.14184	0.711057	0.746377	-0.662069	-1.662	0.350813	-0.0597303
ENSMUSG00000081227	Gm13082	B	-0.172792	0.187223	-0.392768	0.378336	-0.0231645	0.333151	-0.828362	-0.145597	-1.42868	2.13595	0.169898	-0.717036	-0.631165	-0.260656	1.16086	0.234806
ENSMUSG00000001247	Lsr	B	0.0283948	0.865076	-0.736836	-0.156636	0.336095	-0.570179	0.319268	1.36488	0.776578	0.453776	-1.78181	-1.05568	0.626982	-0.427189	0.904904	-0.947622
ENSMUSG00000096271	NA	B	-0.698449	-0.154479	-0.282845	1.13577	-0.341903	-1.10967	-0.643778	0.235998	-1.23091	0.531476	-0.13397	0.29929	-1.01385	1.5455	1.60613	0.255687
ENSMUSG00000099349	1700047G03Rik	B	0.444662	0.673396	-0.531907	-0.586151	0.417614	0.208408	0.707964	1.2336	-0.195696	0.98229	0.251926	-0.563446	-1.2842	-2.06332	0.404263	-0.0993933
ENSMUSG00000064353	mt-Td	B	0.00740742	0.928296	-0.332939	-0.602764	0.40783	-0.436768	0.0511606	0.715733	-0.274519	2.34367	0.159584	-1.06608	-0.0923214	-1.35469	-0.481155	0.0275472
ENSMUSG00000097268	Gm26805	B	0.0795737	-0.33667	0.354926	-0.0978302	0.399856	1.09874	-1.25987	-0.272361	0.800378	-1.53802	0.397528	0.738197	-0.0709463	-1.43134	0.899988	0.23786
ENSMUSG00000047592	Nxpe5	B	0.486033	-0.787547	0.12895	0.172565	0.470475	-0.0324051	1.02003	0.139753	0.0618858	-2.56428	-0.494775	-0.216271	1.09789	-0.121019	0.484282	0.154432
ENSMUSG00000039126	Prune2	B	0.437218	0.032716	-0.140376	-0.329558	0.774963	1.56189	-1.0252	-0.0333406	0.800703	-0.669215	0.780663	-0.687933	-0.513858	-1.58973	0.72627	-0.125214
ENSMUSG00000049001	Ndnf	B	0.915704	-0.0760484	-0.831817	-0.00783875	0.367102	0.530052	1.84996	-0.677346	-0.159079	0.60828	-0.0985329	-0.395093	-2.00182	0.59046	-0.580352	-0.0336248
ENSMUSG00000035226	Rims4	B	-0.325168	-0.379152	0.252727	0.451592	0.352076	0.610263	-1.93784	-0.0111225	0.750722	-1.87705	0.735847	-0.018164	0.0404994	0.527349	0.467352	0.360077
ENSMUSG00000027398	Il1b	B	0.905813	-0.114366	-0.252924	-0.538523	1.24743	0.504877	0.965131	-0.409279	-0.91565	0.981831	-0.94516	-0.265037	0.451426	-0.383507	-1.78141	0.549347
ENSMUSG00000039646	Vasn	B	0.450444	0.990625	-0.620958	-0.82011	0.359947	0.276115	0.71527	0.807081	0.439004	1.72579	-0.0640106	-1.34075	-0.458115	-1.52386	-0.166068	-0.770398
ENSMUSG00000086288	Gm15265	B	-0.110931	0.128864	0.222302	-0.240235	-1.77299	0.857982	0.582215	0.854763	-0.8516	0.38343	0.818796	0.681626	-0.833517	0.643805	-1.1783	-0.186207
ENSMUSG00000047746	Fbxo40	B	0.390383	0.930098	-0.4468	-0.873681	0.708596	0.880464	-0.41791	-0.231703	1.2985	1.7235	-0.544819	-0.293451	-0.50213	-1.35896	-0.524778	-0.737307
ENSMUSG00000090145	Ugt1a6b	B	-0.59421	0.281115	0.775178	-0.462084	-0.453651	-0.653907	-0.67507	0.0185222	0.40881	0.416014	2.1938	-0.926816	1.05855	-1.08537	-0.109845	-0.191032
ENSMUSG00000071073	Lrrc73	B	0.130747	-0.161342	0.53773	-0.507135	0.191082	0.558006	-0.356848	-0.817775	0.107765	0.225985	0.255183	1.48717	-0.129164	-0.09374	-2.27991	0.852246
ENSMUSG00000082675	Gm6382	B	-0.256844	-0.0740694	0.615087	-0.284173	1.27284	-0.722129	-1.32124	0.0593728	-1.17391	0.892325	1.19476	-0.521468	1.17197	-0.218532	-0.222571	-0.411416
ENSMUSG00000109698	Gm45469	B	-0.0629685	-0.489594	0.534483	0.0180795	0.472986	0.890791	-1.55268	-0.663535	0.464661	-1.26991	1.30132	0.506963	-0.204831	-1.0417	0.589967	0.505977
ENSMUSG00000102982	Gm38319	B	0.0789404	-0.0492589	-0.106213	0.0765311	-1.19578	1.26749	0.165105	0.463447	0.807861	-1.41908	-0.269456	1.13667	-1.18586	0.364302	0.44079	-0.575498
ENSMUSG00000040724	Kcna2	B	-0.444865	0.824078	-0.339758	-0.0394551	-1.7817	0.250517	0.196588	0.858085	0.227311	1.38684	0.640816	0.0250398	-1.68513	-0.305129	0.00219705	0.184567
ENSMUSG00000098387	Pet117	B	0.0499884	0.102052	-0.753112	0.601072	0.700392	-1.14625	0.595827	-0.933865	0.647612	0.592409	-1.27657	0.313622	-1.29638	1.257	0.709916	-0.163698
ENSMUSG00000089695	Gm15946	B	0.785041	-0.250026	-0.620299	0.0852837	0.786135	0.729736	0.839253	0.00158141	-1.29852	0.54686	-1.32465	0.624482	-1.16072	1.04476	0.136462	-0.925369
ENSMUSG00000027605	Acss2	B	0.0855517	-0.13285	0.142002	-0.094703	0.994332	0.955278	-1.69295	-0.128418	1.01174	-1.28187	0.622046	-0.479838	0.283797	-0.956355	0.387902	0.284344
ENSMUSG00000111942	Gm5182	B	-0.0883226	0.0318252	0.190535	-0.134038	0.88428	0.938255	-2.0875	0.0785265	0.986639	-0.96969	0.713946	-0.13465	-0.00768973	-0.798277	0.388969	0.00719409
ENSMUSG00000003477	Inmt	B	0.924421	-0.463358	-0.495508	0.0344452	-0.0636653	1.73979	1.09714	-1.14849	-0.00690734	-0.234675	-0.159727	-1.06179	-0.265006	0.0792768	1.10972	-1.08566
ENSMUSG00000033952	Aspm	B	0.828874	0.307867	0.0984	-1.23514	1.11435	0.646335	0.725936	0.258341	0.603034	0.0622244	-0.13837	0.431417	0.00215298	-2.31513	-0.477694	-0.912597
ENSMUSG00000046480	Scn4b	B	-0.0948558	-0.487263	-0.0988339	0.680953	0.583977	0.115532	-0.984076	-0.374311	0.0422541	-1.12973	-1.43324	1.2931	-0.156364	1.55123	0.554758	-0.0631338
ENSMUSG00000037106	Fer1l6	B	0.260235	0.113606	-0.0554251	-0.318415	1.21277	0.980327	-1.4124	0.308033	0.880257	-0.847473	0.610377	-0.631722	-0.14493	-1.49499	0.350164	0.189579
ENSMUSG00000074652	Myh7b	B	-0.686896	-0.528687	0.44009	0.775493	-1.54219	0.633425	-1.15192	-0.316473	-0.0235374	-1.24605	0.73424	0.829824	-0.243795	0.672231	0.429804	1.22444
ENSMUSG00000102813	Gm37795	B	-0.187044	0.69583	0.00244132	-0.511227	-1.11925	-0.604821	1.16294	1.03571	-0.049632	1.10142	0.902849	-1.15561	0.260083	-0.956571	0.267758	-0.844868
ENSMUSG00000049124	Gm8186	B	0.326599	-0.696714	-0.278351	0.648467	0.214363	0.0783352	0.687098	-2.15167	-0.521836	0.583361	0.402988	0.0176937	-1.25574	0.145042	0.905564	0.894796
ENSMUSG00000109279	Gm45220	B	0.182553	-0.184372	0.0345329	-0.0327141	-1.62105	0.937655	1.23106	0.22965	0.140759	-0.923525	1.0428	0.100245	-1.03945	0.742804	-0.192249	-0.648698
ENSMUSG00000039543	Cfap70	B	-0.265618	-0.146815	-0.0547972	0.467231	-0.193447	-2.06167	1.45826	-0.473869	0.450179	-0.416756	-0.962747	0.59013	0.208225	0.300885	0.391518	0.709288
ENSMUSG00000058921	Slc10a5	B	-0.783728	-0.309875	0.679465	0.414138	-0.51381	-1.6094	-0.227979	-1.17441	-0.597126	0.841913	-0.340272	1.14739	1.23128	0.697381	0.014135	0.530898
ENSMUSG00000062461	Rpl27a-ps4	B	-0.815748	0.407093	-0.284521	0.693175	-2.30943	-0.503906	0.366093	0.00817428	0.360457	0.852647	-0.828967	-0.243662	0.219067	1.03071	0.324109	0.724706
ENSMUSG00000006154	Eps8l1	B	-0.457791	0.496691	-0.484159	0.445259	0.657664	-0.296716	-1.73432	0.218672	1.13691	0.134495	0.750316	-1.21818	-0.984612	0.952922	0.4922	-0.109346
ENSMUSG00000109198	D7Bwg0826e	B	0.479015	0.00176558	-0.074813	-0.405968	-0.679667	1.67364	0.443075	-0.127755	0.933103	-0.800052	-1.22335	0.412486	0.586425	0.321498	-0.15738	-1.38202
ENSMUSG00000029032	Arhgef16	B	0.125614	-0.522273	0.352118	0.0445416	-0.528751	0.244294	0.661298	-0.00121257	-1.44039	-0.125213	0.397568	-0.790239	1.44902	0.949748	0.601968	-1.41809
ENSMUSG00000043029	Trpv3	B	0.849387	0.102779	-0.849518	-0.102648	0.372537	0.968728	1.2069	0.428992	-0.641711	0.521056	0.392354	-1.91215	-1.02875	-0.573044	0.569357	-0.304257
ENSMUSG00000049872	Calhm5	B	0.717995	0.508714	-0.830221	-0.396489	1.10003	-0.0781068	1.13207	0.905237	-0.0390114	0.659917	-1.83485	0.164022	-0.819833	-1.01951	0.176441	-0.346399
ENSMUSG00000023087	Noct	B	-0.213933	-0.564965	0.179473	0.599425	-1.38187	-0.173966	0.914039	-0.563526	-0.978164	-0.153205	-0.756358	1.4717	-0.176922	1.3145	-0.158839	0.64261
ENSMUSG00000027797	Dclk1	B	0.460253	0.462451	0.0645815	-0.987285	0.249756	0.39146	0.739543	0.341483	0.252999	0.79287	0.119916	0.105298	-0.03147	-2.26237	-1.3533	0.653809
ENSMUSG00000090862	Rps13	B	-0.00164235	-0.500491	0.0505347	0.451599	-0.737244	0.984974	-0.252657	-0.950579	0.187749	-0.738644	-1.09974	-0.0159341	1.26727	0.81216	-0.793834	1.33647
ENSMUSG00000044667	Plppr4	B	-0.344075	-0.195179	-0.236832	0.776087	-1.55372	-0.0559209	0.577416	0.19332	-1.24182	0.462964	-1.00063	0.922132	-0.631999	0.357039	1.01964	0.951585
ENSMUSG00000065911	NA	B	-0.323215	0.502756	-0.579541	0.4	-0.921042	-1.15461	1.10601	1.68325	-0.317095	0.142113	-0.873659	-0.491644	-0.373319	0.191804	-0.128065	1.13626
ENSMUSG00000041220	Elovl6	B	-0.0635022	-0.242505	0.219225	0.0867822	0.916809	0.949563	-2.05688	-0.20491	0.811914	-1.33452	0.472228	0.164778	0.0206695	-0.160657	0.312012	0.108991
ENSMUSG00000057135	Scimp	B	0.709263	0.266262	-0.147687	-0.827838	0.199768	0.202517	1.7255	0.310864	-0.536485	1.02441	-0.0371269	-0.416785	0.0108521	-0.63033	0.0872348	-1.94042
ENSMUSG00000106636	Gm43813	B	-0.263409	0.701784	-0.252228	-0.186147	-1.21988	-1.07199	1.50164	0.974383	0.0728445	1.05813	-0.411541	-0.973298	0.628154	-0.329647	0.210234	-0.439028
ENSMUSG00000018844	Fndc8	B	0.00201172	-0.693931	-0.410113	1.10203	0.336403	0.443966	-0.774334	-0.392349	-0.640317	-1.04913	-1.54681	0.317343	-0.000874515	1.09573	1.33956	0.870805
ENSMUSG00000053398	Phgdh	B	0.518699	0.499843	-0.236638	-0.781904	0.529122	-0.355951	1.38293	0.431048	-0.231321	1.2998	-0.73508	-0.671263	0.696428	-1.49087	-0.930816	0.0759693
ENSMUSG00000022494	Shisa9	B	0.122782	-0.961563	0.471014	0.367767	-0.445481	-0.463935	1.27776	-1.48993	-1.28764	-0.107119	0.94702	0.411006	0.0550148	-0.537353	0.540641	1.10001
ENSMUSG00000102324	Gm19721	B	0.757703	0.19782	-0.135543	-0.81998	0.0825546	1.20323	0.987325	0.588841	-0.0568086	0.0614283	1.09563	0.132427	-1.63468	-0.985315	-0.613518	-0.861106
ENSMUSG00000059741	Myl3	B	0.0863018	-0.0123553	-0.0755436	0.00159708	0.985163	0.409666	-1.13592	0.748977	0.930265	-1.71631	0.774485	-0.124515	-0.876601	-0.466925	0.584786	-0.11307
ENSMUSG00000054951	9130008F23Rik	B	0.517031	0.337224	0.0969618	-0.951217	0.0344696	0.46343	1.05319	0.713195	-0.367288	0.665763	0.27932	0.176806	-0.165241	-2.32831	0.294935	-0.82027
ENSMUSG00000101356	Gm28876	B	0.184826	0.0657832	-0.154146	-0.0964625	-1.71937	0.580216	1.69363	0.58923	-1.18108	0.789202	-0.297339	-0.0359684	-0.129132	0.0578406	-0.0571721	-0.290056
ENSMUSG00000051225	Fam83a	B	0.543632	0.01804	-0.00913527	-0.552536	1.16879	1.05532	-0.59322	0.447535	0.574381	-0.967796	-0.680238	0.309598	0.343235	-1.66354	-0.681188	0.687123
ENSMUSG00000112908	Gm7392	B	0.0482581	-0.331327	-0.2992	0.582269	0.404526	0.055713	-0.315465	-1.71007	1.35707	-0.640978	-1.13126	-0.131943	0.365601	1.07608	0.788072	-0.117349
ENSMUSG00000103436	Gm36995	B	-0.321316	0.170125	-0.135847	0.287038	-2.38551	1.02338	0.398187	0.694918	0.532521	-0.717063	-0.0331328	0.0705142	-0.444923	0.226552	0.399743	0.234819
ENSMUSG00000038319	Kcnh2	B	0.011569	-0.993788	0.419783	0.562436	0.304416	-0.246508	-0.0232015	-0.798251	0.091775	-2.27489	-0.156172	1.03213	0.383386	1.12508	0.223615	0.338619
ENSMUSG00000114278	Gm49027	B	-0.380957	0.193602	0.224864	-0.037509	-1.39939	0.4634	-0.206883	0.634362	-0.296777	0.243221	1.25335	0.939942	-1.5187	0.820107	-0.443036	-0.489598
ENSMUSG00000022853	Ehhadh	B	-0.508247	-0.538501	0.204561	0.842187	-0.264916	-0.0783289	-1.1815	0.139261	0.200528	-1.95529	0.263284	-0.153774	0.504173	1.56145	0.409847	0.555264
ENSMUSG00000064208	Gm10145	B	-0.332659	0.454293	0.00603693	-0.127671	1.0073	-0.269937	-1.73534	0.563446	-0.227562	1.027	0.81039	-1.32195	0.52967	0.341552	-0.313246	-0.411319
ENSMUSG00000034164	Emid1	B	0.680296	0.600588	-0.450582	-0.830301	0.809506	0.216002	1.01538	0.225383	0.671513	0.904866	-0.688562	-0.0816203	-0.581565	-2.023	-0.739557	0.271656
ENSMUSG00000027875	Hmgcs2	B	-0.811043	-0.360484	0.3127	0.858827	-0.625742	-0.90884	-0.898547	-0.0110493	-0.226869	-0.843534	-0.0254443	-0.227147	1.19069	1.9641	-0.0588113	0.671198
ENSMUSG00000027499	Pkia	B	0.617621	0.424452	-0.744387	-0.297686	0.514215	0.272924	1.06572	0.351391	-0.528611	1.45057	-0.291834	-1.68836	-0.252962	-0.993766	0.575642	-0.474932
ENSMUSG00000082145	Gm12312	B	-0.17375	0.756114	-0.853601	0.271237	-1.21548	0.0400427	0.654184	-0.307243	0.820625	1.75496	-0.498028	-1.29407	-0.768701	0.350964	0.348472	0.114274
ENSMUSG00000055015	Gm9961	B	-0.157077	0.466215	0.327009	-0.636147	0.428065	-1.24704	0.347745	0.173308	-0.177464	1.4028	0.054622	-0.269331	1.19574	-0.974553	-1.39494	0.461056
ENSMUSG00000108478	Gm19514	B	0.573366	0.363075	-0.436897	-0.499544	0.166891	0.522119	1.03109	-0.0259257	0.562609	0.552542	-1.24375	0.978129	-1.04507	0.0308628	0.170069	-1.69956
ENSMUSG00000072769	Gm10419	B	-0.238866	-0.58332	0.445028	0.377158	-0.191756	0.263959	-0.788801	0.00624352	0.655434	-2.41164	0.767414	0.348795	0.218874	0.680064	0.54269	-0.0912801
ENSMUSG00000098404	Mrip-ps	B	0.075435	0.44293	-0.339908	-0.178457	-0.829118	-0.690822	1.74624	0.888491	0.0623105	0.377989	0.245944	-0.557941	-0.707727	-0.567327	-1.01975	1.0517
ENSMUSG00000111380	D9Wsu149	B	-0.171525	-0.140723	0.493159	-0.180911	-1.27148	0.755327	0.00157672	-0.534566	-0.499551	0.611946	-0.562185	1.39749	0.644176	-1.46257	0.193029	0.726812
ENSMUSG00000059647	Cbx3-ps7	B	0.515259	-0.22637	-0.633347	0.344457	1.19561	-0.406759	0.756928	-0.644362	-0.897289	0.862541	-0.133464	-1.05253	-0.714049	0.953402	-0.90851	0.98848
ENSMUSG00000106547	B230303O12Rik	B	-0.142235	0.4612	0.0991107	-0.418076	0.0249513	0.828754	-1.28041	0.891644	1.15236	-0.660401	1.19535	0.208192	-1.10621	-0.337554	-0.0344793	-0.882195
ENSMUSG00000115391	Gm49123	B	0.426045	0.4887	-0.141838	-0.772907	0.342793	0.469831	0.465512	0.64639	0.024046	0.795663	0.266818	-1.20114	0.508806	-2.12843	-0.60758	0.417291
ENSMUSG00000101174	Hoxd4	B	0.00621562	0.163854	0.0283328	-0.198403	-1.69823	1.06984	0.647043	1.01519	0.543318	-1.06694	0.720831	-0.015467	-0.620366	0.346432	-0.298522	-0.643119
ENSMUSG00000100204	Gm4849	B	0.394775	0.237096	-0.135969	-0.495902	0.505525	0.728343	-0.0495445	0.541346	-0.345173	0.515116	-0.0226918	-0.68174	0.296525	0.604919	-2.43615	0.343529
ENSMUSG00000074178	Gm10638	B	-0.619113	-0.681611	0.142012	1.15871	-0.830155	-0.717231	-0.309952	-0.0712249	-0.880921	-1.09269	-0.0152949	0.424568	0.0167624	1.93335	0.737682	0.805102
ENSMUSG00000028359	Orm3	B	-0.64915	-0.578534	0.563223	0.664461	-0.610854	0.408489	-1.74509	-0.510026	0.162881	-1.38846	0.412315	0.822662	0.454692	1.00041	0.606011	0.386965
ENSMUSG00000099021	NA	B	-0.394823	0.755751	-0.544181	0.183254	0.185376	-1.44249	0.0726419	2.14827	0.246623	-0.127646	-0.422309	-0.315285	-0.894949	-0.0548639	-0.0495639	0.654189
ENSMUSG00000108737	BC060293	B	0.356433	0.401817	-0.059254	-0.698996	-0.253006	0.673627	0.648678	0.96419	0.216562	0.0246974	0.319984	-0.289718	-0.208028	-2.3711	0.644676	-0.370562
ENSMUSG00000114800	Gm31600	B	-0.17854	-0.523373	0.505717	0.196196	-1.37433	0.983993	-0.145284	-1.02303	0.1942	-0.741287	0.154118	1.06713	0.295906	-0.994266	1.18323	0.399623
ENSMUSG00000008658	Rbfox1	B	0.085176	-0.692118	-0.305623	0.912565	0.377537	0.553098	-0.675108	-0.0807094	-1.03983	-0.955813	0.347041	0.182184	-1.44609	1.16943	0.263819	1.30445
ENSMUSG00000034919	Ttc22	B	-0.305468	-0.0091575	-0.431721	0.746346	-0.461588	-0.405645	-0.0491693	-0.29896	-0.370392	0.641879	-0.972865	1.33057	-1.65287	0.995227	0.624349	0.619462
ENSMUSG00000029381	Shroom3	B	0.60191	0.783245	-0.685457	-0.699698	0.0997123	0.795493	0.910523	0.992954	-0.0115269	1.36831	-0.0148243	-1.02891	-1.01263	-0.751173	-1.08697	-0.260951
ENSMUSG00000028360	Slc44a5	B	0.825085	0.374893	-0.846585	-0.353393	1.29057	0.238229	0.94646	0.959266	-0.673282	0.838694	-0.948742	-0.280707	-1.3103	-0.866848	-0.258498	0.0651668
ENSMUSG00000115754	Gm48972	B	0.219818	-0.579054	-0.0203613	0.379598	0.00207756	0.586606	0.0707694	-0.282652	-1.78947	0.334958	-0.88985	0.911678	-0.0829125	-0.872986	1.16045	0.851333
ENSMUSG00000025203	Scd2	B	0.261364	0.0844724	-0.325916	-0.0199197	1.0944	1.21347	-1.52378	0.123416	0.880127	-0.750126	0.507979	-0.899001	-0.586727	-0.407165	0.509252	-0.161846
ENSMUSG00000046856	Gpr1	B	0.45592	0.838306	-1.00063	-0.293598	1.19976	0.535933	-0.36793	1.18169	0.502368	0.83086	-1.2086	-0.396989	-1.39629	-0.605109	-0.249849	-0.0258368
ENSMUSG00000089769	Gm16574	B	-0.128633	0.268052	0.400302	-0.539721	-2.14107	0.937878	0.817295	0.281988	0.422484	0.0996828	0.893283	0.238192	0.0694313	-0.731322	-0.457336	-0.430506
ENSMUSG00000057337	Chst3	B	0.507666	-0.0411065	0.0413502	-0.507909	1.60444	-0.202396	0.120955	0.745197	-0.163558	-0.704959	-0.490058	-0.0432547	0.657364	-1.927	0.155279	0.247993
ENSMUSG00000056412	Psenen-ps	B	0.469903	0.396775	-0.353665	-0.513013	0.473498	0.693883	0.242327	0.973762	-0.561368	0.77793	-1.13775	-0.646056	0.722815	0.769468	-1.28297	-1.02554
ENSMUSG00000032401	Lctl	B	0.00360855	0.623946	-0.216984	-0.410571	0.810769	0.579461	-1.3794	0.824937	1.05568	-0.00877941	0.462697	-1.24266	0.129009	-1.28368	-0.0820558	0.13402
ENSMUSG00000036923	Stox1	B	0.588254	-0.342648	-0.134696	-0.11091	0.478266	0.361796	0.924699	-1.32174	-1.06679	1.36059	0.751276	-1.22424	0.0688706	0.108727	-0.250634	-0.190823
ENSMUSG00000039410	Prdm16	B	-0.705187	0.708114	-0.713251	0.710324	-0.739161	-0.620959	-0.755441	0.378242	1.26901	0.477093	-1.14212	-0.413128	-0.584504	1.19453	1.15828	-0.221838
ENSMUSG00000060678	H4c3	B	-0.265617	-0.820037	0.327149	0.758505	-1.00576	0.756965	-0.548051	0.174145	-1.75239	-0.881869	0.294913	0.213576	0.472957	1.02403	0.357594	0.893896
ENSMUSG00000017195	Zpbp2	B	0.14519	-0.677188	0.130038	0.40196	1.34099	0.51332	-1.41874	-0.31377	-0.0122972	-1.7055	-0.198766	0.517083	0.0717974	0.749722	0.120112	0.336046
ENSMUSG00000064493	Snora28	B	0.019704	0.258592	-0.417842	0.139546	1.61075	0.140553	-1.69219	-0.273636	0.269581	0.779831	-0.228067	-0.750437	-0.27502	-0.303499	-0.2732	0.995335
ENSMUSG00000052981	Ube2ql1	B	-0.321004	-0.759933	0.360324	0.720613	0.479011	-0.0690044	-1.37302	-1.27351	-0.18126	-0.82503	0.55888	1.13049	-0.608399	0.582606	0.597785	0.981448
ENSMUSG00000026344	Lypd1	B	0.822818	-0.0768001	-0.718311	-0.0277072	0.746612	0.984278	0.737564	0.100849	-1.17478	0.843535	-1.07299	-1.40213	0.320184	-0.636181	0.04219	0.510869
ENSMUSG00000042216	Sgsm1	B	1.00361	-0.187229	-0.687361	-0.129019	0.962086	1.5639	0.484837	0.613321	-0.92322	-0.251789	-0.160244	-0.948962	-0.952877	-0.0883459	0.647858	-0.946568
ENSMUSG00000027824	Vmn2r1	B	0.41961	-0.622266	0.292907	-0.0902514	0.463635	0.975132	-0.179936	-0.040584	0.565735	-2.39195	0.868679	0.0288033	-0.0187609	-0.211796	0.0249861	-0.0839441
ENSMUSG00000078887	Gm6710	B	0.376859	-0.082882	-0.114487	-0.17949	-0.225108	1.12156	0.234123	0.393716	-2.05305	1.41069	-0.111394	-0.384456	0.152389	-0.180959	-0.320028	-0.0374826
ENSMUSG00000073125	Xlr3b	B	-0.359217	0.0391064	0.226014	0.0940966	-0.223664	-1.68402	0.830029	0.881726	-0.869518	0.105112	0.70112	-0.0346043	0.0115282	1.31531	-0.80253	-0.230493
ENSMUSG00000110580	D830024N08Rik	B	0.544362	0.48035	-0.357838	-0.666875	-0.0256303	1.13413	0.524592	0.0312698	1.16343	0.246348	0.216927	-0.112012	-1.17843	-1.89561	-0.128376	0.0233647
ENSMUSG00000030465	Psd3	B	0.690822	0.237911	-0.169156	-0.759577	0.566463	0.775412	0.730591	-0.80506	0.811463	0.707331	-0.984783	0.181415	0.2959	-1.2073	0.372482	-1.44392
ENSMUSG00000032776	Mctp2	B	0.404917	0.525437	-0.0867321	-0.843622	-0.468012	-0.00632205	1.68908	-0.250032	1.08329	0.743054	-0.321406	0.559152	-0.497943	-0.357093	-1.18028	-0.993496
ENSMUSG00000084329	Gm6733	B	0.0672642	0.403359	0.355241	-0.825864	0.606755	-0.326643	-0.0783196	-0.797894	0.527537	1.48043	-0.221532	0.47481	0.812445	-0.747281	-1.7178	-0.0125124
ENSMUSG00000048327	Ckap2l	B	0.647719	0.553238	-0.0797273	-1.12123	1.25891	-0.115022	0.799271	0.416847	0.836144	0.406723	0.21453	0.214753	-0.668465	-1.33082	-0.581078	-1.45179
ENSMUSG00000045667	Smtnl2	B	0.54113	0.202848	-0.180917	-0.56306	-0.0696251	0.150035	1.54298	0.24833	-0.980411	1.34062	-0.183841	-0.31205	-0.0468609	-1.6238	0.0810751	-0.146458
ENSMUSG00000054850	Smim10l2a	B	0.276075	0.316693	0.0847247	-0.677493	1.08751	-0.372723	0.113438	-0.254018	0.779184	0.424913	0.828114	0.109753	-0.683692	0.272422	-0.168117	-2.13678
ENSMUSG00000102573	Gm7265	B	-0.600438	0.430076	-0.294847	0.465209	-1.27388	-1.50745	0.980015	0.569406	0.0758062	0.645017	0.410065	-0.641582	-0.653025	1.17436	0.0546073	0.166658
ENSMUSG00000090785	Gm17116	B	0.410535	0.481431	-0.837023	-0.054943	0.389061	-0.420455	1.263	0.965716	-0.22186	0.700438	0.111382	-2.0203	-0.602153	-0.348223	0.181354	0.00203947
ENSMUSG00000102692	Dchs2	B	0.391187	-0.854001	0.200488	0.262325	-0.523848	0.313918	1.38349	-0.0915843	-0.561039	-1.90938	0.442209	-0.652906	0.812161	-0.0830631	0.230887	0.639152
ENSMUSG00000032271	Nnmt	B	0.152073	0.187283	-0.298868	-0.0404884	-0.492814	-0.663111	1.61214	0.608052	-1.07111	1.0249	-1.25143	0.53221	-0.177381	-0.0452195	-0.400568	0.324322
ENSMUSG00000032418	Me1	B	0.185567	-0.263991	0.0692527	0.00917096	0.978435	1.27285	-1.69458	-0.282626	0.655818	-1.16516	0.422831	-0.219034	0.00396052	-0.491402	0.412666	0.106249
ENSMUSG00000025932	Eya1	B	0.831196	0.272427	-0.926566	-0.177056	0.514856	1.45895	0.519783	0.411736	0.632871	-0.227327	-1.94295	-0.191385	-0.645368	-0.640084	0.106062	0.00285196
ENSMUSG00000103364	Gm38157	B	0.486972	0.642413	-0.619726	-0.509659	-0.145491	-0.143023	1.74943	0.147467	0.323032	1.45674	-0.756802	-0.966373	-0.136003	-0.93906	-0.290926	-0.29899
ENSMUSG00000081984	Dnajb3	B	-0.449668	-0.0490679	-0.243562	0.742298	-0.450824	-0.355841	-0.54234	0.199841	0.228975	-0.57602	-1.76797	1.09363	-0.0563472	1.35513	0.0240789	0.84769
ENSMUSG00000097203	4732419C18Rik	B	-0.599816	-0.338315	0.422515	0.515616	-0.0763033	0.240888	-1.96403	-0.194303	0.560962	-1.3816	0.390866	0.400005	0.476674	1.00828	0.131706	0.406863
ENSMUSG00000091421	Gm4202	B	-0.0122304	0.112519	-0.15731	0.0570216	0.25633	0.625635	-0.918656	0.466468	0.721162	-0.850074	-0.239525	0.839038	-1.07144	-1.1915	0.0132968	1.34927
ENSMUSG00000022306	Zfpm2	B	0.979065	0.392497	-0.752952	-0.618609	0.750499	0.842209	1.34449	0.794989	-0.118569	0.50107	-0.30672	-1.38604	-0.566096	-1.12959	-0.194465	-0.531776
ENSMUSG00000097760	6030442K20Rik	B	-0.528886	0.411254	-0.503506	0.621138	-1.98633	-0.0454173	0.445092	0.113368	0.40889	0.711504	-0.781655	0.317996	-1.04686	0.889494	0.447661	0.52626
ENSMUSG00000094685	Gm5900	B	-0.231046	0.423135	-0.756223	0.564134	-0.531751	-1.30312	1.14174	-0.22674	0.523157	0.972988	-0.254025	-1.05844	-0.956209	0.720009	0.125096	0.847297
ENSMUSG00000051906	Cd209f	B	0.441923	0.299509	-0.108202	-0.63323	1.01343	0.444399	-0.132056	-0.026731	0.712078	0.213181	-1.44438	-0.324494	1.44426	0.00848989	-1.03638	-0.871795
ENSMUSG00000103320	Gm37403	B	0.449848	0.503363	-0.300802	-0.652408	0.0746359	0.325321	0.949587	1.00517	0.237304	0.267615	-0.594479	0.16122	-0.469148	-1.68313	0.93069	-1.20479
ENSMUSG00000116725	Gm29686	B	0.161562	0.839853	-0.134774	-0.866641	1.04031	0.281128	-0.836747	0.233504	0.928306	1.35775	-0.29626	-0.449731	0.341669	-1.42415	-0.862288	-0.313485
ENSMUSG00000027834	Serpini1	B	0.596132	0.78014	-0.335366	-1.04091	0.345325	0.7803	0.66277	0.641446	0.202574	1.4964	-0.244881	-0.32924	-0.431977	-1.51185	-1.02957	-0.581297
ENSMUSG00000085945	2310014F06Rik	B	0.466365	0.429615	-0.664352	-0.231628	1.34006	0.238604	-0.179572	-0.203111	1.44045	0.0515027	-1.51814	0.346011	-0.820927	-0.581281	-0.529288	0.415686
ENSMUSG00000083458	Gm5510	B	-0.0485548	0.360948	-0.48356	0.171166	-0.378283	0.458352	-0.225733	-0.992204	0.222854	1.85219	-0.755335	0.623781	-1.31913	0.35188	-0.208704	0.370322
ENSMUSG00000066068	Gm13611	B	-0.574436	0.727367	-0.609235	0.456304	-1.16345	0.229449	-0.789313	0.349055	0.565078	1.26797	-0.233702	-0.667322	-0.926682	0.398707	1.43397	-0.463762
ENSMUSG00000022479	Vdr	B	0.167962	-1.09057	0.556298	0.366308	-0.584046	0.0323682	1.05556	-1.51686	-1.54773	-0.207115	0.154665	0.754629	0.759601	0.362667	0.585646	0.150612
ENSMUSG00000053353	2310001K24Rik	B	0.137524	0.162035	0.0136305	-0.31319	-0.79074	0.775556	0.427757	-0.628112	-0.289498	1.40372	1.51742	-0.553329	-0.923203	-0.281645	-0.677949	0.0200256
ENSMUSG00000014813	Stc1	B	0.397318	0.961189	-0.583421	-0.775085	-0.284168	0.580733	0.895389	1.01014	0.616528	1.2569	-0.792136	-0.144058	-0.81407	-1.21327	-0.199245	-0.912738
ENSMUSG00000060470	Adgrg3	B	-0.0836459	0.196206	-0.262473	0.149913	-1.10049	1.02866	-0.1791	0.847075	-0.789754	0.531297	0.384275	0.600751	-1.77244	0.0571719	0.4966	-0.104034
ENSMUSG00000106631	Gm42669	B	0.177374	0.510349	-0.343282	-0.344441	1.71832	-0.250078	-0.936117	0.00274399	0.738042	0.790262	-0.404222	0.542112	-1.16774	-0.920276	-0.26962	0.156572
ENSMUSG00000106106	NA	B	-0.130582	0.345486	-0.536024	0.32112	-0.389672	-1.14608	1.14401	1.611	-0.0906354	-0.483902	-0.599932	-0.62087	-0.387271	0.306736	-0.379829	1.03645
ENSMUSG00000020037	Rfx4	B	0.439978	0.15449	-0.491677	-0.10279	0.684905	0.0587106	0.576318	-0.311123	0.0614256	0.713166	-0.0150562	-0.341617	-1.11836	-1.75954	1.38864	0.062528
ENSMUSG00000092458	Gm18737	B	0.491045	-0.418633	-0.294756	0.222344	-1.07402	1.61889	0.92826	-0.0791053	-0.764474	-0.412319	-0.185897	-1.16336	0.46499	0.560152	0.543112	-0.436233
ENSMUSG00000009216	Fam163b	B	-0.409845	-0.776404	0.419493	0.766756	0.0894999	-0.231844	-1.08719	-0.148997	-0.235212	-1.945	0.251479	0.693582	0.313418	0.356846	0.918723	1.0247
ENSMUSG00000080989	Gm14048	B	0.0243941	0.138841	-0.618578	0.455343	1.39138	-0.446209	-0.871985	0.479134	0.296989	-0.359601	-1.55229	-0.314599	0.0111495	1.07779	-0.45299	0.741227
ENSMUSG00000114584	Gm47694	B	-0.0300984	-0.387036	0.203127	0.214007	-1.74188	0.504607	1.14697	-0.545219	0.627471	-1.24336	0.452004	0.562455	-0.405077	0.231841	0.432493	-0.0223141
ENSMUSG00000115575	Gm49024	B	-0.562374	-0.440091	0.519925	0.482541	-1.13435	0.317362	-0.870133	0.443903	-0.0531559	-1.71102	1.10621	0.585539	-0.131974	0.78141	0.527484	0.138728
ENSMUSG00000098708	Gm27252	B	0.835498	-0.0559127	-0.248584	-0.531001	0.963241	1.16251	0.380745	-0.985339	-0.102896	0.920497	-1.0275	0.995626	-0.713883	-0.719702	-0.542181	-0.33112
ENSMUSG00000100235	Gm28557	B	0.435691	-0.144793	0.413607	-0.704505	-0.0914859	0.9951	0.403458	-0.174416	0.304359	-0.564323	-0.110139	0.42167	0.929291	-1.30346	-1.63375	0.823697
ENSMUSG00000106678	Gm43457	B	0.193791	0.0248719	-0.143932	-0.0747308	-0.743844	1.09905	0.22617	0.644835	-1.25802	0.687798	-0.784394	0.486105	-0.133507	0.836638	0.270989	-1.33182
ENSMUSG00000091542	Gm17167	B	0.0338104	0.396293	-0.728509	0.298406	-0.205021	-0.723729	1.03018	0.671508	0.626488	-0.109117	0.180096	-0.370933	-1.99469	-0.38315	0.851488	0.426879
ENSMUSG00000103149	AA914427	B	-0.648503	0.697871	0.341979	-0.391348	-1.56835	-0.998321	0.62116	-0.0371193	1.2467	0.884033	0.536957	0.068165	0.420816	-0.913578	0.149801	-0.410267
ENSMUSG00000107499	Ccdc142	B	-0.238232	0.147992	0.0334109	0.0568289	-1.51367	0.848179	-0.0492009	-0.248847	0.643697	0.0491275	0.869269	0.232916	-1.00195	0.0464024	1.14802	-1.02393
ENSMUSG00000031995	St14	B	0.0144198	0.310129	-0.0909274	-0.233622	-0.803177	-0.469457	1.31589	-1.13297	0.905129	1.15823	-0.408269	0.501186	-0.365699	-0.854188	0.488495	-0.335171
ENSMUSG00000043903	Zfp469	B	0.703856	0.365335	-0.443325	-0.625866	0.289615	0.169095	1.65286	-0.178191	0.949677	0.324518	-1.08246	0.214147	-0.461661	-1.51069	-0.153725	-0.213179
ENSMUSG00000097773	Gm10614	B	0.0182206	-0.274699	0.419235	-0.162756	0.1887	0.486257	-0.620296	0.518498	0.724596	-2.06719	1.19962	-0.0501351	0.108219	0.135797	0.0580153	-0.68208
ENSMUSG00000100774	Gm7329	B	0.0792801	-0.359343	0.228111	0.051952	0.804838	1.14889	-1.71589	-0.36706	0.520137	-1.23111	0.587725	-0.0750794	0.171688	-0.456297	0.470071	0.142083
ENSMUSG00000095478	Gm9824	B	0.791895	-0.510307	-0.253372	-0.0282162	0.873479	0.787222	0.714983	0.959372	-0.856325	-1.63397	0.574585	-0.937448	-0.397252	-0.188649	0.180133	-0.0761317
ENSMUSG00000083474	Gm15267	B	-0.295351	0.485823	-0.0821885	-0.108284	1.14603	-0.488965	-1.54312	0.743201	0.398757	0.31551	0.078061	-1.2432	0.918573	-0.256865	0.437528	-0.505515
ENSMUSG00000049357	Brd8dc	B	0.108099	0.582804	0.197343	-0.888246	0.108931	-0.0879075	0.303274	0.325904	1.03587	0.386635	1.23612	0.648266	-1.29236	-0.563274	-1.23067	-0.870793
ENSMUSG00000105442	Gm42614	B	-0.373611	0.239193	-0.243801	0.378219	-1.05867	-0.625961	0.563796	0.819961	-0.447555	0.345174	-1.52381	1.29141	-0.499006	0.6594	0.374074	0.101183
ENSMUSG00000046961	Gpr156	B	-0.0639933	0.278979	-0.346668	0.131682	-0.928101	-0.213844	0.949966	0.912086	-1.33202	1.25687	0.502546	-0.971705	-0.570847	-0.0783203	0.238795	0.234572
ENSMUSG00000021750	Fam107a	B	0.266267	0.871616	-0.601775	-0.536108	-0.460766	0.963345	0.296223	0.761427	0.83544	1.01798	-1.10927	0.357421	-1.05348	-1.23331	-0.0870076	-0.288011
ENSMUSG00000035067	Xkr6	B	-0.30079	-0.326336	0.204152	0.422973	0.174354	0.672117	-1.74884	0.318489	0.363297	-1.66079	0.00249695	0.642233	-0.0322746	0.724028	0.288017	0.256875
ENSMUSG00000035681	Kcnc2	B	0.659003	0.184293	0.0681596	-0.911455	0.150602	0.952626	0.873779	0.538595	-0.494743	0.509027	0.162959	0.270116	-0.228596	-2.13121	-0.646183	0.0430244
ENSMUSG00000023284	Zfp605	B	0.241197	0.416707	0.106558	-0.764463	0.219026	0.363284	0.141282	0.386427	0.324246	0.539449	0.418039	-0.0841391	-0.0142245	0.234996	0.0424879	-2.57087
ENSMUSG00000086124	A530076I17Rik	B	0.176985	-0.545244	-0.163755	0.532013	0.455521	-0.575319	0.650755	0.781022	-1.66243	-0.754319	-0.0478274	0.684714	-1.12815	0.404992	0.720091	0.470957
ENSMUSG00000066629	Rpl36-ps3	B	0.415521	-0.505241	0.352399	-0.26268	0.946107	-0.0654886	0.365945	-0.717715	-0.787919	-0.0100887	0.977095	1.44477	-1.36467	-0.147033	0.0304881	-0.671494
ENSMUSG00000026938	Fcna	B	-0.0179809	0.984178	-0.530776	-0.435421	0.697607	-1.19641	0.444857	0.228903	1.51889	1.20474	-0.619752	-0.406442	-0.566134	-0.734298	-0.437946	-0.134019
ENSMUSG00000102964	9430034N14Rik	B	-0.550341	0.503546	-0.176753	0.223549	-2.14946	-0.0250098	0.523442	0.491696	0.463223	0.555718	0.76291	-0.623908	-0.669261	0.613669	0.223517	-0.16654
ENSMUSG00000113743	Gm8712	B	1.01585	-0.0614216	-0.63716	-0.317273	1.69793	1.12146	0.228166	-0.185103	-0.672659	0.673498	-0.495247	-1.31761	-0.0986186	-0.499583	-0.069315	-0.38292
ENSMUSG00000105053	Gm43064	B	-0.691929	-0.138802	0.67127	0.159461	-0.953738	-0.383711	-0.738339	0.57749	0.103523	-1.09742	0.730207	1.84804	-0.564436	0.235543	0.16903	0.0738091
ENSMUSG00000020193	Zpbp	B	0.141034	-0.505515	-0.180259	0.54474	1.14555	-0.702727	-0.0197162	-0.0530142	0.483972	-1.9475	-0.252985	-0.304871	0.0170792	0.909174	-0.0887484	0.813795
ENSMUSG00000053007	Creb5	B	-0.352557	0.547473	0.0183603	-0.213277	-2.19846	0.042791	1.098	0.449999	0.230016	0.962406	0.0651405	-0.131104	0.121044	-0.229786	-0.0172514	-0.392794
ENSMUSG00000002055	Spag5	B	0.467532	0.39193	0.338854	-1.19832	0.802453	0.103852	0.496292	0.273505	-0.233696	1.13598	0.62966	0.130157	0.256746	-1.68228	-0.960397	-0.952274
ENSMUSG00000026621	Mtarc1	B	0.0221172	-0.265184	-0.0257018	0.268768	0.394195	1.24633	-1.57418	-0.280471	0.843126	-1.35821	0.216459	0.0359905	-0.329555	0.227491	0.651248	-0.072434
ENSMUSG00000109559	Gm34280	B	-0.183146	0.097622	0.137387	-0.0518625	-0.163116	0.844031	-1.23035	0.00478736	1.02283	-0.73475	1.32357	-1.30405	0.392636	-0.0854872	-0.0591443	-0.010956
ENSMUSG00000116461	Gm44502	B	0.147542	0.437944	-0.594106	0.00861977	-0.665447	0.012602	1.09547	0.277295	0.229037	0.807499	-0.277576	0.52895	-2.03369	0.332305	0.279454	-0.5859
ENSMUSG00000073867	AA474408	B	-0.170609	0.402291	0.354932	-0.586614	-0.874274	0.77572	-0.413272	0.925547	0.0342118	0.247114	1.09988	-0.949742	0.914654	-1.06821	0.228933	-0.920562
ENSMUSG00000096981	Gm16845	B	-0.438321	0.153012	0.56354	-0.278231	-1.70818	0.272622	0.120595	0.0863417	0.848101	-0.475408	0.09541	1.19812	0.39709	0.310865	-1.3233	0.177742
ENSMUSG00000074577	Ripor3	B	0.787447	0.303278	-0.175048	-0.915677	-0.197898	0.972387	1.58785	0.432783	-0.246771	0.723822	0.417608	-0.453753	-0.488999	-0.929853	-0.999318	-0.817859
ENSMUSG00000049119	Fam110b	B	-0.706733	0.0890837	0.267752	0.349898	-2.51607	0.0317626	0.364112	0.436343	0.0700707	-0.239163	0.128518	0.550894	0.123843	0.317244	0.336476	0.395975
ENSMUSG00000044469	Tnfaip8l1	B	0.675504	0.401063	-0.32328	-0.753288	0.455499	0.95387	0.617144	-0.244178	0.332657	1.11471	0.494553	-0.387525	-1.07687	-1.62618	-0.0941238	-0.539557
ENSMUSG00000020566	Atp6v1c2	B	-0.381542	0.107807	-0.0127057	0.286441	-0.42393	-1.47401	0.753318	0.0782697	-0.748644	0.993795	-0.872047	0.618152	0.215778	1.28401	-0.150875	-0.273816
ENSMUSG00000099032	Tcf24	B	-0.6187	0.488862	0.595456	-0.465619	-0.621014	-0.852873	-0.382212	0.0228144	0.646292	0.797479	0.194044	0.362285	1.23004	-1.82159	0.231958	0.192771
ENSMUSG00000086067	Gm16183	B	0.548379	0.144859	0.00377308	-0.697011	0.206708	0.582988	0.855442	-0.205416	0.451705	0.188286	0.0421502	0.719174	-0.750005	-2.20915	-0.071019	0.189136
ENSMUSG00000037411	Serpine1	B	0.486393	0.310348	-0.659562	-0.137179	0.112753	0.158967	1.18746	0.344893	-1.09195	1.6781	-0.970814	-0.587051	-0.420821	-0.400878	-0.320302	0.309644
ENSMUSG00000100291	2310069B03Rik	B	0.323752	-0.565065	-0.0420939	0.283407	0.602394	1.66083	-1.29197	-0.781992	0.17471	-1.08791	0.0701051	0.2756	-0.471987	-0.0826363	0.590903	0.341954
ENSMUSG00000023039	Krt7	B	-0.184878	-0.141315	0.673731	-0.347538	0.246965	0.241893	-1.04349	0.344788	0.559078	-1.32781	1.57676	0.564006	-0.119573	-1.02325	0.237239	-0.256604
ENSMUSG00000027223	Mapk8ip1	B	0.241315	-0.271829	0.0827734	-0.0522599	0.917287	1.0929	-1.28624	-0.0793585	0.822786	-1.55891	0.564472	-0.216637	-0.0995146	-0.39572	0.215116	0.0238236
ENSMUSG00000094257	Ap3s1-ps2	B	-0.539899	0.905246	-0.715752	0.350405	0.41303	-1.27369	-0.759042	0.81319	0.95065	0.951898	-0.985588	-0.86588	-0.295788	0.743718	0.406955	-0.0994577
ENSMUSG00000034829	Nxnl1	B	-0.189232	-0.705103	0.300127	0.594208	0.130428	0.220807	-0.918931	-0.737288	0.471411	-1.84943	-0.229037	0.414578	0.714841	1.15625	0.368466	0.257903
ENSMUSG00000067297	Ifit1bl2	B	0.249733	-0.379997	0.159968	-0.0297044	0.222351	-1.10234	1.62919	-0.574598	0.284606	-0.85	-0.53741	0.262144	0.755171	-0.90999	0.0866583	0.734219
ENSMUSG00000097587	4930578M01Rik	B	0.454968	0.655697	-0.466534	-0.644131	0.34739	0.606625	0.410887	0.957155	0.24278	0.767156	0.471572	-1.58902	-0.282158	-1.19971	0.179182	-0.911861
ENSMUSG00000066362	Rps13-ps1	B	-0.299062	0.351526	0.0943456	-0.14681	0.292348	-1.82012	0.630589	0.430975	-0.0472136	0.670816	0.491064	0.566554	-0.774582	0.192297	0.553062	-1.18579
ENSMUSG00000020388	Pdlim4	B	0.355903	-0.215166	0.298932	-0.439669	-0.823267	0.293464	1.59751	0.258184	-0.763414	-0.140268	0.297051	0.28423	0.315515	-1.51647	0.716963	-0.519502
ENSMUSG00000006398	Cdc20	B	0.91506	0.0209113	0.0937788	-1.02975	1.75693	0.0990411	0.889208	-0.0255417	0.197519	-0.109243	-0.0482068	0.0890705	0.240473	-0.760309	-1.04417	-1.28477
ENSMUSG00000003528	Slc25a1	B	-0.137613	-0.430588	0.317353	0.250848	0.494958	0.83601	-1.74381	-0.388185	0.509721	-1.4133	0.621574	0.143914	0.18657	-0.138281	0.620535	0.270291
ENSMUSG00000104667	Gm4961	B	-0.851465	0.20286	0.0535646	0.59504	0.121391	-0.76627	-1.90951	-0.465331	0.456993	0.616919	-0.280082	0.0994516	0.341324	1.33843	0.501324	-0.054638
ENSMUSG00000030680	Pagr1a	B	-0.546856	-0.249637	-0.141557	0.93805	-1.19599	-0.221159	-0.223416	-0.189751	-0.0183321	-0.540826	-0.527623	0.395793	-0.29284	1.96582	1.00975	-0.161423
ENSMUSG00000117634	Gm50069	B	0.42951	-0.0293155	-0.309368	-0.0908265	0.0615287	0.189204	1.0378	-0.224985	-1.09436	1.2314	0.162607	0.381298	-1.47201	-0.910562	0.19567	0.442412
ENSMUSG00000108614	2610306O10Rik	B	0.420912	-0.224192	0.23971	-0.43643	-1.12599	1.26013	1.12859	-0.731107	0.0141096	0.0444204	0.382597	1.08208	-0.745553	-0.478406	-0.698528	-0.132354
ENSMUSG00000040812	Agbl2	B	0.0445305	-0.513486	-0.434807	0.903762	0.952212	-0.126532	-0.692089	-0.413415	-0.566779	-0.560264	-0.795216	0.469187	-0.978392	1.62724	0.630218	0.453831
ENSMUSG00000085237	Gm15406	B	-0.0182163	-0.0125222	-0.287282	0.31802	0.258963	0.380939	-0.694551	0.506959	0.483843	-1.02837	-1.30508	-0.220077	0.663313	-0.230071	-0.426946	1.61108
ENSMUSG00000049676	Catsperg1	B	0.252873	0.0131597	0.407654	-0.673686	-0.584393	0.857093	0.485919	0.624915	0.195618	-0.781054	1.46727	-0.658782	0.414468	-0.40264	-0.227711	-1.39071
ENSMUSG00000030257	Srgap3	B	0.0377803	-0.585452	0.290873	0.256798	0.191249	0.232152	-0.31006	-0.0722125	0.716744	-2.40089	0.206515	0.124872	0.541232	0.644241	-0.0161019	0.142256
ENSMUSG00000022206	Npr3	B	0.338995	0.710296	-0.43819	-0.611101	0.188777	0.14982	0.678389	0.976552	-0.184143	1.33848	0.298885	-0.915742	-0.697713	-1.52938	0.126834	-0.430757
ENSMUSG00000096862	Gm13301 ENSMUSG00000096862	B	-0.00248459	0.482799	-0.811468	0.331154	-0.315948	-0.667354	0.975848	0.754745	0.663769	0.0298837	-0.0534704	-0.591147	-1.78979	-0.417455	0.788275	0.622641
			KG	KP	WG	WP
	Mean_immune	A	1.27449	-0.589373	0.367872	-1.05299
	Mean_muscle	B	0.129193	-1.12525e-05	-0.102583	-0.0265982
	SEM_immune	A	0.0203977	0.0220743	0.0165961	0.0164877
	SEM_muscle	B	0.0253438	0.024879	0.0231518	0.0266435
